# Supplementary material for: Salivary MicroRNA Reflects Neurodevelopment and Oral Health Traits in Children With Autism
Source: Int Dent J. 2026 May 20;76(4):109632. doi: 10.1016/j.identj.2026.109632 (PMC13217594; doi:10.1016/j.identj.2026.109632)
Supplement: Supplementary file 1 [file mmc1.xlsx]

## Sheet: ALL DETECTED (2229 MiR)
ID	baseMean	log2FoldChange	lfcSE	stat	pvalue	padj
hsa-miR-921	12.8459	5.01527	0.740625	6.77167	1.27e-11	8.22e-09
hsa-miR-145-5p	191.181	2.11391	0.322235	6.56016	5.38e-11	1.74e-08
hsa-miR-199a-3p	34.9611	2.0243	0.321659	6.2933	3.11e-10	5.02e-08
hsa-miR-199b-3p	34.8288	2.01664	0.320442	6.26948	3.09823e-10	5.00099e-08
hsa-miR-142-5p	27.0729	2.71709	0.43633	6.22715	4.75e-10	6.14e-08
hsa-miR-619-5p	28.9304	1.62329	0.268873	6.03738	1.57e-09	1.69e-07
hsa-miR-338-5p	82.6974	1.66471	0.282004	5.90314	3.57e-09	3.29e-07
hsa-miR-199b-5p	302.741	1.82028	0.312592	5.82321	5.77e-09	4.66e-07
hsa-miR-6719-3p	13.1198	5.22181	0.9296	5.61726	1.94e-08	1.39e-06
hsa-miR-450b-5p	68.4397	1.82476	0.332148	5.49382	3.93e-08	2.54e-06
hsa-miR-1290	785.167	2.30883	0.426033	5.41937	5.98e-08	3.51e-06
hsa-miR-3191-5p	53.3813	3.96198	0.736714	5.37791	7.54e-08	4.06e-06
hsa-miR-191-5p	10574.1	1.09453	0.205559	5.32466	1.01e-07	5.03e-06
hsa-miR-223-3p	2620.17	1.81557	0.34498	5.26284	1.42e-07	6.11e-06
hsa-miR-200a-5p	152.309	-0.584863	0.110983	-5.26987	1.37e-07	6.11e-06
hsa-miR-145-3p	61.5332	1.5267	0.292546	5.21867	1.8e-07	7.28e-06
hsa-miR-143-3p	4803.82	1.69418	0.33559	5.04836	4.46e-07	1.69e-05
hsa-miR-1287-5p	36.0001	2.4199	0.481565	5.02508	5.03e-07	1.81e-05
hsa-miR-6131	18.1064	1.49796	0.304223	4.9239	8.48e-07	2.74e-05
hsa-let-7g-5p	8964.59	-0.84372	0.171166	-4.92925	8.25e-07	2.74e-05
hsa-miR-3614-5p	31.1969	1.98488	0.407572	4.87002	1.12e-06	3.43e-05
hsa-miR-148a-3p	10587.7	0.476441	0.0993385	4.79614	1.62e-06	4.75e-05
hsa-miR-140-3p	163.441	1.02606	0.217101	4.72618	2.29e-06	6.16e-05
hsa-miR-181a-5p	1264.01	0.814872	0.172239	4.73106	2.23e-06	6.16e-05
hsa-miR-30e-3p	864.796	0.72358	0.154256	4.69077	2.72e-06	7.03e-05
hsa-miR-429	147.641	-0.690183	0.148349	-4.65241	3.28e-06	8.15e-05
hsa-miR-425-5p	74.5796	1.23342	0.2657	4.64216	3.45e-06	8.25e-05
hsa-miR-1246	728.189	1.85862	0.40271	4.61527	3.93e-06	9.06e-05
hsa-miR-146b-5p	1381.69	0.724798	0.160365	4.51969	6.19e-06	0.000133597
hsa-miR-151a-3p	666.59	-0.329298	0.0728646	-4.51931	6.2e-06	0.000133597
hsa-miR-30c-5p	631.552	0.659723	0.150228	4.39149	1.13e-05	0.000234594
hsa-miR-30e-5p	45.3377	0.700942	0.159888	4.38396	1.17e-05	0.000235266
hsa-miR-223-5p	22.6346	2.06276	0.472108	4.36925	1.25e-05	0.000244061
hsa-miR-505-3p	14.5025	1.54585	0.354701	4.35818	1.31e-05	0.000245189
hsa-miR-181a-3p	28.2481	1.25676	0.288553	4.35537	1.33e-05	0.000245189
hsa-miR-4488	6.44333	2.72828	0.628839	4.3386	1.43e-05	0.000257314
hsa-miR-142-3p	18.0091	2.2026	0.514512	4.28094	1.86e-05	0.000324924
hsa-miR-618	13.6539	2.1143	0.505887	4.1794	2.92e-05	0.00049687
hsa-miR-98-5p	228.082	-0.713045	0.173172	-4.11756	3.83e-05	0.000634237
hsa-miR-378a-3p	1896.75	-0.629784	0.153726	-4.09681	4.19e-05	0.000676505
hsa-miR-340-5p	56.5106	0.923691	0.226131	4.08476	4.41e-05	0.000695211
hsa-miR-155-5p	51.1702	1.46219	0.360453	4.05653	4.98e-05	0.000766093
hsa-miR-3670	2.12236	3.98446	1.00079	3.98133	6.85e-05	0.00NA29553
hsa-miR-450a-5p	37.2292	1.60096	0.403297	3.96967	7.2e-05	0.00NA56682
hsa-miR-10400-5p	56.6518	2.07667	0.528971	3.92587	8.64e-05	0.00117424
hsa-miR-150-5p	96.7636	1.2705	0.323792	3.92382	8.72e-05	0.00117424
hsa-miR-186-5p	773.686	0.485775	0.123751	3.92541	8.66e-05	0.00117424
hsa-miR-203a-3p	51293.6	-0.50429	0.128529	-3.92356	8.72e-05	0.00117424
hsa-miR-3960	5.84308	2.499	0.645829	3.86945	0.000109083	0.00140935
hsa-miR-19b-3p	43.0203	0.925392	0.238891	3.87369	0.000107198	0.00140935
hsa-miR-548e-3p	35.7032	1.04639	0.271502	3.85407	0.000116172	0.00147152
hsa-miR-200c-3p	4496.6	-0.476856	0.124795	-3.82112	0.000132846	0.00165036
hsa-miR-30b-5p	1845.62	0.618564	0.163369	3.7863	0.000152905	0.00186371
hsa-miR-25-3p	2183.6	0.476694	0.126647	3.76397	0.000167239	0.00200067
hsa-miR-4692	1.89102	4.66825	1.24191	3.75893	0.000170644	0.00200429
hsa-miR-664a-5p	56.402	0.588137	0.157284	3.73934	0.000184507	0.00212842
hsa-miR-3690	21.5394	1.55913	0.422679	3.68869	0.00022541	0.0025NA602
hsa-miR-10a-5p	150.206	1.31972	0.357728	3.68916	0.000224992	0.0025NA602
hsa-miR-2113	6.19708	5.18544	1.42421	3.64092	0.000271663	0.00297448
hsa-let-7f-5p	30305.7	-0.470073	0.129543	-3.62869	0.000284867	0.00306707
hsa-miR-29b-3p	11.6556	1.2299	0.33953	3.62236	0.000291927	0.00309155
hsa-miR-200b-3p	2376.55	-0.369267	0.102435	-3.6049	0.000312275	0.0032537
hsa-miR-1271-5p	172.335	-0.583995	0.164278	-3.55492	0.000378091	0.00387693
hsa-miR-378c	2986.75	-0.453317	0.129169	-3.50948	0.000448977	0.00453187
hsa-miR-1247-3p	1.56483	4.01394	1.15263	3.48243	0.000496889	0.00491166
hsa-miR-151a-5p	1392.34	-0.364907	0.104986	-3.47576	0.000509414	0.00491166
hsa-miR-1180-3p	21.5061	-0.746754	0.214804	-3.47645	0.000508099	0.00491166
hsa-miR-146a-5p	1246.79	0.973228	0.280603	3.46834	0.000523682	0.00497498
hsa-miR-3184-3p	3316.8	0.586344	0.17064	3.43615	0.000590041	0.00544523
hsa-miR-423-5p	3316.8	0.586344	0.17064	3.43615	0.000590041	0.00544523
hsa-miR-3529-3p	71.5168	0.947165	0.277941	3.40779	0.000654919	0.00571727
hsa-miR-7-5p	71.5168	0.947165	0.277941	3.40779	0.000654919	0.00571727
hsa-let-7i-5p	4395.29	-0.490043	0.143346	-3.41861	0.000629417	0.00571727
hsa-miR-375-3p	37809	-0.581607	0.170665	-3.4079	0.000654659	0.00571727
hsa-miR-200a-3p	1801.51	-0.308216	0.0911068	-3.38302	0.000716928	0.00617514
hsa-miR-6754-3p	4.87549	1.40195	0.419022	3.34577	0.000820548	0.00697465
hsa-miR-149-5p	551.328	-0.714156	0.217496	-3.28354	0.0010251	0.00860023
hsa-miR-27b-3p	45530.4	-0.313375	0.0961773	-3.2583	0.0011208	0.00928255
hsa-miR-148b-3p	699.82	-0.428406	0.131897	-3.24803	0.00116208	0.00950254
hsa-miR-582-5p	42.4517	0.840169	0.261963	3.20721	0.00134029	0.0NA822812
hsa-miR-30a-5p	66.2532	0.867908	0.27285	3.1809	0.00146819	0.0117093
hsa-miR-30d-5p	1736.81	0.305176	0.0963741	3.16658	0.00154244	0.0118859
hsa-miR-574-5p	76.5194	-0.532734	0.167915	-3.17264	0.0015106	0.0118859
hsa-miR-3909	46.9234	-0.586409	0.185221	-3.16599	0.00154554	0.0118859
hsa-miR-374a-5p	36.6203	0.686535	0.2189	3.1363	0.00171093	0.013003
hsa-miR-23b-3p	6925.01	-0.287021	0.0920147	-3.1193	0.00181282	0.0136172
hsa-miR-324-5p	5.64084	2.18021	0.706548	3.08572	0.00203062	0.0150779
hsa-miR-101-3p	105.947	0.627479	0.206265	3.0421	0.00234931	0.017246
hsa-miR-3165	1.93452	4.41573	1.46336	3.01753	0.00254844	0.0184977
hsa-miR-4700-5p	2.90212	2.80481	0.930733	3.01355	0.00258214	0.018534
hsa-miR-1-3p	6.48826	3.46172	1.15214	3.00459	0.00265936	0.0188785
hsa-miR-1273h-3p	9.46014	1.90472	0.640616	2.97327	0.00294645	0.0206892
hsa-miR-29a-3p	241.766	0.35411	0.120224	2.94541	0.00322528	0.0224035
hsa-miR-4518	2.00106	4.25618	1.45588	2.92344	0.00346192	0.02354NA31
hsa-miR-503-5p	23.9997	0.796975	0.272413	2.92561	0.00343782	0.02354NA31
hsa-miR-589-5p	161.85	0.375389	0.129274	2.90381	0.00368649	0.024807
hsa-miR-6873-3p	1.63478	2.4998	0.86706	2.88307	0.00393818	0.0262275
hsa-miR-146b-3p	13.292	1.01341	0.355153	2.85344	0.00432486	0.0285088
hsa-miR-1255a	3.99326	1.69555	0.596022	2.84477	0.00444431	0.0290003
hsa-miR-1285-5p	2.56781	1.76191	0.630714	2.79352	0.0052138	0.0336811
hsa-miR-4772-3p	2.64112	2.63856	0.946932	2.78643	0.00532914	0.0340854
hsa-miR-6720-3p	1.07878	3.04333	1.09616	2.77636	0.00549718	0.034146
hsa-miR-26b-3p	12.2211	1.10408	0.397416	2.77815	0.0054669	0.034146
hsa-miR-708-5p	18.1192	-0.891744	0.320666	-2.78091	0.00542065	0.034146
hsa-miR-766-3p	8.78118	1.03414	0.372988	2.77258	0.00556141	0.0342159
hsa-miR-6070	1.68173	3.30893	1.20151	2.75398	0.00588753	0.0353819
hsa-miR-4525	10.3922	2.51988	0.91527	2.75316	0.00590233	0.0353819
hsa-miR-5787	6.82638	1.28757	0.467921	2.75168	0.00592905	0.0353819
hsa-miR-200b-5p	476.08	-0.373609	0.135886	-2.74942	0.00597001	0.0353819
hsa-miR-425-3p	16.39	0.915463	0.333714	2.74325	0.0060834	0.0357261
hsa-miR-28-5p	54.9288	-0.445574	0.16305	-2.73275	0.00628076	0.0365529
hsa-miR-26a-5p	21004.7	0.325417	0.119901	2.71405	0.00664663	0.0383368
hsa-miR-4712-5p	1.98976	2.13259	0.790696	2.6971	0.00699461	0.039129
hsa-miR-663a	3.72362	1.31322	0.487691	2.69274	0.00708682	0.039129
hsa-miR-2110	16.1525	0.694756	0.257824	2.69469	0.00704544	0.039129
hsa-miR-192-5p	742.648	0.518222	0.19231	2.69472	0.00704478	0.039129
hsa-miR-320a-3p	807.133	-0.273045	0.101027	-2.70271	0.00687775	0.039129
hsa-miR-30a-3p	20.1487	0.821862	0.308652	2.66274	0.00775063	0.0424314
hsa-miR-6876-3p	1.20481	3.28939	1.24061	2.65143	0.00801517	0.0431483
hsa-miR-181d-5p	12.5282	0.929672	0.350276	2.65411	0.00795172	0.0431483
hsa-miR-6717-5p	10.6561	2.01153	0.764403	2.63151	0.00850059	0.0453833
hsa-miR-127-3p	22.005	1.33281	0.508382	2.62167	0.00874996	0.0459702
hsa-miR-10b-5p	184.641	1.18247	0.451054	2.62156	0.00875284	0.0459702
hsa-let-7f-2-3p	57.331	-0.500416	0.191862	-2.60821	0.00910162	0.0474165
hsa-miR-5002-5p	2.02593	2.7858	1.07038	2.60264	0.00925102	0.0478093
hsa-miR-9851-3p	2.99649	5.64064	2.19497	2.5698	0.0101757	0.0521357
hsa-miR-451a	378.497	1.67099	0.650877	2.56729	0.0102496	0.0521357
hsa-miR-4298	2.06651	2.46152	0.961812	2.55925	0.0104897	0.0529403
hsa-miR-4764-5p	1.44885	4.23651	1.65965	2.55264	0.0106909	0.0534116
hsa-miR-199a-5p	18.691	1.56418	0.613218	2.55077	0.0107485	0.0534116
hsa-miR-7107-3p	1.37682	2.71874	1.08757	2.49982	0.0124256	0.0611197
hsa-miR-15a-5p	6.51357	1.0721	0.429178	2.49802	0.0124889	0.0611197
hsa-miR-3613-3p	8.97095	0.954728	0.383671	2.4884	0.012832	0.0619832
hsa-miR-181b-5p	100.708	0.362604	0.145759	2.4877	0.0128572	0.0619832
hsa-miR-548k	26.9675	0.604676	0.24348	2.48347	0.0130108	0.062259
hsa-miR-4497	3.17436	1.4613	0.589358	2.47947	0.0131577	0.0624992
hsa-miR-362-5p	16.4026	-0.711236	0.287934	-2.47013	0.0135063	0.0636866
hsa-miR-6511b-3p	2.82101	1.5831	0.642163	2.46526	0.0136915	0.0640922
hsa-miR-345-5p	14.8796	0.824619	0.338142	2.43867	0.0147412	0.0685096
hsa-miR-183-5p	4871.42	-0.272406	0.11215	-2.42894	0.015143	0.0698741
hsa-miR-6869-5p	3.25105	3.16664	1.31129	2.4149	0.0157394	0.07211NA89
hsa-miR-374a-3p	27.5348	0.55626	0.231094	2.40707	0.0160811	0.0731575
hsa-miR-941	812.859	0.390776	0.164006	2.3827	0.0171863	0.0776389
hsa-miR-3193	1.72581	3.21675	1.36843	2.35069	0.0187388	0.0840645
hsa-miR-421	11.063	0.777659	0.332359	2.33982	0.0192931	0.0859541
hsa-miR-3133	3.32424	3.08642	1.34141	2.30087	0.021399	0.094233
hsa-miR-4800-3p	3.61798	1.91331	0.831842	2.30009	0.0214431	0.094233
hsa-miR-524-5p	9.35275	1.98066	0.8651	2.28952	0.0220493	0.0945129
hsa-miR-23a-3p	8652.54	-0.168241	0.0735069	-2.28878	0.022092	0.0945129
hsa-miR-182-5p	9183.78	-0.309617	0.13489	-2.29532	0.0217146	0.0945129
hsa-miR-205-5p	21897.6	-0.328855	0.143616	-2.28982	0.0220315	0.0945129
hsa-miR-126-3p	13.1182	0.89125	0.391287	2.27774	0.0227422	0.0966543
hsa-miR-4429	1.04995	3.61959	1.60495	2.25526	0.0241169	0.NA1165589
hsa-miR-4698	0.819599	2.68025	1.18822	2.25569	0.0240903	0.NA1165589
hsa-miR-106b-5p	10.6362	0.68275	0.304761	2.24028	0.0250728	0.NA4497058
hsa-miR-99a-5p	24920.5	-0.216191	0.0972109	-2.22394	0.0261524	0.NA8297954
hsa-miR-4274	1.16921	3.23527	1.46004	2.21588	0.0266999	0.NA9860699
hsa-miR-1343-3p	0.790681	3.0352	1.38316	2.1944	0.0282068	0.114874
hsa-miR-23c	6.96024	-0.580367	0.264589	-2.19347	0.0282739	0.114874
hsa-miR-3127-3p	0.833146	3.41752	1.56056	2.18993	0.0285293	0.115141
hsa-miR-1303	4.19854	1.10839	0.50666	2.18763	0.0286962	0.115141
hsa-miR-433-3p	0.811701	2.97527	1.37328	2.16655	0.0302691	0.119403
hsa-miR-6748-5p	2.16749	2.32102	1.07158	2.16598	0.0303129	0.119403
hsa-miR-95-3p	661.551	-0.296144	0.136631	-2.16747	0.0301991	0.119403
hsa-miR-6806-3p	2.22719	2.57831	1.19325	2.16074	0.0307151	0.11953
hsa-miR-711	14.3587	1.71822	0.794606	2.16235	0.0305913	0.11953
hsa-miR-4662a-5p	10.3868	0.800875	0.371702	2.15462	0.0311918	0.120658
hsa-miR-217-5p	1.01839	2.41031	1.12211	2.14802	0.031712	0.12194
hsa-miR-10392-5p	1.00193	2.54141	1.1875	2.14014	0.0323438	0.122907
hsa-miR-340-3p	11.3848	0.950426	0.443682	2.14213	0.032183	0.122907
hsa-miR-612	0.922055	3.37938	1.58601	2.13075	0.0331097	0.123764
hsa-miR-4502	3.22863	2.13048	0.998723	2.13321	0.0329077	0.123764
hsa-miR-455-5p	4.87721	1.14934	0.5401	2.12802	0.0333357	0.123764
hsa-miR-769-5p	416.412	0.274308	0.128777	2.13009	0.033164	0.123764
hsa-miR-7156-3p	1.1831	3.16952	1.49199	2.12436	0.03364	0.12418
hsa-miR-628-5p	2.6407	1.88486	0.890424	2.11681	0.0342761	0.125809
hsa-miR-1538	1.47561	2.31686	1.10838	2.0903	0.0365904	0.132794
hsa-miR-185-5p	219.74	0.290965	0.139166	2.09078	0.0365475	0.132794
hsa-let-7a-5p	30394.3	-0.281201	0.137834	-2.04014	0.0413368	0.149182
hsa-miR-652-3p	25.964	0.460196	0.226543	2.03139	0.0422156	0.151507
hsa-miR-6797-5p	0.776014	2.9967	1.48117	2.0232	0.0430523	0.153518
hsa-miR-1261	24.0013	1.02802	0.508968	2.01982	0.0434025	0.153518
hsa-let-7d-5p	447.058	-0.244954	0.121325	-2.01899	0.0434887	0.153518
hsa-miR-628-3p	4.35251	1.06262	0.531878	1.99786	0.0457315	0.159689
hsa-miR-181a-2-3p	99.9505	-0.292351	0.14625	-1.99899	0.0456099	0.159689
hsa-miR-885-3p	0.899376	-2.62544	1.31897	-1.99052	0.0465331	0.161615NA2
hsa-let-7b-3p	54.3906	0.360442	0.181978	1.98068	0.0476267	0.164529
hsa-miR-4682	0.843251	2.73963	1.38677	1.97554	0.0482069	0.164909
hsa-miR-766-5p	1.39258	1.87568	0.950594	1.97317	0.0484761	0.164909
hsa-miR-584-5p	108.939	-0.32519	0.164825	-1.97294	0.0485026	0.164909
hsa-miR-203b-5p	2240.57	-0.195681	0.10092	-1.93898	0.052504	0.177579
hsa-miR-6855-3p	1.69592	2.35082	1.22184	1.92401	0.0543537	0.182878
hsa-miR-3916	6.55288	1.83598	0.960925	1.91064	0.0560504	0.187609
hsa-miR-491-5p	1.0176	2.67483	1.41322	1.89271	0.0583963	0.187898
hsa-miR-487b-3p	0.819911	2.48026	1.30627	1.89874	0.0575989	0.187898
hsa-miR-338-3p	1.09134	2.00156	1.05184	1.90292	0.0570509	0.187898
hsa-miR-3605-3p	4.17271	1.23283	0.651532	1.89221	0.0584636	0.187898
hsa-miR-7704	5.19553	1.07556	0.567906	1.8939	0.0582379	0.187898
hsa-let-7c-5p	4188.36	-0.236406	0.124597	-1.89737	0.0577789	0.187898
hsa-miR-331-3p	25.3398	-0.428357	0.225354	-1.90082	0.0573259	0.187898
hsa-miR-6510-3p	16.6309	-0.556862	0.294279	-1.89229	0.058452	0.187898
hsa-miR-6894-5p	1.00014	2.23326	1.18701	1.88142	0.059915	0.189731
hsa-miR-1307-3p	16.7843	-0.55863	0.296877	-1.88169	0.0598784	0.189731
hsa-miR-33a-3p	2.31723	-1.27494	0.676402	-1.88489	0.0594446	0.189731
hsa-miR-6870-3p	1.06979	2.13918	1.14092	1.87496	0.0607984	0.189738
hsa-miR-550a-5p	6.7278	0.956411	0.509035	1.87887	0.0602621	0.189738
hsa-miR-342-3p	189.489	0.275147	0.146606	1.87678	0.0605476	0.189738
hsa-miR-140-5p	6.79021	0.942751	0.504643	1.86815	0.0617406	0.191752
hsa-miR-1296-5p	10.1082	-0.54739	0.29372	-1.86365	0.062371	0.192783
hsa-miR-361-5p	609.726	0.209036	0.112362	1.86038	0.0628322	0.193284
hsa-miR-4755-3p	1.46198	2.55601	1.37918	1.85328	0.0638429	0.195462
hsa-miR-1296-3p	28.1951	2.24685	1.21489	1.84942	0.0643977	0.195619
hsa-miR-1301-3p	24.9605	0.406259	0.219753	1.84871	0.0644997	0.195619
hsa-miR-660-5p	9.69554	0.694191	0.381446	1.81989	0.0687752	0.207611NA4
hsa-miR-96-5p	233.076	-0.234167	0.129531	-1.80781	0.0706367	0.212239
hsa-miR-2277-5p	6.17441	-0.761585	0.421875	-1.80524	0.0710373	0.212454
hsa-miR-4738-3p	2.35758	1.18782	0.660582	1.79815	0.0721536	0.214798
hsa-miR-6895-5p	1.02863	3.6954	2.05927	1.79452	0.0727308	0.215158
hsa-miR-887-3p	1.15905	3.67974	2.05678	1.78908	0.0736013	0.215158
hsa-miR-3131	0.86598	1.88776	1.05517	1.78905	0.0736068	0.215158
hsa-miR-361-3p	56.3744	0.316646	0.176868	1.7903	0.0734056	0.215158
hsa-miR-6842-3p	4.26699	1.11446	0.624269	1.78522	0.074226	0.215991
hsa-miR-3150b-3p	4.39754	1.03547	0.583416	1.77484	0.0759237	0.219941
hsa-miR-7706	58.5314	-0.348286	0.197347	-1.76484	0.0775904	0.223765
hsa-miR-3615	5.43989	0.687951	0.391876	1.75553	0.0791679	0.2273
hsa-miR-296-3p	1.57011	1.8326	1.04867	1.74755	0.0805423	0.230223
hsa-miR-3140-3p	3.90982	1.15865	0.666459	1.73852	0.08212	0.233698
hsa-miR-15b-5p	1074.24	0.257753	0.148671	1.73371	0.0829691	0.235079
hsa-miR-3934-3p	0.965605	1.9859	1.14757	1.73053	0.083536	0.235652
hsa-miR-4476	2.58042	2.04927	1.18674	1.72681	0.084202	0.235708
hsa-miR-504-5p	4.7038	1.13173	0.655563	1.72634	0.0842858	0.235708
hsa-miR-876-3p	0.947087	3.8259	2.22915	1.71631	0.086106	0.239761
hsa-miR-424-5p	4.97997	1.01272	0.593542	1.70623	0.0879653	0.243887
hsa-miR-4763-5p	7.3084	1.76062	1.03497	1.70113	0.0889191	0.244433
hsa-miR-1273h-5p	1.36863	1.70859	1.00321	1.70313	0.0885439	0.244433
hsa-miR-3190-3p	3.62945	2.03354	1.19956	1.69524	0.0900294	0.246436
hsa-miR-6867-5p	0.799299	2.59518	1.53496	1.69072	0.0908908	0.247744
hsa-miR-6743-3p	1.27307	2.41915	1.43374	1.6873	0.091546	0.248482
hsa-miR-3150a-5p	1.36205	1.55644	0.925244	1.68219	0.0925314	0.250NA5825
hsa-miR-206	2.72783	2.31668	1.37977	1.67903	0.0931466	0.25072
hsa-miR-27b-5p	78.8775	-0.298289	0.17797	-1.67606	0.0937257	0.251232
hsa-miR-1262	4.78733	-0.661002	0.395433	-1.67159	0.094605	0.252541
hsa-miR-598-3p	16.2291	0.467993	0.280981	1.66557	0.0957999	0.254678
hsa-miR-3202	2.66758	1.49394	0.898421	1.66285	0.0963422	0.25507
hsa-miR-1289	2.1071	-1.21786	0.734548	-1.65798	0.097322	0.256612
hsa-miR-657	0.85333	2.9273	1.77262	1.6514	0.0986576	0.257645
hsa-miR-1299	19.3747	0.814078	0.493915	1.64821	0.0993088	0.257645
hsa-miR-210-3p	74.5271	-0.293542	0.178096	-1.64822	0.0993073	0.257645
hsa-miR-125b-1-3p	5.8529	-0.767681	0.464161	-1.65391	0.0981459	0.257645
hsa-miR-7855-5p	3.76231	1.8675	1.13901	1.63958	0.101092	0.259148
hsa-miR-4286	4.23468	0.697762	0.424685	1.64301	0.10038	0.259148
hsa-miR-148a-5p	95.4196	0.255402	0.155698	1.64037	0.100928	0.259148
hsa-miR-758-5p	0.871744	3.64725	2.24135	1.62726	0.103682	0.264737
hsa-miR-16-5p	701.699	0.426253	0.263486	1.61774	0.105718	0.268873
hsa-miR-363-3p	73.1276	0.407888	0.253552	1.6087	0.107683	0.271731
hsa-miR-221-5p	738.514	0.125973	0.0782956	1.60895	0.107628	0.271731
hsa-miR-4667-5p	1.01017	2.14369	1.33533	1.60536	0.108415	0.272515
hsa-miR-224-3p	7.483	0.652626	0.407096	1.60313	0.108907	0.27269
hsa-miR-4520-3p	0.894748	-1.22142	0.769081	-1.58815	0.112252	0.27998
hsa-miR-1306-5p	1.47124	1.29558	0.817383	1.58503	0.112959	0.280659
hsa-miR-5585-5p	1.15115	1.63641	1.04019	1.57318	0.115676	0.281353
hsa-miR-7847-3p	1.76769	1.48393	0.943717	1.57243	0.115851	0.281353
hsa-miR-150-3p	1.95426	1.45497	0.923457	1.57557	0.115126	0.281353
hsa-miR-371b-5p	3.82985	1.01252	0.641326	1.57879	0.114384	0.281353
hsa-miR-532-5p	168.999	-0.22609	0.14368	-1.57356	0.115589	0.281353
hsa-miR-664b-3p	1.35408	-1.3307	0.842174	-1.58008	0.114089	0.281353
hsa-miR-4454	20.9543	-0.443036	0.282554	-1.56797	0.116888	0.282808
hsa-miR-574-3p	151.053	-0.268148	0.172347	-1.55586	0.119742	0.287676NA6
hsa-miR-708-3p	15.3851	-0.349392	0.224595	-1.55565	0.119791	0.287676NA6
hsa-miR-2355-3p	0.908278	1.67563	1.08198	1.54868	0.121459	0.290602
hsa-miR-944	78.0598	-0.383134	0.248045	-1.54462	0.122439	0.291865
hsa-miR-5189-3p	1.4056	2.90315	1.89121	1.53508	0.124764	0.295137
hsa-miR-197-5p	2.02956	2.15678	1.40741	1.53245	0.125412	0.295137
hsa-miR-184	12.1982	1.15907	0.755052	1.53509	0.124763	0.295137
hsa-miR-4746-5p	2.99288	0.943471	0.616032	1.53153	0.125639	0.295137
hsa-miR-181c-5p	4.29558	0.800665	0.527374	1.51821	0.128961	0.301363
hsa-miR-4677-3p	28.2617	0.354082	0.233383	1.51718	0.129222	0.301363
hsa-miR-6507-5p	0.828913	2.6304	1.75059	1.50258	0.132948	0.303748
hsa-miR-3620-5p	0.835107	2.43929	1.61652	1.50898	0.131304	0.303748
hsa-miR-25-5p	1.38028	1.7629	1.16679	1.5109	0.130813	0.303748
hsa-miR-556-3p	1.26924	1.55525	1.03394	1.5042	0.132529	0.303748
hsa-miR-103a-2-5p	10.7277	0.555681	0.369931	1.50212	0.133066	0.303748
hsa-miR-125b-5p	3465.02	-0.251023	0.166684	-1.50598	0.132073	0.303748
hsa-miR-484	238.605	0.252658	0.168831	1.49651	0.13452	0.305985
hsa-miR-8081	0.894737	3.36233	2.26934	1.48164	0.138437	0.312692
hsa-miR-31-5p	13.755	0.539769	0.36407	1.4826	0.138182	0.312692
hsa-miR-10399-3p	7.51065	0.686349	0.464165	1.47867	0.139227	0.313383
hsa-miR-1269a	1.13861	2.4057	1.62929	1.47653	0.139801	0.313581
hsa-miR-182-3p	2.06909	-1.02389	0.694486	-1.47431	0.140398	0.31383
hsa-miR-1250-5p	1.51184	2.4409	1.66551	1.46556	0.142768	0.318027
hsa-miR-133b	2.72968	2.44412	1.67592	1.45837	0.144738	0.321308
hsa-miR-130a-3p	0.782121	-1.36512	0.938236	-1.45498	0.145674	0.322279
hsa-miR-4747-3p	0.843415	2.24921	1.55055	1.45058	0.146896	0.323872
hsa-miR-10522-5p	5.2723	1.02042	0.704356	1.44872	0.147415	0.323913
hsa-miR-3184-5p	118.879	0.179415	0.124045	1.44636	0.148075	0.324259
hsa-miR-6089	0.793925	1.20442	0.837293	1.43847	0.150299	0.326914
hsa-miR-1285-3p	11.9721	0.501259	0.348299	1.43916	0.150105	0.326914
hsa-miR-454-3p	2.57163	1.24779	0.868542	1.43665	0.150817	0.326938
hsa-miR-144-3p	4.26649	1.7408	1.22296	1.42344	0.15461	0.33404
hsa-miR-5006-3p	1.67147	4.09452	2.90023	1.41179	0.158012	0.340252
hsa-miR-6880-5p	3.66726	0.823286	0.585611	1.40586	0.159766	0.342887
hsa-miR-130b-5p	4.53037	-0.585838	0.418951	-1.39834	0.16201	0.346552
hsa-miR-128-3p	103.045	0.192414	0.137982	1.39448	0.163171	0.347883
hsa-miR-5087	7.09141	1.4731	1.06811	1.37917	0.167843	0.356667
hsa-miR-330-3p	13.9665	0.404132	0.294088	1.37419	0.169384	0.358761
hsa-miR-32-5p	1.96513	0.962109	0.707904	1.3591	0.174116	0.365112
hsa-miR-424-3p	5.83411	0.760792	0.558378	1.3625	0.173039	0.365112
hsa-miR-27a-3p	3206.2	-0.107121	0.0789146	-1.35743	0.174643	0.365112
hsa-miR-548h-5p	1.80266	-1.0791	0.793162	-1.3605	0.173671	0.365112
hsa-miR-3065-3p	3.86739	-0.824816	0.609318	-1.35367	0.175841	0.366431
hsa-miR-7-1-3p	8.41391	0.576358	0.427941	1.34682	0.17804	0.369819
hsa-miR-509-3p	1.5188	1.35029	1.00688	1.34106	0.1799	0.37016
hsa-miR-4634	3.92485	1.07281	0.800012	1.34099	0.179923	0.37016
hsa-miR-452-5p	5.87171	-0.473853	0.352852	-1.34292	0.179297	0.37016
hsa-miR-8485	0.903053	1.50505	1.12483	1.33802	0.18089	0.370559
hsa-miR-339-5p	19.2996	0.292092	0.218489	1.33687	0.181264	0.370559
hsa-miR-1304-3p	28.6964	-0.292258	0.219815	-1.32956	0.183662	0.374276
hsa-miR-1307-5p	9.10004	0.459714	0.353175	1.30166	0.193033	0.392136
hsa-miR-4672	1.59637	2.20961	1.70027	1.29957	0.19375	0.392359
hsa-miR-210-5p	56.7851	-0.318754	0.249141	-1.27941	0.200753	0.405269
hsa-miR-5584-3p	0.841111	2.64196	2.08246	1.26867	0.204558	0.411665
hsa-miR-873-3p	1.15267	1.61	1.28155	1.25629	0.209013	0.419323
hsa-miR-328-3p	4.89937	0.613424	0.495377	1.2383	0.215607	0.429882
hsa-miR-106b-3p	403.255	0.168888	0.136252	1.23952	0.215152	0.429882
hsa-miR-3691-3p	1.58014	1.24441	1.01742	1.2231	0.221292	0.437169
hsa-miR-2115-5p	1.74792	0.751222	0.61254	1.22641	0.220046	0.437169
hsa-miR-99b-5p	2651.74	-0.151067	0.123335	-1.22485	0.220631	0.437169
hsa-miR-2467-3p	0.905706	1.74168	1.43126	1.21688	0.223648	0.437808
hsa-miR-141-5p	3.65996	0.573711	0.471389	1.21706	0.22358	0.437808
hsa-miR-3622a-5p	1.54773	-1.00406	0.823823	-1.21878	0.222927	0.437808
hsa-miR-1249-3p	2.00202	1.17394	0.967358	1.21356	0.224917	0.438624
hsa-miR-374b-5p	109.839	0.199921	0.165161	1.21046	0.226102	0.438624
hsa-miR-374c-3p	109.839	0.199921	0.165161	1.21046	0.226102	0.438624
hsa-miR-616-5p	1.06197	-1.30632	1.08111	-1.20832	0.226925	0.438904
hsa-miR-324-3p	1.77723	0.87527	0.726045	1.20553	0.227998	0.439662
hsa-miR-10527-5p	4.22655	-0.640425	0.53566	-1.19558	0.23186	0.445779
hsa-miR-7113-5p	0.812936	2.01624	1.6952	1.18938	0.23429	0.446463
hsa-miR-3925-5p	0.858744	1.74059	1.45951	1.19258	0.233033	0.446463
hsa-miR-4785	1.20903	0.975622	0.81949	1.19052	0.233841	0.446463
hsa-miR-6750-5p	0.978658	2.26739	1.94702	1.16455	0.244203	0.462625
hsa-miR-576-3p	4.44948	0.442991	0.380203	1.16514	0.243961	0.462625
hsa-miR-548n	0.891942	1.78977	1.55365	1.15198	0.24933	0.469666
hsa-miR-4781-3p	1.54225	0.855867	0.743023	1.15187	0.249374	0.469666
hsa-miR-764	1.22737	1.1597	1.01117	1.14688	0.25143	0.472161
hsa-miR-34a-5p	14.2191	-0.408592	0.358649	-1.13925	0.254598	0.476725
hsa-miR-572	0.841894	2.55987	2.25704	1.13417	0.256722	0.479314
hsa-miR-3662	1.57525	1.83054	1.61965	1.1302	0.25839	0.479655
hsa-miR-193a-3p	2.79253	1.0133	0.895886	1.13106	0.25803	0.479655
hsa-miR-6847-3p	0.923338	2.20466	1.96123	1.12412	0.260962	0.48046NA23
hsa-miR-6769a-5p	1.21552	1.28396	1.14358	1.12275	0.261542	0.48046NA23
hsa-miR-6515-5p	0.923864	1.09611	0.973	1.12653	0.259942	0.48046NA23
hsa-miR-335-3p	18.077	-0.351177	0.312951	-1.12215	0.261799	0.48046NA23
hsa-miR-7978	0.989138	3.3193	2.96292	1.12028	0.262594	0.480554
hsa-miR-659-5p	4.49286	0.557062	0.501477	1.11084	0.266636	0.486573
hsa-miR-500a-3p	474.612	-0.0972097	0.0877065	-1.10835	0.267709	0.487156
hsa-miR-19a-3p	2.16949	1.1155	1.01257	1.10165	0.270615	0.49NA59662
hsa-miR-1181	2.68977	1.34579	1.227	1.09682	0.272722	0.493497
hsa-miR-6830-3p	1.1668	0.874132	0.798595	1.09459	0.273697	0.493878
hsa-miR-409-3p	2.19048	1.38924	1.27299	1.09132	0.275131	0.494226
hsa-miR-7974	1.61147	1.32281	1.21284	1.09067	0.27542	0.494226
hsa-miR-7851-3p	0.975457	1.32166	1.2228	1.08084	0.279768	0.500637
hsa-miR-551a	0.902411	1.49671	1.39546	1.07255	0.283471	0.503083
hsa-miR-5089-5p	1.74123	-0.822409	0.766608	-1.07279	0.283366	0.503083
hsa-miR-3182	0.774519	-1.14033	1.06061	-1.07517	0.282299	0.503083
hsa-miR-371b-3p	1.07828	1.67936	1.57498	1.06627	0.2863	0.506711
hsa-miR-654-3p	0.848988	1.54459	1.46593	1.05366	0.292038	0.512879
hsa-miR-4771	2.07433	0.707022	0.670992	1.0537	0.292022	0.512879
hsa-miR-365a-3p	365.947	0.199879	0.190062	1.05165	0.29296	0.512879
hsa-miR-365b-3p	365.947	0.199879	0.190062	1.05165	0.29296	0.512879
hsa-miR-34c-5p	29.9421	0.391357	0.374503	1.045	0.296021	0.516837
hsa-miR-3679-5p	2.92512	0.617891	0.595134	1.03824	0.29916	0.520847
hsa-miR-542-3p	6.36606	-0.3843	0.370737	-1.03658	0.29993	0.520847
hsa-miR-320b	53.8862	0.202864	0.197011	1.02971	0.303148	0.525024
hsa-miR-125a-5p	1232.6	-0.183696	0.17888	-1.02692	0.304457	0.525879
hsa-miR-675-5p	1.66496	-0.822943	0.81138	-1.01425	0.310463	0.534825
hsa-miR-5584-5p	0.839209	1.5545	1.55092	1.00231	0.316192	0.536308
hsa-miR-4800-5p	0.883426	1.45222	1.45197	1.00018	0.317226	0.536308
hsa-miR-4755-5p	1.62019	1.42889	1.41639	1.00883	0.313057	0.536308
hsa-miR-4804-3p	2.01089	1.40058	1.39139	1.00661	0.314123	0.536308
hsa-miR-4693-3p	0.947912	1.38656	1.39079	0.996955	0.318786	0.536308
hsa-miR-218-5p	1.28868	1.23424	1.24437	0.991861	0.321265	0.536308
hsa-miR-889-3p	1.21578	1.23325	1.24555	0.990118	0.322117	0.536308
hsa-miR-6801-5p	1.23458	1.08164	1.08982	0.992494	0.320956	0.536308
hsa-miR-3157-5p	2.75942	1.0223	1.02247	0.999835	0.31739	0.536308
hsa-miR-1270	2.24213	0.674012	0.677538	0.994796	0.319836	0.536308
hsa-miR-651-5p	2.88673	-0.65302	0.656621	-0.994516	0.319972	0.536308
hsa-miR-191-3p	0.968699	-0.827231	0.834407	-0.991401	0.32149	0.536308
hsa-miR-3934-5p	1.88149	-0.96423	0.969095	-0.994981	0.319746	0.536308
hsa-miR-185-3p	2.13206	-0.632235	0.65279	-0.968513	0.332788	0.552651
hsa-miR-193b-5p	11.5082	-0.292947	0.305366	-0.959331	0.337392	0.55886
hsa-miR-3127-5p	0.934914	1.3209	1.38093	0.956525	0.338807	0.55973
hsa-miR-6888-5p	1.56241	1.06084	1.111	0.954856	0.33965	0.55973
hsa-let-7d-3p	182.231	0.146673	0.154097	0.951818	0.341189	0.560835
hsa-miR-492	1.27588	0.728504	0.766924	0.949904	0.342161	0.56NA05231
hsa-miR-4638-3p	1.22358	1.16499	1.23852	0.94063	0.346894	0.564468
hsa-miR-4776-3p	3.79443	0.434467	0.460485	0.943499	0.345426	0.564468
hsa-miR-6772-5p	1.82897	-1.31547	1.39824	-0.9408	0.346808	0.564468
hsa-miR-22-5p	12.411	-0.2538	0.270476	-0.938348	0.348065	0.56495
hsa-miR-611	0.917453	0.887214	0.958806	0.925333	0.354793	0.569164
hsa-miR-9-5p	4.85275	0.529919	0.574056	0.923113	0.355948	0.569164
hsa-miR-22-3p	2216.5	0.108277	0.116603	0.928601	0.353096	0.569164
hsa-miR-92a-3p	4696.45	-0.107376	0.116259	-0.923593	0.355698	0.569164
hsa-miR-378a-5p	11.7429	-0.253786	0.274904	-0.923182	0.355912	0.569164
hsa-let-7c-3p	1.56912	-0.703436	0.759432	-0.926267	0.354307	0.569164
hsa-miR-409-5p	1.2032	1.1742	1.28733	0.912117	0.361707	0.575524
hsa-miR-454-5p	5.23494	-0.477208	0.52259	-0.91316	0.361158	0.575524
hsa-miR-3613-5p	1.99617	0.705692	0.775494	0.90999	0.362828	0.575889
hsa-miR-656-3p	1.52091	0.938606	1.03382	0.907898	0.363932	0.576226
hsa-miR-6803-3p	0.870029	1.63525	1.83265	0.892283	0.372241	0.587266
hsa-miR-346	3.0572	1.1566	1.29754	0.891384	0.372723	0.587266
hsa-miR-671-3p	7.99483	0.328848	0.370007	0.88876	0.374132	0.588052
hsa-miR-625-3p	13.7422	0.239025	0.269707	0.886241	0.375488	0.58875
hsa-miR-2115-3p	1.16364	0.80142	0.90661	0.883975	0.37671	0.589236
hsa-miR-4308	0.937546	1.15583	1.31414	0.879532	0.379113	0.590137
hsa-miR-1294	2.07624	0.763609	0.866829	0.880922	0.37836	0.590137
hsa-miR-3180-5p	0.785146	1.91506	2.18721	0.875572	0.381263	0.592057
hsa-miR-4686	0.911526	1.00233	1.15646	0.86672	0.386095	0.598124
hsa-miR-320c	11.5792	0.213238	0.248124	0.859404	0.390118	0.60291
hsa-miR-604	0.930944	1.45852	1.72113	0.847419	0.396762	0.611272
hsa-miR-6790-5p	1.27885	1.27524	1.51898	0.839537	0.401168	0.611272
hsa-miR-499a-5p	0.871613	1.11329	1.32839	0.838078	0.401987	0.611272
hsa-miR-34c-3p	4.8061	0.503424	0.5987	0.840861	0.400426	0.611272
hsa-miR-24-3p	2879.07	-0.0947905	0.112559	-0.842143	0.399708	0.611272
hsa-let-7a-3p	5.08083	-0.390956	0.463486	-0.843513	0.398942	0.611272
hsa-miR-29c-5p	2.6342	-0.565503	0.675	-0.837782	0.402153	0.611272
hsa-miR-382-5p	2.1807	0.719828	0.862368	0.83471	0.403881	0.612458
hsa-miR-455-3p	9.82812	-0.267043	0.325635	-0.820068	0.412177	0.623575
hsa-miR-18a-5p	0.893395	1.03895	1.28791	0.806695	0.419842	0.633687
hsa-miR-6854-5p	1.05097	0.916107	1.14158	0.802492	0.422268	0.635863
hsa-miR-6778-3p	0.796172	1.73303	2.18258	0.794031	0.427177	0.639239
hsa-miR-6894-3p	0.802342	1.21892	1.5361	0.793513	0.427479	0.639239
hsa-miR-196b-5p	1.03524	1.19463	1.50499	0.793782	0.427322	0.639239
hsa-miR-3135b	22.6151	0.271882	0.343567	0.791351	0.428739	0.639643
hsa-miR-12136	4.12578	-0.3786	0.480916	-0.787249	0.431136	0.641737
hsa-miR-4659a-3p	1.68047	0.709173	0.907006	0.781883	0.434283	0.644936
hsa-miR-577	1.0211	0.913743	1.17563	0.777237	0.437019	0.647323
hsa-miR-6735-5p	1.11644	-0.608081	0.783858	-0.775753	0.437895	0.647323
hsa-miR-1298-5p	0.874019	1.4265	1.84696	0.772347	0.439909	0.647338
hsa-miR-29b-1-5p	0.851764	-0.910066	1.17654	-0.773511	0.43922	0.647338
hsa-miR-181c-3p	2.04893	0.659974	0.862791	0.76493	0.444313	0.647915
hsa-miR-21-5p	2731	0.1309	0.170964	0.765659	0.443879	0.647915
hsa-miR-3065-5p	11.8064	-0.235167	0.307212	-0.765487	0.443982	0.647915
hsa-miR-3928-3p	3.87392	-0.421598	0.549509	-0.767227	0.442946	0.647915
hsa-miR-1293	6.08968	0.534811	0.701169	0.762742	0.445617	0.648353
hsa-miR-21-3p	83.7604	0.181265	0.238693	0.759407	0.447609	0.649788
hsa-miR-10523-5p	0.937116	1.35474	1.78794	0.757709	0.448625	0.649803
hsa-miR-15b-3p	24.0384	-0.156828	0.207521	-0.755723	0.449815	0.650069
hsa-miR-197-3p	715.202	-0.108694	0.14483	-0.750493	0.452958	0.652699
hsa-miR-4647	1.162	-1.08993	1.45453	-0.749333	0.453656	0.652699
hsa-miR-1248	0.833651	1.26475	1.71347	0.738123	0.46044	0.660987
hsa-miR-2392	3.32669	-0.378334	0.519811	-0.727829	0.466718	0.668514
hsa-miR-624-5p	5.62567	0.337418	0.472081	0.714746	0.474766	0.671878
hsa-miR-212-5p	19.9796	0.211846	0.294277	0.719886	0.471595	0.671878
hsa-miR-1260a	53.7765	0.157646	0.220833	0.713871	0.475307	0.671878
hsa-miR-103a-3p	326.081	0.127968	0.178536	0.716761	0.473522	0.671878
hsa-miR-103b	326.081	0.127968	0.178536	0.716761	0.473522	0.671878
hsa-miR-23a-5p	1.44684	-0.576216	0.802064	-0.718417	0.4725	0.671878
hsa-miR-320a-5p	1.06115	0.830865	1.18341	0.702092	0.482622	0.677769
hsa-miR-29c-3p	5.95645	0.306426	0.435714	0.703274	0.481885	0.677769
hsa-miR-224-5p	2052.73	-0.104819	0.148627	-0.705251	0.480654	0.677769
hsa-miR-6793-5p	3.158	0.656987	0.941445	0.697849	0.485272	0.680012
hsa-miR-576-5p	17.7769	-0.151565	0.218261	-0.694418	0.48742	0.681545
hsa-miR-23b-5p	43.3935	-0.130706	0.189375	-0.690197	0.49007	0.68377
hsa-miR-143-5p	2.64527	0.62215	0.918386	0.677438	0.498128	0.689059
hsa-miR-3074-3p	2.01085	0.540599	0.79768	0.677714	0.497953	0.689059
hsa-miR-320d	5.56728	-0.226756	0.33308	-0.680785	0.496007	0.689059
hsa-miR-3940-3p	2.20802	-0.443432	0.653727	-0.678313	0.497573	0.689059
hsa-miR-203b-3p	16.1763	-0.195614	0.292758	-0.668175	0.504022	0.695723
hsa-miR-194-5p	13.4061	0.234761	0.353229	0.664614	0.506298	0.697374
hsa-miR-3130-3p	1.49531	0.539695	0.8239	0.65505	0.512436	0.704326
hsa-miR-4511	0.982622	0.916924	1.42016	0.64565	0.518506	0.70965
hsa-miR-144-5p	4.71903	0.840624	1.29933	0.646969	0.517652	0.70965
hsa-miR-3605-5p	1.49291	0.583502	0.908449	0.642306	0.520674	0.7NA450921
hsa-miR-486-5p	1234.24	0.43911	0.684657	0.641357	0.521291	0.7NA450921
hsa-miR-6774-3p	1.28237	0.850108	1.3544	0.627662	0.530225	0.712111
hsa-miR-6507-3p	1.38175	0.810187	1.2863	0.629858	0.528788	0.712111
hsa-miR-323b-3p	1.39761	0.791696	1.25782	0.62942	0.529074	0.712111
hsa-miR-5100	0.805408	0.614678	0.97612	0.629715	0.528881	0.712111
hsa-miR-194-3p	1.15554	0.581509	0.924112	0.629263	0.529177	0.712111
hsa-miR-3177-3p	5.32801	0.26719	0.423145	0.631439	0.527753	0.712111
hsa-miR-152-3p	159.797	-0.10848	0.172808	-0.627745	0.530171	0.712111
hsa-miR-4485-3p	429.926	-0.184018	0.295362	-0.623025	0.533268	0.714712
hsa-miR-3944-5p	0.927251	0.814973	1.32538	0.614899	0.538622	0.717422
hsa-miR-4520-2-3p	2.17634	0.366589	0.595716	0.615375	0.538307	0.717422
hsa-miR-5094	0.833616	-0.639098	1.03478	-0.617619	0.536827	0.717422
hsa-miR-6502-5p	4.05597	0.573821	0.955821	0.600344	0.548277	0.72878
hsa-let-7e-5p	143.864	-0.113808	0.191366	-0.594715	0.552034	0.732267
hsa-miR-4436b-3p	0.887915	0.811505	1.37618	0.589682	0.555404	0.733124
hsa-miR-5001-3p	0.861546	0.723277	1.22716	0.589389	0.5556	0.733124
hsa-miR-4787-5p	0.83979	0.535181	0.911758	0.586977	0.557219	0.733124
hsa-miR-874-3p	2.59544	-0.309971	0.527061	-0.588111	0.556458	0.733124
hsa-miR-493-5p	1.28098	0.698538	1.20504	0.57968	0.56213	0.73608
hsa-let-7b-5p	5113.29	0.0585649	0.101521	0.576874	0.564024	0.73608
hsa-miR-27a-5p	121.506	-0.131663	0.227017	-0.579969	0.561935	0.73608
hsa-miR-5089-3p	6.28937	-0.304661	0.527161	-0.577929	0.563312	0.73608
hsa-miR-3195	0.857753	0.732735	1.27469	0.574832	0.565405	0.736394
hsa-miR-744-5p	244.531	0.0556466	0.0973367	0.571692	0.56753	0.737675
hsa-miR-16-2-3p	4.70688	-0.212117	0.372977	-0.568712	0.569552	0.738816
hsa-miR-4458	0.866177	1.30826	2.33574	0.560106	0.575407	0.740412
hsa-miR-379-5p	1.10079	0.779765	1.38922	0.561297	0.574595	0.740412
hsa-miR-371a-3p	2.63706	0.434432	0.777876	0.558485	0.576513	0.740412
hsa-miR-629-5p	119.432	-0.0687193	0.122608	-0.560481	0.575152	0.740412
hsa-miR-3158-3p	5.89129	-0.206378	0.367802	-0.561112	0.574721	0.740412
hsa-miR-3074-5p	2546.9	-0.0646086	0.116227	-0.555881	0.578292	0.741224
hsa-miR-3173-5p	1.46314	0.545213	0.988421	0.551599	0.581223	0.743505
hsa-miR-1273c	1.35069	0.645209	1.18905	0.542625	0.587388	0.748428
hsa-miR-3942-5p	1.61092	-0.416811	0.767771	-0.542885	0.587209	0.748428
hsa-miR-3166	1.43083	0.59808	1.12826	0.530092	0.596048	0.757967
hsa-miR-3688-3p	0.802343	0.638314	1.21246	0.52646	0.598569	0.758187
hsa-miR-6514-5p	1.1244	0.444674	0.842674	0.527694	0.597712	0.758187
hsa-miR-561-5p	2.12151	-0.291781	0.562007	-0.519176	0.603638	0.761621
hsa-miR-195-3p	1.6021	-0.427059	0.822329	-0.519328	0.603532	0.761621
hsa-miR-93-5p	91.5119	0.0865341	0.169543	0.510395	0.609774	0.767864
hsa-miR-423-3p	1838.51	0.0728702	0.143706	0.507079	0.612099	0.769061
hsa-miR-548f-5p	1.38404	-0.396033	0.783222	-0.505645	0.613106	0.769061
hsa-miR-20a-5p	122.742	-0.095022	0.190988	-0.49753	0.618816	0.774719
hsa-miR-500a-5p	5.01162	0.266475	0.546359	0.487729	0.625742	0.781875
hsa-miR-28-3p	804.316	-0.0434322	0.090486	-0.479988	0.631236	0.7857
hsa-miR-627-3p	0.956237	-0.445959	0.928045	-0.480535	0.630847	0.7857
hsa-miR-5581-3p	1.73058	0.396079	0.837568	0.472892	0.63629	0.78744
hsa-let-7f-1-3p	5.87873	0.177303	0.374068	0.473987	0.635509	0.78744
hsa-miR-195-5p	12.2681	0.176952	0.374152	0.472942	0.636255	0.78744
hsa-miR-6509-5p	1.24795	-0.475669	1.01197	-0.470042	0.638325	0.788448
hsa-miR-4775	4.05792	0.290727	0.624318	0.465671	0.641451	0.790796
hsa-miR-4687-5p	0.996564	0.572626	1.24522	0.459861	0.645616	0.794415
hsa-miR-483-5p	0.983071	0.58846	1.29532	0.454297	0.649615	0.796371
hsa-miR-5585-3p	2.53411	0.245596	0.540699	0.454219	0.649671	0.796371
hsa-miR-30c-2-3p	2.26487	0.332296	0.739272	0.449491	0.653078	0.79752
hsa-miR-3174	0.776448	-0.555933	1.23627	-0.449685	0.652938	0.79752
hsa-miR-6837-3p	1.40264	-0.353717	0.78995	-0.447771	0.654319	0.797528
hsa-miR-4786-5p	0.867701	0.539956	1.21965	0.442714	0.657973	0.800472
hsa-miR-1291	2.12357	0.442853	1.02732	0.431075	0.666414	0.809217
hsa-miR-93-3p	1.25367	0.364392	0.849556	0.42892	0.667982	0.809599
hsa-miR-132-3p	23.0985	0.100442	0.238021	0.421989	0.673033	0.814194
hsa-miR-664a-3p	31.6759	-0.0921221	0.220216	-0.418325	0.675709	0.814381
hsa-miR-570-3p	1.06591	-0.668402	1.59665	-0.418628	0.675488	0.814381
hsa-miR-204-5p	0.91529	0.549707	1.32843	0.413804	0.679018	0.816845
hsa-miR-942-5p	2.72862	-0.237303	0.58571	-0.405155	0.685364	0.822946
hsa-miR-4776-5p	11.897	0.118742	0.29534	0.40205	0.687647	0.824156
hsa-miR-548b-5p	1.12405	0.385182	0.983552	0.391624	0.695336	0.831828
hsa-miR-1843	1.76704	0.320547	0.831133	0.385674	0.699738	0.835546
hsa-miR-502-3p	162.453	-0.0361812	0.0949292	-0.381139	0.7031	0.838012
hsa-miR-193a-5p	69.0027	0.0535964	0.141459	0.378882	0.704776	0.838462
hsa-miR-374b-3p	0.788603	0.501988	1.34136	0.374239	0.708226	0.839476
hsa-miR-9985	1.42868	0.257399	0.685352	0.375572	0.707235	0.839476
hsa-miR-3064-5p	0.784864	-0.392819	1.05737	-0.371506	0.710261	0.840345
hsa-miR-378d	1.34851	-0.215046	0.589724	-0.364656	0.715369	0.84484NA46
hsa-miR-1284	1.79907	0.26742	0.73866	0.362034	0.717327	0.845608
hsa-miR-937-3p	2.91428	-0.210033	0.594317	-0.353402	0.723787	0.851669
hsa-miR-325	1.20752	0.404286	1.17489	0.344105	0.730767	0.856358
hsa-miR-3918	1.96682	0.30633	0.893609	0.342801	0.731748	0.856358
hsa-miR-26b-5p	127.066	-0.0593971	0.172978	-0.34338	0.731313	0.856358
hsa-miR-370-3p	1.05815	0.371035	1.1095	0.334417	0.738065	0.862188
hsa-miR-107	16.261	-0.098154	0.296414	-0.331138	0.74054	0.863518
hsa-miR-6826-5p	1.08202	0.40734	1.30331	0.312544	0.754627	0.873636
hsa-miR-10395-3p	2.1632	0.230652	0.73193	0.315129	0.752664	0.873636
hsa-miR-335-5p	6.87775	0.12423	0.393853	0.315423	0.752441	0.873636
hsa-miR-548s	0.801374	-0.401618	1.278	-0.314257	0.753326	0.873636
hsa-miR-6727-5p	1.27899	0.436235	1.4179	0.307663	0.758339	0.875052
hsa-miR-193b-3p	130.635	0.0644031	0.209527	0.307374	0.758559	0.875052
hsa-miR-5588-5p	0.855748	0.51634	1.70809	0.30229	0.762431	0.877951
hsa-miR-222-5p	4.31068	-0.156349	0.522025	-0.299506	0.764554	0.878829
hsa-miR-6882-5p	1.20772	0.396806	1.33287	0.297708	0.765926	0.878842
hsa-miR-4763-3p	1.48624	0.311233	1.08101	0.287909	0.773416	0.879173
hsa-miR-6820-3p	1.56057	0.189282	0.650606	0.290931	0.771104	0.879173
hsa-miR-125a-3p	4.14669	0.175405	0.594215	0.295187	0.767851	0.879173
hsa-miR-5701	7.22453	0.117695	0.410587	0.286651	0.77438	0.879173
hsa-miR-339-3p	24.7709	0.0647371	0.22354	0.289599	0.772123	0.879173
hsa-miR-548d-5p	2.15401	-0.180011	0.614805	-0.292794	0.76968	0.879173
hsa-miR-331-5p	2.10048	-0.173779	0.612014	-0.283946	0.776452	0.879979
hsa-miR-4482-3p	0.830332	0.472468	1.69639	0.278513	0.780619	0.883152
hsa-miR-532-3p	15.0054	0.0712495	0.267026	0.266826	0.789603	0.890198
hsa-miR-30b-3p	3.3919	-0.131363	0.490468	-0.267831	0.788829	0.890198
hsa-miR-548o-3p	7.26349	-0.0885567	0.335723	-0.263779	0.791951	0.891289
hsa-miR-190b-5p	0.972361	-0.307903	1.18261	-0.260358	0.794587	0.892702
hsa-miR-6748-3p	1.12709	0.515729	2.03574	0.253337	0.800008	0.896518
hsa-miR-301a-5p	3.0179	-0.140214	0.560947	-0.24996	0.802618	0.896518
hsa-miR-548aa	1.34826	-0.18301	0.735647	-0.248774	0.803536	0.896518
hsa-miR-548t-3p	1.34826	-0.18301	0.735647	-0.248774	0.803536	0.896518
hsa-miR-135b-5p	18.6344	0.071051	0.290932	0.244219	0.807062	0.8989
hsa-miR-486-3p	8.90217	0.214899	0.895162	0.240067	0.810279	0.899016
hsa-miR-6866-5p	1.75929	0.182051	0.773225	0.235444	0.813864	0.899016
hsa-miR-548ab	1.72373	0.15792	0.669841	0.235757	0.813621	0.899016
hsa-miR-885-5p	10.9793	-0.0791501	0.333813	-0.237109	0.812572	0.899016
hsa-miR-342-5p	0.945667	-0.279558	1.18906	-0.235108	0.814125	0.899016
hsa-miR-125b-2-3p	60.0849	-0.032485	0.143888	-0.225765	0.821384	0.904005
hsa-miR-934	1.90883	-0.17568	0.778406	-0.225691	0.821441	0.904005
hsa-miR-3140-5p	0.980898	0.197451	0.897644	0.219965	0.825898	0.907364
hsa-miR-128-1-5p	2.43307	0.130009	0.605264	0.214798	0.829925	0.9NA240377
hsa-miR-215-5p	0.918053	0.198059	0.938608	0.211013	0.832877	0.91193
hsa-miR-625-5p	2.19383	-0.129268	0.621885	-0.207865	0.835334	0.913073
hsa-miR-1260b	38.6142	-0.0484329	0.236037	-0.205192	0.837422	0.913809
hsa-miR-99a-3p	0.8586	0.263478	1.29878	0.202866	0.83924	0.914248
hsa-miR-141-3p	252.989	-0.0234755	0.118485	-0.198131	0.842943	0.916736
hsa-miR-4645-3p	2.13994	0.186936	1.00503	0.186	0.852444	0.925511
hsa-miR-501-3p	675.55	-0.0210935	0.115288	-0.182963	0.854827	0.926541
hsa-miR-3651	2.19129	-0.165559	0.916098	-0.180722	0.856586	0.926892
hsa-miR-664b-5p	1.36777	0.266216	1.51812	0.175359	0.860798	0.9285NA55
hsa-miR-365a-5p	2.71523	-0.145535	0.830884	-0.175157	0.860956	0.9285NA55
hsa-miR-6773-5p	0.91428	-0.196064	1.18338	-0.165682	0.868408	0.934985
hsa-miR-582-3p	9.01806	0.0658582	0.40341	0.163254	0.870319	0.935484
hsa-miR-17-5p	19.4207	-0.0401052	0.255086	-0.157222	0.87507	0.939029
hsa-miR-99b-3p	6.97944	0.055802	0.370362	0.150669	0.880237	0.941201
hsa-miR-203a-5p	2.50918	-0.101579	0.681231	-0.149112	0.881465	0.941201
hsa-miR-5000-3p	2.2739	-0.113404	0.747901	-0.15163	0.879479	0.941201
hsa-miR-126-5p	1.27787	0.14914	1.02033	0.146168	0.883788	0.942124
hsa-miR-6875-5p	0.997587	0.142503	1.05854	0.134622	0.89291	0.945648
hsa-miR-1292-5p	2.06163	0.0916606	0.710431	0.129021	0.897341	0.945648
hsa-miR-222-3p	83.459	-0.0233896	0.167978	-0.139242	0.889259	0.945648
hsa-miR-92b-3p	30.772	-0.038217	0.285849	-0.133696	0.893643	0.945648
hsa-miR-30d-3p	2.80372	-0.0664341	0.513759	-0.12931	0.897112	0.945648
hsa-miR-6511a-3p	0.960569	-0.157461	1.19386	-0.131893	0.895069	0.945648
hsa-miR-1295a	0.900965	-0.165537	1.24369	-0.133102	0.894113	0.945648
hsa-miR-219a-1-3p	1.17568	0.141242	1.11343	0.126854	0.899056	0.945913
hsa-miR-100-5p	2295.12	-0.0326047	0.278982	-0.11687	0.906963	0.95268
hsa-miR-98-3p	6.99223	-0.0464044	0.409261	-0.113386	0.909725	0.95403
hsa-miR-6499-5p	27.1002	0.0528547	0.506267	0.104401	0.916851	0.958392
hsa-miR-18a-3p	4.29405	-0.0660678	0.62809	-0.105188	0.916226	0.958392
hsa-miR-1468-5p	1.01429	-0.100836	1.0102	-0.0998175	0.920489	0.96064
hsa-miR-10399-5p	3.81907	0.0564443	0.606389	0.0930826	0.925838	0.962002
hsa-miR-7977	83.5145	-0.0211026	0.219163	-0.0962873	0.923292	0.962002
hsa-miR-942-3p	1.87373	-0.0627822	0.67837	-0.0925486	0.926262	0.962002
hsa-miR-147b-5p	4.78053	-0.0399771	0.473751	-0.0843842	0.932751	0.965636
hsa-miR-211-5p	3.73127	-0.0459853	0.540122	-0.0851387	0.932151	0.965636
hsa-miR-375-5p	0.945415	0.131993	1.70782	0.0772874	0.938395	0.969925
hsa-let-7i-3p	1.46576	0.0548962	0.833076	0.0658957	0.947461	0.977731
hsa-miR-548j-3p	4.12806	-0.0651561	1.04507	-0.0623464	0.950287	0.979084
hsa-miR-4448	1.63451	0.0433655	0.732683	0.0591872	0.952803	0.980113
hsa-miR-769-3p	0.945408	-0.0802681	1.41041	-0.0569112	0.954616	0.980416
hsa-miR-221-3p	1546.04	-0.0072218	0.135609	-0.0532544	0.957529	0.981847
hsa-miR-550a-3p	1.06061	0.0447674	1.05977	0.0422426	0.966305	0.984595
hsa-miR-550b-2-5p	1.06061	0.0447674	1.05977	0.0422426	0.966305	0.984595
hsa-miR-9903	2.94344	-0.0328777	0.753922	-0.0436088	0.965216	0.984595
hsa-miR-152-5p	0.955421	-0.0715757	1.49416	-0.0479035	0.961793	0.984595
hsa-miR-4635	1.03285	0.0754061	2.05924	0.0366184	0.970789	0.987606
hsa-miR-641	0.836608	0.0348965	1.1635	0.0299928	0.976073	0.989233
hsa-miR-744-3p	3.91823	0.0142604	0.516217	0.0276249	0.977961	0.989233
hsa-miR-30c-1-3p	7.23664	0.0106874	0.372534	0.0286885	0.977113	0.989233
hsa-miR-642a-3p	1.84467	-0.0137649	0.550325	-0.0250124	0.980045	0.989233
hsa-miR-642b-5p	1.84467	-0.0137649	0.550325	-0.0250124	0.980045	0.989233
hsa-miR-183-3p	2.83116	0.00908996	0.490994	0.0185134	0.985229	0.992914
hsa-miR-132-5p	3.509	-0.00828087	0.517931	-0.0159884	0.987244	0.993395
hsa-miR-362-3p	1.64773	0.00802281	0.811389	0.00988775	0.992111	0.995192
hsa-miR-3116	2.63913	-0.00738549	0.709889	-0.0104037	0.991699	0.995192
hsa-miR-151b	3.7264	0.00245911	0.334927	0.00734224	0.994142	0.995683
hsa-miR-629-3p	4.79983	-1.51e-05	0.490931	-3.07e-05	0.999975	0.999975
hsa-miR-3612	0.76043	3.74119	2.07021	1.80715	0.0707386	NA
hsa-miR-6828-5p	0.659702	3.4043	2.36312	1.4406	0.149698	NA
hsa-miR-6746-5p	0.683251	3.21171	2.1031	1.52713	0.126728	NA
hsa-miR-4668-5p	0.682101	3.20863	2.36268	1.35804	0.174449	NA
hsa-miR-4757-3p	0.590193	3.17696	2.1299	1.4916	0.135804	NA
hsa-miR-154-5p	0.634719	3.16574	2.68184	1.18043	0.237827	NA
hsa-miR-6730-5p	0.46383	3.10621	2.78784	1.1142	0.265193	NA
hsa-miR-3171	0.648015	3.0878	2.12554	1.45271	0.146303	NA
hsa-miR-381-3p	0.69467	3.07039	1.37006	2.24107	0.0250217	NA
hsa-miR-12135	0.690031	3.05675	2.32496	1.31475	0.188594	NA
hsa-miR-181d-3p	0.461333	3.02233	2.46943	1.2239	0.220991	NA
hsa-miR-181b-3p	0.471278	3.0191	2.21761	1.36142	0.173382	NA
hsa-miR-10401-5p	0.686765	3.01891	1.77628	1.69956	0.0892134	NA
hsa-miR-323a-5p	0.57268	2.98216	2.96701	1.00511	0.314846	NA
hsa-miR-431-5p	0.399258	2.95877	2.8693	1.03118	0.302456	NA
hsa-miR-623	0.463732	2.95505	2.19818	1.34432	0.178846	NA
hsa-miR-4750-5p	0.679725	2.94147	1.65435	1.77802	0.0754	NA
hsa-miR-4644	0.641548	2.93903	1.75533	1.67435	0.0940622	NA
hsa-miR-7162-3p	0.608023	2.93608	2.96166	0.991362	0.321509	NA
hsa-miR-656-5p	0.771388	2.92628	2.30953	1.26704	0.20514	NA
hsa-miR-8069	0.422942	2.91005	2.96741	0.98067	0.326755	NA
hsa-miR-6887-5p	0.460393	2.90213	2.19421	1.32263	0.185958	NA
hsa-miR-371a-5p	0.546225	2.8995	2.42846	1.19397	0.232491	NA
hsa-miR-6775-5p	0.748326	2.89492	1.76335	1.64171	0.10065	NA
hsa-miR-6878-3p	0.393066	2.85644	2.96773	0.962499	0.335799	NA
hsa-miR-3122	0.365073	2.84015	2.57695	1.10213	0.270404	NA
hsa-miR-3675-3p	0.529366	2.83085	2.39362	1.18266	0.236943	NA
hsa-miR-6817-5p	0.353024	2.81955	2.96795	0.95	0.342112	NA
hsa-miR-548ac	0.687291	2.81553	1.42629	1.97403	0.0483782	NA
hsa-miR-3132	0.759224	2.81509	1.38797	2.02821	0.042539	NA
hsa-miR-548t-5p	0.671591	2.78506	2.57525	1.08147	0.279487	NA
hsa-miR-12119	0.40859	2.78109	2.52351	1.10207	0.270431	NA
hsa-miR-671-5p	0.444921	2.77412	2.96822	0.934608	0.34999	NA
hsa-miR-3907	0.634546	2.77274	1.74337	1.59045	0.111734	NA
hsa-miR-1183	0.640841	2.77075	1.96006	1.41361	0.157478	NA
hsa-miR-6776-3p	0.307387	2.73719	2.96843	0.922103	0.356475	NA
hsa-miR-6737-3p	0.467853	2.72108	2.96852	0.916645	0.359329	NA
hsa-miR-3939	0.352357	2.69277	2.96868	0.907061	0.364374	NA
hsa-miR-3664-3p	0.400868	2.67018	2.06771	1.29137	0.196574	NA
hsa-miR-490-3p	0.465654	2.6671	2.20731	1.2083	0.22693	NA
hsa-miR-1343-5p	0.248419	2.65543	2.96887	0.894425	0.371094	NA
hsa-miR-4654	0.27621	2.65024	2.9689	0.892667	0.372036	NA
hsa-miR-5196-3p	0.453957	2.64403	2.96893	0.890565	0.373163	NA
hsa-miR-4528	0.288227	2.63007	2.96901	0.885842	0.375703	NA
hsa-miR-377-5p	0.445229	2.6254	1.6398	1.60105	0.109365	NA
hsa-miR-4477b	0.28569	2.60918	2.96912	0.878772	0.379525	NA
hsa-miR-218-1-3p	0.314605	2.60862	2.96913	0.878583	0.379627	NA
hsa-miR-363-5p	0.614099	2.59304	2.75774	0.940277	0.347075	NA
hsa-miR-3137	0.769375	2.58547	2.32505	1.11201	0.266135	NA
hsa-miR-196a-3p	0.255435	2.5747	2.96931	0.867102	0.385886	NA
hsa-miR-9718	0.327967	2.57464	2.96931	0.867081	0.385898	NA
hsa-miR-1182	0.375166	2.53082	2.25134	1.12414	0.260954	NA
hsa-miR-138-5p	0.41069	2.51572	2.52875	0.994847	0.319811	NA
hsa-miR-4457	0.366753	2.51337	2.96967	0.846349	0.397358	NA
hsa-miR-11181-3p	0.331959	2.5034	2.04663	1.22318	0.221261	NA
hsa-miR-6871-3p	0.448204	2.50185	2.96973	0.842448	0.399537	NA
hsa-miR-5690	0.204154	2.49724	2.96976	0.84089	0.400409	NA
hsa-miR-8070	0.297137	2.48682	2.96982	0.837362	0.402389	NA
hsa-miR-6774-5p	0.50519	2.48254	2.45403	1.01162	0.311721	NA
hsa-miR-101-5p	0.270941	2.477	2.96988	0.834043	0.404257	NA
hsa-miR-6832-5p	0.297751	2.477	2.96988	0.834043	0.404257	NA
hsa-miR-548g-3p	0.227583	2.47656	2.96988	0.833894	0.404341	NA
hsa-miR-6718-5p	0.457201	2.47577	2.75809	0.897641	0.369377	NA
hsa-miR-606	0.408011	2.47561	2.81316	0.88001	0.378854	NA
hsa-miR-5685	0.277703	2.46325	2.96994	0.829392	0.406882	NA
hsa-miR-8089	0.74972	2.45895	2.29503	1.07142	0.283979	NA
hsa-miR-1227-3p	0.529711	2.4512	2.96508	0.826689	0.408413	NA
hsa-miR-6874-5p	0.306059	2.45017	2.97	0.824973	0.409387	NA
hsa-miR-6733-3p	0.706576	2.4479	1.34217	1.82384	0.0681758	NA
hsa-miR-12127	0.201692	2.44386	2.97003	0.82284	0.410599	NA
hsa-miR-4422	0.2515	2.43685	2.97006	0.820472	0.411947	NA
hsa-miR-5586-3p	0.651691	2.43585	1.94446	1.25271	0.210311	NA
hsa-miR-4759	0.557734	2.43189	2.155	1.12849	0.259114	NA
hsa-miR-1915-3p	0.284688	2.42552	2.43096	0.997762	0.318395	NA
hsa-miR-7702	0.30512	2.41963	2.97014	0.81465	0.415273	NA
hsa-miR-6762-3p	0.436223	2.40723	1.85451	1.29804	0.194275	NA
hsa-miR-378b	0.723002	2.4071	1.43249	1.68036	0.0928874	NA
hsa-miR-1914-5p	0.218928	2.40391	2.97022	0.809338	0.418321	NA
hsa-miR-3922-3p	0.316799	2.39743	2.96743	0.807914	0.41914	NA
hsa-miR-6853-3p	0.175206	2.39494	2.97026	0.806307	0.420066	NA
hsa-miR-302a-5p	0.36911	2.3925	2.96746	0.806244	0.420102	NA
hsa-miR-4312	0.490081	2.38232	2.49592	0.954486	0.339838	NA
hsa-miR-4688	0.215793	2.37944	2.97034	0.801069	0.423092	NA
hsa-miR-4498	0.373289	2.37033	2.96924	0.798296	0.424699	NA
hsa-miR-4788	0.20967	2.36344	2.97042	0.795661	0.426229	NA
hsa-miR-4741	0.223211	2.35214	2.97047	0.79184	0.428454	NA
hsa-miR-1321	0.326937	2.34778	2.96916	0.79072	0.429107	NA
hsa-miR-337-5p	0.612429	2.34778	2.96916	0.79072	0.429107	NA
hsa-miR-7157-3p	0.342986	2.34768	2.95516	0.794432	0.426944	NA
hsa-miR-6809-5p	0.652527	2.34286	1.60985	1.45532	0.14558	NA
hsa-miR-5093	0.269598	2.34284	2.40108	0.975743	0.329192	NA
hsa-miR-4678	0.187386	2.3428	2.97052	0.788685	0.430296	NA
hsa-miR-647	0.626554	2.3428	2.97052	0.788685	0.430296	NA
hsa-miR-6793-3p	0.178525	2.3428	2.97052	0.788685	0.430296	NA
hsa-miR-12125	0.294207	2.3428	2.97052	0.788685	0.430296	NA
hsa-miR-208b-3p	0.249369	2.3428	2.97052	0.788685	0.430296	NA
hsa-miR-2681-3p	0.425456	2.3428	2.97052	0.788685	0.430296	NA
hsa-miR-487a-5p	0.298017	2.3428	2.97052	0.788685	0.430296	NA
hsa-miR-1238-5p	0.259447	2.34241	2.97052	0.788552	0.430374	NA
hsa-miR-498-3p	0.318793	2.33949	2.63372	0.888285	0.374388	NA
hsa-miR-6773-3p	0.452086	2.33124	2.02671	1.15026	0.250038	NA
hsa-miR-589-3p	0.494865	2.32986	2.48208	0.938673	0.347898	NA
hsa-miR-4326	0.428824	2.32724	2.51336	0.925945	0.354475	NA
hsa-miR-6503-3p	0.66044	2.32375	1.81975	1.27696	0.201615	NA
hsa-miR-4468	0.247021	2.32144	2.96932	0.781809	0.434327	NA
hsa-miR-92b-5p	0.287867	2.31926	2.96933	0.781071	0.434761	NA
hsa-miR-6892-5p	0.740463	2.31882	1.66714	1.39089	0.164258	NA
hsa-miR-7705	0.471121	2.31718	1.681	1.37846	0.168062	NA
hsa-miR-328-5p	0.431723	2.31017	2.45788	0.939903	0.347267	NA
hsa-miR-4749-5p	0.589858	2.30203	2.43476	0.945486	0.344411	NA
hsa-miR-7849-3p	0.698672	2.29919	1.65463	1.38955	0.164665	NA
hsa-miR-653-3p	0.61138	2.2933	1.60575	1.42818	0.153239	NA
hsa-miR-122-5p	0.423043	2.2908	1.88543	1.21501	0.224364	NA
hsa-miR-4451	0.311842	2.28682	2.97077	0.769775	0.441433	NA
hsa-miR-4725-3p	0.418881	2.28631	1.83149	1.24833	0.211911	NA
hsa-miR-943	0.319697	2.28098	2.65329	0.859682	0.389964	NA
hsa-miR-4704-3p	0.144771	2.28059	2.97079	0.767669	0.442684	NA
hsa-miR-2682-3p	0.201758	2.27156	2.97083	0.764621	0.444497	NA
hsa-miR-4452	0.381414	2.27041	2.97084	0.764232	0.444729	NA
hsa-miR-6740-5p	0.186134	2.26978	2.97084	0.76402	0.444855	NA
hsa-miR-3152-5p	0.245572	2.26532	2.97086	0.762514	0.445754	NA
hsa-miR-4540	0.141342	2.26272	2.97087	0.761635	0.446278	NA
hsa-miR-379-3p	0.139526	2.25365	2.97092	0.758571	0.448109	NA
hsa-miR-4700-3p	0.417923	2.25169	2.48344	0.906681	0.364576	NA
hsa-miR-6835-5p	0.163463	2.24997	2.97093	0.757327	0.448854	NA
hsa-miR-4769-5p	0.352031	2.24845	2.5596	0.878438	0.379706	NA
hsa-miR-4257	0.162264	2.24644	2.97095	0.756135	0.449568	NA
hsa-miR-4475	0.194964	2.24562	2.97095	0.755858	0.449734	NA
hsa-miR-153-5p	0.33171	2.24147	2.58196	0.868125	0.385326	NA
hsa-miR-4754	0.244007	2.23294	2.96974	0.751898	0.452112	NA
hsa-miR-3189-3p	0.171257	2.21731	2.97105	0.746304	0.455484	NA
hsa-miR-4494	0.143825	2.21675	2.97106	0.746116	0.455597	NA
hsa-miR-7844-5p	0.727604	2.21436	1.55218	1.42661	0.153691	NA
hsa-miR-4744	0.182974	2.20876	2.97108	0.743421	0.457227	NA
hsa-miR-433-5p	0.230408	2.19585	2.97112	0.739064	0.459868	NA
hsa-miR-3144-5p	0.231795	2.19131	2.97114	0.737534	0.460798	NA
hsa-miR-3119	0.25415	2.1896	2.97114	0.736954	0.46115	NA
hsa-miR-3926	0.192499	2.1896	2.97114	0.736954	0.46115	NA
hsa-miR-4329	0.193456	2.1896	2.97114	0.736954	0.46115	NA
hsa-miR-4493	0.232523	2.1896	2.97114	0.736954	0.46115	NA
hsa-miR-5000-5p	0.280549	2.1896	2.97114	0.736954	0.46115	NA
hsa-miR-6807-3p	0.189942	2.1896	2.97114	0.736954	0.46115	NA
hsa-miR-6867-3p	0.153021	2.1896	2.97114	0.736954	0.46115	NA
hsa-miR-5190	0.247765	2.1896	2.97114	0.736954	0.46115	NA
hsa-miR-6769b-5p	0.265649	2.1896	2.97114	0.736954	0.46115	NA
hsa-miR-4768-3p	0.204047	2.18325	2.97116	0.734812	0.462454	NA
hsa-miR-6529-5p	0.234867	2.18076	2.97117	0.733974	0.462964	NA
hsa-miR-4676-5p	0.613819	2.1791	2.96864	0.734041	0.462924	NA
hsa-miR-5193	0.408438	2.17625	2.82923	0.769201	0.441774	NA
hsa-miR-8067	0.47234	2.17613	2.74402	0.793042	0.427754	NA
hsa-miR-595	0.328083	2.17415	2.65074	0.820203	0.4121	NA
hsa-miR-1295b-3p	0.159779	2.17363	2.9712	0.731568	0.464432	NA
hsa-miR-4772-5p	0.627116	2.17059	1.98023	1.09613	0.273022	NA
hsa-miR-4271	0.210567	2.1647	2.97123	0.728556	0.466274	NA
hsa-miR-4491	0.242874	2.15786	2.80497	0.769298	0.441716	NA
hsa-miR-5196-5p	0.39254	2.14876	2.26118	0.950282	0.341969	NA
hsa-miR-4277	0.141578	2.14827	2.97128	0.72301	0.469674	NA
hsa-miR-6529-3p	0.477188	2.14511	2.89952	0.739814	0.459413	NA
hsa-miR-559	0.119204	2.1443	2.97129	0.721673	0.470495	NA
hsa-miR-4529-3p	0.406775	2.14053	2.51713	0.850386	0.39511	NA
hsa-miR-8075	0.148426	2.13836	2.97131	0.719671	0.471727	NA
hsa-miR-5572	0.230516	2.13271	2.97132	0.717765	0.472902	NA
hsa-miR-6130	0.210388	2.13271	2.97132	0.717765	0.472902	NA
hsa-miR-7156-5p	0.363453	2.12993	2.33282	0.913029	0.361227	NA
hsa-miR-937-5p	0.130245	2.12963	2.97133	0.716727	0.473542	NA
hsa-miR-4696	0.136555	2.12548	2.97134	0.715325	0.474408	NA
hsa-miR-4657	0.743307	2.12325	2.37746	0.893075	0.371817	NA
hsa-miR-302b-3p	0.131599	2.12081	2.97135	0.713752	0.47538	NA
hsa-miR-4462	0.296966	2.1159	2.96897	0.71267	0.47605	NA
hsa-miR-761	0.113438	2.10964	2.97138	0.709984	0.477714	NA
hsa-miR-1909-5p	0.320686	2.1083	2.96703	0.710576	0.477347	NA
hsa-miR-4743-3p	0.283944	2.10376	2.68862	0.78247	0.433938	NA
hsa-miR-6831-3p	0.232296	2.06726	2.9715	0.695697	0.486619	NA
hsa-miR-1298-3p	0.233708	2.06694	2.88544	0.716334	0.473785	NA
hsa-miR-6785-5p	0.422365	2.06577	2.26179	0.913334	0.361067	NA
hsa-miR-12124	0.482015	2.06442	1.53338	1.34632	0.178201	NA
hsa-miR-4701-3p	0.31252	2.05308	2.96927	0.691442	0.489288	NA
hsa-miR-1912-3p	0.249602	2.0514	2.97154	0.690347	0.489976	NA
hsa-miR-3154	0.149345	2.0514	2.97154	0.690347	0.489976	NA
hsa-miR-3156-3p	0.186612	2.0514	2.97154	0.690347	0.489976	NA
hsa-miR-3164	0.213253	2.0514	2.97154	0.690347	0.489976	NA
hsa-miR-3169	0.146335	2.0514	2.97154	0.690347	0.489976	NA
hsa-miR-3194-5p	0.328959	2.0514	2.97154	0.690347	0.489976	NA
hsa-miR-3692-3p	0.217653	2.0514	2.97154	0.690347	0.489976	NA
hsa-miR-377-3p	0.127518	2.0514	2.97154	0.690347	0.489976	NA
hsa-miR-449b-3p	0.127685	2.0514	2.97154	0.690347	0.489976	NA
hsa-miR-548m	0.212965	2.0514	2.97154	0.690347	0.489976	NA
hsa-miR-5586-5p	0.135738	2.0514	2.97154	0.690347	0.489976	NA
hsa-miR-5691	0.115622	2.0514	2.97154	0.690347	0.489976	NA
hsa-miR-650	0.206382	2.0514	2.97154	0.690347	0.489976	NA
hsa-miR-651-3p	0.17739	2.0514	2.97154	0.690347	0.489976	NA
hsa-miR-6767-3p	0.180915	2.0514	2.97154	0.690347	0.489976	NA
hsa-miR-6787-3p	0.134063	2.0514	2.97154	0.690347	0.489976	NA
hsa-miR-7845-5p	0.338225	2.0514	2.97154	0.690347	0.489976	NA
hsa-miR-8062	0.19377	2.0514	2.97154	0.690347	0.489976	NA
hsa-miR-8083	0.272031	2.0514	2.97154	0.690347	0.489976	NA
hsa-miR-4453	0.194522	2.0514	2.97154	0.690347	0.489976	NA
hsa-miR-4662a-3p	0.248859	2.0514	2.97154	0.690347	0.489976	NA
hsa-miR-7111-3p	0.267944	2.0514	2.97154	0.690347	0.489976	NA
hsa-miR-7114-5p	0.184795	2.0514	2.97154	0.690347	0.489976	NA
hsa-miR-5582-5p	0.198741	2.04684	2.97156	0.688812	0.490942	NA
hsa-miR-300	0.251775	2.04297	2.97157	0.687506	0.491764	NA
hsa-miR-122b-3p	0.154873	2.04105	2.97067	0.687067	0.49204	NA
hsa-miR-216a-3p	0.2762	2.04059	2.43369	0.838473	0.401765	NA
hsa-miR-4697-3p	0.274552	2.03863	2.97158	0.686041	0.492687	NA
hsa-miR-605-3p	0.157858	2.03863	2.97158	0.686041	0.492687	NA
hsa-miR-6755-3p	0.246849	2.03801	2.97068	0.686041	0.492687	NA
hsa-miR-2355-5p	0.111673	2.03674	2.97159	0.685405	0.493088	NA
hsa-miR-3914	0.655128	2.03207	1.3101	1.55108	0.120882	NA
hsa-miR-4796-5p	0.276312	2.02891	2.75991	0.735134	0.462258	NA
hsa-miR-96-3p	0.322025	2.02877	2.96797	0.683557	0.494255	NA
hsa-miR-3199	0.123084	2.0258	2.97162	0.681716	0.495419	NA
hsa-miR-4633-3p	0.104743	2.02473	2.97162	0.681357	0.495645	NA
hsa-miR-627-5p	0.134981	2.024	2.97064	0.681334	0.49566	NA
hsa-miR-608	0.315879	2.02183	2.3243	0.869869	0.384372	NA
hsa-miR-12128	0.172774	2.01554	2.97165	0.678258	0.497608	NA
hsa-miR-1226-5p	0.30396	2.00782	2.9695	0.676147	0.498947	NA
hsa-miR-1229-5p	0.0887257	2.00657	2.97167	0.675234	0.499527	NA
hsa-miR-658	0.330358	2.00522	2.31832	0.864946	0.387069	NA
hsa-miR-4723-3p	0.248447	2.00519	2.82185	0.710593	0.477337	NA
hsa-miR-7160-5p	0.32364	1.99433	2.96532	0.672553	0.501232	NA
hsa-miR-6821-5p	0.7278	1.99399	1.54721	1.28877	0.197479	NA
hsa-miR-6886-3p	0.259913	1.99163	2.97075	0.670414	0.502594	NA
hsa-miR-12120	0.30752	1.99059	2.96957	0.670329	0.502648	NA
hsa-miR-548v	0.660352	1.9898	1.82371	1.09107	0.275242	NA
hsa-miR-8086	0.362383	1.98979	2.9677	0.670482	0.502551	NA
hsa-miR-4449	0.0843322	1.96262	2.97178	0.660421	0.508984	NA
hsa-miR-5571-5p	0.160381	1.96262	2.97178	0.660421	0.508984	NA
hsa-miR-607	0.163387	1.96262	2.97178	0.660421	0.508984	NA
hsa-miR-4783-3p	0.278955	1.96116	2.70956	0.723795	0.469192	NA
hsa-miR-5739	0.18627	1.95988	2.97084	0.659706	0.509443	NA
hsa-miR-6788-3p	0.116253	1.95876	2.97084	0.659328	0.509685	NA
hsa-miR-6747-5p	0.0743529	1.95195	2.9718	0.656822	0.511295	NA
hsa-miR-6864-5p	0.320234	1.94963	2.68698	0.725585	0.468093	NA
hsa-miR-4774-5p	0.167883	1.9465	2.96977	0.65544	0.512185	NA
hsa-miR-4460	0.279044	1.9462	2.96794	0.655741	0.511991	NA
hsa-miR-6090	0.0734634	1.94483	2.97182	0.654425	0.512838	NA
hsa-miR-548ay-3p	0.419689	1.9421	2.30086	0.844076	0.398627	NA
hsa-miR-569	0.346053	1.94192	2.09536	0.926774	0.354044	NA
hsa-miR-4254	0.542891	1.93117	1.67555	1.15256	0.24909	NA
hsa-miR-4423-5p	0.29576	1.91958	2.35706	0.814397	0.415418	NA
hsa-miR-10392-3p	0.303964	1.9186	2.97188	0.645585	0.518548	NA
hsa-miR-10398-5p	0.164352	1.9186	2.97188	0.645585	0.518548	NA
hsa-miR-129-5p	0.179377	1.9186	2.97188	0.645585	0.518548	NA
hsa-miR-1324	0.119319	1.9186	2.97188	0.645585	0.518548	NA
hsa-miR-155-3p	0.102181	1.9186	2.97188	0.645585	0.518548	NA
hsa-miR-1827	0.156175	1.9186	2.97188	0.645585	0.518548	NA
hsa-miR-1976	0.212972	1.9186	2.97188	0.645585	0.518548	NA
hsa-miR-217-3p	0.299129	1.9186	2.97188	0.645585	0.518548	NA
hsa-miR-302c-3p	0.171453	1.9186	2.97188	0.645585	0.518548	NA
hsa-miR-3129-5p	0.0874667	1.9186	2.97188	0.645585	0.518548	NA
hsa-miR-3187-5p	0.118408	1.9186	2.97188	0.645585	0.518548	NA
hsa-miR-378h	0.134742	1.9186	2.97188	0.645585	0.518548	NA
hsa-miR-412-5p	0.198442	1.9186	2.97188	0.645585	0.518548	NA
hsa-miR-4477a	0.102014	1.9186	2.97188	0.645585	0.518548	NA
hsa-miR-4690-5p	0.0729194	1.9186	2.97188	0.645585	0.518548	NA
hsa-miR-4778-3p	0.237324	1.9186	2.97188	0.645585	0.518548	NA
hsa-miR-4780	0.137075	1.9186	2.97188	0.645585	0.518548	NA
hsa-miR-488-5p	0.141956	1.9186	2.97188	0.645585	0.518548	NA
hsa-miR-514b-5p	0.165301	1.9186	2.97188	0.645585	0.518548	NA
hsa-miR-539-3p	0.115306	1.9186	2.97188	0.645585	0.518548	NA
hsa-miR-548az-3p	0.130847	1.9186	2.97188	0.645585	0.518548	NA
hsa-miR-571	0.0935126	1.9186	2.97188	0.645585	0.518548	NA
hsa-miR-593-5p	0.160912	1.9186	2.97188	0.645585	0.518548	NA
hsa-miR-6132	0.0973394	1.9186	2.97188	0.645585	0.518548	NA
hsa-miR-654-5p	0.0861454	1.9186	2.97188	0.645585	0.518548	NA
hsa-miR-655-5p	0.0811169	1.9186	2.97188	0.645585	0.518548	NA
hsa-miR-6731-5p	0.236006	1.9186	2.97188	0.645585	0.518548	NA
hsa-miR-6823-3p	0.126004	1.9186	2.97188	0.645585	0.518548	NA
hsa-miR-6862-3p	0.156383	1.9186	2.97188	0.645585	0.518548	NA
hsa-miR-7152-5p	0.122618	1.9186	2.97188	0.645585	0.518548	NA
hsa-miR-8064	0.102014	1.9186	2.97188	0.645585	0.518548	NA
hsa-miR-1282	0.21594	1.9186	2.97188	0.645585	0.518548	NA
hsa-miR-6799-3p	0.235291	1.9186	2.97188	0.645585	0.518548	NA
hsa-miR-4323	0.170892	1.91583	2.96932	0.645208	0.518792	NA
hsa-miR-4701-5p	0.0846017	1.91262	2.97189	0.643568	0.519856	NA
hsa-miR-8063	0.144495	1.89776	2.97193	0.638561	0.523109	NA
hsa-miR-4653-5p	0.0652188	1.89302	2.97194	0.636966	0.524147	NA
hsa-miR-3668	0.392324	1.8858	2.97104	0.634727	0.525606	NA
hsa-miR-6812-5p	0.226475	1.8858	2.97104	0.634727	0.525606	NA
hsa-miR-6816-3p	0.221159	1.8858	2.97104	0.634727	0.525606	NA
hsa-miR-7109-3p	0.216674	1.8858	2.97104	0.634727	0.525606	NA
hsa-miR-518c-5p	0.254285	1.8858	2.97104	0.634727	0.525606	NA
hsa-miR-3146	0.18932	1.8858	2.97104	0.634727	0.525606	NA
hsa-miR-1245b-3p	0.158961	1.8858	2.97104	0.634727	0.525606	NA
hsa-miR-7843-5p	0.198378	1.8858	2.97104	0.634727	0.525606	NA
hsa-miR-616-3p	0.143309	1.88516	2.97113	0.634492	0.52576	NA
hsa-miR-548h-3p	0.204487	1.88431	2.91983	0.645349	0.518701	NA
hsa-miR-548z	0.204487	1.88431	2.91983	0.645349	0.518701	NA
hsa-miR-4503	0.338786	1.88197	2.66199	0.70698	0.479579	NA
hsa-miR-3915	0.320443	1.88077	2.64528	0.710992	0.477089	NA
hsa-miR-4290	0.0730498	1.8804	2.97197	0.632712	0.526922	NA
hsa-miR-4671-3p	0.0883832	1.8804	2.97197	0.632712	0.526922	NA
hsa-miR-136-3p	0.633349	1.87775	2.45928	0.763534	0.445145	NA
hsa-miR-6884-3p	0.746579	1.87432	2.34886	0.797971	0.424888	NA
hsa-miR-7158-5p	0.552385	1.85846	1.42232	1.30664	0.191335	NA
hsa-miR-3937	0.458801	1.85696	2.50895	0.740135	0.459218	NA
hsa-miR-4703-3p	0.257621	1.85533	2.97012	0.624664	0.532192	NA
hsa-miR-5187-3p	0.164706	1.85533	2.97012	0.624664	0.532192	NA
hsa-miR-4450	0.338411	1.85533	2.97012	0.624664	0.532192	NA
hsa-miR-8059	0.257233	1.85533	2.97012	0.624664	0.532192	NA
hsa-miR-1225-3p	0.325086	1.85533	2.97012	0.624664	0.532192	NA
hsa-miR-600	0.236114	1.8537	2.84179	0.652301	0.514207	NA
hsa-miR-129-2-3p	0.0665672	1.84761	2.97203	0.621668	0.53416	NA
hsa-miR-133a-5p	0.283017	1.84435	2.97015	0.620961	0.534625	NA
hsa-miR-5187-5p	0.724568	1.84237	1.63873	1.12426	0.260901	NA
hsa-miR-6751-3p	0.0549839	1.84215	2.97203	0.619827	0.535372	NA
hsa-miR-6829-5p	0.568197	1.83974	2.01904	0.911197	0.362191	NA
hsa-miR-2114-5p	0.109243	1.83756	2.97204	0.618281	0.53639	NA
hsa-miR-6770-5p	0.0789773	1.83756	2.97204	0.618281	0.53639	NA
hsa-miR-6514-3p	0.601379	1.81886	2.74627	0.662303	0.507777	NA
hsa-miR-499b-3p	0.253549	1.81793	2.23488	0.813435	0.415969	NA
hsa-miR-6840-5p	0.266813	1.81762	2.77178	0.65576	0.511979	NA
hsa-miR-6810-5p	0.274595	1.81702	2.17718	0.834576	0.403956	NA
hsa-miR-6855-5p	0.746191	1.81644	1.33913	1.35643	0.174962	NA
hsa-miR-4474-3p	0.322834	1.80433	2.96154	0.609255	0.542356	NA
hsa-miR-4521	0.0868478	1.80361	2.97126	0.607019	0.543839	NA
hsa-miR-873-5p	0.391425	1.80183	2.08264	0.865163	0.386949	NA
hsa-miR-4677-5p	0.33183	1.79842	2.59403	0.693289	0.488128	NA
hsa-miR-1234-3p	0.177679	1.79294	2.96981	0.603721	0.546029	NA
hsa-miR-101-2-5p	0.046989	1.79207	2.97212	0.602959	0.546536	NA
hsa-miR-153-3p	0.046989	1.79207	2.97212	0.602959	0.546536	NA
hsa-miR-1-5p	0.218281	1.79198	2.97212	0.602931	0.546555	NA
hsa-miR-10226	0.124481	1.79198	2.97212	0.602931	0.546555	NA
hsa-miR-10396b-3p	0.134823	1.79198	2.97212	0.602931	0.546555	NA
hsa-miR-1185-1-3p	0.137457	1.79198	2.97212	0.602931	0.546555	NA
hsa-miR-12129	0.131492	1.79198	2.97212	0.602931	0.546555	NA
hsa-miR-1306-3p	0.0685762	1.79198	2.97212	0.602931	0.546555	NA
hsa-miR-138-1-3p	0.185517	1.79198	2.97212	0.602931	0.546555	NA
hsa-miR-186-3p	0.078862	1.79198	2.97212	0.602931	0.546555	NA
hsa-miR-190a-5p	0.076636	1.79198	2.97212	0.602931	0.546555	NA
hsa-miR-1911-3p	0.138807	1.79198	2.97212	0.602931	0.546555	NA
hsa-miR-2276-3p	0.0861634	1.79198	2.97212	0.602931	0.546555	NA
hsa-miR-3186-5p	0.130329	1.79198	2.97212	0.602931	0.546555	NA
hsa-miR-3617-3p	0.169893	1.79198	2.97212	0.602931	0.546555	NA
hsa-miR-3646	0.11765	1.79198	2.97212	0.602931	0.546555	NA
hsa-miR-3654	0.164972	1.79198	2.97212	0.602931	0.546555	NA
hsa-miR-3671	0.130875	1.79198	2.97212	0.602931	0.546555	NA
hsa-miR-3686	0.136341	1.79198	2.97212	0.602931	0.546555	NA
hsa-miR-372-5p	0.0546896	1.79198	2.97212	0.602931	0.546555	NA
hsa-miR-381-5p	0.109954	1.79198	2.97212	0.602931	0.546555	NA
hsa-miR-383-5p	0.166406	1.79198	2.97212	0.602931	0.546555	NA
hsa-miR-4260	0.0894892	1.79198	2.97212	0.602931	0.546555	NA
hsa-miR-4330	0.169893	1.79198	2.97212	0.602931	0.546555	NA
hsa-miR-4438	0.26034	1.79198	2.97212	0.602931	0.546555	NA
hsa-miR-4463	0.0765105	1.79198	2.97212	0.602931	0.546555	NA
hsa-miR-4471	0.050392	1.79198	2.97212	0.602931	0.546555	NA
hsa-miR-4506	0.0893093	1.79198	2.97212	0.602931	0.546555	NA
hsa-miR-4515	0.129238	1.79198	2.97212	0.602931	0.546555	NA
hsa-miR-4649-5p	0.134823	1.79198	2.97212	0.602931	0.546555	NA
hsa-miR-4681	0.126028	1.79198	2.97212	0.602931	0.546555	NA
hsa-miR-4726-3p	0.128807	1.79198	2.97212	0.602931	0.546555	NA
hsa-miR-4735-5p	0.050392	1.79198	2.97212	0.602931	0.546555	NA
hsa-miR-4746-3p	0.135021	1.79198	2.97212	0.602931	0.546555	NA
hsa-miR-4782-5p	0.0765105	1.79198	2.97212	0.602931	0.546555	NA
hsa-miR-4786-3p	0.149702	1.79198	2.97212	0.602931	0.546555	NA
hsa-miR-4794	0.166985	1.79198	2.97212	0.602931	0.546555	NA
hsa-miR-5004-5p	0.0765105	1.79198	2.97212	0.602931	0.546555	NA
hsa-miR-5010-3p	0.159893	1.79198	2.97212	0.602931	0.546555	NA
hsa-miR-511-3p	0.236344	1.79198	2.97212	0.602931	0.546555	NA
hsa-miR-517-5p	0.134823	1.79198	2.97212	0.602931	0.546555	NA
hsa-miR-520f-5p	0.103297	1.79198	2.97212	0.602931	0.546555	NA
hsa-miR-555	0.132586	1.79198	2.97212	0.602931	0.546555	NA
hsa-miR-5589-3p	0.122616	1.79198	2.97212	0.602931	0.546555	NA
hsa-miR-596	0.103695	1.79198	2.97212	0.602931	0.546555	NA
hsa-miR-6084	0.106309	1.79198	2.97212	0.602931	0.546555	NA
hsa-miR-624-3p	0.0693205	1.79198	2.97212	0.602931	0.546555	NA
hsa-miR-633	0.0897609	1.79198	2.97212	0.602931	0.546555	NA
hsa-miR-634	0.0765105	1.79198	2.97212	0.602931	0.546555	NA
hsa-miR-665	0.215315	1.79198	2.97212	0.602931	0.546555	NA
hsa-miR-6741-5p	0.17511	1.79198	2.97212	0.602931	0.546555	NA
hsa-miR-6742-5p	0.139893	1.79198	2.97212	0.602931	0.546555	NA
hsa-miR-6749-5p	0.190437	1.79198	2.97212	0.602931	0.546555	NA
hsa-miR-6770-3p	0.122616	1.79198	2.97212	0.602931	0.546555	NA
hsa-miR-6791-3p	0.0877656	1.79198	2.97212	0.602931	0.546555	NA
hsa-miR-6794-3p	0.064692	1.79198	2.97212	0.602931	0.546555	NA
hsa-miR-6798-5p	0.0836377	1.79198	2.97212	0.602931	0.546555	NA
hsa-miR-6821-3p	0.0956459	1.79198	2.97212	0.602931	0.546555	NA
hsa-miR-6828-3p	0.0634244	1.79198	2.97212	0.602931	0.546555	NA
hsa-miR-6848-5p	0.130875	1.79198	2.97212	0.602931	0.546555	NA
hsa-miR-6849-3p	0.0546896	1.79198	2.97212	0.602931	0.546555	NA
hsa-miR-6860	0.126386	1.79198	2.97212	0.602931	0.546555	NA
hsa-miR-6871-5p	0.11804	1.79198	2.97212	0.602931	0.546555	NA
hsa-miR-6877-3p	0.10768	1.79198	2.97212	0.602931	0.546555	NA
hsa-miR-6888-3p	0.113936	1.79198	2.97212	0.602931	0.546555	NA
hsa-miR-7973	0.179012	1.79198	2.97212	0.602931	0.546555	NA
hsa-miR-8053	0.149702	1.79198	2.97212	0.602931	0.546555	NA
hsa-miR-9500	0.0977215	1.79198	2.97212	0.602931	0.546555	NA
hsa-miR-1469	0.258913	1.79054	2.9698	0.602914	0.546566	NA
hsa-miR-4737	0.120463	1.7905	2.97212	0.602432	0.546887	NA
hsa-miR-6726-5p	0.159042	1.78726	2.9713	0.601508	0.547502	NA
hsa-miR-6783-5p	0.283828	1.7837	2.42916	0.734288	0.462773	NA
hsa-miR-1287-3p	0.582963	1.76847	1.95795	0.903221	0.366408	NA
hsa-miR-6751-5p	0.311699	1.76615	2.36973	0.745297	0.456092	NA
hsa-miR-3134	0.155158	1.76302	2.97217	0.593177	0.553062	NA
hsa-miR-4711-5p	0.0803718	1.76302	2.97217	0.593177	0.553062	NA
hsa-miR-6794-5p	0.0838816	1.76302	2.97217	0.593177	0.553062	NA
hsa-miR-7-2-3p	0.0548476	1.76302	2.97217	0.593177	0.553062	NA
hsa-miR-3059-3p	0.100138	1.76302	2.97217	0.593177	0.553062	NA
hsa-miR-10a-3p	0.467548	1.76009	2.82682	0.622639	0.533522	NA
hsa-miR-6771-5p	0.0515552	1.75765	2.97217	0.591368	0.554274	NA
hsa-miR-548ad-3p	0.284123	1.75404	2.97063	0.59046	0.554882	NA
hsa-miR-6747-3p	0.457875	1.75327	2.23907	0.783032	0.433608	NA
hsa-miR-4724-3p	0.0990435	1.753	2.97137	0.589963	0.555215	NA
hsa-miR-3196	0.230473	1.753	2.97137	0.589963	0.555215	NA
hsa-miR-6807-5p	0.306909	1.753	2.97137	0.589963	0.555215	NA
hsa-miR-6734-3p	0.172996	1.753	2.97137	0.589963	0.555215	NA
hsa-miR-5192	0.155728	1.753	2.97137	0.589963	0.555215	NA
hsa-miR-3197	0.287127	1.753	2.97137	0.589963	0.555215	NA
hsa-miR-196b-3p	0.251271	1.753	2.97137	0.589963	0.555215	NA
hsa-miR-6805-5p	0.223829	1.753	2.97137	0.589963	0.555215	NA
hsa-miR-139-5p	0.750462	1.75213	1.82227	0.961507	0.336298	NA
hsa-miR-3188	0.226409	1.75153	2.96885	0.589967	0.555213	NA
hsa-miR-4508	0.61285	1.75143	1.42842	1.22614	0.220147	NA
hsa-miR-6826-3p	0.126602	1.74702	2.97139	0.587947	0.556568	NA
hsa-miR-6745	0.210354	1.74523	2.58577	0.674937	0.499716	NA
hsa-miR-4433b-3p	0.0701253	1.73795	2.97219	0.584736	0.558726	NA
hsa-miR-4699-5p	0.495896	1.7354	2.46776	0.703228	0.481913	NA
hsa-miR-34b-3p	0.752294	1.73469	2.44444	0.709646	0.477924	NA
hsa-miR-5680	0.571364	1.72697	2.47584	0.69753	0.485471	NA
hsa-miR-12123	0.0352417	1.71555	2.97222	0.577196	0.563807	NA
hsa-miR-6125	0.0352417	1.71555	2.97222	0.577196	0.563807	NA
hsa-miR-6833-5p	0.159979	1.7087	2.97054	0.575215	0.565146	NA
hsa-miR-4716-3p	0.15472	1.70537	2.97055	0.574091	0.565906	NA
hsa-miR-4716-5p	0.15472	1.70537	2.97055	0.574091	0.565906	NA
hsa-miR-4473	0.111515	1.70247	2.97056	0.573114	0.566568	NA
hsa-miR-1252-3p	0.480908	1.68468	2.22322	0.757765	0.448592	NA
hsa-miR-548ao-5p	0.335347	1.68461	2.96928	0.567347	0.570478	NA
hsa-miR-3663-5p	0.133605	1.68202	2.97152	0.566045	0.571363	NA
hsa-miR-4694-3p	0.162544	1.68042	2.96914	0.565962	0.57142	NA
hsa-miR-3162-3p	0.344769	1.67299	2.10321	0.795447	0.426354	NA
hsa-miR-4265	0.121034	1.6723	2.97065	0.562942	0.573474	NA
hsa-miR-10396a-3p	0.0781917	1.6713	2.97227	0.562299	0.573912	NA
hsa-miR-105-3p	0.0364597	1.6713	2.97227	0.562299	0.573912	NA
hsa-miR-1249-5p	0.0596594	1.6713	2.97227	0.562299	0.573912	NA
hsa-miR-1252-5p	0.129859	1.6713	2.97227	0.562299	0.573912	NA
hsa-miR-129-1-3p	0.0430727	1.6713	2.97227	0.562299	0.573912	NA
hsa-miR-1909-3p	0.0721762	1.6713	2.97227	0.562299	0.573912	NA
hsa-miR-198	0.0775078	1.6713	2.97227	0.562299	0.573912	NA
hsa-miR-19b-2-5p	0.0312333	1.6713	2.97227	0.562299	0.573912	NA
hsa-miR-202-5p	0.051007	1.6713	2.97227	0.562299	0.573912	NA
hsa-miR-219a-5p	0.139208	1.6713	2.97227	0.562299	0.573912	NA
hsa-miR-219b-3p	0.139208	1.6713	2.97227	0.562299	0.573912	NA
hsa-miR-3085-5p	0.0953848	1.6713	2.97227	0.562299	0.573912	NA
hsa-miR-3129-3p	0.0785128	1.6713	2.97227	0.562299	0.573912	NA
hsa-miR-3186-3p	0.0883904	1.6713	2.97227	0.562299	0.573912	NA
hsa-miR-3606-5p	0.0364597	1.6713	2.97227	0.562299	0.573912	NA
hsa-miR-3683	0.131501	1.6713	2.97227	0.562299	0.573912	NA
hsa-miR-3684	0.0706359	1.6713	2.97227	0.562299	0.573912	NA
hsa-miR-372-3p	0.0781917	1.6713	2.97227	0.562299	0.573912	NA
hsa-miR-3940-5p	0.0997101	1.6713	2.97227	0.562299	0.573912	NA
hsa-miR-3974	0.149565	1.6713	2.97227	0.562299	0.573912	NA
hsa-miR-410-3p	0.0462488	1.6713	2.97227	0.562299	0.573912	NA
hsa-miR-4269	0.131501	1.6713	2.97227	0.562299	0.573912	NA
hsa-miR-4272	0.0775078	1.6713	2.97227	0.562299	0.573912	NA
hsa-miR-4281	0.122942	1.6713	2.97227	0.562299	0.573912	NA
hsa-miR-4292	0.0781917	1.6713	2.97227	0.562299	0.573912	NA
hsa-miR-431-3p	0.214651	1.6713	2.97227	0.562299	0.573912	NA
hsa-miR-4311	0.113262	1.6713	2.97227	0.562299	0.573912	NA
hsa-miR-4424	0.0553332	1.6713	2.97227	0.562299	0.573912	NA
hsa-miR-4445-5p	0.0864606	1.6713	2.97227	0.562299	0.573912	NA
hsa-miR-4446-5p	0.0797553	1.6713	2.97227	0.562299	0.573912	NA
hsa-miR-4456	0.0510907	1.6713	2.97227	0.562299	0.573912	NA
hsa-miR-4465	0.091296	1.6713	2.97227	0.562299	0.573912	NA
hsa-miR-4487	0.0639041	1.6713	2.97227	0.562299	0.573912	NA
hsa-miR-4499	0.0364597	1.6713	2.97227	0.562299	0.573912	NA
hsa-miR-449b-5p	0.0775078	1.6713	2.97227	0.562299	0.573912	NA
hsa-miR-4501	0.091296	1.6713	2.97227	0.562299	0.573912	NA
hsa-miR-4519	0.0510907	1.6713	2.97227	0.562299	0.573912	NA
hsa-miR-4522	0.0883904	1.6713	2.97227	0.562299	0.573912	NA
hsa-miR-4645-5p	0.0664174	1.6713	2.97227	0.562299	0.573912	NA
hsa-miR-4652-5p	0.0775078	1.6713	2.97227	0.562299	0.573912	NA
hsa-miR-4655-3p	0.0734546	1.6713	2.97227	0.562299	0.573912	NA
hsa-miR-4673	0.14608	1.6713	2.97227	0.562299	0.573912	NA
hsa-miR-4689	0.0312333	1.6713	2.97227	0.562299	0.573912	NA
hsa-miR-4714-5p	0.051007	1.6713	2.97227	0.562299	0.573912	NA
hsa-miR-4749-3p	0.0872498	1.6713	2.97227	0.562299	0.573912	NA
hsa-miR-4760-5p	0.0364597	1.6713	2.97227	0.562299	0.573912	NA
hsa-miR-4781-5p	0.131501	1.6713	2.97227	0.562299	0.573912	NA
hsa-miR-4798-5p	0.0778497	1.6713	2.97227	0.562299	0.573912	NA
hsa-miR-487b-5p	0.0775078	1.6713	2.97227	0.562299	0.573912	NA
hsa-miR-5001-5p	0.0839805	1.6713	2.97227	0.562299	0.573912	NA
hsa-miR-5006-5p	0.0646412	1.6713	2.97227	0.562299	0.573912	NA
hsa-miR-500b-5p	0.0596594	1.6713	2.97227	0.562299	0.573912	NA
hsa-miR-5189-5p	0.17356	1.6713	2.97227	0.562299	0.573912	NA
hsa-miR-518b	0.0839512	1.6713	2.97227	0.562299	0.573912	NA
hsa-miR-539-5p	0.0813673	1.6713	2.97227	0.562299	0.573912	NA
hsa-miR-548ak	0.0480596	1.6713	2.97227	0.562299	0.573912	NA
hsa-miR-551b-5p	0.17356	1.6713	2.97227	0.562299	0.573912	NA
hsa-miR-557	0.0637639	1.6713	2.97227	0.562299	0.573912	NA
hsa-miR-5581-5p	0.0861584	1.6713	2.97227	0.562299	0.573912	NA
hsa-miR-5588-3p	0.0697406	1.6713	2.97227	0.562299	0.573912	NA
hsa-miR-592	0.0312333	1.6713	2.97227	0.562299	0.573912	NA
hsa-miR-601	0.081744	1.6713	2.97227	0.562299	0.573912	NA
hsa-miR-6072	0.0405585	1.6713	2.97227	0.562299	0.573912	NA
hsa-miR-6078	0.0781917	1.6713	2.97227	0.562299	0.573912	NA
hsa-miR-614	0.0691284	1.6713	2.97227	0.562299	0.573912	NA
hsa-miR-620	0.051007	1.6713	2.97227	0.562299	0.573912	NA
hsa-miR-622	0.0667493	1.6713	2.97227	0.562299	0.573912	NA
hsa-miR-631	0.0781949	1.6713	2.97227	0.562299	0.573912	NA
hsa-miR-635	0.0364597	1.6713	2.97227	0.562299	0.573912	NA
hsa-miR-649	0.0596594	1.6713	2.97227	0.562299	0.573912	NA
hsa-miR-655-3p	0.081744	1.6713	2.97227	0.562299	0.573912	NA
hsa-miR-662	0.0844969	1.6713	2.97227	0.562299	0.573912	NA
hsa-miR-6732-3p	0.0364597	1.6713	2.97227	0.562299	0.573912	NA
hsa-miR-6736-5p	0.104846	1.6713	2.97227	0.562299	0.573912	NA
hsa-miR-6752-3p	0.081744	1.6713	2.97227	0.562299	0.573912	NA
hsa-miR-6758-3p	0.0975029	1.6713	2.97227	0.562299	0.573912	NA
hsa-miR-6763-3p	0.0872498	1.6713	2.97227	0.562299	0.573912	NA
hsa-miR-6769a-3p	0.051007	1.6713	2.97227	0.562299	0.573912	NA
hsa-miR-6778-5p	0.0364597	1.6713	2.97227	0.562299	0.573912	NA
hsa-miR-6779-3p	0.051007	1.6713	2.97227	0.562299	0.573912	NA
hsa-miR-6800-3p	0.081744	1.6713	2.97227	0.562299	0.573912	NA
hsa-miR-6804-5p	0.149565	1.6713	2.97227	0.562299	0.573912	NA
hsa-miR-6822-3p	0.0781917	1.6713	2.97227	0.562299	0.573912	NA
hsa-miR-6824-5p	0.0872498	1.6713	2.97227	0.562299	0.573912	NA
hsa-miR-6831-5p	0.149565	1.6713	2.97227	0.562299	0.573912	NA
hsa-miR-6845-5p	0.0663755	1.6713	2.97227	0.562299	0.573912	NA
hsa-miR-6850-5p	0.0364597	1.6713	2.97227	0.562299	0.573912	NA
hsa-miR-6857-5p	0.214651	1.6713	2.97227	0.562299	0.573912	NA
hsa-miR-6868-5p	0.0932617	1.6713	2.97227	0.562299	0.573912	NA
hsa-miR-7158-3p	0.051007	1.6713	2.97227	0.562299	0.573912	NA
hsa-miR-8061	0.0685836	1.6713	2.97227	0.562299	0.573912	NA
hsa-miR-8084	0.0405585	1.6713	2.97227	0.562299	0.573912	NA
hsa-miR-889-5p	0.0857267	1.6713	2.97227	0.562299	0.573912	NA
hsa-miR-920	0.0617117	1.6713	2.97227	0.562299	0.573912	NA
hsa-miR-5587-3p	0.483222	1.66779	2.31467	0.72053	0.471199	NA
hsa-miR-450a-2-3p	0.385286	1.66763	2.31718	0.719678	0.471723	NA
hsa-miR-4531	0.500502	1.66399	2.96712	0.560809	0.574928	NA
hsa-miR-8057	0.224803	1.6608	2.97068	0.559064	0.576118	NA
hsa-miR-552-3p	0.0965035	1.66025	2.97068	0.55888	0.576244	NA
hsa-miR-5708	0.113413	1.65812	2.97084	0.558133	0.576754	NA
hsa-miR-6715b-3p	0.504381	1.65716	2.95342	0.5611	0.57473	NA
hsa-miR-128-2-5p	0.139713	1.65255	2.97106	0.556217	0.578062	NA
hsa-miR-1238-3p	0.0348716	1.65032	2.97229	0.555234	0.578735	NA
hsa-miR-3610	0.12852	1.64991	2.96962	0.555596	0.578487	NA
hsa-miR-3691-5p	0.292174	1.6497	2.96563	0.556274	0.578023	NA
hsa-miR-3192-3p	0.0989789	1.64894	2.97169	0.554883	0.578975	NA
hsa-miR-323a-3p	0.44078	1.64723	2.83736	0.58055	0.561544	NA
hsa-miR-6781-3p	0.598358	1.64383	1.4163	1.16065	0.245784	NA
hsa-miR-5683	0.598936	1.6408	1.71902	0.954496	0.339833	NA
hsa-miR-591	0.0691172	1.6404	2.97166	0.552015	0.580938	NA
hsa-miR-6744-3p	0.245675	1.64035	2.84357	0.576862	0.564032	NA
hsa-miR-4324	0.183777	1.63793	2.97101	0.551303	0.581426	NA
hsa-miR-5698	0.228161	1.63626	2.97101	0.550741	0.581811	NA
hsa-miR-3115	0.242973	1.63477	2.8415	0.575321	0.565074	NA
hsa-miR-5197-3p	0.280105	1.63298	2.45673	0.664697	0.506245	NA
hsa-let-7a-2-3p	0.0234945	1.6318	2.97231	0.549	0.583006	NA
hsa-miR-4280	0.0234945	1.6318	2.97231	0.549	0.583006	NA
hsa-miR-548aw	0.0234945	1.6318	2.97231	0.549	0.583006	NA
hsa-miR-4718	0.303243	1.63093	2.96531	0.550004	0.582316	NA
hsa-miR-382-3p	0.299269	1.6298	2.96463	0.54975	0.582491	NA
hsa-miR-6739-3p	0.198905	1.62837	2.96137	0.54987	0.582409	NA
hsa-miR-505-5p	0.69721	1.62792	1.83304	0.888094	0.37449	NA
hsa-miR-1269b	0.0977216	1.62639	2.97162	0.547307	0.584168	NA
hsa-miR-208b-5p	0.153919	1.62639	2.97162	0.547307	0.584168	NA
hsa-miR-299-3p	0.0963377	1.62639	2.97162	0.547307	0.584168	NA
hsa-miR-548a-5p	0.084268	1.62639	2.97162	0.547307	0.584168	NA
hsa-miR-122b-5p	0.11789	1.62639	2.97162	0.547307	0.584168	NA
hsa-miR-4766-5p	0.117224	1.62639	2.97162	0.547307	0.584168	NA
hsa-miR-6082	0.123453	1.62639	2.97162	0.547307	0.584168	NA
hsa-miR-1305	0.144886	1.62639	2.97162	0.547307	0.584168	NA
hsa-miR-6864-3p	0.171387	1.62639	2.97162	0.547307	0.584168	NA
hsa-miR-4694-5p	0.0219935	1.62081	2.97233	0.545301	0.585547	NA
hsa-miR-7106-3p	0.0219935	1.62081	2.97233	0.545301	0.585547	NA
hsa-miR-208a-5p	0.0853114	1.61144	2.97171	0.54226	0.587639	NA
hsa-miR-7114-3p	0.595215	1.59913	1.47841	1.08165	0.279406	NA
hsa-miR-8079	0.0906878	1.59742	2.97166	0.537552	0.590886	NA
hsa-miR-6843-3p	0.0957344	1.59205	2.97167	0.535743	0.592136	NA
hsa-miR-4723-5p	0.690213	1.58824	2.01603	0.787805	0.430811	NA
hsa-miR-4665-5p	0.483193	1.58751	2.22723	0.712775	0.475985	NA
hsa-miR-548av-5p	0.113006	1.58433	2.97085	0.533291	0.593832	NA
hsa-miR-147a	0.112806	1.58433	2.97085	0.533291	0.593832	NA
hsa-miR-6839-5p	0.192199	1.58433	2.97085	0.533291	0.593832	NA
hsa-miR-12133	0.115096	1.58433	2.97085	0.533291	0.593832	NA
hsa-miR-6875-3p	0.155927	1.58433	2.97085	0.533291	0.593832	NA
hsa-miR-6796-5p	0.568313	1.58387	1.99816	0.792662	0.427975	NA
hsa-miR-548ah-3p	0.32156	1.5786	1.91517	0.82426	0.409792	NA
hsa-miR-1178-5p	0.426516	1.5785	2.96983	0.531512	0.595064	NA
hsa-miR-495-3p	0.139491	1.57834	2.97087	0.531274	0.595229	NA
hsa-miR-1264	0.270684	1.57668	2.18773	0.72069	0.4711	NA
hsa-miR-4669	0.384914	1.576	2.96311	0.531872	0.594815	NA
hsa-miR-373-3p	0.0968772	1.57235	2.97169	0.52911	0.596729	NA
hsa-miR-3085-3p	0.15966	1.57089	2.96802	0.529272	0.596617	NA
hsa-miR-7109-5p	0.365067	1.56483	2.89651	0.540248	0.589026	NA
hsa-miR-6859-3p	0.0905158	1.55875	2.97091	0.524671	0.599812	NA
hsa-miR-4516	0.454297	1.55706	2.53516	0.614187	0.539092	NA
hsa-miR-1180-5p	0.0436249	1.55143	2.97241	0.521942	0.601711	NA
hsa-miR-12113	0.0436249	1.55143	2.97241	0.521942	0.601711	NA
hsa-miR-1237-5p	0.0430792	1.55143	2.97241	0.521942	0.601711	NA
hsa-miR-124-5p	0.0566309	1.55143	2.97241	0.521942	0.601711	NA
hsa-miR-1292-3p	0.0867798	1.55143	2.97241	0.521942	0.601711	NA
hsa-miR-134-5p	0.0231244	1.55143	2.97241	0.521942	0.601711	NA
hsa-miR-1913	0.0167973	1.55143	2.97241	0.521942	0.601711	NA
hsa-miR-202-3p	0.0167973	1.55143	2.97241	0.521942	0.601711	NA
hsa-miR-214-5p	0.0436249	1.55143	2.97241	0.521942	0.601711	NA
hsa-miR-2861	0.0436249	1.55143	2.97241	0.521942	0.601711	NA
hsa-miR-302a-3p	0.0436249	1.55143	2.97241	0.521942	0.601711	NA
hsa-miR-3117-3p	0.0255453	1.55143	2.97241	0.521942	0.601711	NA
hsa-miR-3120-3p	0.0436249	1.55143	2.97241	0.521942	0.601711	NA
hsa-miR-3126-3p	0.0255035	1.55143	2.97241	0.521942	0.601711	NA
hsa-miR-3151-5p	0.0566309	1.55143	2.97241	0.521942	0.601711	NA
hsa-miR-3178	0.0255035	1.55143	2.97241	0.521942	0.601711	NA
hsa-miR-3190-5p	0.0231244	1.55143	2.97241	0.521942	0.601711	NA
hsa-miR-3191-3p	0.0231244	1.55143	2.97241	0.521942	0.601711	NA
hsa-miR-337-3p	0.0430792	1.55143	2.97241	0.521942	0.601711	NA
hsa-miR-3649	0.0566309	1.55143	2.97241	0.521942	0.601711	NA
hsa-miR-3678-5p	0.0202792	1.55143	2.97241	0.521942	0.601711	NA
hsa-miR-373-5p	0.0387539	1.55143	2.97241	0.521942	0.601711	NA
hsa-miR-384	0.0182299	1.55143	2.97241	0.521942	0.601711	NA
hsa-miR-3910	0.0298297	1.55143	2.97241	0.521942	0.601711	NA
hsa-miR-3921	0.0466309	1.55143	2.97241	0.521942	0.601711	NA
hsa-miR-3923	0.0566309	1.55143	2.97241	0.521942	0.601711	NA
hsa-miR-4270	0.0430792	1.55143	2.97241	0.521942	0.601711	NA
hsa-miR-4275	0.0441952	1.55143	2.97241	0.521942	0.601711	NA
hsa-miR-4289	0.0298297	1.55143	2.97241	0.521942	0.601711	NA
hsa-miR-4300	0.0255453	1.55143	2.97241	0.521942	0.601711	NA
hsa-miR-4304	0.0566309	1.55143	2.97241	0.521942	0.601711	NA
hsa-miR-4305	0.0202792	1.55143	2.97241	0.521942	0.601711	NA
hsa-miR-4307	0.0182299	1.55143	2.97241	0.521942	0.601711	NA
hsa-miR-4420	0.0231244	1.55143	2.97241	0.521942	0.601711	NA
hsa-miR-4423-3p	0.0387539	1.55143	2.97241	0.521942	0.601711	NA
hsa-miR-4433a-3p	0.0387539	1.55143	2.97241	0.521942	0.601711	NA
hsa-miR-4433a-5p	0.0466309	1.55143	2.97241	0.521942	0.601711	NA
hsa-miR-4433b-5p	0.0387539	1.55143	2.97241	0.521942	0.601711	NA
hsa-miR-4442	0.0215363	1.55143	2.97241	0.521942	0.601711	NA
hsa-miR-4455	0.0390958	1.55143	2.97241	0.521942	0.601711	NA
hsa-miR-4478	0.0390958	1.55143	2.97241	0.521942	0.601711	NA
hsa-miR-4479	0.040872	1.55143	2.97241	0.521942	0.601711	NA
hsa-miR-448	0.0390958	1.55143	2.97241	0.521942	0.601711	NA
hsa-miR-4480	0.0466309	1.55143	2.97241	0.521942	0.601711	NA
hsa-miR-4517	0.040872	1.55143	2.97241	0.521942	0.601711	NA
hsa-miR-4523	0.0202792	1.55143	2.97241	0.521942	0.601711	NA
hsa-miR-4534	0.0231244	1.55143	2.97241	0.521942	0.601711	NA
hsa-miR-4537	0.021564	1.55143	2.97241	0.521942	0.601711	NA
hsa-miR-4655-5p	0.0255453	1.55143	2.97241	0.521942	0.601711	NA
hsa-miR-4656	0.0255453	1.55143	2.97241	0.521942	0.601711	NA
hsa-miR-4684-3p	0.031882	1.55143	2.97241	0.521942	0.601711	NA
hsa-miR-4687-3p	0.040872	1.55143	2.97241	0.521942	0.601711	NA
hsa-miR-4715-5p	0.0298297	1.55143	2.97241	0.521942	0.601711	NA
hsa-miR-4738-5p	0.0390958	1.55143	2.97241	0.521942	0.601711	NA
hsa-miR-4740-5p	0.0255035	1.55143	2.97241	0.521942	0.601711	NA
hsa-miR-4747-5p	0.0182299	1.55143	2.97241	0.521942	0.601711	NA
hsa-miR-4756-5p	0.0657506	1.55143	2.97241	0.521942	0.601711	NA
hsa-miR-4766-3p	0.031882	1.55143	2.97241	0.521942	0.601711	NA
hsa-miR-4777-3p	0.0255453	1.55143	2.97241	0.521942	0.601711	NA
hsa-miR-4799-5p	0.0867798	1.55143	2.97241	0.521942	0.601711	NA
hsa-miR-4804-5p	0.0387539	1.55143	2.97241	0.521942	0.601711	NA
hsa-miR-487a-3p	0.0202792	1.55143	2.97241	0.521942	0.601711	NA
hsa-miR-488-3p	0.0566309	1.55143	2.97241	0.521942	0.601711	NA
hsa-miR-494-3p	0.0430792	1.55143	2.97241	0.521942	0.601711	NA
hsa-miR-5007-3p	0.0255453	1.55143	2.97241	0.521942	0.601711	NA
hsa-miR-5047	0.0255453	1.55143	2.97241	0.521942	0.601711	NA
hsa-miR-506-3p	0.0182299	1.55143	2.97241	0.521942	0.601711	NA
hsa-miR-507	0.0657506	1.55143	2.97241	0.521942	0.601711	NA
hsa-miR-509-5p	0.0182299	1.55143	2.97241	0.521942	0.601711	NA
hsa-miR-512-5p	0.0182299	1.55143	2.97241	0.521942	0.601711	NA
hsa-miR-513b-3p	0.0436249	1.55143	2.97241	0.521942	0.601711	NA
hsa-miR-513c-5p	0.040872	1.55143	2.97241	0.521942	0.601711	NA
hsa-miR-517c-3p	0.0390958	1.55143	2.97241	0.521942	0.601711	NA
hsa-miR-518c-3p	0.040872	1.55143	2.97241	0.521942	0.601711	NA
hsa-miR-518d-3p	0.040872	1.55143	2.97241	0.521942	0.601711	NA
hsa-miR-519d-3p	0.0566309	1.55143	2.97241	0.521942	0.601711	NA
hsa-miR-520d-3p	0.0167973	1.55143	2.97241	0.521942	0.601711	NA
hsa-miR-520g-3p	0.040872	1.55143	2.97241	0.521942	0.601711	NA
hsa-miR-520h	0.040872	1.55143	2.97241	0.521942	0.601711	NA
hsa-miR-522-3p	0.0182299	1.55143	2.97241	0.521942	0.601711	NA
hsa-miR-524-3p	0.0387539	1.55143	2.97241	0.521942	0.601711	NA
hsa-miR-541-3p	0.0441952	1.55143	2.97241	0.521942	0.601711	NA
hsa-miR-542-5p	0.0298297	1.55143	2.97241	0.521942	0.601711	NA
hsa-miR-548au-3p	0.0387539	1.55143	2.97241	0.521942	0.601711	NA
hsa-miR-548ax	0.107326	1.55143	2.97241	0.521942	0.601711	NA
hsa-miR-548f-3p	0.0182299	1.55143	2.97241	0.521942	0.601711	NA
hsa-miR-553	0.0182299	1.55143	2.97241	0.521942	0.601711	NA
hsa-miR-5580-5p	0.040872	1.55143	2.97241	0.521942	0.601711	NA
hsa-miR-5582-3p	0.0436249	1.55143	2.97241	0.521942	0.601711	NA
hsa-miR-5590-3p	0.0566309	1.55143	2.97241	0.521942	0.601711	NA
hsa-miR-5681a	0.0231244	1.55143	2.97241	0.521942	0.601711	NA
hsa-miR-578	0.0430792	1.55143	2.97241	0.521942	0.601711	NA
hsa-miR-593-3p	0.0566309	1.55143	2.97241	0.521942	0.601711	NA
hsa-miR-6074	0.0436249	1.55143	2.97241	0.521942	0.601711	NA
hsa-miR-609	0.0167973	1.55143	2.97241	0.521942	0.601711	NA
hsa-miR-6129	0.0182299	1.55143	2.97241	0.521942	0.601711	NA
hsa-miR-6133	0.0867798	1.55143	2.97241	0.521942	0.601711	NA
hsa-miR-630	0.0387539	1.55143	2.97241	0.521942	0.601711	NA
hsa-miR-639	0.107326	1.55143	2.97241	0.521942	0.601711	NA
hsa-miR-6511a-5p	0.0657506	1.55143	2.97241	0.521942	0.601711	NA
hsa-miR-653-5p	0.0167973	1.55143	2.97241	0.521942	0.601711	NA
hsa-miR-670-5p	0.031882	1.55143	2.97241	0.521942	0.601711	NA
hsa-miR-6742-3p	0.0255453	1.55143	2.97241	0.521942	0.601711	NA
hsa-miR-6744-5p	0.0867798	1.55143	2.97241	0.521942	0.601711	NA
hsa-miR-6746-3p	0.0441952	1.55143	2.97241	0.521942	0.601711	NA
hsa-miR-6749-3p	0.0390958	1.55143	2.97241	0.521942	0.601711	NA
hsa-miR-6752-5p	0.0466309	1.55143	2.97241	0.521942	0.601711	NA
hsa-miR-6753-5p	0.0441952	1.55143	2.97241	0.521942	0.601711	NA
hsa-miR-6760-3p	0.0436249	1.55143	2.97241	0.521942	0.601711	NA
hsa-miR-6764-3p	0.0255453	1.55143	2.97241	0.521942	0.601711	NA
hsa-miR-6784-5p	0.0867798	1.55143	2.97241	0.521942	0.601711	NA
hsa-miR-6786-5p	0.0156167	1.55143	2.97241	0.521942	0.601711	NA
hsa-miR-6790-3p	0.0255035	1.55143	2.97241	0.521942	0.601711	NA
hsa-miR-6825-5p	0.0441952	1.55143	2.97241	0.521942	0.601711	NA
hsa-miR-6836-5p	0.0387539	1.55143	2.97241	0.521942	0.601711	NA
hsa-miR-6846-3p	0.0182299	1.55143	2.97241	0.521942	0.601711	NA
hsa-miR-6846-5p	0.0255035	1.55143	2.97241	0.521942	0.601711	NA
hsa-miR-6854-3p	0.0156167	1.55143	2.97241	0.521942	0.601711	NA
hsa-miR-6865-3p	0.0390958	1.55143	2.97241	0.521942	0.601711	NA
hsa-miR-7107-5p	0.0167973	1.55143	2.97241	0.521942	0.601711	NA
hsa-miR-7108-5p	0.0436249	1.55143	2.97241	0.521942	0.601711	NA
hsa-miR-7151-5p	0.031882	1.55143	2.97241	0.521942	0.601711	NA
hsa-miR-7154-3p	0.0255453	1.55143	2.97241	0.521942	0.601711	NA
hsa-miR-7515	0.040872	1.55143	2.97241	0.521942	0.601711	NA
hsa-miR-8054	0.0182299	1.55143	2.97241	0.521942	0.601711	NA
hsa-miR-8066	0.0182299	1.55143	2.97241	0.521942	0.601711	NA
hsa-miR-8073	0.0390958	1.55143	2.97241	0.521942	0.601711	NA
hsa-miR-8076	0.0255453	1.55143	2.97241	0.521942	0.601711	NA
hsa-miR-8080	0.0231244	1.55143	2.97241	0.521942	0.601711	NA
hsa-miR-887-5p	0.0867798	1.55143	2.97241	0.521942	0.601711	NA
hsa-miR-892b	0.0466309	1.55143	2.97241	0.521942	0.601711	NA
hsa-miR-892c-5p	0.0215363	1.55143	2.97241	0.521942	0.601711	NA
hsa-miR-92a-2-5p	0.0657506	1.55143	2.97241	0.521942	0.601711	NA
hsa-miR-9851-5p	0.0430792	1.55143	2.97241	0.521942	0.601711	NA
hsa-miR-9901	0.0255453	1.55143	2.97241	0.521942	0.601711	NA
hsa-miR-9986	0.0202792	1.55143	2.97241	0.521942	0.601711	NA
hsa-miR-6796-3p	0.0714021	1.54995	2.97171	0.521569	0.60197	NA
hsa-miR-7111-5p	0.66636	1.54313	1.66798	0.925147	0.35489	NA
hsa-miR-139-3p	0.704596	1.54052	1.56435	0.984762	0.324741	NA
hsa-miR-10b-3p	0.0117472	1.53814	2.97243	0.51747	0.604828	NA
hsa-miR-1914-3p	0.0117472	1.53814	2.97243	0.51747	0.604828	NA
hsa-miR-3664-5p	0.0117472	1.53814	2.97243	0.51747	0.604828	NA
hsa-miR-4729	0.0117472	1.53814	2.97243	0.51747	0.604828	NA
hsa-miR-4730	0.0117472	1.53814	2.97243	0.51747	0.604828	NA
hsa-miR-7703	0.0117472	1.53814	2.97243	0.51747	0.604828	NA
hsa-miR-3123	0.0109968	1.53198	2.97243	0.515397	0.606276	NA
hsa-miR-518d-5p	0.0109968	1.53198	2.97243	0.515397	0.606276	NA
hsa-miR-520c-5p	0.0109968	1.53198	2.97243	0.515397	0.606276	NA
hsa-miR-526a-5p	0.0109968	1.53198	2.97243	0.515397	0.606276	NA
hsa-miR-548c-3p	0.0109968	1.53198	2.97243	0.515397	0.606276	NA
hsa-miR-579-3p	0.0109968	1.53198	2.97243	0.515397	0.606276	NA
hsa-miR-432-5p	0.202919	1.52809	2.96634	0.515144	0.606452	NA
hsa-miR-7151-3p	0.154178	1.52782	2.96958	0.514489	0.60691	NA
hsa-miR-8082	0.367222	1.52782	2.96958	0.514489	0.60691	NA
hsa-miR-562	0.304086	1.52782	2.96958	0.514488	0.606911	NA
hsa-miR-605-5p	0.256165	1.52541	2.96672	0.514174	0.60713	NA
hsa-miR-676-5p	0.469702	1.52374	1.6381	0.930187	0.352274	NA
hsa-miR-548ba	0.22201	1.52326	2.96959	0.512953	0.607984	NA
hsa-miR-6877-5p	0.155989	1.52326	2.96959	0.512953	0.607984	NA
hsa-miR-4722-3p	0.0555439	1.52208	2.97131	0.512258	0.60847	NA
hsa-miR-4691-3p	0.116097	1.52194	2.97055	0.512344	0.60841	NA
hsa-miR-642b-3p	0.109485	1.51972	2.97181	0.511379	0.609086	NA
hsa-miR-6515-3p	0.0743373	1.51972	2.97181	0.511379	0.609086	NA
hsa-miR-3124-3p	0.0868067	1.51874	2.97181	0.51105	0.609316	NA
hsa-miR-4264	0.309859	1.51782	2.7162	0.558803	0.576296	NA
hsa-miR-6787-5p	0.54129	1.51621	1.82906	0.828958	0.407128	NA
hsa-miR-216a-5p	0.242721	1.51404	2.96962	0.509844	0.610161	NA
hsa-miR-3682-5p	0.140152	1.51131	2.97126	0.508644	0.611002	NA
hsa-miR-4779	0.132749	1.50992	2.96864	0.508623	0.611017	NA
hsa-miR-512-3p	0.126632	1.50964	2.97125	0.508082	0.611396	NA
hsa-miR-585-5p	0.269309	1.50615	2.96388	0.50817	0.611334	NA
hsa-miR-888-3p	0.0673937	1.50571	2.97176	0.506671	0.612386	NA
hsa-miR-4778-5p	0.137264	1.50571	2.97176	0.506671	0.612386	NA
hsa-miR-6753-3p	0.0754619	1.50571	2.97176	0.506671	0.612386	NA
hsa-miR-4708-5p	0.0701418	1.50571	2.97176	0.506671	0.612386	NA
hsa-miR-4793-5p	0.0682577	1.50571	2.97176	0.506671	0.612386	NA
hsa-miR-6729-5p	0.0879133	1.50571	2.97176	0.506671	0.612386	NA
hsa-miR-204-3p	0.0840736	1.50571	2.97176	0.506671	0.612386	NA
hsa-miR-3922-5p	0.0866086	1.50571	2.97176	0.506671	0.612386	NA
hsa-miR-4727-3p	0.0738462	1.50571	2.97176	0.506671	0.612386	NA
hsa-miR-4435	0.0932952	1.50571	2.97176	0.506671	0.612386	NA
hsa-miR-6086	0.0535141	1.50571	2.97176	0.506671	0.612386	NA
hsa-miR-1207-5p	0.0623445	1.50571	2.97176	0.506671	0.612386	NA
hsa-miR-500b-3p	0.0937905	1.50571	2.97176	0.506671	0.612386	NA
hsa-miR-503-3p	0.0948818	1.50571	2.97176	0.506671	0.612386	NA
hsa-miR-659-3p	0.090159	1.50571	2.97176	0.506671	0.612386	NA
hsa-miR-4648	0.0398951	1.50571	2.97176	0.506671	0.612386	NA
hsa-miR-10400-3p	0.144029	1.50571	2.97176	0.506671	0.612386	NA
hsa-miR-4509	0.0652014	1.50571	2.97176	0.506671	0.612386	NA
hsa-miR-216b-3p	0.111504	1.5057	2.97176	0.506671	0.612386	NA
hsa-miR-4722-5p	0.199877	1.5057	2.97176	0.506671	0.612386	NA
hsa-miR-6503-5p	0.132675	1.5057	2.97176	0.506671	0.612386	NA
hsa-miR-219a-2-3p	0.120253	1.5016	2.97045	0.505513	0.613198	NA
hsa-miR-567	0.411851	1.49285	2.85873	0.522206	0.601527	NA
hsa-miR-548ae-3p	0.142387	1.48682	2.97118	0.500414	0.616784	NA
hsa-miR-5688	0.037869	1.48472	2.97179	0.499605	0.617353	NA
hsa-miR-3672	0.0702815	1.47896	2.97179	0.497667	0.618719	NA
hsa-miR-548ag	0.0350692	1.47896	2.97179	0.497667	0.618719	NA
hsa-miR-6720-5p	0.308242	1.47723	2.6875	0.549667	0.582548	NA
hsa-miR-7157-5p	0.0376649	1.4662	2.97181	0.49337	0.621751	NA
hsa-miR-935	0.296538	1.46531	2.6769	0.547391	0.58411	NA
hsa-miR-3917	0.239875	1.46284	2.86461	0.510662	0.609588	NA
hsa-miR-548y	0.226182	1.46123	2.96918	0.492132	0.622626	NA
hsa-miR-6779-5p	0.322407	1.46046	2.40449	0.607388	0.543593	NA
hsa-miR-3620-3p	0.24598	1.45869	2.96185	0.492494	0.62237	NA
hsa-miR-6889-5p	0.060686	1.4578	2.9711	0.49066	0.623667	NA
hsa-miR-765	0.187564	1.45771	2.9711	0.490632	0.623687	NA
hsa-miR-10397-5p	0.134926	1.45771	2.9711	0.490632	0.623687	NA
hsa-miR-4268	0.15637	1.45771	2.9711	0.490632	0.623687	NA
hsa-miR-3674	0.158694	1.45771	2.9711	0.490632	0.623687	NA
hsa-miR-6501-3p	0.216707	1.45771	2.9711	0.490632	0.623687	NA
hsa-miR-548ah-5p	0.144115	1.45771	2.9711	0.490632	0.623687	NA
hsa-miR-4706	0.133384	1.45496	2.9711	0.489703	0.624344	NA
hsa-miR-6817-3p	0.0648184	1.45159	2.97123	0.488548	0.625162	NA
hsa-miR-6891-3p	0.223266	1.44335	2.96791	0.48632	0.62674	NA
hsa-miR-6856-5p	0.177005	1.43817	2.97017	0.484205	0.62824	NA
hsa-miR-4707-3p	0.742242	1.43677	1.70184	0.844244	0.398533	NA
hsa-miR-6754-5p	0.321731	1.43463	2.96145	0.484435	0.628077	NA
hsa-miR-640	0.245613	1.43181	2.44438	0.585757	0.558039	NA
hsa-miR-762	0.103814	1.42875	2.97114	0.480876	0.630604	NA
hsa-miR-6727-3p	0.208158	1.42875	2.97114	0.480876	0.630604	NA
hsa-miR-3185	0.319198	1.42839	2.97008	0.480925	0.63057	NA
hsa-miR-329-5p	0.227965	1.42731	2.31051	0.617746	0.536743	NA
hsa-miR-4717-3p	0.476661	1.42226	1.96049	0.725463	0.468168	NA
hsa-miR-4717-5p	0.476661	1.42226	1.96049	0.725463	0.468168	NA
hsa-miR-18b-3p	0.108744	1.41932	2.96986	0.477907	0.632716	NA
hsa-miR-4492	0.333693	1.41723	1.91535	0.739929	0.459343	NA
hsa-miR-6883-3p	0.17635	1.41564	2.97002	0.476642	0.633617	NA
hsa-miR-613	0.111307	1.41474	2.97029	0.476298	0.633862	NA
hsa-miR-6768-5p	0.0199636	1.40838	2.97198	0.473886	0.635581	NA
hsa-miR-3141	0.0913742	1.40786	2.97087	0.473887	0.635581	NA
hsa-miR-8088	0.209126	1.40166	2.92745	0.478798	0.632083	NA
hsa-miR-1224-5p	0.0455106	1.39984	2.97195	0.471018	0.637628	NA
hsa-miR-548au-5p	0.0228684	1.39984	2.97195	0.471018	0.637628	NA
hsa-miR-4436a	0.316875	1.39911	2.34025	0.597846	0.549943	NA
hsa-miR-1283	0.0229021	1.39886	2.97195	0.470689	0.637863	NA
hsa-miR-6729-3p	0.034502	1.39886	2.97195	0.470689	0.637863	NA
hsa-miR-491-3p	0.134086	1.39657	2.96762	0.470602	0.637925	NA
hsa-miR-6832-3p	0.200842	1.39629	2.92287	0.477712	0.632855	NA
hsa-miR-4703-5p	0.124314	1.39533	2.97079	0.469682	0.638582	NA
hsa-miR-4796-3p	0.164691	1.39502	2.96992	0.469716	0.638558	NA
hsa-miR-4691-5p	0.122491	1.39502	2.96992	0.469716	0.638558	NA
hsa-miR-3148	0.190724	1.39502	2.96992	0.469716	0.638558	NA
hsa-miR-3157-3p	0.276054	1.39345	2.77644	0.501883	0.61575	NA
hsa-miR-4727-5p	0.225382	1.38696	2.88253	0.48116	0.630403	NA
hsa-miR-12115	0.0577244	1.38583	2.97191	0.466309	0.640994	NA
hsa-miR-4288	0.0659901	1.38583	2.97191	0.466309	0.640994	NA
hsa-miR-6835-3p	0.0543902	1.38583	2.97191	0.466309	0.640994	NA
hsa-miR-6858-3p	0.0467146	1.38583	2.97191	0.466309	0.640994	NA
hsa-miR-3678-3p	0.0320913	1.38583	2.97191	0.466309	0.640994	NA
hsa-miR-4765	0.0321861	1.38583	2.97191	0.466309	0.640994	NA
hsa-miR-610	0.026845	1.38583	2.97191	0.466309	0.640994	NA
hsa-miR-6755-5p	0.050561	1.38583	2.97191	0.466309	0.640994	NA
hsa-miR-7159-5p	0.025166	1.38583	2.97191	0.466309	0.640994	NA
hsa-miR-1297	0.0254952	1.38583	2.97191	0.466309	0.640994	NA
hsa-miR-7150	0.0481374	1.38583	2.97191	0.466309	0.640994	NA
hsa-miR-3713	0.064263	1.38583	2.97191	0.466309	0.640994	NA
hsa-miR-6862-5p	0.0307564	1.38583	2.97191	0.466309	0.640994	NA
hsa-miR-1257	0.046876	1.38583	2.97191	0.466309	0.640994	NA
hsa-miR-615-3p	0.0735308	1.38583	2.97191	0.466309	0.640994	NA
hsa-miR-1236-3p	0.051318	1.38583	2.97191	0.466309	0.640994	NA
hsa-miR-4507	0.052857	1.38583	2.97191	0.466309	0.640994	NA
hsa-miR-6792-3p	0.0342071	1.38583	2.97191	0.466309	0.640994	NA
hsa-miR-1204	0.0440241	1.38583	2.97191	0.466309	0.640994	NA
hsa-miR-298	0.0373187	1.38583	2.97191	0.466309	0.640994	NA
hsa-miR-4467	0.0532902	1.38583	2.97191	0.466309	0.640994	NA
hsa-miR-499b-5p	0.0583656	1.38583	2.97191	0.466309	0.640994	NA
hsa-miR-6839-3p	0.0577953	1.38583	2.97191	0.466309	0.640994	NA
hsa-miR-4743-5p	0.155155	1.38583	2.97191	0.466309	0.640994	NA
hsa-miR-513a-3p	0.0915	1.38583	2.97191	0.466309	0.640994	NA
hsa-miR-513c-3p	0.0915	1.38583	2.97191	0.466309	0.640994	NA
hsa-miR-5695	0.125007	1.38583	2.97191	0.466309	0.640994	NA
hsa-miR-6851-5p	0.0982054	1.38583	2.97191	0.466309	0.640994	NA
hsa-miR-7154-5p	0.115007	1.38583	2.97191	0.466309	0.640994	NA
hsa-miR-770-5p	0.089912	1.38583	2.97191	0.466309	0.640994	NA
hsa-miR-3139	0.163735	1.38349	2.96747	0.466217	0.64106	NA
hsa-miR-6841-3p	0.107562	1.38128	2.97119	0.464891	0.642009	NA
hsa-miR-3138	0.107416	1.38095	2.97072	0.464852	0.642037	NA
hsa-miR-6077	0.086775	1.36965	2.97143	0.460939	0.644843	NA
hsa-miR-12116	0.235405	1.36745	2.53452	0.539529	0.589522	NA
hsa-miR-6884-5p	0.618371	1.36651	2.02011	0.676454	0.498752	NA
hsa-miR-378i	0.106818	1.36524	2.97133	0.459473	0.645894	NA
hsa-miR-4496	0.421361	1.36024	2.52251	0.539239	0.589722	NA
hsa-miR-6504-3p	0.280619	1.35825	2.95888	0.45904	0.646205	NA
hsa-miR-34b-5p	0.665202	1.35586	1.73184	0.7829	0.433686	NA
hsa-miR-1184	0.178903	1.33703	2.97124	0.449992	0.652717	NA
hsa-miR-3160-3p	0.0978435	1.33703	2.97124	0.449992	0.652717	NA
hsa-miR-6126	0.186691	1.33703	2.97124	0.449992	0.652717	NA
hsa-miR-4530	0.0796571	1.33703	2.97124	0.449992	0.652717	NA
hsa-miR-1271-3p	0.0625516	1.33703	2.97124	0.449992	0.652717	NA
hsa-miR-4650-5p	0.105827	1.33703	2.97124	0.449992	0.652717	NA
hsa-miR-6085	0.0576034	1.33703	2.97124	0.449992	0.652717	NA
hsa-miR-6876-5p	0.0655796	1.33703	2.97124	0.449992	0.652717	NA
hsa-miR-1206	0.0488588	1.33703	2.97124	0.449992	0.652717	NA
hsa-miR-3152-3p	0.0558226	1.33703	2.97124	0.449992	0.652717	NA
hsa-miR-2909	0.0618091	1.33703	2.97124	0.449992	0.652717	NA
hsa-miR-5008-3p	0.0990675	1.33703	2.97124	0.449992	0.652717	NA
hsa-miR-4666b	0.0989766	1.33703	2.97124	0.449992	0.652717	NA
hsa-miR-7110-5p	0.0648484	1.33703	2.97124	0.449992	0.652717	NA
hsa-miR-4674	0.0980053	1.33703	2.97124	0.449992	0.652717	NA
hsa-miR-6756-3p	0.110193	1.33703	2.97124	0.449992	0.652717	NA
hsa-miR-4287	0.154497	1.33703	2.97124	0.449992	0.652717	NA
hsa-miR-6810-3p	0.15017	1.33703	2.97124	0.449992	0.652717	NA
hsa-miR-16-1-3p	0.20588	1.33703	2.97124	0.449991	0.652717	NA
hsa-miR-4715-3p	0.187842	1.33703	2.97124	0.449991	0.652717	NA
hsa-miR-8071	0.23803	1.33217	2.84189	0.468762	0.63924	NA
hsa-miR-8058	0.381434	1.3303	2.30389	0.577417	0.563658	NA
hsa-miR-4664-5p	0.12565	1.32633	2.97045	0.446508	0.655231	NA
hsa-miR-323b-5p	0.126168	1.32397	2.96782	0.44611	0.655518	NA
hsa-miR-493-3p	0.136202	1.3194	2.9683	0.444497	0.656684	NA
hsa-miR-4640-5p	0.386879	1.31886	2.95746	0.445942	0.655639	NA
hsa-miR-922	0.0868481	1.31398	2.97039	0.442362	0.658228	NA
hsa-miR-1228-3p	0.0852006	1.31326	2.97038	0.442119	0.658403	NA
hsa-miR-4709-3p	0.0820799	1.31326	2.97038	0.442119	0.658403	NA
hsa-miR-6847-5p	0.238699	1.31103	2.96921	0.441542	0.658821	NA
hsa-miR-3150a-3p	0.254293	1.30859	2.50871	0.521618	0.601936	NA
hsa-miR-6768-3p	0.151714	1.30474	2.96915	0.439432	0.660349	NA
hsa-miR-6769b-3p	0.729568	1.29893	1.46039	0.889444	0.373765	NA
hsa-miR-3176	0.21384	1.2835	2.96716	0.432568	0.665329	NA
hsa-miR-1295b-5p	0.00463855	1.27999	2.9721	0.430668	0.66671	NA
hsa-miR-3925-3p	0.00463855	1.27999	2.9721	0.430668	0.66671	NA
hsa-miR-4495	0.00463855	1.27999	2.9721	0.430668	0.66671	NA
hsa-miR-548ar-5p	0.00463855	1.27999	2.9721	0.430668	0.66671	NA
hsa-miR-5697	0.00463855	1.27999	2.9721	0.430668	0.66671	NA
hsa-miR-6740-3p	0.00463855	1.27999	2.9721	0.430668	0.66671	NA
hsa-miR-12118	0.00467229	1.27901	2.9721	0.430339	0.666949	NA
hsa-miR-3181	0.0649645	1.27465	2.97094	0.429039	0.667895	NA
hsa-miR-6813-5p	0.109597	1.27224	2.97093	0.428231	0.668483	NA
hsa-miR-138-2-3p	0.048031	1.27075	2.97154	0.42764	0.668913	NA
hsa-miR-4639-5p	0.0411591	1.27075	2.97154	0.42764	0.668913	NA
hsa-miR-6819-5p	0.0483729	1.27075	2.97154	0.42764	0.668913	NA
hsa-miR-4529-5p	0.152927	1.26909	2.97016	0.42728	0.669175	NA
hsa-miR-495-5p	0.135732	1.2684	2.97016	0.427049	0.669344	NA
hsa-miR-3616-5p	0.163716	1.2684	2.97016	0.427049	0.669344	NA
hsa-miR-6827-3p	0.318742	1.2684	2.97016	0.427049	0.669344	NA
hsa-miR-3667-5p	0.153131	1.2684	2.97016	0.427048	0.669344	NA
hsa-miR-3162-5p	0.0953584	1.2684	2.97016	0.427048	0.669344	NA
hsa-miR-6804-3p	0.00576316	1.26598	2.97206	0.425959	0.670138	NA
hsa-miR-4500	0.00656576	1.26598	2.97206	0.425959	0.670138	NA
hsa-miR-496	0.00664078	1.26598	2.97206	0.425959	0.670138	NA
hsa-miR-6811-5p	0.00664078	1.26598	2.97206	0.425959	0.670138	NA
hsa-miR-718	0.00656576	1.26598	2.97206	0.425959	0.670138	NA
hsa-miR-5589-5p	0.00684854	1.26598	2.97206	0.425959	0.670138	NA
hsa-miR-6820-5p	0.00693615	1.26598	2.97206	0.425959	0.670138	NA
hsa-miR-1537-5p	0.00726535	1.26598	2.97206	0.425959	0.670138	NA
hsa-miR-1915-5p	0.00726535	1.26598	2.97206	0.425959	0.670138	NA
hsa-miR-302d-3p	0.00726535	1.26598	2.97206	0.425959	0.670138	NA
hsa-miR-5002-3p	0.00726535	1.26598	2.97206	0.425959	0.670138	NA
hsa-miR-3151-3p	0.00763204	1.26598	2.97206	0.425959	0.670138	NA
hsa-miR-3201	0.00763204	1.26598	2.97206	0.425959	0.670138	NA
hsa-miR-1202	0.00778018	1.26598	2.97206	0.425959	0.670138	NA
hsa-miR-6891-5p	0.00778018	1.26598	2.97206	0.425959	0.670138	NA
hsa-miR-4803	0.00823881	1.26598	2.97206	0.425959	0.670138	NA
hsa-miR-519e-5p	0.00866173	1.26598	2.97206	0.425959	0.670138	NA
hsa-miR-1200	0.0141704	1.26598	2.97206	0.425959	0.670138	NA
hsa-miR-2276-5p	0.0141704	1.26598	2.97206	0.425959	0.670138	NA
hsa-miR-552-5p	0.0141943	1.26598	2.97206	0.425959	0.670138	NA
hsa-miR-6872-3p	0.0141943	1.26598	2.97206	0.425959	0.670138	NA
hsa-miR-135a-2-3p	0.0361604	1.26598	2.97206	0.425959	0.670138	NA
hsa-miR-3170	0.0361604	1.26598	2.97206	0.425959	0.670138	NA
hsa-miR-4427	0.0361604	1.26598	2.97206	0.425959	0.670138	NA
hsa-miR-6073	0.0361604	1.26598	2.97206	0.425959	0.670138	NA
hsa-miR-3147	0.0683756	1.26598	2.97206	0.425959	0.670138	NA
hsa-miR-369-3p	0.0683756	1.26598	2.97206	0.425959	0.670138	NA
hsa-miR-369-5p	0.0683756	1.26598	2.97206	0.425959	0.670138	NA
hsa-miR-4466	0.0683756	1.26598	2.97206	0.425959	0.670138	NA
hsa-miR-4680-3p	0.0683756	1.26598	2.97206	0.425959	0.670138	NA
hsa-miR-563	0.0683756	1.26598	2.97206	0.425959	0.670138	NA
hsa-miR-6759-3p	0.0683756	1.26598	2.97206	0.425959	0.670138	NA
hsa-miR-10525-3p	0.158335	1.26565	2.97016	0.42612	0.670021	NA
hsa-miR-6765-3p	0.22107	1.2655	2.26405	0.558956	0.576192	NA
hsa-miR-10398-3p	0.551908	1.26321	1.7053	0.740755	0.458842	NA
hsa-miR-6809-3p	0.181273	1.25982	2.9687	0.424368	0.671298	NA
hsa-miR-4725-5p	0.141191	1.2593	2.9678	0.424321	0.671332	NA
hsa-miR-6852-5p	0.388278	1.25495	2.15225	0.583089	0.559833	NA
hsa-miR-3192-5p	0.370228	1.2521	2.04876	0.611151	0.5411	NA
hsa-miR-3160-5p	0.201287	1.24876	2.9287	0.426387	0.669826	NA
hsa-miR-6845-3p	0.0671457	1.24537	2.97147	0.419108	0.675137	NA
hsa-miR-449c-5p	0.376894	1.24434	2.96449	0.41975	0.674668	NA
hsa-miR-449c-3p	0.220227	1.23861	2.9666	0.41752	0.676298	NA
hsa-miR-4795-3p	0.104226	1.2377	2.97075	0.41663	0.676949	NA
hsa-miR-4739	0.474618	1.2352	2.03022	0.608406	0.542918	NA
hsa-miR-4660	0.0673788	1.23407	2.97021	0.415481	0.67779	NA
hsa-miR-4443	0.0790803	1.23407	2.97021	0.415481	0.67779	NA
hsa-miR-580-5p	0.259692	1.21764	2.74494	0.443593	0.657337	NA
hsa-miR-3118	0.0435671	1.21716	2.97138	0.409626	0.682081	NA
hsa-miR-875-5p	0.0394176	1.21716	2.97138	0.409626	0.682081	NA
hsa-miR-410-5p	0.031328	1.21716	2.97138	0.409626	0.682081	NA
hsa-miR-4679	0.0360947	1.21716	2.97138	0.409626	0.682081	NA
hsa-miR-520e-5p	0.0711616	1.21716	2.97138	0.409626	0.682081	NA
hsa-miR-380-5p	0.0411057	1.21715	2.97138	0.409626	0.682081	NA
hsa-miR-302d-5p	0.0367568	1.21715	2.97138	0.409626	0.682081	NA
hsa-miR-575	0.0639543	1.21715	2.97138	0.409625	0.682081	NA
hsa-miR-8074	0.0564193	1.21715	2.97138	0.409625	0.682081	NA
hsa-miR-1251-3p	0.0692128	1.21715	2.97138	0.409625	0.682081	NA
hsa-miR-4797-5p	0.0465706	1.21715	2.97138	0.409625	0.682081	NA
hsa-miR-888-5p	0.0581705	1.21715	2.97138	0.409625	0.682081	NA
hsa-miR-1275	0.0591291	1.21715	2.97138	0.409625	0.682081	NA
hsa-miR-6763-5p	0.037443	1.21715	2.97138	0.409625	0.682081	NA
hsa-miR-876-5p	0.0684333	1.21715	2.97138	0.409625	0.682081	NA
hsa-miR-4769-3p	0.0978242	1.21715	2.97138	0.409625	0.682081	NA
hsa-miR-548at-5p	0.0499011	1.21715	2.97138	0.409625	0.682081	NA
hsa-miR-33a-5p	0.102655	1.21437	2.96973	0.408916	0.682601	NA
hsa-miR-3911	0.405777	1.21326	1.87961	0.645485	0.518613	NA
hsa-miR-6505-3p	0.745758	1.213	1.38796	0.873941	0.38215	NA
hsa-miR-485-5p	0.365478	1.21264	2.13105	0.569035	0.569332	NA
hsa-miR-3126-5p	0.150944	1.20627	2.96752	0.406491	0.684382	NA
hsa-miR-4524a-3p	0.026278	1.20387	2.9714	0.405153	0.685365	NA
hsa-miR-4524b-5p	0.026278	1.20387	2.9714	0.405153	0.685365	NA
hsa-miR-6879-5p	0.23831	1.20247	2.96963	0.404922	0.685535	NA
hsa-miR-6738-5p	0.409567	1.20079	1.75177	0.685475	0.493044	NA
hsa-miR-7161-5p	0.226974	1.19856	2.27057	0.527867	0.597591	NA
hsa-miR-4652-3p	0.0226025	1.19771	2.97141	0.403079	0.68689	NA
hsa-miR-548am-3p	0.235453	1.19627	2.01732	0.592999	0.553182	NA
hsa-miR-548am-5p	0.0888016	1.19515	2.96956	0.402467	0.68734	NA
hsa-miR-548c-5p	0.0888016	1.19515	2.96956	0.402467	0.68734	NA
hsa-miR-548o-5p	0.0888016	1.19515	2.96956	0.402467	0.68734	NA
hsa-miR-4538	0.301729	1.19463	2.72214	0.438856	0.660766	NA
hsa-miR-4726-5p	0.444258	1.193	2.22776	0.535516	0.592293	NA
hsa-miR-8056	0.0997666	1.19258	2.97053	0.401471	0.688073	NA
hsa-miR-6083	0.0700416	1.1877	2.96949	0.399966	0.689181	NA
hsa-miR-802	0.222955	1.18229	2.96676	0.398511	0.690254	NA
hsa-miR-3145-3p	0.0768625	1.18109	2.97047	0.397611	0.690917	NA
hsa-miR-12114	0.0312707	1.17587	2.97119	0.395757	0.692284	NA
hsa-miR-6766-3p	0.325342	1.1724	2.96101	0.395945	0.692146	NA
hsa-miR-3163	0.652746	1.17169	1.72105	0.680801	0.495997	NA
hsa-miR-451b	0.386854	1.16849	2.87255	0.406778	0.684171	NA
hsa-miR-3173-3p	0.190409	1.16834	2.97041	0.393326	0.694078	NA
hsa-miR-3929	0.431063	1.1682	2.3141	0.504817	0.613687	NA
hsa-miR-6766-5p	0.156779	1.16763	2.9682	0.393381	0.694038	NA
hsa-miR-3681-5p	0.0851381	1.16632	2.9704	0.392647	0.69458	NA
hsa-miR-378j	0.00869391	1.16553	2.97174	0.392204	0.694908	NA
hsa-miR-3194-3p	0.15019	1.16484	2.97039	0.392148	0.694949	NA
hsa-miR-6813-3p	0.0696962	1.16484	2.97039	0.392148	0.694949	NA
hsa-miR-2467-5p	0.169746	1.16453	2.96766	0.392408	0.694757	NA
hsa-miR-874-5p	0.394838	1.16212	2.94852	0.394137	0.69348	NA
hsa-miR-3663-3p	0.0602549	1.16175	2.97112	0.391013	0.695788	NA
hsa-miR-660-3p	0.214597	1.16157	2.96339	0.391974	0.695077	NA
hsa-miR-6849-5p	0.0887359	1.16059	2.96867	0.390947	0.695837	NA
hsa-miR-31-3p	0.512559	1.15735	1.91005	0.605928	0.544562	NA
hsa-miR-4797-3p	0.441517	1.15542	1.56621	0.737716	0.460687	NA
hsa-miR-4680-5p	0.0576418	1.15236	2.97107	0.387862	0.698118	NA
hsa-miR-6785-3p	0.0706478	1.15236	2.97107	0.387862	0.698118	NA
hsa-miR-5003-5p	0.00927711	1.1509	2.9717	0.387287	0.698544	NA
hsa-miR-516b-5p	0.00927711	1.1509	2.9717	0.387287	0.698544	NA
hsa-miR-573	0.00927711	1.1509	2.9717	0.387287	0.698544	NA
hsa-miR-6880-3p	0.00927711	1.1509	2.9717	0.387287	0.698544	NA
hsa-miR-8055	0.00927711	1.1509	2.9717	0.387287	0.698544	NA
hsa-miR-3175	0.506065	1.15001	2.49351	0.461201	0.644654	NA
hsa-miR-3685	0.070645	1.14935	2.97032	0.386945	0.698797	NA
hsa-miR-5703	0.00934459	1.14923	2.97169	0.386725	0.69896	NA
hsa-miR-6873-5p	0.091092	1.14772	2.97031	0.386399	0.699201	NA
hsa-miR-1247-5p	0.0813184	1.14772	2.97031	0.386399	0.699201	NA
hsa-miR-6780a-3p	0.0994949	1.14772	2.97031	0.386399	0.699201	NA
hsa-miR-6823-5p	0.0650086	1.14772	2.97031	0.386399	0.699201	NA
hsa-miR-661	0.0880217	1.14772	2.97031	0.386399	0.699201	NA
hsa-miR-1199-3p	0.241587	1.14772	2.97031	0.386399	0.699201	NA
hsa-miR-515-5p	0.200989	1.14772	2.97031	0.386399	0.699201	NA
hsa-miR-4748	0.0716363	1.14772	2.97031	0.386399	0.699201	NA
hsa-miR-4251	0.120703	1.14772	2.97031	0.386399	0.699201	NA
hsa-miR-4685-5p	0.135845	1.14772	2.97031	0.386399	0.699201	NA
hsa-miR-767-5p	0.438299	1.14506	2.31926	0.493718	0.621506	NA
hsa-miR-3944-3p	0.271496	1.14275	2.77774	0.411395	0.680783	NA
hsa-miR-7850-5p	0.517786	1.13899	2.46416	0.462223	0.643921	NA
hsa-miR-597-3p	0.0121271	1.13421	2.97165	0.381678	0.7027	NA
hsa-miR-4752	0.278653	1.13325	2.78946	0.40626	0.684551	NA
hsa-miR-4661-3p	0.0115747	1.12641	2.97162	0.379055	0.704647	NA
hsa-miR-4470	0.417674	1.12277	2.6254	0.427658	0.6689	NA
hsa-miR-6512-3p	0.097618	1.12153	2.96728	0.377964	0.705457	NA
hsa-miR-3677-5p	0.356101	1.12146	2.33463	0.480359	0.630972	NA
hsa-miR-483-3p	0.139862	1.1127	2.96876	0.374803	0.707807	NA
hsa-miR-4668-3p	0.105875	1.10582	2.96693	0.372713	0.709362	NA
hsa-miR-8068	0.230788	1.10324	2.96022	0.372688	0.709381	NA
hsa-miR-4533	0.134617	1.10101	2.87081	0.38352	0.701334	NA
hsa-miR-4711-3p	0.0770374	1.0973	2.97154	0.369271	0.711926	NA
hsa-miR-1908-5p	0.0283408	1.0973	2.97154	0.369271	0.711926	NA
hsa-miR-3064-3p	0.0283887	1.0973	2.97154	0.369271	0.711926	NA
hsa-miR-1228-5p	0.0723207	1.0973	2.97154	0.369271	0.711926	NA
hsa-miR-7843-3p	0.0723207	1.0973	2.97154	0.369271	0.711926	NA
hsa-miR-4302	0.136751	1.0973	2.97154	0.369271	0.711926	NA
hsa-miR-4318	0.136751	1.0973	2.97154	0.369271	0.711926	NA
hsa-miR-599	0.08257	1.0973	2.97154	0.369271	0.711926	NA
hsa-miR-3180	0.0116851	1.0973	2.97154	0.369271	0.711926	NA
hsa-miR-376a-3p	0.0116851	1.0973	2.97154	0.369271	0.711926	NA
hsa-miR-518a-3p	0.0115263	1.0973	2.97154	0.369271	0.711926	NA
hsa-miR-6127	0.0116851	1.0973	2.97154	0.369271	0.711926	NA
hsa-miR-890	0.0115263	1.0973	2.97154	0.369271	0.711926	NA
hsa-miR-136-5p	0.0131315	1.0973	2.97154	0.369271	0.711926	NA
hsa-miR-4731-3p	0.013092	1.0973	2.97154	0.369271	0.711926	NA
hsa-miR-4731-5p	0.013092	1.0973	2.97154	0.369271	0.711926	NA
hsa-miR-4720-5p	0.0138723	1.0973	2.97154	0.369271	0.711926	NA
hsa-miR-3973	0.0145307	1.0973	2.97154	0.369271	0.711926	NA
hsa-miR-517a-3p	0.0152641	1.0973	2.97154	0.369271	0.711926	NA
hsa-miR-517b-3p	0.0152641	1.0973	2.97154	0.369271	0.711926	NA
hsa-miR-548q	0.0152641	1.0973	2.97154	0.369271	0.711926	NA
hsa-miR-5707	0.0145307	1.0973	2.97154	0.369271	0.711926	NA
hsa-miR-892c-3p	0.0152641	1.0973	2.97154	0.369271	0.711926	NA
hsa-miR-376a-2-5p	0.0164776	1.0973	2.97154	0.369271	0.711926	NA
hsa-miR-4714-3p	0.0155604	1.0973	2.97154	0.369271	0.711926	NA
hsa-miR-525-5p	0.0164776	1.0973	2.97154	0.369271	0.711926	NA
hsa-miR-4293	0.0173235	1.0973	2.97154	0.369271	0.711926	NA
hsa-miR-4670-3p	0.0173235	1.0973	2.97154	0.369271	0.711926	NA
hsa-miR-4670-5p	0.0173235	1.0973	2.97154	0.369271	0.711926	NA
hsa-miR-632	0.0173235	1.0973	2.97154	0.369271	0.711926	NA
hsa-miR-4650-3p	0.118935	1.09393	2.97013	0.368309	0.712643	NA
hsa-miR-494-5p	0.246057	1.09029	2.2243	0.490171	0.624013	NA
hsa-miR-6858-5p	0.104999	1.08577	2.97073	0.365488	0.714747	NA
hsa-miR-376b-3p	0.357762	1.08531	2.96468	0.366081	0.714305	NA
hsa-miR-6781-5p	0.174256	1.08463	2.96731	0.365526	0.714719	NA
hsa-miR-95-5p	0.161414	1.08324	2.96665	0.365139	0.715008	NA
hsa-miR-6068	0.13634	1.08179	2.96978	0.364266	0.71566	NA
hsa-miR-24-1-5p	0.385039	1.07805	2.10228	0.5128	0.608092	NA
hsa-let-7g-3p	0.0583997	1.07343	2.97067	0.361341	0.717845	NA
hsa-miR-4760-3p	0.437684	1.06494	2.96218	0.35951	0.719213	NA
hsa-miR-1302	0.0647925	1.06491	2.97063	0.358479	0.719985	NA
hsa-miR-8087	0.264249	1.06332	2.75866	0.385448	0.699906	NA
hsa-miR-6741-3p	0.626128	1.06225	1.39138	0.763452	0.445194	NA
hsa-miR-6079	0.0292749	1.06014	2.97069	0.356867	0.721191	NA
hsa-miR-6802-5p	0.141855	1.05955	2.96956	0.356803	0.721239	NA
hsa-miR-7852-3p	0.169272	1.05955	2.96956	0.356803	0.721239	NA
hsa-miR-6081	0.136632	1.05934	2.96956	0.356733	0.721291	NA
hsa-miR-3200-3p	0.18492	1.0584	2.9621	0.357314	0.720857	NA
hsa-miR-4328	0.0130409	1.05602	2.97134	0.355401	0.722289	NA
hsa-miR-5088-3p	0.302096	1.05424	2.67124	0.394662	0.693092	NA
hsa-miR-8085	0.15777	1.05232	2.96807	0.354546	0.72293	NA
hsa-miR-4734	0.1532	1.04994	2.96804	0.353749	0.723527	NA
hsa-miR-6881-5p	0.0907827	1.04846	2.97055	0.352952	0.724125	NA
hsa-miR-485-3p	0.177769	1.0407	2.96374	0.351144	0.72548	NA
hsa-miR-4633-5p	0.140589	1.04057	2.96611	0.350819	0.725724	NA
hsa-miR-3136-5p	0.0139157	1.03492	2.97124	0.348312	0.727606	NA
hsa-miR-4761-5p	0.0140169	1.03251	2.97122	0.347504	0.728212	NA
hsa-miR-3159	0.06051	1.02947	2.97046	0.346569	0.728915	NA
hsa-miR-6830-5p	0.0774995	1.02784	2.97045	0.346023	0.729325	NA
hsa-miR-4745-3p	0.127871	1.02784	2.97045	0.346023	0.729325	NA
hsa-miR-34a-3p	0.066521	1.02784	2.97045	0.346023	0.729325	NA
hsa-miR-4642	0.0527259	1.02784	2.97045	0.346023	0.729325	NA
hsa-miR-4430	0.0917358	1.02784	2.97045	0.346023	0.729325	NA
hsa-miR-615-5p	0.0462644	1.02784	2.97045	0.346023	0.729325	NA
hsa-miR-663b	0.046856	1.01599	2.96957	0.342134	0.73225	NA
hsa-miR-558	0.141664	1.01089	2.96757	0.340646	0.73337	NA
hsa-miR-6088	0.316369	1.00916	2.35359	0.428777	0.668086	NA
hsa-miR-936	0.143647	1.00886	2.96383	0.34039	0.733563	NA
hsa-miR-5197-5p	0.15332	1.00597	2.96751	0.338995	0.734614	NA
hsa-miR-6782-5p	0.195554	1.00007	2.96744	0.337014	0.736107	NA
hsa-miR-20a-3p	0.0179388	0.999676	2.97106	0.336472	0.736515	NA
hsa-miR-1265	0.0159854	0.997973	2.97105	0.335899	0.736947	NA
hsa-miR-4713-5p	0.283623	0.995732	2.96137	0.336241	0.736689	NA
hsa-miR-326	0.151957	0.988783	2.96883	0.333054	0.739093	NA
hsa-miR-6895-3p	0.149805	0.987687	2.96728	0.332859	0.739241	NA
hsa-miR-1910-5p	0.387398	0.984183	2.95424	0.333143	0.739027	NA
hsa-miR-1272	0.671132	0.982015	2.04313	0.480641	0.630771	NA
hsa-miR-5010-5p	0.580014	0.979817	1.36439	0.718137	0.472673	NA
hsa-miR-3125	0.308001	0.977703	1.98918	0.491511	0.623065	NA
hsa-miR-6756-5p	0.659573	0.958041	1.57501	0.608277	0.543004	NA
hsa-miR-5186	0.0871846	0.958036	2.97085	0.322479	0.74709	NA
hsa-miR-6836-3p	0.0177643	0.957131	2.97085	0.322175	0.74732	NA
hsa-miR-1539	0.108349	0.954248	2.96687	0.321634	0.74773	NA
hsa-miR-4712-3p	0.0173878	0.95285	2.97082	0.320736	0.748411	NA
hsa-miR-548as-5p	0.166	0.945029	2.96484	0.318745	0.74992	NA
hsa-miR-6505-5p	0.121027	0.942195	2.96676	0.317584	0.750801	NA
hsa-miR-6783-3p	0.184547	0.941396	2.7096	0.34743	0.728268	NA
hsa-miR-6510-5p	0.598905	0.937074	1.53531	0.61035	0.54163	NA
hsa-miR-548j-5p	0.0489068	0.935615	2.96966	0.315058	0.752718	NA
hsa-miR-378f	0.178372	0.931637	2.96822	0.313871	0.753619	NA
hsa-miR-124-3p	0.448755	0.931361	2.59101	0.359458	0.719252	NA
hsa-miR-891a-5p	0.112195	0.930401	2.96465	0.313832	0.753649	NA
hsa-miR-196a-1-3p	0.0185542	0.927929	2.9707	0.31236	0.754767	NA
hsa-miR-299-5p	0.142594	0.926589	2.9707	0.311909	0.755109	NA
hsa-miR-1825	0.0186892	0.925104	2.97069	0.311411	0.755489	NA
hsa-miR-3168	0.0186892	0.925104	2.97069	0.311411	0.755489	NA
hsa-miR-1244	0.428566	0.919865	2.0718	0.443992	0.657048	NA
hsa-miR-4721	0.161402	0.919706	2.96201	0.310501	0.75618	NA
hsa-miR-3658	0.186536	0.916098	2.96096	0.309392	0.757023	NA
hsa-miR-6797-3p	0.064111	0.910869	2.96758	0.30694	0.758889	NA
hsa-miR-548d-3p	0.662418	0.90945	1.57883	0.576026	0.564597	NA
hsa-miR-6128	0.0425591	0.907992	2.9706	0.305659	0.759864	NA
hsa-miR-3606-3p	0.0820727	0.907992	2.9706	0.305659	0.759864	NA
hsa-miR-4313	0.0967164	0.907992	2.9706	0.305659	0.759864	NA
hsa-miR-6777-3p	0.0208084	0.907992	2.9706	0.305659	0.759864	NA
hsa-miR-6722-5p	0.0217961	0.907992	2.9706	0.305659	0.759864	NA
hsa-miR-9900	0.0217961	0.907992	2.9706	0.305659	0.759864	NA
hsa-miR-4666a-5p	0.0228961	0.907992	2.9706	0.305659	0.759864	NA
hsa-miR-3667-3p	0.0233405	0.907992	2.9706	0.305659	0.759864	NA
hsa-miR-1266-3p	0.0259852	0.907992	2.9706	0.305659	0.759864	NA
hsa-miR-526b-5p	0.0259852	0.907992	2.9706	0.305659	0.759864	NA
hsa-miR-6738-3p	0.0259852	0.907992	2.9706	0.305659	0.759864	NA
hsa-miR-6893-5p	0.0259852	0.907992	2.9706	0.305659	0.759864	NA
hsa-miR-3714	0.022534	0.907992	2.9706	0.305659	0.759864	NA
hsa-miR-3660	0.0245888	0.907992	2.9706	0.305659	0.759864	NA
hsa-miR-548aj-3p	0.0359728	0.907992	2.9706	0.305659	0.759864	NA
hsa-miR-3609	0.0370025	0.907992	2.9706	0.305659	0.759864	NA
hsa-miR-6722-3p	0.316025	0.906877	2.96084	0.306291	0.759383	NA
hsa-miR-9-3p	0.130324	0.90283	2.96429	0.304569	0.760694	NA
hsa-miR-4695-5p	0.0839284	0.899977	2.96784	0.303243	0.761705	NA
hsa-miR-6500-5p	0.194113	0.896045	2.96612	0.302093	0.762581	NA
hsa-miR-548a-3p	0.439256	0.894023	2.119	0.421909	0.673092	NA
hsa-miR-4637	0.177336	0.89389	2.96291	0.301693	0.762886	NA
hsa-miR-4432	0.502031	0.891318	1.88794	0.472113	0.636846	NA
hsa-miR-6808-5p	0.487033	0.888136	2.47639	0.358641	0.719864	NA
hsa-miR-4742-3p	0.663077	0.886359	1.70593	0.519575	0.60336	NA
hsa-miR-506-5p	0.0716301	0.883694	2.96914	0.297626	0.765988	NA
hsa-miR-3611	0.174628	0.883176	2.96763	0.297603	0.766006	NA
hsa-miR-18b-5p	0.143502	0.881527	2.96761	0.29705	0.766429	NA
hsa-miR-10396b-5p	0.412341	0.881246	2.10346	0.41895	0.675253	NA
hsa-miR-6833-3p	0.330395	0.881243	1.95241	0.451362	0.651729	NA
hsa-miR-7846-3p	0.341965	0.880776	2.964	0.297158	0.766346	NA
hsa-miR-20b-3p	0.427662	0.880761	2.59866	0.338929	0.734663	NA
hsa-miR-3198	0.0444161	0.878552	2.96908	0.2959	0.767306	NA
hsa-miR-1253	0.774324	0.876989	1.75527	0.499631	0.617335	NA
hsa-miR-7848-3p	0.435513	0.876565	2.14347	0.408946	0.682579	NA
hsa-miR-33b-3p	0.537128	0.87226	1.89793	0.459585	0.645814	NA
hsa-miR-1250-3p	0.0948382	0.871265	2.969	0.293454	0.769175	NA
hsa-miR-4653-3p	0.185008	0.870794	2.96748	0.293446	0.769181	NA
hsa-miR-6834-5p	0.197294	0.870478	2.96387	0.293697	0.76899	NA
hsa-miR-1908-3p	0.258804	0.870033	2.01809	0.431117	0.666384	NA
hsa-miR-6732-5p	0.0773282	0.869157	2.96745	0.292896	0.769601	NA
hsa-miR-513b-5p	0.0725817	0.867006	2.96743	0.292174	0.770153	NA
hsa-miR-11400	0.199997	0.862759	2.9639	0.291089	0.770983	NA
hsa-miR-1256	0.143498	0.862163	2.96535	0.290746	0.771246	NA
hsa-miR-548ay-5p	0.181309	0.860586	2.38795	0.360388	0.718557	NA
hsa-miR-5702	0.101022	0.858522	2.96732	0.289326	0.772332	NA
hsa-miR-519d-5p	0.119202	0.858522	2.96732	0.289326	0.772332	NA
hsa-miR-6887-3p	0.221101	0.854714	2.8927	0.295472	0.767633	NA
hsa-miR-6848-3p	0.0217348	0.853962	2.97018	0.287512	0.77372	NA
hsa-miR-3187-3p	0.0974463	0.851136	2.96527	0.287035	0.774086	NA
hsa-miR-3124-5p	0.158637	0.850811	2.96552	0.286901	0.774188	NA
hsa-miR-603	0.0529395	0.846576	2.96873	0.285164	0.775518	NA
hsa-miR-1268b	0.674895	0.845038	1.28157	0.659379	0.509652	NA
hsa-miR-4636	0.631128	0.841573	1.28165	0.656634	0.511416	NA
hsa-miR-301a-3p	0.0532899	0.83866	2.96865	0.282506	0.777556	NA
hsa-miR-5009-3p	0.346824	0.836938	2.9444	0.284248	0.776221	NA
hsa-miR-8052	0.118628	0.836721	2.96705	0.282004	0.77794	NA
hsa-miR-6815-5p	0.341862	0.836635	1.89583	0.441302	0.658994	NA
hsa-miR-4784	0.597623	0.835344	1.74453	0.478838	0.632054	NA
hsa-miR-4768-5p	0.121946	0.831086	2.96526	0.280275	0.779267	NA
hsa-miR-6893-3p	0.108165	0.827514	2.96694	0.278911	0.780313	NA
hsa-miR-6868-3p	0.351149	0.826508	2.68478	0.30785	0.758197	NA
hsa-miR-1205	0.0377333	0.822263	2.96988	0.276867	0.781882	NA
hsa-miR-6799-5p	0.0231928	0.819819	2.96986	0.276047	0.782512	NA
hsa-miR-4464	0.0233702	0.81961	2.96986	0.275976	0.782566	NA
hsa-miR-933	0.0693184	0.818893	2.96844	0.275867	0.78265	NA
hsa-miR-508-5p	0.10138	0.81784	2.96508	0.275824	0.782683	NA
hsa-miR-4428	0.249488	0.817689	2.96508	0.275773	0.782722	NA
hsa-miR-7155-3p	0.106705	0.817689	2.96508	0.275773	0.782722	NA
hsa-miR-4662b	0.331323	0.815517	1.97702	0.412499	0.679974	NA
hsa-miR-4773	0.129512	0.810877	2.96263	0.273702	0.784314	NA
hsa-miR-4685-3p	0.633176	0.809511	1.20375	0.672493	0.50127	NA
hsa-miR-4783-5p	0.0856923	0.809383	2.96833	0.272673	0.785105	NA
hsa-miR-6856-3p	0.0238354	0.808668	2.96974	0.272302	0.78539	NA
hsa-miR-2116-3p	0.116107	0.802401	2.96487	0.270636	0.786671	NA
hsa-miR-6516-5p	0.187582	0.795746	2.95914	0.268912	0.787998	NA
hsa-miR-192-3p	0.224479	0.794052	2.96292	0.267996	0.788702	NA
hsa-miR-3158-5p	0.0979402	0.793103	2.96831	0.26719	0.789323	NA
hsa-let-7e-3p	0.34942	0.790759	2.36459	0.334417	0.738065	NA
hsa-miR-548u	0.230546	0.790418	2.52047	0.313599	0.753825	NA
hsa-miR-3941	0.229424	0.786995	2.96284	0.265622	0.79053	NA
hsa-miR-556-5p	0.116944	0.781826	2.9646	0.26372	0.791995	NA
hsa-miR-7161-3p	0.321566	0.780542	2.43138	0.321028	0.748189	NA
hsa-miR-211-3p	0.329808	0.78034	2.95906	0.263712	0.792002	NA
hsa-miR-9899	0.0925265	0.780099	2.96799	0.262838	0.792676	NA
hsa-miR-1267	0.112984	0.775892	2.96435	0.261741	0.793521	NA
hsa-miR-2117	0.0560735	0.775595	2.96793	0.261325	0.793842	NA
hsa-miR-6841-5p	0.149947	0.774926	2.96451	0.261401	0.793783	NA
hsa-miR-548at-3p	0.130932	0.773134	2.96276	0.260951	0.79413	NA
hsa-miR-5007-5p	0.127022	0.772504	2.96623	0.260433	0.79453	NA
hsa-miR-548an	0.0575271	0.767359	2.96782	0.25856	0.795975	NA
hsa-miR-4802-3p	0.178828	0.766356	2.95952	0.258946	0.795677	NA
hsa-miR-6838-5p	0.184358	0.761332	2.67602	0.284501	0.776026	NA
hsa-miR-3614-3p	0.242977	0.760921	2.50563	0.303685	0.761368	NA
hsa-miR-548i	0.335246	0.757234	2.4886	0.304281	0.760914	NA
hsa-miR-4707-5p	0.118127	0.752703	2.96423	0.253929	0.79955	NA
hsa-miR-3121-3p	0.194417	0.752695	2.64328	0.284758	0.77583	NA
hsa-miR-3153	0.0290086	0.751413	2.96916	0.253073	0.800212	NA
hsa-miR-6730-3p	0.210643	0.750366	2.9578	0.253691	0.799734	NA
hsa-miR-10393-5p	0.126054	0.747882	2.96758	0.252018	0.801028	NA
hsa-miR-501-5p	0.500214	0.747066	1.90561	0.392034	0.695033	NA
hsa-miR-1288-3p	0.481435	0.744659	2.06767	0.360144	0.718739	NA
hsa-miR-8065	0.757	0.741984	1.58286	0.468762	0.63924	NA
hsa-miR-5004-3p	0.481273	0.741776	1.59804	0.464177	0.642521	NA
hsa-miR-4793-3p	0.0799017	0.738644	2.96747	0.248914	0.803427	NA
hsa-miR-365b-5p	0.206741	0.738271	2.5956	0.284432	0.77608	NA
hsa-miR-3942-3p	0.580946	0.734107	2.9604	0.247975	0.804154	NA
hsa-miR-5194	0.388231	0.734107	2.9604	0.247975	0.804154	NA
hsa-miR-580-3p	0.555393	0.733526	1.72967	0.424085	0.671503	NA
hsa-miR-5705	0.302369	0.721335	2.96044	0.243658	0.807496	NA
hsa-miR-6814-5p	0.652606	0.719567	1.28176	0.561392	0.57453	NA
hsa-miR-5195-5p	0.0277446	0.718809	2.9688	0.242121	0.808686	NA
hsa-miR-3648	0.0735781	0.711442	2.96713	0.239774	0.810505	NA
hsa-miR-4667-3p	0.0625358	0.711442	2.96713	0.239774	0.810505	NA
hsa-miR-6791-5p	0.140032	0.711442	2.96713	0.239774	0.810505	NA
hsa-miR-1224-3p	0.028	0.704619	2.96865	0.237353	0.812383	NA
hsa-miR-12126	0.383675	0.698973	2.27301	0.307509	0.758456	NA
hsa-miR-6853-5p	0.282027	0.689429	2.80436	0.245842	0.805805	NA
hsa-miR-2682-5p	0.059788	0.683548	2.96677	0.230401	0.81778	NA
hsa-miR-4658	0.199738	0.681963	2.96162	0.230267	0.817884	NA
hsa-miR-3149	0.150667	0.679595	2.96837	0.228946	0.818911	NA
hsa-miR-11399	0.169988	0.672445	2.96323	0.22693	0.820478	NA
hsa-miR-550b-3p	0.0616698	0.670651	2.96544	0.226155	0.821081	NA
hsa-miR-6506-3p	0.554728	0.660707	2.72835	0.242164	0.808653	NA
hsa-miR-6780b-5p	0.431646	0.657545	1.58989	0.413579	0.679182	NA
hsa-miR-1258	0.251346	0.649382	2.95959	0.219416	0.826326	NA
hsa-miR-5088-5p	0.192673	0.648194	2.96124	0.218892	0.826734	NA
hsa-miR-541-5p	0.718547	0.644554	1.04366	0.61759	0.536846	NA
hsa-miR-510-5p	0.562687	0.636079	1.16567	0.545678	0.585287	NA
hsa-miR-877-3p	0.0751554	0.635219	2.96615	0.214156	0.830425	NA
hsa-miR-6716-3p	0.280364	0.63472	2.95939	0.214477	0.830175	NA
hsa-miR-1237-3p	0.115674	0.634595	2.96277	0.21419	0.830399	NA
hsa-miR-1288-5p	0.530777	0.634563	1.88807	0.336091	0.736802	NA
hsa-miR-6782-3p	0.032038	0.634167	2.96781	0.213682	0.830795	NA
hsa-miR-148b-5p	0.16485	0.633157	2.96276	0.213705	0.830777	NA
hsa-miR-4445-3p	0.249314	0.626467	2.9555	0.211966	0.832133	NA
hsa-miR-215-3p	0.200769	0.625635	2.96267	0.211173	0.832752	NA
hsa-miR-3161	0.181288	0.623831	2.96098	0.210684	0.833134	NA
hsa-miR-4539	0.428347	0.62302	1.90991	0.326203	0.74427	NA
hsa-miR-450a-1-3p	0.0823054	0.619758	2.96422	0.20908	0.834386	NA
hsa-miR-29b-2-5p	0.0456642	0.618793	2.96762	0.208515	0.834827	NA
hsa-miR-7856-5p	0.153229	0.618793	2.96762	0.208515	0.834827	NA
hsa-miR-4799-3p	0.0567774	0.618793	2.96762	0.208515	0.834827	NA
hsa-miR-6857-3p	0.12862	0.614031	2.96414	0.207153	0.835891	NA
hsa-miR-6812-3p	0.173026	0.613289	2.96413	0.206903	0.836085	NA
hsa-miR-2277-3p	0.0322407	0.61084	2.96752	0.205842	0.836915	NA
hsa-miR-216b-5p	0.125646	0.605003	2.96281	0.204199	0.838198	NA
hsa-miR-5694	0.27258	0.603064	2.46963	0.244192	0.807082	NA
hsa-miR-4758-3p	0.246712	0.601311	2.96074	0.203095	0.839061	NA
hsa-miR-4526	0.225755	0.60131	2.96074	0.203094	0.839061	NA
hsa-miR-4695-3p	0.433005	0.593578	1.3647	0.434951	0.663598	NA
hsa-miR-6789-3p	0.0327061	0.591591	2.96729	0.199371	0.841973	NA
hsa-miR-6513-3p	0.191072	0.591372	2.95804	0.199921	0.841543	NA
hsa-miR-6743-5p	0.13317	0.589248	2.90928	0.202541	0.839494	NA
hsa-miR-5684	0.751913	0.588354	1.20218	0.489405	0.624555	NA
hsa-miR-549a-3p	0.318559	0.58785	2.46534	0.238446	0.811535	NA
hsa-miR-7975	0.0631583	0.587826	2.96451	0.198288	0.84282	NA
hsa-miR-6715b-5p	0.0332039	0.587783	2.96724	0.198091	0.842974	NA
hsa-miR-3143	0.0790642	0.584545	2.96546	0.197118	0.843735	NA
hsa-miR-514a-3p	0.250939	0.583786	2.95521	0.197544	0.843402	NA
hsa-miR-4697-5p	0.191152	0.581294	2.96216	0.19624	0.844422	NA
hsa-miR-6829-3p	0.28652	0.579808	2.4548	0.236194	0.813282	NA
hsa-miR-3680-3p	0.20086	0.576071	2.92495	0.196951	0.843866	NA
hsa-miR-103a-1-5p	0.142238	0.576029	2.96097	0.194541	0.845752	NA
hsa-miR-3927-3p	0.496875	0.574226	1.77317	0.323842	0.746058	NA
hsa-miR-3144-3p	0.439395	0.573558	2.66117	0.215529	0.829355	NA
hsa-miR-6840-3p	0.111751	0.573007	2.96392	0.193328	0.846702	NA
hsa-miR-1233-3p	0.10432	0.568415	2.96358	0.1918	0.847899	NA
hsa-miR-10397-3p	0.176268	0.567704	2.962	0.191662	0.848007	NA
hsa-miR-548bb-5p	0.0898483	0.565888	2.96696	0.19073	0.848737	NA
hsa-miR-411-5p	0.248287	0.564446	2.95511	0.191007	0.84852	NA
hsa-miR-105-5p	0.42908	0.564415	1.93273	0.29203	0.770263	NA
hsa-miR-6879-3p	0.0576244	0.560576	2.96514	0.189055	0.85005	NA
hsa-miR-4753-5p	0.416118	0.556344	1.46768	0.379065	0.70464	NA
hsa-miR-4801	0.0910088	0.551394	2.96502	0.185966	0.852471	NA
hsa-miR-11181-5p	0.0352358	0.546093	2.9667	0.184074	0.853955	NA
hsa-miR-6878-5p	0.25068	0.542245	2.96013	0.183183	0.854654	NA
hsa-miR-3682-3p	0.137177	0.533746	2.96243	0.180171	0.857018	NA
hsa-miR-4510	0.228728	0.533673	1.70597	0.312827	0.754412	NA
hsa-miR-4284	0.129054	0.533001	2.96315	0.179877	0.857249	NA
hsa-miR-548w	0.587632	0.532065	1.60411	0.331689	0.740124	NA
hsa-miR-7110-3p	0.0359099	0.520221	2.96637	0.175373	0.860786	NA
hsa-miR-6500-3p	0.0363268	0.516282	2.96632	0.174048	0.861828	NA
hsa-miR-1323	0.145036	0.511555	2.96289	0.172654	0.862923	NA
hsa-miR-3677-3p	0.424488	0.508266	2.34632	0.216623	0.828502	NA
hsa-miR-6811-3p	0.168769	0.495173	2.9643	0.167046	0.867334	NA
hsa-miR-5090	0.0808045	0.49341	2.96428	0.166452	0.867801	NA
hsa-miR-636	0.180108	0.492674	2.96118	0.166378	0.86786	NA
hsa-miR-4751	0.181718	0.491989	2.95962	0.166233	0.867973	NA
hsa-miR-548p	0.434686	0.488563	1.5761	0.309982	0.756574	NA
hsa-miR-6881-3p	0.136683	0.477439	2.96249	0.161161	0.871966	NA
[truncated: 230 more rows]

## Sheet: ALL_REMOVED NA  (646 MiR)
ID	baseMean	log2FoldChange	lfcSE	stat	pvalue	padj	logpadj
hsa-miR-921	12.8459	5.01527	0.740625	6.77167	1.27e-11	8.22e-09	8.08513
hsa-miR-145-5p	191.181	2.11391	0.322235	6.56016	5.38e-11	1.74e-08	7.75945
hsa-miR-199a-3p	34.9611	2.0243	0.321659	6.2933	3.11e-10	5.02e-08	7.2993
hsa-miR-199b-3p	34.8288	2.01664	0.320442	6.26948	3.09823e-10	5.00099e-08	7.30094
hsa-miR-142-5p	27.0729	2.71709	0.43633	6.22715	4.75e-10	6.14e-08	7.21183
hsa-miR-619-5p	28.9304	1.62329	0.268873	6.03738	1.57e-09	1.69e-07	6.77211
hsa-miR-338-5p	82.6974	1.66471	0.282004	5.90314	3.57e-09	3.29e-07	6.4828
hsa-miR-199b-5p	302.741	1.82028	0.312592	5.82321	5.77e-09	4.66e-07	6.33161
hsa-miR-6719-3p	13.1198	5.22181	0.9296	5.61726	1.94e-08	1.39e-06	5.85699
hsa-miR-450b-5p	68.4397	1.82476	0.332148	5.49382	3.93e-08	2.54e-06	5.59517
hsa-miR-1290	785.167	2.30883	0.426033	5.41937	5.98e-08	3.51e-06	5.45469
hsa-miR-3191-5p	53.3813	3.96198	0.736714	5.37791	7.54e-08	4.06e-06	5.39147
hsa-miR-191-5p	10574.1	1.09453	0.205559	5.32466	1.01e-07	5.03e-06	5.29843
hsa-miR-223-3p	2620.17	1.81557	0.34498	5.26284	1.42e-07	6.11e-06	5.21396
hsa-miR-200a-5p	152.309	-0.584863	0.110983	-5.26987	1.37e-07	6.11e-06	5.21396
hsa-miR-145-3p	61.5332	1.5267	0.292546	5.21867	1.8e-07	7.28e-06	5.13787
hsa-miR-143-3p	4803.82	1.69418	0.33559	5.04836	4.46e-07	1.69e-05	4.77211
hsa-miR-1287-5p	36.0001	2.4199	0.481565	5.02508	5.03e-07	1.81e-05	4.74232
hsa-miR-6131	18.1064	1.49796	0.304223	4.9239	8.48e-07	2.74e-05	4.56225
hsa-let-7g-5p	8964.59	-0.84372	0.171166	-4.92925	8.25e-07	2.74e-05	4.56225
hsa-miR-3614-5p	31.1969	1.98488	0.407572	4.87002	1.12e-06	3.43e-05	4.46471
hsa-miR-148a-3p	10587.7	0.476441	0.0993385	4.79614	1.62e-06	4.75e-05	4.32331
hsa-miR-140-3p	163.441	1.02606	0.217101	4.72618	2.29e-06	6.16e-05	4.21042
hsa-miR-181a-5p	1264.01	0.814872	0.172239	4.73106	2.23e-06	6.16e-05	4.21042
hsa-miR-30e-3p	864.796	0.72358	0.154256	4.69077	2.72e-06	7.03e-05	4.15304
hsa-miR-429	147.641	-0.690183	0.148349	-4.65241	3.28e-06	8.15e-05	4.08884
hsa-miR-425-5p	74.5796	1.23342	0.2657	4.64216	3.45e-06	8.25e-05	4.08355
hsa-miR-1246	728.189	1.85862	0.40271	4.61527	3.93e-06	9.06e-05	4.04287
hsa-miR-146b-5p	1381.69	0.724798	0.160365	4.51969	6.19e-06	0.000133597	3.8742
hsa-miR-151a-3p	666.59	-0.329298	0.0728646	-4.51931	6.2e-06	0.000133597	3.8742
hsa-miR-30c-5p	631.552	0.659723	0.150228	4.39149	1.13e-05	0.000234594	3.62968
hsa-miR-30e-5p	45.3377	0.700942	0.159888	4.38396	1.17e-05	0.000235266	3.62844
hsa-miR-223-5p	22.6346	2.06276	0.472108	4.36925	1.25e-05	0.000244061	3.6125
hsa-miR-505-3p	14.5025	1.54585	0.354701	4.35818	1.31e-05	0.000245189	3.6105
hsa-miR-181a-3p	28.2481	1.25676	0.288553	4.35537	1.33e-05	0.000245189	3.6105
hsa-miR-4488	6.44333	2.72828	0.628839	4.3386	1.43e-05	0.000257314	3.58954
hsa-miR-142-3p	18.0091	2.2026	0.514512	4.28094	1.86e-05	0.000324924	3.48822
hsa-miR-618	13.6539	2.1143	0.505887	4.1794	2.92e-05	0.00049687	3.30376
hsa-miR-98-5p	228.082	-0.713045	0.173172	-4.11756	3.83e-05	0.000634237	3.19775
hsa-miR-378a-3p	1896.75	-0.629784	0.153726	-4.09681	4.19e-05	0.000676505	3.16973
hsa-miR-340-5p	56.5106	0.923691	0.226131	4.08476	4.41e-05	0.000695211	3.15788
hsa-miR-155-5p	51.1702	1.46219	0.360453	4.05653	4.98e-05	0.000766093	3.11572
hsa-miR-3670	2.12236	3.98446	1.00079	3.98133	6.85e-05	0.00102955	2.98735
hsa-miR-450a-5p	37.2292	1.60096	0.403297	3.96967	7.2e-05	0.00105668	2.97606
hsa-miR-10400-5p	56.6518	2.07667	0.528971	3.92587	8.64e-05	0.00117424	2.93024
hsa-miR-150-5p	96.7636	1.2705	0.323792	3.92382	8.72e-05	0.00117424	2.93024
hsa-miR-186-5p	773.686	0.485775	0.123751	3.92541	8.66e-05	0.00117424	2.93024
hsa-miR-203a-3p	51293.6	-0.50429	0.128529	-3.92356	8.72e-05	0.00117424	2.93024
hsa-miR-3960	5.84308	2.499	0.645829	3.86945	0.000109083	0.00140935	2.85098
hsa-miR-19b-3p	43.0203	0.925392	0.238891	3.87369	0.000107198	0.00140935	2.85098
hsa-miR-548e-3p	35.7032	1.04639	0.271502	3.85407	0.000116172	0.00147152	2.83224
hsa-miR-200c-3p	4496.6	-0.476856	0.124795	-3.82112	0.000132846	0.00165036	2.78242
hsa-miR-30b-5p	1845.62	0.618564	0.163369	3.7863	0.000152905	0.00186371	2.72962
hsa-miR-25-3p	2183.6	0.476694	0.126647	3.76397	0.000167239	0.00200067	2.69882
hsa-miR-4692	1.89102	4.66825	1.24191	3.75893	0.000170644	0.00200429	2.69804
hsa-miR-664a-5p	56.402	0.588137	0.157284	3.73934	0.000184507	0.00212842	2.67194
hsa-miR-3690	21.5394	1.55913	0.422679	3.68869	0.00022541	0.0025106	2.60022
hsa-miR-10a-5p	150.206	1.31972	0.357728	3.68916	0.000224992	0.0025106	2.60022
hsa-miR-2113	6.19708	5.18544	1.42421	3.64092	0.000271663	0.00297448	2.52659
hsa-let-7f-5p	30305.7	-0.470073	0.129543	-3.62869	0.000284867	0.00306707	2.51328
hsa-miR-29b-3p	11.6556	1.2299	0.33953	3.62236	0.000291927	0.00309155	2.50982
hsa-miR-200b-3p	2376.55	-0.369267	0.102435	-3.6049	0.000312275	0.0032537	2.48762
hsa-miR-1271-5p	172.335	-0.583995	0.164278	-3.55492	0.000378091	0.00387693	2.41151
hsa-miR-378c	2986.75	-0.453317	0.129169	-3.50948	0.000448977	0.00453187	2.34372
hsa-miR-1247-3p	1.56483	4.01394	1.15263	3.48243	0.000496889	0.00491166	2.30877
hsa-miR-151a-5p	1392.34	-0.364907	0.104986	-3.47576	0.000509414	0.00491166	2.30877
hsa-miR-1180-3p	21.5061	-0.746754	0.214804	-3.47645	0.000508099	0.00491166	2.30877
hsa-miR-146a-5p	1246.79	0.973228	0.280603	3.46834	0.000523682	0.00497498	2.30321
hsa-miR-3184-3p	3316.8	0.586344	0.17064	3.43615	0.000590041	0.00544523	2.26398
hsa-miR-423-5p	3316.8	0.586344	0.17064	3.43615	0.000590041	0.00544523	2.26398
hsa-miR-3529-3p	71.5168	0.947165	0.277941	3.40779	0.000654919	0.00571727	2.24281
hsa-miR-7-5p	71.5168	0.947165	0.277941	3.40779	0.000654919	0.00571727	2.24281
hsa-let-7i-5p	4395.29	-0.490043	0.143346	-3.41861	0.000629417	0.00571727	2.24281
hsa-miR-375-3p	37809	-0.581607	0.170665	-3.4079	0.000654659	0.00571727	2.24281
hsa-miR-200a-3p	1801.51	-0.308216	0.0911068	-3.38302	0.000716928	0.00617514	2.20935
hsa-miR-6754-3p	4.87549	1.40195	0.419022	3.34577	0.000820548	0.00697465	2.15648
hsa-miR-149-5p	551.328	-0.714156	0.217496	-3.28354	0.0010251	0.00860023	2.06549
hsa-miR-27b-3p	45530.4	-0.313375	0.0961773	-3.2583	0.0011208	0.00928255	2.03233
hsa-miR-148b-3p	699.82	-0.428406	0.131897	-3.24803	0.00116208	0.00950254	2.02216
hsa-miR-582-5p	42.4517	0.840169	0.261963	3.20721	0.00134029	0.0108228	1.96566
hsa-miR-30a-5p	66.2532	0.867908	0.27285	3.1809	0.00146819	0.0117093	1.93147
hsa-miR-30d-5p	1736.81	0.305176	0.0963741	3.16658	0.00154244	0.0118859	1.92497
hsa-miR-574-5p	76.5194	-0.532734	0.167915	-3.17264	0.0015106	0.0118859	1.92497
hsa-miR-3909	46.9234	-0.586409	0.185221	-3.16599	0.00154554	0.0118859	1.92497
hsa-miR-374a-5p	36.6203	0.686535	0.2189	3.1363	0.00171093	0.013003	1.88595
hsa-miR-23b-3p	6925.01	-0.287021	0.0920147	-3.1193	0.00181282	0.0136172	1.86591
hsa-miR-324-5p	5.64084	2.18021	0.706548	3.08572	0.00203062	0.0150779	1.82166
hsa-miR-101-3p	105.947	0.627479	0.206265	3.0421	0.00234931	0.017246	1.76331
hsa-miR-3165	1.93452	4.41573	1.46336	3.01753	0.00254844	0.0184977	1.73288
hsa-miR-4700-5p	2.90212	2.80481	0.930733	3.01355	0.00258214	0.018534	1.73203
hsa-miR-1-3p	6.48826	3.46172	1.15214	3.00459	0.00265936	0.0188785	1.72403
hsa-miR-1273h-3p	9.46014	1.90472	0.640616	2.97327	0.00294645	0.0206892	1.68426
hsa-miR-29a-3p	241.766	0.35411	0.120224	2.94541	0.00322528	0.0224035	1.64968
hsa-miR-4518	2.00106	4.25618	1.45588	2.92344	0.00346192	0.023541	1.62817
hsa-miR-503-5p	23.9997	0.796975	0.272413	2.92561	0.00343782	0.023541	1.62817
hsa-miR-589-5p	161.85	0.375389	0.129274	2.90381	0.00368649	0.024807	1.60543
hsa-miR-6873-3p	1.63478	2.4998	0.86706	2.88307	0.00393818	0.0262275	1.58124
hsa-miR-146b-3p	13.292	1.01341	0.355153	2.85344	0.00432486	0.0285088	1.54502
hsa-miR-1255a	3.99326	1.69555	0.596022	2.84477	0.00444431	0.0290003	1.5376
hsa-miR-1285-5p	2.56781	1.76191	0.630714	2.79352	0.0052138	0.0336811	1.47261
hsa-miR-4772-3p	2.64112	2.63856	0.946932	2.78643	0.00532914	0.0340854	1.46743
hsa-miR-6720-3p	1.07878	3.04333	1.09616	2.77636	0.00549718	0.034146	1.46666
hsa-miR-26b-3p	12.2211	1.10408	0.397416	2.77815	0.0054669	0.034146	1.46666
hsa-miR-708-5p	18.1192	-0.891744	0.320666	-2.78091	0.00542065	0.034146	1.46666
hsa-miR-766-3p	8.78118	1.03414	0.372988	2.77258	0.00556141	0.0342159	1.46577
hsa-miR-6070	1.68173	3.30893	1.20151	2.75398	0.00588753	0.0353819	1.45122
hsa-miR-4525	10.3922	2.51988	0.91527	2.75316	0.00590233	0.0353819	1.45122
hsa-miR-5787	6.82638	1.28757	0.467921	2.75168	0.00592905	0.0353819	1.45122
hsa-miR-200b-5p	476.08	-0.373609	0.135886	-2.74942	0.00597001	0.0353819	1.45122
hsa-miR-425-3p	16.39	0.915463	0.333714	2.74325	0.0060834	0.0357261	1.44701
hsa-miR-28-5p	54.9288	-0.445574	0.16305	-2.73275	0.00628076	0.0365529	1.43708
hsa-miR-26a-5p	21004.7	0.325417	0.119901	2.71405	0.00664663	0.0383368	1.41638
hsa-miR-4712-5p	1.98976	2.13259	0.790696	2.6971	0.00699461	0.039129	1.4075
hsa-miR-663a	3.72362	1.31322	0.487691	2.69274	0.00708682	0.039129	1.4075
hsa-miR-2110	16.1525	0.694756	0.257824	2.69469	0.00704544	0.039129	1.4075
hsa-miR-192-5p	742.648	0.518222	0.19231	2.69472	0.00704478	0.039129	1.4075
hsa-miR-320a-3p	807.133	-0.273045	0.101027	-2.70271	0.00687775	0.039129	1.4075
hsa-miR-30a-3p	20.1487	0.821862	0.308652	2.66274	0.00775063	0.0424314	1.37231
hsa-miR-6876-3p	1.20481	3.28939	1.24061	2.65143	0.00801517	0.0431483	1.36504
hsa-miR-181d-5p	12.5282	0.929672	0.350276	2.65411	0.00795172	0.0431483	1.36504
hsa-miR-6717-5p	10.6561	2.01153	0.764403	2.63151	0.00850059	0.0453833	1.3431
hsa-miR-127-3p	22.005	1.33281	0.508382	2.62167	0.00874996	0.0459702	1.33752
hsa-miR-10b-5p	184.641	1.18247	0.451054	2.62156	0.00875284	0.0459702	1.33752
hsa-let-7f-2-3p	57.331	-0.500416	0.191862	-2.60821	0.00910162	0.0474165	1.32407
hsa-miR-5002-5p	2.02593	2.7858	1.07038	2.60264	0.00925102	0.0478093	1.32049
hsa-miR-9851-3p	2.99649	5.64064	2.19497	2.5698	0.0101757	0.0521357	1.28287
hsa-miR-451a	378.497	1.67099	0.650877	2.56729	0.0102496	0.0521357	1.28287
hsa-miR-4298	2.06651	2.46152	0.961812	2.55925	0.0104897	0.0529403	1.27621
hsa-miR-4764-5p	1.44885	4.23651	1.65965	2.55264	0.0106909	0.0534116	1.27236
hsa-miR-199a-5p	18.691	1.56418	0.613218	2.55077	0.0107485	0.0534116	1.27236
hsa-miR-7107-3p	1.37682	2.71874	1.08757	2.49982	0.0124256	0.0611197	1.21382
hsa-miR-15a-5p	6.51357	1.0721	0.429178	2.49802	0.0124889	0.0611197	1.21382
hsa-miR-3613-3p	8.97095	0.954728	0.383671	2.4884	0.012832	0.0619832	1.20773
hsa-miR-181b-5p	100.708	0.362604	0.145759	2.4877	0.0128572	0.0619832	1.20773
hsa-miR-548k	26.9675	0.604676	0.24348	2.48347	0.0130108	0.062259	1.2058
hsa-miR-4497	3.17436	1.4613	0.589358	2.47947	0.0131577	0.0624992	1.20413
hsa-miR-362-5p	16.4026	-0.711236	0.287934	-2.47013	0.0135063	0.0636866	1.19595
hsa-miR-6511b-3p	2.82101	1.5831	0.642163	2.46526	0.0136915	0.0640922	1.19319
hsa-miR-345-5p	14.8796	0.824619	0.338142	2.43867	0.0147412	0.0685096	1.16425
hsa-miR-183-5p	4871.42	-0.272406	0.11215	-2.42894	0.015143	0.0698741	1.15568
hsa-miR-6869-5p	3.25105	3.16664	1.31129	2.4149	0.0157394	0.0721111	1.142
hsa-miR-374a-3p	27.5348	0.55626	0.231094	2.40707	0.0160811	0.0731575	1.13574
hsa-miR-941	812.859	0.390776	0.164006	2.3827	0.0171863	0.0776389	1.10992
hsa-miR-3193	1.72581	3.21675	1.36843	2.35069	0.0187388	0.0840645	1.07539
hsa-miR-421	11.063	0.777659	0.332359	2.33982	0.0192931	0.0859541	1.06573
hsa-miR-3133	3.32424	3.08642	1.34141	2.30087	0.021399	0.094233	1.0258
hsa-miR-4800-3p	3.61798	1.91331	0.831842	2.30009	0.0214431	0.094233	1.0258
hsa-miR-524-5p	9.35275	1.98066	0.8651	2.28952	0.0220493	0.0945129	1.02451
hsa-miR-23a-3p	8652.54	-0.168241	0.0735069	-2.28878	0.022092	0.0945129	1.02451
hsa-miR-182-5p	9183.78	-0.309617	0.13489	-2.29532	0.0217146	0.0945129	1.02451
hsa-miR-205-5p	21897.6	-0.328855	0.143616	-2.28982	0.0220315	0.0945129	1.02451
hsa-miR-126-3p	13.1182	0.89125	0.391287	2.27774	0.0227422	0.0966543	1.01478
hsa-miR-4429	1.04995	3.61959	1.60495	2.25526	0.0241169	0.101166	0.994967
hsa-miR-4698	0.819599	2.68025	1.18822	2.25569	0.0240903	0.101166	0.994967
hsa-miR-106b-5p	10.6362	0.68275	0.304761	2.24028	0.0250728	0.104497	0.980896
hsa-miR-99a-5p	24920.5	-0.216191	0.0972109	-2.22394	0.0261524	0.108298	0.96538
hsa-miR-4274	1.16921	3.23527	1.46004	2.21588	0.0266999	0.109861	0.959158
hsa-miR-1343-3p	0.790681	3.0352	1.38316	2.1944	0.0282068	0.114874	0.939779
hsa-miR-23c	6.96024	-0.580367	0.264589	-2.19347	0.0282739	0.114874	0.939779
hsa-miR-3127-3p	0.833146	3.41752	1.56056	2.18993	0.0285293	0.115141	0.938769
hsa-miR-1303	4.19854	1.10839	0.50666	2.18763	0.0286962	0.115141	0.938769
hsa-miR-433-3p	0.811701	2.97527	1.37328	2.16655	0.0302691	0.119403	0.922984
hsa-miR-6748-5p	2.16749	2.32102	1.07158	2.16598	0.0303129	0.119403	0.922984
hsa-miR-95-3p	661.551	-0.296144	0.136631	-2.16747	0.0301991	0.119403	0.922984
hsa-miR-6806-3p	2.22719	2.57831	1.19325	2.16074	0.0307151	0.11953	0.922523
hsa-miR-711	14.3587	1.71822	0.794606	2.16235	0.0305913	0.11953	0.922523
hsa-miR-4662a-5p	10.3868	0.800875	0.371702	2.15462	0.0311918	0.120658	0.918444
hsa-miR-217-5p	1.01839	2.41031	1.12211	2.14802	0.031712	0.12194	0.913853
hsa-miR-10392-5p	1.00193	2.54141	1.1875	2.14014	0.0323438	0.122907	0.910425
hsa-miR-340-3p	11.3848	0.950426	0.443682	2.14213	0.032183	0.122907	0.910425
hsa-miR-612	0.922055	3.37938	1.58601	2.13075	0.0331097	0.123764	0.907407
hsa-miR-4502	3.22863	2.13048	0.998723	2.13321	0.0329077	0.123764	0.907407
hsa-miR-455-5p	4.87721	1.14934	0.5401	2.12802	0.0333357	0.123764	0.907407
hsa-miR-769-5p	416.412	0.274308	0.128777	2.13009	0.033164	0.123764	0.907407
hsa-miR-7156-3p	1.1831	3.16952	1.49199	2.12436	0.03364	0.12418	0.905949
hsa-miR-628-5p	2.6407	1.88486	0.890424	2.11681	0.0342761	0.125809	0.900289
hsa-miR-1538	1.47561	2.31686	1.10838	2.0903	0.0365904	0.132794	0.87682
hsa-miR-185-5p	219.74	0.290965	0.139166	2.09078	0.0365475	0.132794	0.87682
hsa-let-7a-5p	30394.3	-0.281201	0.137834	-2.04014	0.0413368	0.149182	0.826284
hsa-miR-652-3p	25.964	0.460196	0.226543	2.03139	0.0422156	0.151507	0.819567
hsa-miR-6797-5p	0.776014	2.9967	1.48117	2.0232	0.0430523	0.153518	0.813842
hsa-miR-1261	24.0013	1.02802	0.508968	2.01982	0.0434025	0.153518	0.813842
hsa-let-7d-5p	447.058	-0.244954	0.121325	-2.01899	0.0434887	0.153518	0.813842
hsa-miR-628-3p	4.35251	1.06262	0.531878	1.99786	0.0457315	0.159689	0.796724
hsa-miR-181a-2-3p	99.9505	-0.292351	0.14625	-1.99899	0.0456099	0.159689	0.796724
hsa-miR-885-3p	0.899376	-2.62544	1.31897	-1.99052	0.0465331	0.161615	0.791518
hsa-let-7b-3p	54.3906	0.360442	0.181978	1.98068	0.0476267	0.164529	0.783758
hsa-miR-4682	0.843251	2.73963	1.38677	1.97554	0.0482069	0.164909	0.782756
hsa-miR-766-5p	1.39258	1.87568	0.950594	1.97317	0.0484761	0.164909	0.782756
hsa-miR-584-5p	108.939	-0.32519	0.164825	-1.97294	0.0485026	0.164909	0.782756
hsa-miR-203b-5p	2240.57	-0.195681	0.10092	-1.93898	0.052504	0.177579	0.750609
hsa-miR-6855-3p	1.69592	2.35082	1.22184	1.92401	0.0543537	0.182878	0.73784
hsa-miR-3916	6.55288	1.83598	0.960925	1.91064	0.0560504	0.187609	0.726746
hsa-miR-491-5p	1.0176	2.67483	1.41322	1.89271	0.0583963	0.187898	0.726078
hsa-miR-487b-3p	0.819911	2.48026	1.30627	1.89874	0.0575989	0.187898	0.726078
hsa-miR-338-3p	1.09134	2.00156	1.05184	1.90292	0.0570509	0.187898	0.726078
hsa-miR-3605-3p	4.17271	1.23283	0.651532	1.89221	0.0584636	0.187898	0.726078
hsa-miR-7704	5.19553	1.07556	0.567906	1.8939	0.0582379	0.187898	0.726078
hsa-let-7c-5p	4188.36	-0.236406	0.124597	-1.89737	0.0577789	0.187898	0.726078
hsa-miR-331-3p	25.3398	-0.428357	0.225354	-1.90082	0.0573259	0.187898	0.726078
hsa-miR-6510-3p	16.6309	-0.556862	0.294279	-1.89229	0.058452	0.187898	0.726078
hsa-miR-6894-5p	1.00014	2.23326	1.18701	1.88142	0.059915	0.189731	0.721862
hsa-miR-1307-3p	16.7843	-0.55863	0.296877	-1.88169	0.0598784	0.189731	0.721862
hsa-miR-33a-3p	2.31723	-1.27494	0.676402	-1.88489	0.0594446	0.189731	0.721862
hsa-miR-6870-3p	1.06979	2.13918	1.14092	1.87496	0.0607984	0.189738	0.721846
hsa-miR-550a-5p	6.7278	0.956411	0.509035	1.87887	0.0602621	0.189738	0.721846
hsa-miR-342-3p	189.489	0.275147	0.146606	1.87678	0.0605476	0.189738	0.721846
hsa-miR-140-5p	6.79021	0.942751	0.504643	1.86815	0.0617406	0.191752	0.71726
hsa-miR-1296-5p	10.1082	-0.54739	0.29372	-1.86365	0.062371	0.192783	0.714931
hsa-miR-361-5p	609.726	0.209036	0.112362	1.86038	0.0628322	0.193284	0.713805
hsa-miR-4755-3p	1.46198	2.55601	1.37918	1.85328	0.0638429	0.195462	0.708937
hsa-miR-1296-3p	28.1951	2.24685	1.21489	1.84942	0.0643977	0.195619	0.708589
hsa-miR-1301-3p	24.9605	0.406259	0.219753	1.84871	0.0644997	0.195619	0.708589
hsa-miR-660-5p	9.69554	0.694191	0.381446	1.81989	0.0687752	0.207611	0.682749
hsa-miR-96-5p	233.076	-0.234167	0.129531	-1.80781	0.0706367	0.212239	0.673176
hsa-miR-2277-5p	6.17441	-0.761585	0.421875	-1.80524	0.0710373	0.212454	0.672735
hsa-miR-4738-3p	2.35758	1.18782	0.660582	1.79815	0.0721536	0.214798	0.667969
hsa-miR-6895-5p	1.02863	3.6954	2.05927	1.79452	0.0727308	0.215158	0.667242
hsa-miR-887-3p	1.15905	3.67974	2.05678	1.78908	0.0736013	0.215158	0.667242
hsa-miR-3131	0.86598	1.88776	1.05517	1.78905	0.0736068	0.215158	0.667242
hsa-miR-361-3p	56.3744	0.316646	0.176868	1.7903	0.0734056	0.215158	0.667242
hsa-miR-6842-3p	4.26699	1.11446	0.624269	1.78522	0.074226	0.215991	0.665565
hsa-miR-3150b-3p	4.39754	1.03547	0.583416	1.77484	0.0759237	0.219941	0.657695
hsa-miR-7706	58.5314	-0.348286	0.197347	-1.76484	0.0775904	0.223765	0.650207
hsa-miR-3615	5.43989	0.687951	0.391876	1.75553	0.0791679	0.2273	0.643401
hsa-miR-296-3p	1.57011	1.8326	1.04867	1.74755	0.0805423	0.230223	0.637852
hsa-miR-3140-3p	3.90982	1.15865	0.666459	1.73852	0.08212	0.233698	0.631344
hsa-miR-15b-5p	1074.24	0.257753	0.148671	1.73371	0.0829691	0.235079	0.628786
hsa-miR-3934-3p	0.965605	1.9859	1.14757	1.73053	0.083536	0.235652	0.627729
hsa-miR-4476	2.58042	2.04927	1.18674	1.72681	0.084202	0.235708	0.627625
hsa-miR-504-5p	4.7038	1.13173	0.655563	1.72634	0.0842858	0.235708	0.627625
hsa-miR-876-3p	0.947087	3.8259	2.22915	1.71631	0.086106	0.239761	0.620222
hsa-miR-424-5p	4.97997	1.01272	0.593542	1.70623	0.0879653	0.243887	0.612812
hsa-miR-4763-5p	7.3084	1.76062	1.03497	1.70113	0.0889191	0.244433	0.61184
hsa-miR-1273h-5p	1.36863	1.70859	1.00321	1.70313	0.0885439	0.244433	0.61184
hsa-miR-3190-3p	3.62945	2.03354	1.19956	1.69524	0.0900294	0.246436	0.608295
hsa-miR-6867-5p	0.799299	2.59518	1.53496	1.69072	0.0908908	0.247744	0.605996
hsa-miR-6743-3p	1.27307	2.41915	1.43374	1.6873	0.091546	0.248482	0.604705
hsa-miR-3150a-5p	1.36205	1.55644	0.925244	1.68219	0.0925314	0.250106	0.601876
hsa-miR-206	2.72783	2.31668	1.37977	1.67903	0.0931466	0.25072	0.600812
hsa-miR-27b-5p	78.8775	-0.298289	0.17797	-1.67606	0.0937257	0.251232	0.599926
hsa-miR-1262	4.78733	-0.661002	0.395433	-1.67159	0.094605	0.252541	0.597669
hsa-miR-598-3p	16.2291	0.467993	0.280981	1.66557	0.0957999	0.254678	0.594009
hsa-miR-3202	2.66758	1.49394	0.898421	1.66285	0.0963422	0.25507	0.593341
hsa-miR-1289	2.1071	-1.21786	0.734548	-1.65798	0.097322	0.256612	0.590723
hsa-miR-657	0.85333	2.9273	1.77262	1.6514	0.0986576	0.257645	0.588979
hsa-miR-1299	19.3747	0.814078	0.493915	1.64821	0.0993088	0.257645	0.588979
hsa-miR-210-3p	74.5271	-0.293542	0.178096	-1.64822	0.0993073	0.257645	0.588979
hsa-miR-125b-1-3p	5.8529	-0.767681	0.464161	-1.65391	0.0981459	0.257645	0.588979
hsa-miR-7855-5p	3.76231	1.8675	1.13901	1.63958	0.101092	0.259148	0.586452
hsa-miR-4286	4.23468	0.697762	0.424685	1.64301	0.10038	0.259148	0.586452
hsa-miR-148a-5p	95.4196	0.255402	0.155698	1.64037	0.100928	0.259148	0.586452
hsa-miR-758-5p	0.871744	3.64725	2.24135	1.62726	0.103682	0.264737	0.577185
hsa-miR-16-5p	701.699	0.426253	0.263486	1.61774	0.105718	0.268873	0.570452
hsa-miR-363-3p	73.1276	0.407888	0.253552	1.6087	0.107683	0.271731	0.565862
hsa-miR-221-5p	738.514	0.125973	0.0782956	1.60895	0.107628	0.271731	0.565862
hsa-miR-4667-5p	1.01017	2.14369	1.33533	1.60536	0.108415	0.272515	0.56461
hsa-miR-224-3p	7.483	0.652626	0.407096	1.60313	0.108907	0.27269	0.564331
hsa-miR-4520-3p	0.894748	-1.22142	0.769081	-1.58815	0.112252	0.27998	0.552873
hsa-miR-1306-5p	1.47124	1.29558	0.817383	1.58503	0.112959	0.280659	0.551821
hsa-miR-5585-5p	1.15115	1.63641	1.04019	1.57318	0.115676	0.281353	0.550748
hsa-miR-7847-3p	1.76769	1.48393	0.943717	1.57243	0.115851	0.281353	0.550748
hsa-miR-150-3p	1.95426	1.45497	0.923457	1.57557	0.115126	0.281353	0.550748
hsa-miR-371b-5p	3.82985	1.01252	0.641326	1.57879	0.114384	0.281353	0.550748
hsa-miR-532-5p	168.999	-0.22609	0.14368	-1.57356	0.115589	0.281353	0.550748
hsa-miR-664b-3p	1.35408	-1.3307	0.842174	-1.58008	0.114089	0.281353	0.550748
hsa-miR-4454	20.9543	-0.443036	0.282554	-1.56797	0.116888	0.282808	0.548509
hsa-miR-574-3p	151.053	-0.268148	0.172347	-1.55586	0.119742	0.287676	0.541096
hsa-miR-708-3p	15.3851	-0.349392	0.224595	-1.55565	0.119791	0.287676	0.541096
hsa-miR-2355-3p	0.908278	1.67563	1.08198	1.54868	0.121459	0.290602	0.536701
hsa-miR-944	78.0598	-0.383134	0.248045	-1.54462	0.122439	0.291865	0.534817
hsa-miR-5189-3p	1.4056	2.90315	1.89121	1.53508	0.124764	0.295137	0.529976
hsa-miR-197-5p	2.02956	2.15678	1.40741	1.53245	0.125412	0.295137	0.529976
hsa-miR-184	12.1982	1.15907	0.755052	1.53509	0.124763	0.295137	0.529976
hsa-miR-4746-5p	2.99288	0.943471	0.616032	1.53153	0.125639	0.295137	0.529976
hsa-miR-181c-5p	4.29558	0.800665	0.527374	1.51821	0.128961	0.301363	0.52091
hsa-miR-4677-3p	28.2617	0.354082	0.233383	1.51718	0.129222	0.301363	0.52091
hsa-miR-6507-5p	0.828913	2.6304	1.75059	1.50258	0.132948	0.303748	0.517487
hsa-miR-3620-5p	0.835107	2.43929	1.61652	1.50898	0.131304	0.303748	0.517487
hsa-miR-25-5p	1.38028	1.7629	1.16679	1.5109	0.130813	0.303748	0.517487
hsa-miR-556-3p	1.26924	1.55525	1.03394	1.5042	0.132529	0.303748	0.517487
hsa-miR-103a-2-5p	10.7277	0.555681	0.369931	1.50212	0.133066	0.303748	0.517487
hsa-miR-125b-5p	3465.02	-0.251023	0.166684	-1.50598	0.132073	0.303748	0.517487
hsa-miR-484	238.605	0.252658	0.168831	1.49651	0.13452	0.305985	0.5143
hsa-miR-8081	0.894737	3.36233	2.26934	1.48164	0.138437	0.312692	0.504883
hsa-miR-31-5p	13.755	0.539769	0.36407	1.4826	0.138182	0.312692	0.504883
hsa-miR-10399-3p	7.51065	0.686349	0.464165	1.47867	0.139227	0.313383	0.503925
hsa-miR-1269a	1.13861	2.4057	1.62929	1.47653	0.139801	0.313581	0.50365
hsa-miR-182-3p	2.06909	-1.02389	0.694486	-1.47431	0.140398	0.31383	0.503305
hsa-miR-1250-5p	1.51184	2.4409	1.66551	1.46556	0.142768	0.318027	0.497535
hsa-miR-133b	2.72968	2.44412	1.67592	1.45837	0.144738	0.321308	0.493078
hsa-miR-130a-3p	0.782121	-1.36512	0.938236	-1.45498	0.145674	0.322279	0.491768
hsa-miR-4747-3p	0.843415	2.24921	1.55055	1.45058	0.146896	0.323872	0.489626
hsa-miR-10522-5p	5.2723	1.02042	0.704356	1.44872	0.147415	0.323913	0.489572
hsa-miR-3184-5p	118.879	0.179415	0.124045	1.44636	0.148075	0.324259	0.489108
hsa-miR-6089	0.793925	1.20442	0.837293	1.43847	0.150299	0.326914	0.485566
hsa-miR-1285-3p	11.9721	0.501259	0.348299	1.43916	0.150105	0.326914	0.485566
hsa-miR-454-3p	2.57163	1.24779	0.868542	1.43665	0.150817	0.326938	0.485534
hsa-miR-144-3p	4.26649	1.7408	1.22296	1.42344	0.15461	0.33404	0.476201
hsa-miR-5006-3p	1.67147	4.09452	2.90023	1.41179	0.158012	0.340252	0.468199
hsa-miR-6880-5p	3.66726	0.823286	0.585611	1.40586	0.159766	0.342887	0.464849
hsa-miR-130b-5p	4.53037	-0.585838	0.418951	-1.39834	0.16201	0.346552	0.460232
hsa-miR-128-3p	103.045	0.192414	0.137982	1.39448	0.163171	0.347883	0.458567
hsa-miR-5087	7.09141	1.4731	1.06811	1.37917	0.167843	0.356667	0.447737
hsa-miR-330-3p	13.9665	0.404132	0.294088	1.37419	0.169384	0.358761	0.445195
hsa-miR-32-5p	1.96513	0.962109	0.707904	1.3591	0.174116	0.365112	0.437574
hsa-miR-424-3p	5.83411	0.760792	0.558378	1.3625	0.173039	0.365112	0.437574
hsa-miR-27a-3p	3206.2	-0.107121	0.0789146	-1.35743	0.174643	0.365112	0.437574
hsa-miR-548h-5p	1.80266	-1.0791	0.793162	-1.3605	0.173671	0.365112	0.437574
hsa-miR-3065-3p	3.86739	-0.824816	0.609318	-1.35367	0.175841	0.366431	0.436008
hsa-miR-7-1-3p	8.41391	0.576358	0.427941	1.34682	0.17804	0.369819	0.432011
hsa-miR-509-3p	1.5188	1.35029	1.00688	1.34106	0.1799	0.37016	0.431611
hsa-miR-4634	3.92485	1.07281	0.800012	1.34099	0.179923	0.37016	0.431611
hsa-miR-452-5p	5.87171	-0.473853	0.352852	-1.34292	0.179297	0.37016	0.431611
hsa-miR-8485	0.903053	1.50505	1.12483	1.33802	0.18089	0.370559	0.431142
hsa-miR-339-5p	19.2996	0.292092	0.218489	1.33687	0.181264	0.370559	0.431142
hsa-miR-1304-3p	28.6964	-0.292258	0.219815	-1.32956	0.183662	0.374276	0.426808
hsa-miR-1307-5p	9.10004	0.459714	0.353175	1.30166	0.193033	0.392136	0.406563
hsa-miR-4672	1.59637	2.20961	1.70027	1.29957	0.19375	0.392359	0.406317
hsa-miR-210-5p	56.7851	-0.318754	0.249141	-1.27941	0.200753	0.405269	0.392256
hsa-miR-5584-3p	0.841111	2.64196	2.08246	1.26867	0.204558	0.411665	0.385456
hsa-miR-873-3p	1.15267	1.61	1.28155	1.25629	0.209013	0.419323	0.377451
hsa-miR-328-3p	4.89937	0.613424	0.495377	1.2383	0.215607	0.429882	0.366651
hsa-miR-106b-3p	403.255	0.168888	0.136252	1.23952	0.215152	0.429882	0.366651
hsa-miR-3691-3p	1.58014	1.24441	1.01742	1.2231	0.221292	0.437169	0.35935
hsa-miR-2115-5p	1.74792	0.751222	0.61254	1.22641	0.220046	0.437169	0.35935
hsa-miR-99b-5p	2651.74	-0.151067	0.123335	-1.22485	0.220631	0.437169	0.35935
hsa-miR-2467-3p	0.905706	1.74168	1.43126	1.21688	0.223648	0.437808	0.358716
hsa-miR-141-5p	3.65996	0.573711	0.471389	1.21706	0.22358	0.437808	0.358716
hsa-miR-3622a-5p	1.54773	-1.00406	0.823823	-1.21878	0.222927	0.437808	0.358716
hsa-miR-1249-3p	2.00202	1.17394	0.967358	1.21356	0.224917	0.438624	0.357908
hsa-miR-374b-5p	109.839	0.199921	0.165161	1.21046	0.226102	0.438624	0.357908
hsa-miR-374c-3p	109.839	0.199921	0.165161	1.21046	0.226102	0.438624	0.357908
hsa-miR-616-5p	1.06197	-1.30632	1.08111	-1.20832	0.226925	0.438904	0.357631
hsa-miR-324-3p	1.77723	0.87527	0.726045	1.20553	0.227998	0.439662	0.356881
hsa-miR-10527-5p	4.22655	-0.640425	0.53566	-1.19558	0.23186	0.445779	0.350881
hsa-miR-7113-5p	0.812936	2.01624	1.6952	1.18938	0.23429	0.446463	0.350214
hsa-miR-3925-5p	0.858744	1.74059	1.45951	1.19258	0.233033	0.446463	0.350214
hsa-miR-4785	1.20903	0.975622	0.81949	1.19052	0.233841	0.446463	0.350214
hsa-miR-6750-5p	0.978658	2.26739	1.94702	1.16455	0.244203	0.462625	0.334771
hsa-miR-576-3p	4.44948	0.442991	0.380203	1.16514	0.243961	0.462625	0.334771
hsa-miR-548n	0.891942	1.78977	1.55365	1.15198	0.24933	0.469666	0.328211
hsa-miR-4781-3p	1.54225	0.855867	0.743023	1.15187	0.249374	0.469666	0.328211
hsa-miR-764	1.22737	1.1597	1.01117	1.14688	0.25143	0.472161	0.32591
hsa-miR-34a-5p	14.2191	-0.408592	0.358649	-1.13925	0.254598	0.476725	0.321732
hsa-miR-572	0.841894	2.55987	2.25704	1.13417	0.256722	0.479314	0.31938
hsa-miR-3662	1.57525	1.83054	1.61965	1.1302	0.25839	0.479655	0.319071
hsa-miR-193a-3p	2.79253	1.0133	0.895886	1.13106	0.25803	0.479655	0.319071
hsa-miR-6847-3p	0.923338	2.20466	1.96123	1.12412	0.260962	0.480461	0.318342
hsa-miR-6769a-5p	1.21552	1.28396	1.14358	1.12275	0.261542	0.480461	0.318342
hsa-miR-6515-5p	0.923864	1.09611	0.973	1.12653	0.259942	0.480461	0.318342
hsa-miR-335-3p	18.077	-0.351177	0.312951	-1.12215	0.261799	0.480461	0.318342
hsa-miR-7978	0.989138	3.3193	2.96292	1.12028	0.262594	0.480554	0.318257
hsa-miR-659-5p	4.49286	0.557062	0.501477	1.11084	0.266636	0.486573	0.312852
hsa-miR-500a-3p	474.612	-0.0972097	0.0877065	-1.10835	0.267709	0.487156	0.312332
hsa-miR-19a-3p	2.16949	1.1155	1.01257	1.10165	0.270615	0.49106	0.308866
hsa-miR-1181	2.68977	1.34579	1.227	1.09682	0.272722	0.493497	0.306715
hsa-miR-6830-3p	1.1668	0.874132	0.798595	1.09459	0.273697	0.493878	0.30638
hsa-miR-409-3p	2.19048	1.38924	1.27299	1.09132	0.275131	0.494226	0.306074
hsa-miR-7974	1.61147	1.32281	1.21284	1.09067	0.27542	0.494226	0.306074
hsa-miR-7851-3p	0.975457	1.32166	1.2228	1.08084	0.279768	0.500637	0.300477
hsa-miR-551a	0.902411	1.49671	1.39546	1.07255	0.283471	0.503083	0.29836
hsa-miR-5089-5p	1.74123	-0.822409	0.766608	-1.07279	0.283366	0.503083	0.29836
hsa-miR-3182	0.774519	-1.14033	1.06061	-1.07517	0.282299	0.503083	0.29836
hsa-miR-371b-3p	1.07828	1.67936	1.57498	1.06627	0.2863	0.506711	0.295239
hsa-miR-654-3p	0.848988	1.54459	1.46593	1.05366	0.292038	0.512879	0.289985
hsa-miR-4771	2.07433	0.707022	0.670992	1.0537	0.292022	0.512879	0.289985
hsa-miR-365a-3p	365.947	0.199879	0.190062	1.05165	0.29296	0.512879	0.289985
hsa-miR-365b-3p	365.947	0.199879	0.190062	1.05165	0.29296	0.512879	0.289985
hsa-miR-34c-5p	29.9421	0.391357	0.374503	1.045	0.296021	0.516837	0.286646
hsa-miR-3679-5p	2.92512	0.617891	0.595134	1.03824	0.29916	0.520847	0.28329
hsa-miR-542-3p	6.36606	-0.3843	0.370737	-1.03658	0.29993	0.520847	0.28329
hsa-miR-320b	53.8862	0.202864	0.197011	1.02971	0.303148	0.525024	0.279821
hsa-miR-125a-5p	1232.6	-0.183696	0.17888	-1.02692	0.304457	0.525879	0.279114
hsa-miR-675-5p	1.66496	-0.822943	0.81138	-1.01425	0.310463	0.534825	0.271789
hsa-miR-5584-5p	0.839209	1.5545	1.55092	1.00231	0.316192	0.536308	0.270586
hsa-miR-4800-5p	0.883426	1.45222	1.45197	1.00018	0.317226	0.536308	0.270586
hsa-miR-4755-5p	1.62019	1.42889	1.41639	1.00883	0.313057	0.536308	0.270586
hsa-miR-4804-3p	2.01089	1.40058	1.39139	1.00661	0.314123	0.536308	0.270586
hsa-miR-4693-3p	0.947912	1.38656	1.39079	0.996955	0.318786	0.536308	0.270586
hsa-miR-218-5p	1.28868	1.23424	1.24437	0.991861	0.321265	0.536308	0.270586
hsa-miR-889-3p	1.21578	1.23325	1.24555	0.990118	0.322117	0.536308	0.270586
hsa-miR-6801-5p	1.23458	1.08164	1.08982	0.992494	0.320956	0.536308	0.270586
hsa-miR-3157-5p	2.75942	1.0223	1.02247	0.999835	0.31739	0.536308	0.270586
hsa-miR-1270	2.24213	0.674012	0.677538	0.994796	0.319836	0.536308	0.270586
hsa-miR-651-5p	2.88673	-0.65302	0.656621	-0.994516	0.319972	0.536308	0.270586
hsa-miR-191-3p	0.968699	-0.827231	0.834407	-0.991401	0.32149	0.536308	0.270586
hsa-miR-3934-5p	1.88149	-0.96423	0.969095	-0.994981	0.319746	0.536308	0.270586
hsa-miR-185-3p	2.13206	-0.632235	0.65279	-0.968513	0.332788	0.552651	0.257549
hsa-miR-193b-5p	11.5082	-0.292947	0.305366	-0.959331	0.337392	0.55886	0.252697
hsa-miR-3127-5p	0.934914	1.3209	1.38093	0.956525	0.338807	0.55973	0.252022
hsa-miR-6888-5p	1.56241	1.06084	1.111	0.954856	0.33965	0.55973	0.252022
hsa-let-7d-3p	182.231	0.146673	0.154097	0.951818	0.341189	0.560835	0.251165
hsa-miR-492	1.27588	0.728504	0.766924	0.949904	0.342161	0.561005	0.251033
hsa-miR-4638-3p	1.22358	1.16499	1.23852	0.94063	0.346894	0.564468	0.248361
hsa-miR-4776-3p	3.79443	0.434467	0.460485	0.943499	0.345426	0.564468	0.248361
hsa-miR-6772-5p	1.82897	-1.31547	1.39824	-0.9408	0.346808	0.564468	0.248361
hsa-miR-22-5p	12.411	-0.2538	0.270476	-0.938348	0.348065	0.56495	0.24799
hsa-miR-611	0.917453	0.887214	0.958806	0.925333	0.354793	0.569164	0.244762
hsa-miR-9-5p	4.85275	0.529919	0.574056	0.923113	0.355948	0.569164	0.244762
hsa-miR-22-3p	2216.5	0.108277	0.116603	0.928601	0.353096	0.569164	0.244762
hsa-miR-92a-3p	4696.45	-0.107376	0.116259	-0.923593	0.355698	0.569164	0.244762
hsa-miR-378a-5p	11.7429	-0.253786	0.274904	-0.923182	0.355912	0.569164	0.244762
hsa-let-7c-3p	1.56912	-0.703436	0.759432	-0.926267	0.354307	0.569164	0.244762
hsa-miR-409-5p	1.2032	1.1742	1.28733	0.912117	0.361707	0.575524	0.239936
hsa-miR-454-5p	5.23494	-0.477208	0.52259	-0.91316	0.361158	0.575524	0.239936
hsa-miR-3613-5p	1.99617	0.705692	0.775494	0.90999	0.362828	0.575889	0.239661
hsa-miR-656-3p	1.52091	0.938606	1.03382	0.907898	0.363932	0.576226	0.239407
hsa-miR-6803-3p	0.870029	1.63525	1.83265	0.892283	0.372241	0.587266	0.231165
hsa-miR-346	3.0572	1.1566	1.29754	0.891384	0.372723	0.587266	0.231165
hsa-miR-671-3p	7.99483	0.328848	0.370007	0.88876	0.374132	0.588052	0.230585
hsa-miR-625-3p	13.7422	0.239025	0.269707	0.886241	0.375488	0.58875	0.230069
hsa-miR-2115-3p	1.16364	0.80142	0.90661	0.883975	0.37671	0.589236	0.229711
hsa-miR-4308	0.937546	1.15583	1.31414	0.879532	0.379113	0.590137	0.229047
hsa-miR-1294	2.07624	0.763609	0.866829	0.880922	0.37836	0.590137	0.229047
hsa-miR-3180-5p	0.785146	1.91506	2.18721	0.875572	0.381263	0.592057	0.227637
hsa-miR-4686	0.911526	1.00233	1.15646	0.86672	0.386095	0.598124	0.223209
hsa-miR-320c	11.5792	0.213238	0.248124	0.859404	0.390118	0.60291	0.219748
hsa-miR-604	0.930944	1.45852	1.72113	0.847419	0.396762	0.611272	0.213765
hsa-miR-6790-5p	1.27885	1.27524	1.51898	0.839537	0.401168	0.611272	0.213765
hsa-miR-499a-5p	0.871613	1.11329	1.32839	0.838078	0.401987	0.611272	0.213765
hsa-miR-34c-3p	4.8061	0.503424	0.5987	0.840861	0.400426	0.611272	0.213765
hsa-miR-24-3p	2879.07	-0.0947905	0.112559	-0.842143	0.399708	0.611272	0.213765
hsa-let-7a-3p	5.08083	-0.390956	0.463486	-0.843513	0.398942	0.611272	0.213765
hsa-miR-29c-5p	2.6342	-0.565503	0.675	-0.837782	0.402153	0.611272	0.213765
hsa-miR-382-5p	2.1807	0.719828	0.862368	0.83471	0.403881	0.612458	0.212924
hsa-miR-455-3p	9.82812	-0.267043	0.325635	-0.820068	0.412177	0.623575	0.205111
hsa-miR-18a-5p	0.893395	1.03895	1.28791	0.806695	0.419842	0.633687	0.198125
hsa-miR-6854-5p	1.05097	0.916107	1.14158	0.802492	0.422268	0.635863	0.196636
hsa-miR-6778-3p	0.796172	1.73303	2.18258	0.794031	0.427177	0.639239	0.194337
hsa-miR-6894-3p	0.802342	1.21892	1.5361	0.793513	0.427479	0.639239	0.194337
hsa-miR-196b-5p	1.03524	1.19463	1.50499	0.793782	0.427322	0.639239	0.194337
hsa-miR-3135b	22.6151	0.271882	0.343567	0.791351	0.428739	0.639643	0.194062
hsa-miR-12136	4.12578	-0.3786	0.480916	-0.787249	0.431136	0.641737	0.192643
hsa-miR-4659a-3p	1.68047	0.709173	0.907006	0.781883	0.434283	0.644936	0.190484
hsa-miR-577	1.0211	0.913743	1.17563	0.777237	0.437019	0.647323	0.188879
hsa-miR-6735-5p	1.11644	-0.608081	0.783858	-0.775753	0.437895	0.647323	0.188879
hsa-miR-1298-5p	0.874019	1.4265	1.84696	0.772347	0.439909	0.647338	0.188869
hsa-miR-29b-1-5p	0.851764	-0.910066	1.17654	-0.773511	0.43922	0.647338	0.188869
hsa-miR-181c-3p	2.04893	0.659974	0.862791	0.76493	0.444313	0.647915	0.188482
hsa-miR-21-5p	2731	0.1309	0.170964	0.765659	0.443879	0.647915	0.188482
hsa-miR-3065-5p	11.8064	-0.235167	0.307212	-0.765487	0.443982	0.647915	0.188482
hsa-miR-3928-3p	3.87392	-0.421598	0.549509	-0.767227	0.442946	0.647915	0.188482
hsa-miR-1293	6.08968	0.534811	0.701169	0.762742	0.445617	0.648353	0.188189
hsa-miR-21-3p	83.7604	0.181265	0.238693	0.759407	0.447609	0.649788	0.187229
hsa-miR-10523-5p	0.937116	1.35474	1.78794	0.757709	0.448625	0.649803	0.187219
hsa-miR-15b-3p	24.0384	-0.156828	0.207521	-0.755723	0.449815	0.650069	0.187041
hsa-miR-197-3p	715.202	-0.108694	0.14483	-0.750493	0.452958	0.652699	0.185287
hsa-miR-4647	1.162	-1.08993	1.45453	-0.749333	0.453656	0.652699	0.185287
hsa-miR-1248	0.833651	1.26475	1.71347	0.738123	0.46044	0.660987	0.179807
hsa-miR-2392	3.32669	-0.378334	0.519811	-0.727829	0.466718	0.668514	0.174889
hsa-miR-624-5p	5.62567	0.337418	0.472081	0.714746	0.474766	0.671878	0.172709
hsa-miR-212-5p	19.9796	0.211846	0.294277	0.719886	0.471595	0.671878	0.172709
hsa-miR-1260a	53.7765	0.157646	0.220833	0.713871	0.475307	0.671878	0.172709
hsa-miR-103a-3p	326.081	0.127968	0.178536	0.716761	0.473522	0.671878	0.172709
hsa-miR-103b	326.081	0.127968	0.178536	0.716761	0.473522	0.671878	0.172709
hsa-miR-23a-5p	1.44684	-0.576216	0.802064	-0.718417	0.4725	0.671878	0.172709
hsa-miR-320a-5p	1.06115	0.830865	1.18341	0.702092	0.482622	0.677769	0.168918
hsa-miR-29c-3p	5.95645	0.306426	0.435714	0.703274	0.481885	0.677769	0.168918
hsa-miR-224-5p	2052.73	-0.104819	0.148627	-0.705251	0.480654	0.677769	0.168918
hsa-miR-6793-5p	3.158	0.656987	0.941445	0.697849	0.485272	0.680012	0.167484
hsa-miR-576-5p	17.7769	-0.151565	0.218261	-0.694418	0.48742	0.681545	0.166506
hsa-miR-23b-5p	43.3935	-0.130706	0.189375	-0.690197	0.49007	0.68377	0.16509
hsa-miR-143-5p	2.64527	0.62215	0.918386	0.677438	0.498128	0.689059	0.161743
hsa-miR-3074-3p	2.01085	0.540599	0.79768	0.677714	0.497953	0.689059	0.161743
hsa-miR-320d	5.56728	-0.226756	0.33308	-0.680785	0.496007	0.689059	0.161743
hsa-miR-3940-3p	2.20802	-0.443432	0.653727	-0.678313	0.497573	0.689059	0.161743
hsa-miR-203b-3p	16.1763	-0.195614	0.292758	-0.668175	0.504022	0.695723	0.157564
hsa-miR-194-5p	13.4061	0.234761	0.353229	0.664614	0.506298	0.697374	0.156534
hsa-miR-3130-3p	1.49531	0.539695	0.8239	0.65505	0.512436	0.704326	0.152226
hsa-miR-4511	0.982622	0.916924	1.42016	0.64565	0.518506	0.70965	0.148956
hsa-miR-144-5p	4.71903	0.840624	1.29933	0.646969	0.517652	0.70965	0.148956
hsa-miR-3605-5p	1.49291	0.583502	0.908449	0.642306	0.520674	0.710451	0.148466
hsa-miR-486-5p	1234.24	0.43911	0.684657	0.641357	0.521291	0.710451	0.148466
hsa-miR-6774-3p	1.28237	0.850108	1.3544	0.627662	0.530225	0.712111	0.147452
hsa-miR-6507-3p	1.38175	0.810187	1.2863	0.629858	0.528788	0.712111	0.147452
hsa-miR-323b-3p	1.39761	0.791696	1.25782	0.62942	0.529074	0.712111	0.147452
hsa-miR-5100	0.805408	0.614678	0.97612	0.629715	0.528881	0.712111	0.147452
hsa-miR-194-3p	1.15554	0.581509	0.924112	0.629263	0.529177	0.712111	0.147452
hsa-miR-3177-3p	5.32801	0.26719	0.423145	0.631439	0.527753	0.712111	0.147452
hsa-miR-152-3p	159.797	-0.10848	0.172808	-0.627745	0.530171	0.712111	0.147452
hsa-miR-4485-3p	429.926	-0.184018	0.295362	-0.623025	0.533268	0.714712	0.145869
hsa-miR-3944-5p	0.927251	0.814973	1.32538	0.614899	0.538622	0.717422	0.144225
hsa-miR-4520-2-3p	2.17634	0.366589	0.595716	0.615375	0.538307	0.717422	0.144225
hsa-miR-5094	0.833616	-0.639098	1.03478	-0.617619	0.536827	0.717422	0.144225
hsa-miR-6502-5p	4.05597	0.573821	0.955821	0.600344	0.548277	0.72878	0.137404
hsa-let-7e-5p	143.864	-0.113808	0.191366	-0.594715	0.552034	0.732267	0.13533
hsa-miR-4436b-3p	0.887915	0.811505	1.37618	0.589682	0.555404	0.733124	0.134823
hsa-miR-5001-3p	0.861546	0.723277	1.22716	0.589389	0.5556	0.733124	0.134823
hsa-miR-4787-5p	0.83979	0.535181	0.911758	0.586977	0.557219	0.733124	0.134823
hsa-miR-874-3p	2.59544	-0.309971	0.527061	-0.588111	0.556458	0.733124	0.134823
hsa-miR-493-5p	1.28098	0.698538	1.20504	0.57968	0.56213	0.73608	0.133075
hsa-let-7b-5p	5113.29	0.0585649	0.101521	0.576874	0.564024	0.73608	0.133075
hsa-miR-27a-5p	121.506	-0.131663	0.227017	-0.579969	0.561935	0.73608	0.133075
hsa-miR-5089-3p	6.28937	-0.304661	0.527161	-0.577929	0.563312	0.73608	0.133075
hsa-miR-3195	0.857753	0.732735	1.27469	0.574832	0.565405	0.736394	0.13289
hsa-miR-744-5p	244.531	0.0556466	0.0973367	0.571692	0.56753	0.737675	0.132135
hsa-miR-16-2-3p	4.70688	-0.212117	0.372977	-0.568712	0.569552	0.738816	0.131464
hsa-miR-4458	0.866177	1.30826	2.33574	0.560106	0.575407	0.740412	0.130526
hsa-miR-379-5p	1.10079	0.779765	1.38922	0.561297	0.574595	0.740412	0.130526
hsa-miR-371a-3p	2.63706	0.434432	0.777876	0.558485	0.576513	0.740412	0.130526
hsa-miR-629-5p	119.432	-0.0687193	0.122608	-0.560481	0.575152	0.740412	0.130526
hsa-miR-3158-3p	5.89129	-0.206378	0.367802	-0.561112	0.574721	0.740412	0.130526
hsa-miR-3074-5p	2546.9	-0.0646086	0.116227	-0.555881	0.578292	0.741224	0.13005
hsa-miR-3173-5p	1.46314	0.545213	0.988421	0.551599	0.581223	0.743505	0.128716
hsa-miR-1273c	1.35069	0.645209	1.18905	0.542625	0.587388	0.748428	0.12585
hsa-miR-3942-5p	1.61092	-0.416811	0.767771	-0.542885	0.587209	0.748428	0.12585
hsa-miR-3166	1.43083	0.59808	1.12826	0.530092	0.596048	0.757967	0.12035
hsa-miR-3688-3p	0.802343	0.638314	1.21246	0.52646	0.598569	0.758187	0.120224
hsa-miR-6514-5p	1.1244	0.444674	0.842674	0.527694	0.597712	0.758187	0.120224
hsa-miR-561-5p	2.12151	-0.291781	0.562007	-0.519176	0.603638	0.761621	0.118261
hsa-miR-195-3p	1.6021	-0.427059	0.822329	-0.519328	0.603532	0.761621	0.118261
hsa-miR-93-5p	91.5119	0.0865341	0.169543	0.510395	0.609774	0.767864	0.114716
hsa-miR-423-3p	1838.51	0.0728702	0.143706	0.507079	0.612099	0.769061	0.114039
hsa-miR-548f-5p	1.38404	-0.396033	0.783222	-0.505645	0.613106	0.769061	0.114039
hsa-miR-20a-5p	122.742	-0.095022	0.190988	-0.49753	0.618816	0.774719	0.110856
hsa-miR-500a-5p	5.01162	0.266475	0.546359	0.487729	0.625742	0.781875	0.106863
hsa-miR-28-3p	804.316	-0.0434322	0.090486	-0.479988	0.631236	0.7857	0.104743
hsa-miR-627-3p	0.956237	-0.445959	0.928045	-0.480535	0.630847	0.7857	0.104743
hsa-miR-5581-3p	1.73058	0.396079	0.837568	0.472892	0.63629	0.78744	0.103783
hsa-let-7f-1-3p	5.87873	0.177303	0.374068	0.473987	0.635509	0.78744	0.103783
hsa-miR-195-5p	12.2681	0.176952	0.374152	0.472942	0.636255	0.78744	0.103783
hsa-miR-6509-5p	1.24795	-0.475669	1.01197	-0.470042	0.638325	0.788448	0.103227
hsa-miR-4775	4.05792	0.290727	0.624318	0.465671	0.641451	0.790796	0.101935
hsa-miR-4687-5p	0.996564	0.572626	1.24522	0.459861	0.645616	0.794415	0.0999527
hsa-miR-483-5p	0.983071	0.58846	1.29532	0.454297	0.649615	0.796371	0.0988846
hsa-miR-5585-3p	2.53411	0.245596	0.540699	0.454219	0.649671	0.796371	0.0988846
hsa-miR-30c-2-3p	2.26487	0.332296	0.739272	0.449491	0.653078	0.79752	0.0982584
hsa-miR-3174	0.776448	-0.555933	1.23627	-0.449685	0.652938	0.79752	0.0982584
hsa-miR-6837-3p	1.40264	-0.353717	0.78995	-0.447771	0.654319	0.797528	0.098254
hsa-miR-4786-5p	0.867701	0.539956	1.21965	0.442714	0.657973	0.800472	0.0966541
hsa-miR-1291	2.12357	0.442853	1.02732	0.431075	0.666414	0.809217	0.0919352
hsa-miR-93-3p	1.25367	0.364392	0.849556	0.42892	0.667982	0.809599	0.0917302
hsa-miR-132-3p	23.0985	0.100442	0.238021	0.421989	0.673033	0.814194	0.0892722
hsa-miR-664a-3p	31.6759	-0.0921221	0.220216	-0.418325	0.675709	0.814381	0.0891723
hsa-miR-570-3p	1.06591	-0.668402	1.59665	-0.418628	0.675488	0.814381	0.0891723
hsa-miR-204-5p	0.91529	0.549707	1.32843	0.413804	0.679018	0.816845	0.0878605
hsa-miR-942-5p	2.72862	-0.237303	0.58571	-0.405155	0.685364	0.822946	0.0846286
hsa-miR-4776-5p	11.897	0.118742	0.29534	0.40205	0.687647	0.824156	0.0839907
hsa-miR-548b-5p	1.12405	0.385182	0.983552	0.391624	0.695336	0.831828	0.0799663
hsa-miR-1843	1.76704	0.320547	0.831133	0.385674	0.699738	0.835546	0.0780294
hsa-miR-502-3p	162.453	-0.0361812	0.0949292	-0.381139	0.7031	0.838012	0.0767496
hsa-miR-193a-5p	69.0027	0.0535964	0.141459	0.378882	0.704776	0.838462	0.0765164
hsa-miR-374b-3p	0.788603	0.501988	1.34136	0.374239	0.708226	0.839476	0.0759918
hsa-miR-9985	1.42868	0.257399	0.685352	0.375572	0.707235	0.839476	0.0759918
hsa-miR-3064-5p	0.784864	-0.392819	1.05737	-0.371506	0.710261	0.840345	0.0755423
hsa-miR-378d	1.34851	-0.215046	0.589724	-0.364656	0.715369	0.844841	0.073225
hsa-miR-1284	1.79907	0.26742	0.73866	0.362034	0.717327	0.845608	0.0728309
hsa-miR-937-3p	2.91428	-0.210033	0.594317	-0.353402	0.723787	0.851669	0.0697289
hsa-miR-325	1.20752	0.404286	1.17489	0.344105	0.730767	0.856358	0.0673449
hsa-miR-3918	1.96682	0.30633	0.893609	0.342801	0.731748	0.856358	0.0673449
hsa-miR-26b-5p	127.066	-0.0593971	0.172978	-0.34338	0.731313	0.856358	0.0673449
hsa-miR-370-3p	1.05815	0.371035	1.1095	0.334417	0.738065	0.862188	0.0643981
hsa-miR-107	16.261	-0.098154	0.296414	-0.331138	0.74054	0.863518	0.0637288
hsa-miR-6826-5p	1.08202	0.40734	1.30331	0.312544	0.754627	0.873636	0.0586693
hsa-miR-10395-3p	2.1632	0.230652	0.73193	0.315129	0.752664	0.873636	0.0586693
hsa-miR-335-5p	6.87775	0.12423	0.393853	0.315423	0.752441	0.873636	0.0586693
hsa-miR-548s	0.801374	-0.401618	1.278	-0.314257	0.753326	0.873636	0.0586693
hsa-miR-6727-5p	1.27899	0.436235	1.4179	0.307663	0.758339	0.875052	0.0579661
hsa-miR-193b-3p	130.635	0.0644031	0.209527	0.307374	0.758559	0.875052	0.0579661
hsa-miR-5588-5p	0.855748	0.51634	1.70809	0.30229	0.762431	0.877951	0.0565299
hsa-miR-222-5p	4.31068	-0.156349	0.522025	-0.299506	0.764554	0.878829	0.0560955
hsa-miR-6882-5p	1.20772	0.396806	1.33287	0.297708	0.765926	0.878842	0.056089
hsa-miR-4763-3p	1.48624	0.311233	1.08101	0.287909	0.773416	0.879173	0.0559257
hsa-miR-6820-3p	1.56057	0.189282	0.650606	0.290931	0.771104	0.879173	0.0559257
hsa-miR-125a-3p	4.14669	0.175405	0.594215	0.295187	0.767851	0.879173	0.0559257
hsa-miR-5701	7.22453	0.117695	0.410587	0.286651	0.77438	0.879173	0.0559257
hsa-miR-339-3p	24.7709	0.0647371	0.22354	0.289599	0.772123	0.879173	0.0559257
hsa-miR-548d-5p	2.15401	-0.180011	0.614805	-0.292794	0.76968	0.879173	0.0559257
hsa-miR-331-5p	2.10048	-0.173779	0.612014	-0.283946	0.776452	0.879979	0.0555279
hsa-miR-4482-3p	0.830332	0.472468	1.69639	0.278513	0.780619	0.883152	0.0539647
hsa-miR-532-3p	15.0054	0.0712495	0.267026	0.266826	0.789603	0.890198	0.0505134
hsa-miR-30b-3p	3.3919	-0.131363	0.490468	-0.267831	0.788829	0.890198	0.0505134
hsa-miR-548o-3p	7.26349	-0.0885567	0.335723	-0.263779	0.791951	0.891289	0.0499813
hsa-miR-190b-5p	0.972361	-0.307903	1.18261	-0.260358	0.794587	0.892702	0.0492936
hsa-miR-6748-3p	1.12709	0.515729	2.03574	0.253337	0.800008	0.896518	0.0474409
hsa-miR-301a-5p	3.0179	-0.140214	0.560947	-0.24996	0.802618	0.896518	0.0474409
hsa-miR-548aa	1.34826	-0.18301	0.735647	-0.248774	0.803536	0.896518	0.0474409
hsa-miR-548t-3p	1.34826	-0.18301	0.735647	-0.248774	0.803536	0.896518	0.0474409
hsa-miR-135b-5p	18.6344	0.071051	0.290932	0.244219	0.807062	0.8989	0.0462888
hsa-miR-486-3p	8.90217	0.214899	0.895162	0.240067	0.810279	0.899016	0.0462325
hsa-miR-6866-5p	1.75929	0.182051	0.773225	0.235444	0.813864	0.899016	0.0462325
hsa-miR-548ab	1.72373	0.15792	0.669841	0.235757	0.813621	0.899016	0.0462325
hsa-miR-885-5p	10.9793	-0.0791501	0.333813	-0.237109	0.812572	0.899016	0.0462325
hsa-miR-342-5p	0.945667	-0.279558	1.18906	-0.235108	0.814125	0.899016	0.0462325
hsa-miR-125b-2-3p	60.0849	-0.032485	0.143888	-0.225765	0.821384	0.904005	0.043829
hsa-miR-934	1.90883	-0.17568	0.778406	-0.225691	0.821441	0.904005	0.043829
hsa-miR-3140-5p	0.980898	0.197451	0.897644	0.219965	0.825898	0.907364	0.0422183
hsa-miR-128-1-5p	2.43307	0.130009	0.605264	0.214798	0.829925	0.91024	0.0408439
hsa-miR-215-5p	0.918053	0.198059	0.938608	0.211013	0.832877	0.91193	0.0400386
hsa-miR-625-5p	2.19383	-0.129268	0.621885	-0.207865	0.835334	0.913073	0.0394947
hsa-miR-1260b	38.6142	-0.0484329	0.236037	-0.205192	0.837422	0.913809	0.0391446
hsa-miR-99a-3p	0.8586	0.263478	1.29878	0.202866	0.83924	0.914248	0.0389361
hsa-miR-141-3p	252.989	-0.0234755	0.118485	-0.198131	0.842943	0.916736	0.0377558
hsa-miR-4645-3p	2.13994	0.186936	1.00503	0.186	0.852444	0.925511	0.0336183
hsa-miR-501-3p	675.55	-0.0210935	0.115288	-0.182963	0.854827	0.926541	0.0331355
hsa-miR-3651	2.19129	-0.165559	0.916098	-0.180722	0.856586	0.926892	0.0329711
hsa-miR-664b-5p	1.36777	0.266216	1.51812	0.175359	0.860798	0.928511	0.0322132
hsa-miR-365a-5p	2.71523	-0.145535	0.830884	-0.175157	0.860956	0.928511	0.0322132
hsa-miR-6773-5p	0.91428	-0.196064	1.18338	-0.165682	0.868408	0.934985	0.0291951
hsa-miR-582-3p	9.01806	0.0658582	0.40341	0.163254	0.870319	0.935484	0.0289637
hsa-miR-17-5p	19.4207	-0.0401052	0.255086	-0.157222	0.87507	0.939029	0.0273212
hsa-miR-99b-3p	6.97944	0.055802	0.370362	0.150669	0.880237	0.941201	0.0263175
hsa-miR-203a-5p	2.50918	-0.101579	0.681231	-0.149112	0.881465	0.941201	0.0263175
hsa-miR-5000-3p	2.2739	-0.113404	0.747901	-0.15163	0.879479	0.941201	0.0263175
hsa-miR-126-5p	1.27787	0.14914	1.02033	0.146168	0.883788	0.942124	0.0258918
hsa-miR-6875-5p	0.997587	0.142503	1.05854	0.134622	0.89291	0.945648	0.0242704
hsa-miR-1292-5p	2.06163	0.0916606	0.710431	0.129021	0.897341	0.945648	0.0242704
hsa-miR-222-3p	83.459	-0.0233896	0.167978	-0.139242	0.889259	0.945648	0.0242704
hsa-miR-92b-3p	30.772	-0.038217	0.285849	-0.133696	0.893643	0.945648	0.0242704
hsa-miR-30d-3p	2.80372	-0.0664341	0.513759	-0.12931	0.897112	0.945648	0.0242704
hsa-miR-6511a-3p	0.960569	-0.157461	1.19386	-0.131893	0.895069	0.945648	0.0242704
hsa-miR-1295a	0.900965	-0.165537	1.24369	-0.133102	0.894113	0.945648	0.0242704
hsa-miR-219a-1-3p	1.17568	0.141242	1.11343	0.126854	0.899056	0.945913	0.024149
hsa-miR-100-5p	2295.12	-0.0326047	0.278982	-0.11687	0.906963	0.95268	0.0210531
hsa-miR-98-3p	6.99223	-0.0464044	0.409261	-0.113386	0.909725	0.95403	0.0204382
hsa-miR-6499-5p	27.1002	0.0528547	0.506267	0.104401	0.916851	0.958392	0.018457
hsa-miR-18a-3p	4.29405	-0.0660678	0.62809	-0.105188	0.916226	0.958392	0.018457
hsa-miR-1468-5p	1.01429	-0.100836	1.0102	-0.0998175	0.920489	0.96064	0.0174394
hsa-miR-10399-5p	3.81907	0.0564443	0.606389	0.0930826	0.925838	0.962002	0.0168239
hsa-miR-7977	83.5145	-0.0211026	0.219163	-0.0962873	0.923292	0.962002	0.0168239
hsa-miR-942-3p	1.87373	-0.0627822	0.67837	-0.0925486	0.926262	0.962002	0.0168239
hsa-miR-147b-5p	4.78053	-0.0399771	0.473751	-0.0843842	0.932751	0.965636	0.0151864
hsa-miR-211-5p	3.73127	-0.0459853	0.540122	-0.0851387	0.932151	0.965636	0.0151864
hsa-miR-375-5p	0.945415	0.131993	1.70782	0.0772874	0.938395	0.969925	0.0132619
hsa-let-7i-3p	1.46576	0.0548962	0.833076	0.0658957	0.947461	0.977731	0.00978055
hsa-miR-548j-3p	4.12806	-0.0651561	1.04507	-0.0623464	0.950287	0.979084	0.00918024
hsa-miR-4448	1.63451	0.0433655	0.732683	0.0591872	0.952803	0.980113	0.00872401
hsa-miR-769-3p	0.945408	-0.0802681	1.41041	-0.0569112	0.954616	0.980416	0.00858944
hsa-miR-221-3p	1546.04	-0.0072218	0.135609	-0.0532544	0.957529	0.981847	0.007956
hsa-miR-550a-3p	1.06061	0.0447674	1.05977	0.0422426	0.966305	0.984595	0.00674237
hsa-miR-550b-2-5p	1.06061	0.0447674	1.05977	0.0422426	0.966305	0.984595	0.00674237
hsa-miR-9903	2.94344	-0.0328777	0.753922	-0.0436088	0.965216	0.984595	0.00674237
hsa-miR-152-5p	0.955421	-0.0715757	1.49416	-0.0479035	0.961793	0.984595	0.00674237
hsa-miR-4635	1.03285	0.0754061	2.05924	0.0366184	0.970789	0.987606	0.00541622
hsa-miR-641	0.836608	0.0348965	1.1635	0.0299928	0.976073	0.989233	0.00470141
hsa-miR-744-3p	3.91823	0.0142604	0.516217	0.0276249	0.977961	0.989233	0.00470141
hsa-miR-30c-1-3p	7.23664	0.0106874	0.372534	0.0286885	0.977113	0.989233	0.00470141
hsa-miR-642a-3p	1.84467	-0.0137649	0.550325	-0.0250124	0.980045	0.989233	0.00470141
hsa-miR-642b-5p	1.84467	-0.0137649	0.550325	-0.0250124	0.980045	0.989233	0.00470141
hsa-miR-183-3p	2.83116	0.00908996	0.490994	0.0185134	0.985229	0.992914	0.00308818
hsa-miR-132-5p	3.509	-0.00828087	0.517931	-0.0159884	0.987244	0.993395	0.00287815
hsa-miR-362-3p	1.64773	0.00802281	0.811389	0.00988775	0.992111	0.995192	0.00209315
hsa-miR-3116	2.63913	-0.00738549	0.709889	-0.0104037	0.991699	0.995192	0.00209315
hsa-miR-151b	3.7264	0.00245911	0.334927	0.00734224	0.994142	0.995683	0.00187886
hsa-miR-629-3p	4.79983	-1.51e-05	0.490931	-3.07e-05	0.999975	0.999975	1.0649e-05

## Sheet: Sig. Up & DownReg (125 MiR)
ID	baseMean	log2FoldChange	lfcSE	stat	pvalue	padj	logpadj
hsa-miR-921	12.8459	5.01527	0.740625	6.77167	1.27e-11	8.22e-09	8.08513
hsa-miR-145-5p	191.181	2.11391	0.322235	6.56016	5.38e-11	1.74e-08	7.75945
hsa-miR-199a-3p	34.9611	2.0243	0.321659	6.2933	3.11e-10	5.02e-08	7.2993
hsa-miR-199b-3p	34.8288	2.01664	0.320442	6.26948	3.09823e-10	5.00099e-08	7.30094
hsa-miR-142-5p	27.0729	2.71709	0.43633	6.22715	4.75e-10	6.14e-08	7.21183
hsa-miR-619-5p	28.9304	1.62329	0.268873	6.03738	1.57e-09	1.69e-07	6.77211
hsa-miR-338-5p	82.6974	1.66471	0.282004	5.90314	3.57e-09	3.29e-07	6.4828
hsa-miR-199b-5p	302.741	1.82028	0.312592	5.82321	5.77e-09	4.66e-07	6.33161
hsa-miR-6719-3p	13.1198	5.22181	0.9296	5.61726	1.94e-08	1.39e-06	5.85699
hsa-miR-450b-5p	68.4397	1.82476	0.332148	5.49382	3.93e-08	2.54e-06	5.59517
hsa-miR-1290	785.167	2.30883	0.426033	5.41937	5.98e-08	3.51e-06	5.45469
hsa-miR-3191-5p	53.3813	3.96198	0.736714	5.37791	7.54e-08	4.06e-06	5.39147
hsa-miR-191-5p	10574.1	1.09453	0.205559	5.32466	1.01e-07	5.03e-06	5.29843
hsa-miR-200a-5p	152.309	-0.584863	0.110983	-5.26987	1.37e-07	6.11e-06	5.21396
hsa-miR-223-3p	2620.17	1.81557	0.34498	5.26284	1.42e-07	6.11e-06	5.21396
hsa-miR-145-3p	61.5332	1.5267	0.292546	5.21867	1.8e-07	7.28e-06	5.13787
hsa-miR-143-3p	4803.82	1.69418	0.33559	5.04836	4.46e-07	1.69e-05	4.77211
hsa-miR-1287-5p	36.0001	2.4199	0.481565	5.02508	5.03e-07	1.81e-05	4.74232
hsa-let-7g-5p	8964.59	-0.84372	0.171166	-4.92925	8.25e-07	2.74e-05	4.56225
hsa-miR-6131	18.1064	1.49796	0.304223	4.9239	8.48e-07	2.74e-05	4.56225
hsa-miR-3614-5p	31.1969	1.98488	0.407572	4.87002	1.12e-06	3.43e-05	4.46471
hsa-miR-148a-3p	10587.7	0.476441	0.0993385	4.79614	1.62e-06	4.75e-05	4.32331
hsa-miR-181a-5p	1264.01	0.814872	0.172239	4.73106	2.23e-06	6.16e-05	4.21042
hsa-miR-140-3p	163.441	1.02606	0.217101	4.72618	2.29e-06	6.16e-05	4.21042
hsa-miR-30e-3p	864.796	0.72358	0.154256	4.69077	2.72e-06	7.03e-05	4.15304
hsa-miR-429	147.641	-0.690183	0.148349	-4.65241	3.28e-06	8.15e-05	4.08884
hsa-miR-425-5p	74.5796	1.23342	0.2657	4.64216	3.45e-06	8.25e-05	4.08355
hsa-miR-1246	728.189	1.85862	0.40271	4.61527	3.93e-06	9.06e-05	4.04287
hsa-miR-151a-3p	666.59	-0.329298	0.0728646	-4.51931	6.2e-06	0.000133597	3.8742
hsa-miR-146b-5p	1381.69	0.724798	0.160365	4.51969	6.19e-06	0.000133597	3.8742
hsa-miR-30c-5p	631.552	0.659723	0.150228	4.39149	1.13e-05	0.000234594	3.62968
hsa-miR-30e-5p	45.3377	0.700942	0.159888	4.38396	1.17e-05	0.000235266	3.62844
hsa-miR-223-5p	22.6346	2.06276	0.472108	4.36925	1.25e-05	0.000244061	3.6125
hsa-miR-181a-3p	28.2481	1.25676	0.288553	4.35537	1.33e-05	0.000245189	3.6105
hsa-miR-505-3p	14.5025	1.54585	0.354701	4.35818	1.31e-05	0.000245189	3.6105
hsa-miR-4488	6.44333	2.72828	0.628839	4.3386	1.43e-05	0.000257314	3.58954
hsa-miR-142-3p	18.0091	2.2026	0.514512	4.28094	1.86e-05	0.000324924	3.48822
hsa-miR-618	13.6539	2.1143	0.505887	4.1794	2.92e-05	0.00049687	3.30376
hsa-miR-98-5p	228.082	-0.713045	0.173172	-4.11756	3.83e-05	0.000634237	3.19775
hsa-miR-378a-3p	1896.75	-0.629784	0.153726	-4.09681	4.19e-05	0.000676505	3.16973
hsa-miR-340-5p	56.5106	0.923691	0.226131	4.08476	4.41e-05	0.000695211	3.15788
hsa-miR-155-5p	51.1702	1.46219	0.360453	4.05653	4.98e-05	0.000766093	3.11572
hsa-miR-3670	2.12236	3.98446	1.00079	3.98133	6.85e-05	0.00102955	2.98735
hsa-miR-450a-5p	37.2292	1.60096	0.403297	3.96967	7.2e-05	0.00105668	2.97606
hsa-miR-203a-3p	51293.6	-0.50429	0.128529	-3.92356	8.72e-05	0.00117424	2.93024
hsa-miR-186-5p	773.686	0.485775	0.123751	3.92541	8.66e-05	0.00117424	2.93024
hsa-miR-150-5p	96.7636	1.2705	0.323792	3.92382	8.72e-05	0.00117424	2.93024
hsa-miR-10400-5p	56.6518	2.07667	0.528971	3.92587	8.64e-05	0.00117424	2.93024
hsa-miR-19b-3p	43.0203	0.925392	0.238891	3.87369	0.000107198	0.00140935	2.85098
hsa-miR-3960	5.84308	2.499	0.645829	3.86945	0.000109083	0.00140935	2.85098
hsa-miR-548e-3p	35.7032	1.04639	0.271502	3.85407	0.000116172	0.00147152	2.83224
hsa-miR-200c-3p	4496.6	-0.476856	0.124795	-3.82112	0.000132846	0.00165036	2.78242
hsa-miR-30b-5p	1845.62	0.618564	0.163369	3.7863	0.000152905	0.00186371	2.72962
hsa-miR-25-3p	2183.6	0.476694	0.126647	3.76397	0.000167239	0.00200067	2.69882
hsa-miR-4692	1.89102	4.66825	1.24191	3.75893	0.000170644	0.00200429	2.69804
hsa-miR-664a-5p	56.402	0.588137	0.157284	3.73934	0.000184507	0.00212842	2.67194
hsa-miR-10a-5p	150.206	1.31972	0.357728	3.68916	0.000224992	0.0025106	2.60022
hsa-miR-3690	21.5394	1.55913	0.422679	3.68869	0.00022541	0.0025106	2.60022
hsa-miR-2113	6.19708	5.18544	1.42421	3.64092	0.000271663	0.00297448	2.52659
hsa-let-7f-5p	30305.7	-0.470073	0.129543	-3.62869	0.000284867	0.00306707	2.51328
hsa-miR-29b-3p	11.6556	1.2299	0.33953	3.62236	0.000291927	0.00309155	2.50982
hsa-miR-200b-3p	2376.55	-0.369267	0.102435	-3.6049	0.000312275	0.0032537	2.48762
hsa-miR-1271-5p	172.335	-0.583995	0.164278	-3.55492	0.000378091	0.00387693	2.41151
hsa-miR-378c	2986.75	-0.453317	0.129169	-3.50948	0.000448977	0.00453187	2.34372
hsa-miR-1180-3p	21.5061	-0.746754	0.214804	-3.47645	0.000508099	0.00491166	2.30877
hsa-miR-151a-5p	1392.34	-0.364907	0.104986	-3.47576	0.000509414	0.00491166	2.30877
hsa-miR-1247-3p	1.56483	4.01394	1.15263	3.48243	0.000496889	0.00491166	2.30877
hsa-miR-146a-5p	1246.79	0.973228	0.280603	3.46834	0.000523682	0.00497498	2.30321
hsa-miR-3184-3p	3316.8	0.586344	0.17064	3.43615	0.000590041	0.00544523	2.26398
hsa-miR-423-5p	3316.8	0.586344	0.17064	3.43615	0.000590041	0.00544523	2.26398
hsa-miR-375-3p	37809	-0.581607	0.170665	-3.4079	0.000654659	0.00571727	2.24281
hsa-let-7i-5p	4395.29	-0.490043	0.143346	-3.41861	0.000629417	0.00571727	2.24281
hsa-miR-3529-3p	71.5168	0.947165	0.277941	3.40779	0.000654919	0.00571727	2.24281
hsa-miR-7-5p	71.5168	0.947165	0.277941	3.40779	0.000654919	0.00571727	2.24281
hsa-miR-200a-3p	1801.51	-0.308216	0.0911068	-3.38302	0.000716928	0.00617514	2.20935
hsa-miR-6754-3p	4.87549	1.40195	0.419022	3.34577	0.000820548	0.00697465	2.15648
hsa-miR-149-5p	551.328	-0.714156	0.217496	-3.28354	0.0010251	0.00860023	2.06549
hsa-miR-27b-3p	45530.4	-0.313375	0.0961773	-3.2583	0.0011208	0.00928255	2.03233
hsa-miR-148b-3p	699.82	-0.428406	0.131897	-3.24803	0.00116208	0.00950254	2.02216
hsa-miR-582-5p	42.4517	0.840169	0.261963	3.20721	0.00134029	0.0108228	1.96566
hsa-miR-30a-5p	66.2532	0.867908	0.27285	3.1809	0.00146819	0.0117093	1.93147
hsa-miR-3909	46.9234	-0.586409	0.185221	-3.16599	0.00154554	0.0118859	1.92497
hsa-miR-574-5p	76.5194	-0.532734	0.167915	-3.17264	0.0015106	0.0118859	1.92497
hsa-miR-30d-5p	1736.81	0.305176	0.0963741	3.16658	0.00154244	0.0118859	1.92497
hsa-miR-374a-5p	36.6203	0.686535	0.2189	3.1363	0.00171093	0.013003	1.88595
hsa-miR-23b-3p	6925.01	-0.287021	0.0920147	-3.1193	0.00181282	0.0136172	1.86591
hsa-miR-324-5p	5.64084	2.18021	0.706548	3.08572	0.00203062	0.0150779	1.82166
hsa-miR-101-3p	105.947	0.627479	0.206265	3.0421	0.00234931	0.017246	1.76331
hsa-miR-3165	1.93452	4.41573	1.46336	3.01753	0.00254844	0.0184977	1.73288
hsa-miR-4700-5p	2.90212	2.80481	0.930733	3.01355	0.00258214	0.018534	1.73203
hsa-miR-1-3p	6.48826	3.46172	1.15214	3.00459	0.00265936	0.0188785	1.72403
hsa-miR-1273h-3p	9.46014	1.90472	0.640616	2.97327	0.00294645	0.0206892	1.68426
hsa-miR-29a-3p	241.766	0.35411	0.120224	2.94541	0.00322528	0.0224035	1.64968
hsa-miR-503-5p	23.9997	0.796975	0.272413	2.92561	0.00343782	0.023541	1.62817
hsa-miR-4518	2.00106	4.25618	1.45588	2.92344	0.00346192	0.023541	1.62817
hsa-miR-589-5p	161.85	0.375389	0.129274	2.90381	0.00368649	0.024807	1.60543
hsa-miR-6873-3p	1.63478	2.4998	0.86706	2.88307	0.00393818	0.0262275	1.58124
hsa-miR-146b-3p	13.292	1.01341	0.355153	2.85344	0.00432486	0.0285088	1.54502
hsa-miR-1255a	3.99326	1.69555	0.596022	2.84477	0.00444431	0.0290003	1.5376
hsa-miR-1285-5p	2.56781	1.76191	0.630714	2.79352	0.0052138	0.0336811	1.47261
hsa-miR-4772-3p	2.64112	2.63856	0.946932	2.78643	0.00532914	0.0340854	1.46743
hsa-miR-708-5p	18.1192	-0.891744	0.320666	-2.78091	0.00542065	0.034146	1.46666
hsa-miR-26b-3p	12.2211	1.10408	0.397416	2.77815	0.0054669	0.034146	1.46666
hsa-miR-6720-3p	1.07878	3.04333	1.09616	2.77636	0.00549718	0.034146	1.46666
hsa-miR-766-3p	8.78118	1.03414	0.372988	2.77258	0.00556141	0.0342159	1.46577
hsa-miR-200b-5p	476.08	-0.373609	0.135886	-2.74942	0.00597001	0.0353819	1.45122
hsa-miR-5787	6.82638	1.28757	0.467921	2.75168	0.00592905	0.0353819	1.45122
hsa-miR-4525	10.3922	2.51988	0.91527	2.75316	0.00590233	0.0353819	1.45122
hsa-miR-6070	1.68173	3.30893	1.20151	2.75398	0.00588753	0.0353819	1.45122
hsa-miR-425-3p	16.39	0.915463	0.333714	2.74325	0.0060834	0.0357261	1.44701
hsa-miR-28-5p	54.9288	-0.445574	0.16305	-2.73275	0.00628076	0.0365529	1.43708
hsa-miR-26a-5p	21004.7	0.325417	0.119901	2.71405	0.00664663	0.0383368	1.41638
hsa-miR-320a-3p	807.133	-0.273045	0.101027	-2.70271	0.00687775	0.039129	1.4075
hsa-miR-192-5p	742.648	0.518222	0.19231	2.69472	0.00704478	0.039129	1.4075
hsa-miR-2110	16.1525	0.694756	0.257824	2.69469	0.00704544	0.039129	1.4075
hsa-miR-663a	3.72362	1.31322	0.487691	2.69274	0.00708682	0.039129	1.4075
hsa-miR-4712-5p	1.98976	2.13259	0.790696	2.6971	0.00699461	0.039129	1.4075
hsa-miR-30a-3p	20.1487	0.821862	0.308652	2.66274	0.00775063	0.0424314	1.37231
hsa-miR-181d-5p	12.5282	0.929672	0.350276	2.65411	0.00795172	0.0431483	1.36504
hsa-miR-6876-3p	1.20481	3.28939	1.24061	2.65143	0.00801517	0.0431483	1.36504
hsa-miR-6717-5p	10.6561	2.01153	0.764403	2.63151	0.00850059	0.0453833	1.3431
hsa-miR-10b-5p	184.641	1.18247	0.451054	2.62156	0.00875284	0.0459702	1.33752
hsa-miR-127-3p	22.005	1.33281	0.508382	2.62167	0.00874996	0.0459702	1.33752
hsa-let-7f-2-3p	57.331	-0.500416	0.191862	-2.60821	0.00910162	0.0474165	1.32407
hsa-miR-5002-5p	2.02593	2.7858	1.07038	2.60264	0.00925102	0.0478093	1.32049

## Sheet: Sig. UpReg (97 MiR)
ID	baseMean	log2FoldChange	lfcSE	stat	pvalue	padj	logpadj
hsa-miR-921	12.8459	5.01527	0.740625	6.77167	1.27e-11	8.22e-09	8.08513
hsa-miR-145-5p	191.181	2.11391	0.322235	6.56016	5.38e-11	1.74e-08	7.75945
hsa-miR-199a-3p	34.9611	2.0243	0.321659	6.2933	3.11e-10	5.02e-08	7.2993
hsa-miR-199b-3p	34.8288	2.01664	0.320442	6.26948	3.09823e-10	5.00099e-08	7.30094
hsa-miR-142-5p	27.0729	2.71709	0.43633	6.22715	4.75e-10	6.14e-08	7.21183
hsa-miR-619-5p	28.9304	1.62329	0.268873	6.03738	1.57e-09	1.69e-07	6.77211
hsa-miR-338-5p	82.6974	1.66471	0.282004	5.90314	3.57e-09	3.29e-07	6.4828
hsa-miR-199b-5p	302.741	1.82028	0.312592	5.82321	5.77e-09	4.66e-07	6.33161
hsa-miR-6719-3p	13.1198	5.22181	0.9296	5.61726	1.94e-08	1.39e-06	5.85699
hsa-miR-450b-5p	68.4397	1.82476	0.332148	5.49382	3.93e-08	2.54e-06	5.59517
hsa-miR-1290	785.167	2.30883	0.426033	5.41937	5.98e-08	3.51e-06	5.45469
hsa-miR-3191-5p	53.3813	3.96198	0.736714	5.37791	7.54e-08	4.06e-06	5.39147
hsa-miR-191-5p	10574.1	1.09453	0.205559	5.32466	1.01e-07	5.03e-06	5.29843
hsa-miR-223-3p	2620.17	1.81557	0.34498	5.26284	1.42e-07	6.11e-06	5.21396
hsa-miR-145-3p	61.5332	1.5267	0.292546	5.21867	1.8e-07	7.28e-06	5.13787
hsa-miR-143-3p	4803.82	1.69418	0.33559	5.04836	4.46e-07	1.69e-05	4.77211
hsa-miR-1287-5p	36.0001	2.4199	0.481565	5.02508	5.03e-07	1.81e-05	4.74232
hsa-miR-6131	18.1064	1.49796	0.304223	4.9239	8.48e-07	2.74e-05	4.56225
hsa-miR-3614-5p	31.1969	1.98488	0.407572	4.87002	1.12e-06	3.43e-05	4.46471
hsa-miR-148a-3p	10587.7	0.476441	0.0993385	4.79614	1.62e-06	4.75e-05	4.32331
hsa-miR-140-3p	163.441	1.02606	0.217101	4.72618	2.29e-06	6.16e-05	4.21042
hsa-miR-181a-5p	1264.01	0.814872	0.172239	4.73106	2.23e-06	6.16e-05	4.21042
hsa-miR-30e-3p	864.796	0.72358	0.154256	4.69077	2.72e-06	7.03e-05	4.15304
hsa-miR-425-5p	74.5796	1.23342	0.2657	4.64216	3.45e-06	8.25e-05	4.08355
hsa-miR-1246	728.189	1.85862	0.40271	4.61527	3.93e-06	9.06e-05	4.04287
hsa-miR-146b-5p	1381.69	0.724798	0.160365	4.51969	6.19e-06	0.000133597	3.8742
hsa-miR-30c-5p	631.552	0.659723	0.150228	4.39149	1.13e-05	0.000234594	3.62968
hsa-miR-30e-5p	45.3377	0.700942	0.159888	4.38396	1.17e-05	0.000235266	3.62844
hsa-miR-223-5p	22.6346	2.06276	0.472108	4.36925	1.25e-05	0.000244061	3.6125
hsa-miR-181a-3p	28.2481	1.25676	0.288553	4.35537	1.33e-05	0.000245189	3.6105
hsa-miR-505-3p	14.5025	1.54585	0.354701	4.35818	1.31e-05	0.000245189	3.6105
hsa-miR-4488	6.44333	2.72828	0.628839	4.3386	1.43e-05	0.000257314	3.58954
hsa-miR-142-3p	18.0091	2.2026	0.514512	4.28094	1.86e-05	0.000324924	3.48822
hsa-miR-618	13.6539	2.1143	0.505887	4.1794	2.92e-05	0.00049687	3.30376
hsa-miR-340-5p	56.5106	0.923691	0.226131	4.08476	4.41e-05	0.000695211	3.15788
hsa-miR-155-5p	51.1702	1.46219	0.360453	4.05653	4.98e-05	0.000766093	3.11572
hsa-miR-3670	2.12236	3.98446	1.00079	3.98133	6.85e-05	0.00102955	2.98735
hsa-miR-450a-5p	37.2292	1.60096	0.403297	3.96967	7.2e-05	0.00105668	2.97606
hsa-miR-10400-5p	56.6518	2.07667	0.528971	3.92587	8.64e-05	0.00117424	2.93024
hsa-miR-150-5p	96.7636	1.2705	0.323792	3.92382	8.72e-05	0.00117424	2.93024
hsa-miR-186-5p	773.686	0.485775	0.123751	3.92541	8.66e-05	0.00117424	2.93024
hsa-miR-19b-3p	43.0203	0.925392	0.238891	3.87369	0.000107198	0.00140935	2.85098
hsa-miR-3960	5.84308	2.499	0.645829	3.86945	0.000109083	0.00140935	2.85098
hsa-miR-548e-3p	35.7032	1.04639	0.271502	3.85407	0.000116172	0.00147152	2.83224
hsa-miR-30b-5p	1845.62	0.618564	0.163369	3.7863	0.000152905	0.00186371	2.72962
hsa-miR-25-3p	2183.6	0.476694	0.126647	3.76397	0.000167239	0.00200067	2.69882
hsa-miR-4692	1.89102	4.66825	1.24191	3.75893	0.000170644	0.00200429	2.69804
hsa-miR-664a-5p	56.402	0.588137	0.157284	3.73934	0.000184507	0.00212842	2.67194
hsa-miR-10a-5p	150.206	1.31972	0.357728	3.68916	0.000224992	0.0025106	2.60022
hsa-miR-3690	21.5394	1.55913	0.422679	3.68869	0.00022541	0.0025106	2.60022
hsa-miR-2113	6.19708	5.18544	1.42421	3.64092	0.000271663	0.00297448	2.52659
hsa-miR-29b-3p	11.6556	1.2299	0.33953	3.62236	0.000291927	0.00309155	2.50982
hsa-miR-1247-3p	1.56483	4.01394	1.15263	3.48243	0.000496889	0.00491166	2.30877
hsa-miR-146a-5p	1246.79	0.973228	0.280603	3.46834	0.000523682	0.00497498	2.30321
hsa-miR-3184-3p	3316.8	0.586344	0.17064	3.43615	0.000590041	0.00544523	2.26398
hsa-miR-423-5p	3316.8	0.586344	0.17064	3.43615	0.000590041	0.00544523	2.26398
hsa-miR-3529-3p	71.5168	0.947165	0.277941	3.40779	0.000654919	0.00571727	2.24281
hsa-miR-7-5p	71.5168	0.947165	0.277941	3.40779	0.000654919	0.00571727	2.24281
hsa-miR-6754-3p	4.87549	1.40195	0.419022	3.34577	0.000820548	0.00697465	2.15648
hsa-miR-582-5p	42.4517	0.840169	0.261963	3.20721	0.00134029	0.0108228	1.96566
hsa-miR-30a-5p	66.2532	0.867908	0.27285	3.1809	0.00146819	0.0117093	1.93147
hsa-miR-30d-5p	1736.81	0.305176	0.0963741	3.16658	0.00154244	0.0118859	1.92497
hsa-miR-374a-5p	36.6203	0.686535	0.2189	3.1363	0.00171093	0.013003	1.88595
hsa-miR-324-5p	5.64084	2.18021	0.706548	3.08572	0.00203062	0.0150779	1.82166
hsa-miR-101-3p	105.947	0.627479	0.206265	3.0421	0.00234931	0.017246	1.76331
hsa-miR-3165	1.93452	4.41573	1.46336	3.01753	0.00254844	0.0184977	1.73288
hsa-miR-4700-5p	2.90212	2.80481	0.930733	3.01355	0.00258214	0.018534	1.73203
hsa-miR-1-3p	6.48826	3.46172	1.15214	3.00459	0.00265936	0.0188785	1.72403
hsa-miR-1273h-3p	9.46014	1.90472	0.640616	2.97327	0.00294645	0.0206892	1.68426
hsa-miR-29a-3p	241.766	0.35411	0.120224	2.94541	0.00322528	0.0224035	1.64968
hsa-miR-4518	2.00106	4.25618	1.45588	2.92344	0.00346192	0.023541	1.62817
hsa-miR-503-5p	23.9997	0.796975	0.272413	2.92561	0.00343782	0.023541	1.62817
hsa-miR-589-5p	161.85	0.375389	0.129274	2.90381	0.00368649	0.024807	1.60543
hsa-miR-6873-3p	1.63478	2.4998	0.86706	2.88307	0.00393818	0.0262275	1.58124
hsa-miR-146b-3p	13.292	1.01341	0.355153	2.85344	0.00432486	0.0285088	1.54502
hsa-miR-1255a	3.99326	1.69555	0.596022	2.84477	0.00444431	0.0290003	1.5376
hsa-miR-1285-5p	2.56781	1.76191	0.630714	2.79352	0.0052138	0.0336811	1.47261
hsa-miR-4772-3p	2.64112	2.63856	0.946932	2.78643	0.00532914	0.0340854	1.46743
hsa-miR-26b-3p	12.2211	1.10408	0.397416	2.77815	0.0054669	0.034146	1.46666
hsa-miR-6720-3p	1.07878	3.04333	1.09616	2.77636	0.00549718	0.034146	1.46666
hsa-miR-766-3p	8.78118	1.03414	0.372988	2.77258	0.00556141	0.0342159	1.46577
hsa-miR-4525	10.3922	2.51988	0.91527	2.75316	0.00590233	0.0353819	1.45122
hsa-miR-5787	6.82638	1.28757	0.467921	2.75168	0.00592905	0.0353819	1.45122
hsa-miR-6070	1.68173	3.30893	1.20151	2.75398	0.00588753	0.0353819	1.45122
hsa-miR-425-3p	16.39	0.915463	0.333714	2.74325	0.0060834	0.0357261	1.44701
hsa-miR-26a-5p	21004.7	0.325417	0.119901	2.71405	0.00664663	0.0383368	1.41638
hsa-miR-192-5p	742.648	0.518222	0.19231	2.69472	0.00704478	0.039129	1.4075
hsa-miR-2110	16.1525	0.694756	0.257824	2.69469	0.00704544	0.039129	1.4075
hsa-miR-4712-5p	1.98976	2.13259	0.790696	2.6971	0.00699461	0.039129	1.4075
hsa-miR-663a	3.72362	1.31322	0.487691	2.69274	0.00708682	0.039129	1.4075
hsa-miR-30a-3p	20.1487	0.821862	0.308652	2.66274	0.00775063	0.0424314	1.37231
hsa-miR-181d-5p	12.5282	0.929672	0.350276	2.65411	0.00795172	0.0431483	1.36504
hsa-miR-6876-3p	1.20481	3.28939	1.24061	2.65143	0.00801517	0.0431483	1.36504
hsa-miR-6717-5p	10.6561	2.01153	0.764403	2.63151	0.00850059	0.0453833	1.3431
hsa-miR-10b-5p	184.641	1.18247	0.451054	2.62156	0.00875284	0.0459702	1.33752
hsa-miR-127-3p	22.005	1.33281	0.508382	2.62167	0.00874996	0.0459702	1.33752
hsa-miR-5002-5p	2.02593	2.7858	1.07038	2.60264	0.00925102	0.0478093	1.32049

## Sheet: Sig. DownReg (28 MiR)
ID	baseMean	log2FoldChange	lfcSE	stat	pvalue	padj	logpadj
hsa-miR-200a-5p	152.309	-0.584863	0.110983	-5.26987	1.37e-07	6.11e-06	5.21396
hsa-let-7g-5p	8964.59	-0.84372	0.171166	-4.92925	8.25e-07	2.74e-05	4.56225
hsa-miR-429	147.641	-0.690183	0.148349	-4.65241	3.28e-06	8.15e-05	4.08884
hsa-miR-151a-3p	666.59	-0.329298	0.0728646	-4.51931	6.2e-06	0.000133597	3.8742
hsa-miR-98-5p	228.082	-0.713045	0.173172	-4.11756	3.83e-05	0.000634237	3.19775
hsa-miR-378a-3p	1896.75	-0.629784	0.153726	-4.09681	4.19e-05	0.000676505	3.16973
hsa-miR-203a-3p	51293.6	-0.50429	0.128529	-3.92356	8.72e-05	0.00117424	2.93024
hsa-miR-200c-3p	4496.6	-0.476856	0.124795	-3.82112	0.000132846	0.00165036	2.78242
hsa-let-7f-5p	30305.7	-0.470073	0.129543	-3.62869	0.000284867	0.00306707	2.51328
hsa-miR-200b-3p	2376.55	-0.369267	0.102435	-3.6049	0.000312275	0.0032537	2.48762
hsa-miR-1271-5p	172.335	-0.583995	0.164278	-3.55492	0.000378091	0.00387693	2.41151
hsa-miR-378c	2986.75	-0.453317	0.129169	-3.50948	0.000448977	0.00453187	2.34372
hsa-miR-1180-3p	21.5061	-0.746754	0.214804	-3.47645	0.000508099	0.00491166	2.30877
hsa-miR-151a-5p	1392.34	-0.364907	0.104986	-3.47576	0.000509414	0.00491166	2.30877
hsa-miR-375-3p	37809	-0.581607	0.170665	-3.4079	0.000654659	0.00571727	2.24281
hsa-let-7i-5p	4395.29	-0.490043	0.143346	-3.41861	0.000629417	0.00571727	2.24281
hsa-miR-200a-3p	1801.51	-0.308216	0.0911068	-3.38302	0.000716928	0.00617514	2.20935
hsa-miR-149-5p	551.328	-0.714156	0.217496	-3.28354	0.0010251	0.00860023	2.06549
hsa-miR-27b-3p	45530.4	-0.313375	0.0961773	-3.2583	0.0011208	0.00928255	2.03233
hsa-miR-148b-3p	699.82	-0.428406	0.131897	-3.24803	0.00116208	0.00950254	2.02216
hsa-miR-3909	46.9234	-0.586409	0.185221	-3.16599	0.00154554	0.0118859	1.92497
hsa-miR-574-5p	76.5194	-0.532734	0.167915	-3.17264	0.0015106	0.0118859	1.92497
hsa-miR-23b-3p	6925.01	-0.287021	0.0920147	-3.1193	0.00181282	0.0136172	1.86591
hsa-miR-708-5p	18.1192	-0.891744	0.320666	-2.78091	0.00542065	0.034146	1.46666
hsa-miR-200b-5p	476.08	-0.373609	0.135886	-2.74942	0.00597001	0.0353819	1.45122
hsa-miR-28-5p	54.9288	-0.445574	0.16305	-2.73275	0.00628076	0.0365529	1.43708
hsa-miR-320a-3p	807.133	-0.273045	0.101027	-2.70271	0.00687775	0.039129	1.4075
hsa-let-7f-2-3p	57.331	-0.500416	0.191862	-2.60821	0.00910162	0.0474165	1.32407

## Sheet: Sig. UpReg miRDB-SFARI (21MiR)
ID	baseMean	log2FoldChange	lfcSE	stat	pvalue	padj	logpadj
hsa-miR-145-5p	191.181	2.11391	0.322235	6.56016	5.38e-11	1.74e-08	7.75945	****
hsa-miR-199a-3p	34.9611	2.0243	0.321659	6.2933	3.11e-10	5.02e-08	7.2993	****
hsa-miR-199b-3p	34.8288	2.01664	0.320442	6.26948	3.09823e-10	5.00099e-08	7.30094	****
hsa-miR-142-5p	27.0729	2.71709	0.43633	6.22715	4.75e-10	6.14e-08	7.21183	****
hsa-miR-619-5p	28.9304	1.62329	0.268873	6.03738	1.57e-09	1.69e-07	6.77211	****
hsa-miR-338-5p	82.6974	1.66471	0.282004	5.90314	3.57e-09	3.29e-07	6.4828	****
hsa-miR-450b-5p	68.4397	1.82476	0.332148	5.49382	3.93e-08	2.54e-06	5.59517	****
hsa-miR-1290	785.167	2.30883	0.426033	5.41937	5.98e-08	3.51e-06	5.45469	****
hsa-miR-223-3p	2620.17	1.81557	0.34498	5.26284	1.42e-07	6.11e-06	5.21396	****
hsa-miR-145-3p	61.5332	1.5267	0.292546	5.21867	1.8e-07	7.28e-06	5.13787	****
hsa-miR-143-3p	4803.82	1.69418	0.33559	5.04836	4.46e-07	1.69e-05	4.77211	****
hsa-miR-1287-5p	36.0001	2.4199	0.481565	5.02508	5.03e-07	1.81e-05	4.74232	****
hsa-miR-3614-5p	31.1969	1.98488	0.407572	4.87002	1.12e-06	3.43e-05	4.46471	****
hsa-miR-1246	728.189	1.85862	0.40271	4.61527	3.93e-06	9.06e-05	4.04287	****
hsa-miR-223-5p	22.6346	2.06276	0.472108	4.36925	1.25e-05	0.000244061	3.6125	***
hsa-miR-505-3p	14.5025	1.54585	0.354701	4.35818	1.31e-05	0.000245189	3.6105	***
hsa-miR-142-3p	18.0091	2.2026	0.514512	4.28094	1.86e-05	0.000324924	3.48822	***
hsa-miR-155-5p	51.1702	1.46219	0.360453	4.05653	4.98e-05	0.000766093	3.11572	***
hsa-miR-3960	5.84308	2.499	0.645829	3.86945	0.000109083	0.00140935	2.85098	**
hsa-miR-324-5p	5.64084	2.18021	0.706548	3.08572	0.00203062	0.0150779	1.82166	*
hsa-miR-1-3p	6.48826	3.46172	1.15214	3.00459	0.00265936	0.0188785	1.72403	*

## Sheet: Sig. DownReg miRDB-SFARI(19MiR)
ID	baseMean	log2FoldChange	lfcSE	stat	pvalue	padj	logpadj
hsa-miR-200a-5p	152.309	-0.584863	0.110983	-5.26987	1.37e-07	6.11e-06	5.21396	****
hsa-let-7g-5p	8964.59	-0.84372	0.171166	-4.92925	8.25e-07	2.74e-05	4.56225	****
hsa-miR-429	147.641	-0.690183	0.148349	-4.65241	3.28e-06	8.15e-05	4.08884	****
hsa-miR-151a-3p	666.59	-0.329298	0.0728646	-4.51931	6.2e-06	0.000133597	3.8742	****
hsa-miR-98-5p	228.082	-0.713045	0.173172	-4.11756	3.83e-05	0.000634237	3.19775	****
hsa-miR-203a-3p	51293.6	-0.50429	0.128529	-3.92356	8.72e-05	0.00117424	2.93024	****
hsa-miR-200c-3p	4496.6	-0.476856	0.124795	-3.82112	0.000132846	0.00165036	2.78242	***
hsa-let-7f-5p	30305.7	-0.470073	0.129543	-3.62869	0.000284867	0.00306707	2.51328	***
hsa-miR-200b-3p	2376.55	-0.369267	0.102435	-3.6049	0.000312275	0.0032537	2.48762	***
hsa-miR-1271-5p	172.335	-0.583995	0.164278	-3.55492	0.000378091	0.00387693	2.41151	***
hsa-miR-1180-3p	21.5061	-0.746754	0.214804	-3.47645	0.000508099	0.00491166	2.30877	***
hsa-let-7i-5p	4395.29	-0.490043	0.143346	-3.41861	0.000629417	0.00571727	2.24281	***
hsa-miR-200a-3p	1801.51	-0.308216	0.0911068	-3.38302	0.000716928	0.00617514	2.20935	***
hsa-miR-149-5p	551.328	-0.714156	0.217496	-3.28354	0.0010251	0.00860023	2.06549	***
hsa-miR-27b-3p	45530.4	-0.313375	0.0961773	-3.2583	0.0011208	0.00928255	2.03233	**
hsa-miR-148b-3p	699.82	-0.428406	0.131897	-3.24803	0.00116208	0.00950254	2.02216	**
hsa-miR-574-5p	76.5194	-0.532734	0.167915	-3.17264	0.0015106	0.0118859	1.92497	*
hsa-miR-3909	46.9234	-0.586409	0.185221	-3.16599	0.00154554	0.0118859	1.92497	*
hsa-miR-23b-3p	6925.01	-0.287021	0.0920147	-3.1193	0.00181282	0.0136172	1.86591	*
