# Supplementary material for: Salivary MicroRNA Reflects Neurodevelopment and Oral Health Traits in Children With Autism
Source: Int Dent J. 2026 May 20;76(4):109632. doi: 10.1016/j.identj.2026.109632 (PMC13217594; doi:10.1016/j.identj.2026.109632)
Supplement: Supplementary file 2 [file mmc2.xlsx]

## Sheet: SIG-Enrich-Output-GO_BP
description	annotation_id	genes_found	input_size	term_genes	universe	pval	pval_adj	relative_enrichment	annotsbias	genes
integrin-mediated signaling pathway	GO:0007229	21	35	128	1102	2.84618e-12	7.85688e-09	5.16563	0	hsa-miR-23b-3p, hsa-let-7f-5p, hsa-miR-145-5p, hsa-miR-155-5p, hsa-miR-98-5p, hsa-miR-199a-3p, hsa-miR-143-3p, hsa-miR-505-3p, hsa-miR-145-3p, hsa-let-7g-5p, hsa-miR-199b-3p, hsa-miR-200b-3p, hsa-miR-200c-3p, hsa-miR-142-5p, hsa-miR-1-3p, hsa-miR-27b-3p, hsa-miR-429, hsa-miR-203a-3p, hsa-miR-200a-3p, hsa-miR-338-5p, hsa-miR-148b-3p
negative regulation of endothelial cell apoptotic process	GO:2000352	19	35	98	1102	2.48813e-12	7.85688e-09	6.10437	0	hsa-miR-223-3p, hsa-miR-149-5p, hsa-let-7f-5p, hsa-miR-145-5p, hsa-miR-155-5p, hsa-miR-98-5p, hsa-miR-199a-3p, hsa-miR-143-3p, hsa-let-7g-5p, hsa-miR-1180-3p, hsa-miR-199b-3p, hsa-miR-200b-3p, hsa-miR-200c-3p, hsa-miR-142-5p, hsa-miR-1-3p, hsa-miR-27b-3p, hsa-miR-429, hsa-miR-203a-3p, hsa-let-7i-5p
response to wounding	GO:0009611	22	35	152	1102	8.84031e-12	1.62691e-08	4.55714	0	hsa-miR-223-3p, hsa-let-7f-5p, hsa-miR-145-5p, hsa-miR-155-5p, hsa-miR-98-5p, hsa-miR-143-3p, hsa-miR-145-3p, hsa-let-7g-5p, hsa-miR-200b-3p, hsa-miR-200c-3p, hsa-miR-142-5p, hsa-miR-1-3p, hsa-miR-1246, hsa-miR-27b-3p, hsa-miR-429, hsa-miR-203a-3p, hsa-miR-200a-3p, hsa-miR-338-5p, hsa-miR-324-5p, hsa-miR-142-3p, hsa-miR-148b-3p, hsa-miR-450b-5p
hepatocyte growth factor receptor signaling pathway	GO:0048012	16	35	68	1102	1.21891e-11	1.68239e-08	7.4084	0	hsa-miR-223-3p, hsa-miR-23b-3p, hsa-miR-155-5p, hsa-miR-98-5p, hsa-miR-199a-3p, hsa-miR-143-3p, hsa-miR-145-3p, hsa-miR-200b-3p, hsa-miR-200c-3p, hsa-miR-142-5p, hsa-miR-1-3p, hsa-miR-27b-3p, hsa-miR-203a-3p, hsa-miR-200a-3p, hsa-miR-338-5p, hsa-miR-142-3p
negative regulation of extrinsic apoptotic signaling pathway	GO:2001237	18	35	100	1102	5.00215e-11	5.52338e-08	5.66743	0	hsa-miR-23b-3p, hsa-miR-145-5p, hsa-miR-155-5p, hsa-miR-98-5p, hsa-miR-199a-3p, hsa-miR-145-3p, hsa-let-7g-5p, hsa-miR-200c-3p, hsa-miR-142-5p, hsa-miR-1-3p, hsa-miR-1246, hsa-miR-27b-3p, hsa-miR-203a-3p, hsa-miR-200a-3p, hsa-miR-338-5p, hsa-miR-142-3p, hsa-let-7i-5p, hsa-miR-148b-3p
response to lipopolysaccharide	GO:0032496	22	35	174	1102	1.59834e-10	1.47074e-07	3.98095	0	hsa-miR-223-3p, hsa-miR-149-5p, hsa-miR-23b-3p, hsa-let-7f-5p, hsa-miR-145-5p, hsa-miR-155-5p, hsa-miR-98-5p, hsa-miR-199a-3p, hsa-miR-143-3p, hsa-miR-145-3p, hsa-let-7g-5p, hsa-miR-200b-3p, hsa-miR-200c-3p, hsa-miR-142-5p, hsa-miR-1-3p, hsa-miR-27b-3p, hsa-miR-429, hsa-miR-203a-3p, hsa-miR-200a-3p, hsa-miR-151a-3p, hsa-miR-142-3p, hsa-let-7i-5p
positive regulation of interleukin-10 production	GO:0032733	19	35	130	1102	5.29819e-10	4.17876e-07	4.60176	0	hsa-miR-223-3p, hsa-miR-149-5p, hsa-let-7f-5p, hsa-miR-145-5p, hsa-miR-98-5p, hsa-miR-199a-3p, hsa-miR-143-3p, hsa-miR-574-5p, hsa-miR-145-3p, hsa-let-7g-5p, hsa-miR-200b-3p, hsa-miR-200c-3p, hsa-miR-1-3p, hsa-miR-429, hsa-miR-200a-3p, hsa-miR-338-5p, hsa-miR-324-5p, hsa-miR-142-3p, hsa-let-7i-5p
protein stabilization	GO:0050821	25	35	251	1102	6.34229e-10	4.37697e-07	3.13603	0	hsa-miR-223-3p, hsa-miR-23b-3p, hsa-miR-200a-5p, hsa-miR-145-5p, hsa-miR-155-5p, hsa-miR-98-5p, hsa-miR-199a-3p, hsa-miR-143-3p, hsa-miR-1290, hsa-miR-145-3p, hsa-let-7g-5p, hsa-miR-1180-3p, hsa-miR-200b-3p, hsa-miR-200c-3p, hsa-miR-142-5p, hsa-miR-1-3p, hsa-miR-27b-3p, hsa-miR-429, hsa-miR-203a-3p, hsa-miR-200a-3p, hsa-miR-324-5p, hsa-miR-142-3p, hsa-let-7i-5p, hsa-miR-148b-3p, hsa-miR-223-5p
positive regulation of peptidyl-tyrosine phosphorylation	GO:0050731	23	35	210	1102	9.33635e-10	5.72733e-07	3.44844	0	hsa-miR-223-3p, hsa-miR-149-5p, hsa-miR-23b-3p, hsa-let-7f-5p, hsa-miR-145-5p, hsa-miR-155-5p, hsa-miR-98-5p, hsa-miR-199a-3p, hsa-miR-143-3p, hsa-miR-505-3p, hsa-miR-145-3p, hsa-miR-200b-3p, hsa-miR-200c-3p, hsa-miR-1-3p, hsa-miR-27b-3p, hsa-miR-429, hsa-miR-203a-3p, hsa-miR-200a-3p, hsa-miR-338-5p, hsa-miR-142-3p, hsa-let-7i-5p, hsa-miR-148b-3p, hsa-miR-223-5p
phagocytosis	GO:0006909	17	35	105	1102	1.35825e-09	7.49892e-07	5.09769	0	hsa-miR-149-5p, hsa-miR-23b-3p, hsa-miR-155-5p, hsa-miR-98-5p, hsa-miR-199a-3p, hsa-miR-143-3p, hsa-miR-145-3p, hsa-miR-200b-3p, hsa-miR-200c-3p, hsa-miR-1-3p, hsa-miR-27b-3p, hsa-miR-429, hsa-miR-203a-3p, hsa-miR-200a-3p, hsa-miR-338-5p, hsa-let-7i-5p, hsa-miR-148b-3p
axonogenesis involved in innervation	GO:0060385	10	35	28	1102	2.35637e-09	7.52728e-07	11.2449	0	hsa-miR-223-3p, hsa-let-7f-5p, hsa-miR-155-5p, hsa-miR-98-5p, hsa-miR-145-3p, hsa-miR-200c-3p, hsa-miR-1-3p, hsa-miR-27b-3p, hsa-miR-203a-3p, hsa-miR-338-5p
cell differentiation	GO:0030154	29	35	376	1102	2.34324e-09	7.52728e-07	2.42842	0	hsa-miR-223-3p, hsa-miR-149-5p, hsa-miR-23b-3p, hsa-let-7f-5p, hsa-miR-145-5p, hsa-miR-155-5p, hsa-miR-199a-3p, hsa-miR-143-3p, hsa-miR-1290, hsa-miR-145-3p, hsa-let-7g-5p, hsa-miR-1180-3p, hsa-miR-1271-5p, hsa-miR-200b-3p, hsa-miR-200c-3p, hsa-miR-142-5p, hsa-miR-1-3p, hsa-miR-1246, hsa-miR-27b-3p, hsa-miR-429, hsa-miR-203a-3p, hsa-miR-200a-3p, hsa-miR-151a-3p, hsa-miR-338-5p, hsa-miR-324-5p, hs…
negative regulation of transforming growth factor beta production	GO:0071635	7	35	10	1102	1.96245e-09	7.52728e-07	22.04	0	hsa-let-7f-5p, hsa-miR-98-5p, hsa-let-7g-5p, hsa-miR-200b-3p, hsa-miR-200c-3p, hsa-miR-1-3p, hsa-let-7i-5p
skeletal system development	GO:0001501	21	35	177	1102	2.13552e-09	7.52728e-07	3.73559	0	hsa-miR-149-5p, hsa-miR-23b-3p, hsa-let-7f-5p, hsa-miR-145-5p, hsa-miR-155-5p, hsa-miR-98-5p, hsa-miR-199a-3p, hsa-miR-143-3p, hsa-miR-145-3p, hsa-let-7g-5p, hsa-miR-200b-3p, hsa-miR-200c-3p, hsa-miR-142-5p, hsa-miR-1-3p, hsa-miR-27b-3p, hsa-miR-429, hsa-miR-203a-3p, hsa-miR-200a-3p, hsa-miR-324-5p, hsa-miR-142-3p, hsa-let-7i-5p
positive regulation of epithelial to mesenchymal transition	GO:0010718	24	35	243	1102	2.6484e-09	7.52728e-07	3.1097	0	hsa-miR-223-3p, hsa-miR-149-5p, hsa-miR-200a-5p, hsa-let-7f-5p, hsa-miR-145-5p, hsa-miR-155-5p, hsa-miR-98-5p, hsa-miR-199a-3p, hsa-miR-143-3p, hsa-miR-145-3p, hsa-let-7g-5p, hsa-miR-200b-3p, hsa-miR-200c-3p, hsa-miR-142-5p, hsa-miR-1-3p, hsa-miR-1246, hsa-miR-27b-3p, hsa-miR-429, hsa-miR-203a-3p, hsa-miR-200a-3p, hsa-miR-151a-3p, hsa-miR-324-5p, hsa-miR-142-3p, hsa-let-7i-5p
cranial skeletal system development	GO:1904888	12	35	46	1102	2.6164e-09	7.52728e-07	8.21366	0	hsa-miR-200a-5p, hsa-miR-145-5p, hsa-miR-155-5p, hsa-miR-200b-3p, hsa-miR-200c-3p, hsa-miR-142-5p, hsa-miR-27b-3p, hsa-miR-429, hsa-miR-203a-3p, hsa-miR-200a-3p, hsa-miR-324-5p, hsa-miR-142-3p
positive regulation of MAPK cascade	GO:0043410	26	35	289	1102	2.04205e-09	7.52728e-07	2.83262	0	hsa-miR-223-3p, hsa-miR-149-5p, hsa-miR-200a-5p, hsa-let-7f-5p, hsa-miR-145-5p, hsa-miR-155-5p, hsa-miR-98-5p, hsa-miR-199a-3p, hsa-miR-143-3p, hsa-miR-505-3p, hsa-miR-574-5p, hsa-miR-145-3p, hsa-miR-200b-3p, hsa-miR-200c-3p, hsa-miR-1-3p, hsa-miR-1246, hsa-miR-27b-3p, hsa-miR-429, hsa-miR-203a-3p, hsa-miR-200a-3p, hsa-miR-338-5p, hsa-miR-142-3p, hsa-let-7i-5p, hsa-miR-148b-3p, hsa-miR-450b-5p, h…
regulation of transcription by RNA polymerase II	GO:0006357	32	35	478	1102	1.85934e-09	7.52728e-07	2.10783	0	hsa-miR-223-3p, hsa-miR-149-5p, hsa-miR-23b-3p, hsa-miR-200a-5p, hsa-let-7f-5p, hsa-miR-145-5p, hsa-miR-155-5p, hsa-miR-98-5p, hsa-miR-199a-3p, hsa-miR-143-3p, hsa-miR-505-3p, hsa-miR-1290, hsa-miR-574-5p, hsa-miR-145-3p, hsa-let-7g-5p, hsa-miR-1180-3p, hsa-miR-1271-5p, hsa-miR-200b-3p, hsa-miR-200c-3p, hsa-miR-142-5p, hsa-miR-1-3p, hsa-miR-1246, hsa-miR-27b-3p, hsa-miR-429, hsa-miR-203a-3p, hsa-…
positive regulation of amyloid-beta formation	GO:1902004	15	35	81	1102	2.72678e-09	7.52728e-07	5.83069	0	hsa-miR-223-3p, hsa-miR-149-5p, hsa-miR-145-5p, hsa-miR-155-5p, hsa-miR-98-5p, hsa-miR-199a-3p, hsa-miR-143-3p, hsa-let-7g-5p, hsa-miR-200b-3p, hsa-miR-200c-3p, hsa-miR-1-3p, hsa-miR-429, hsa-miR-203a-3p, hsa-miR-324-5p, hsa-miR-142-3p
pharyngeal arch artery morphogenesis	GO:0061626	13	35	55	1102	1.8062e-09	7.52728e-07	7.44208	0	hsa-let-7f-5p, hsa-miR-145-5p, hsa-miR-155-5p, hsa-miR-98-5p, hsa-miR-145-3p, hsa-miR-200c-3p, hsa-miR-142-5p, hsa-miR-1-3p, hsa-miR-27b-3p, hsa-miR-203a-3p, hsa-miR-200a-3p, hsa-miR-324-5p, hsa-let-7i-5p
positive regulation of endothelial cell migration	GO:0010595	22	35	201	1102	3.21721e-09	8.2226e-07	3.4462	0	hsa-miR-223-3p, hsa-miR-23b-3p, hsa-let-7f-5p, hsa-miR-145-5p, hsa-miR-155-5p, hsa-miR-98-5p, hsa-miR-199a-3p, hsa-miR-143-3p, hsa-miR-145-3p, hsa-let-7g-5p, hsa-miR-200b-3p, hsa-miR-200c-3p, hsa-miR-142-5p, hsa-miR-1-3p, hsa-miR-27b-3p, hsa-miR-429, hsa-miR-203a-3p, hsa-miR-200a-3p, hsa-miR-338-5p, hsa-miR-324-5p, hsa-miR-142-3p, hsa-miR-223-5p
positive regulation of mitotic nuclear division	GO:0045840	15	35	82	1102	3.27653e-09	8.2226e-07	5.75958	0	hsa-let-7f-5p, hsa-miR-145-5p, hsa-miR-155-5p, hsa-miR-98-5p, hsa-miR-199a-3p, hsa-miR-143-3p, hsa-miR-505-3p, hsa-miR-574-5p, hsa-miR-200b-3p, hsa-miR-200c-3p, hsa-miR-1-3p, hsa-miR-203a-3p, hsa-miR-142-3p, hsa-let-7i-5p, hsa-miR-223-5p
positive regulation of cytosolic calcium ion concentration	GO:0007204	18	35	127	1102	3.42753e-09	8.22757e-07	4.46254	0	hsa-miR-149-5p, hsa-miR-23b-3p, hsa-let-7f-5p, hsa-miR-145-5p, hsa-miR-155-5p, hsa-miR-98-5p, hsa-miR-143-3p, hsa-miR-574-5p, hsa-miR-200c-3p, hsa-miR-142-5p, hsa-miR-1-3p, hsa-miR-27b-3p, hsa-miR-203a-3p, hsa-miR-200a-3p, hsa-miR-338-5p, hsa-miR-142-3p, hsa-let-7i-5p, hsa-miR-148b-3p
positive regulation by host of viral transcription	GO:0043923	13	35	58	1102	3.70357e-09	8.51975e-07	7.05714	0	hsa-miR-223-3p, hsa-miR-149-5p, hsa-miR-145-5p, hsa-miR-155-5p, hsa-miR-199a-3p, hsa-miR-200b-3p, hsa-miR-200c-3p, hsa-miR-1-3p, hsa-miR-27b-3p, hsa-miR-429, hsa-miR-203a-3p, hsa-miR-324-5p, hsa-miR-142-3p
angiogenesis	GO:0001525	25	35	272	1102	4.11311e-09	9.08339e-07	2.89391	0	hsa-miR-223-3p, hsa-miR-149-5p, hsa-miR-23b-3p, hsa-miR-200a-5p, hsa-let-7f-5p, hsa-miR-145-5p, hsa-miR-155-5p, hsa-miR-98-5p, hsa-miR-199a-3p, hsa-miR-143-3p, hsa-miR-505-3p, hsa-miR-145-3p, hsa-let-7g-5p, hsa-miR-200b-3p, hsa-miR-200c-3p, hsa-miR-142-5p, hsa-miR-1-3p, hsa-miR-27b-3p, hsa-miR-429, hsa-miR-203a-3p, hsa-miR-200a-3p, hsa-miR-338-5p, hsa-miR-142-3p, hsa-miR-148b-3p, hsa-miR-223-5p
neuron cellular homeostasis	GO:0070050	12	35	48	1102	4.4993e-09	9.55409e-07	7.87143	0	hsa-miR-223-3p, hsa-miR-149-5p, hsa-miR-23b-3p, hsa-let-7f-5p, hsa-miR-145-5p, hsa-miR-98-5p, hsa-miR-200b-3p, hsa-miR-200c-3p, hsa-miR-27b-3p, hsa-miR-429, hsa-miR-200a-3p, hsa-miR-223-5p
neuron migration	GO:0001764	20	35	165	1102	4.7747e-09	9.76339e-07	3.81645	0	hsa-miR-223-3p, hsa-miR-149-5p, hsa-miR-23b-3p, hsa-miR-200a-5p, hsa-miR-155-5p, hsa-miR-199a-3p, hsa-miR-143-3p, hsa-miR-145-3p, hsa-miR-199b-3p, hsa-miR-200b-3p, hsa-miR-200c-3p, hsa-miR-142-5p, hsa-miR-1-3p, hsa-miR-27b-3p, hsa-miR-429, hsa-miR-200a-3p, hsa-miR-151a-3p, hsa-miR-338-5p, hsa-miR-142-3p, hsa-miR-148b-3p
positive regulation of interferon-alpha production	GO:0032727	12	35	49	1102	5.83937e-09	1.1514e-06	7.71079	0	hsa-miR-223-3p, hsa-miR-149-5p, hsa-miR-23b-3p, hsa-miR-145-5p, hsa-miR-155-5p, hsa-miR-98-5p, hsa-miR-145-3p, hsa-miR-200c-3p, hsa-miR-1-3p, hsa-miR-203a-3p, hsa-miR-142-3p, hsa-let-7i-5p
positive regulation of cold-induced thermogenesis	GO:0120162	21	35	187	1102	6.27936e-09	1.19546e-06	3.53583	0	hsa-miR-223-3p, hsa-miR-149-5p, hsa-miR-23b-3p, hsa-let-7f-5p, hsa-miR-145-5p, hsa-miR-155-5p, hsa-miR-98-5p, hsa-miR-199a-3p, hsa-miR-143-3p, hsa-miR-145-3p, hsa-let-7g-5p, hsa-miR-200b-3p, hsa-miR-200c-3p, hsa-miR-1-3p, hsa-miR-429, hsa-miR-203a-3p, hsa-miR-200a-3p, hsa-miR-142-3p, hsa-let-7i-5p, hsa-miR-148b-3p, hsa-miR-223-5p
heart development	GO:0007507	27	35	332	1102	7.22537e-09	1.32971e-06	2.56059	0	hsa-miR-223-3p, hsa-miR-23b-3p, hsa-miR-200a-5p, hsa-let-7f-5p, hsa-miR-145-5p, hsa-miR-155-5p, hsa-miR-98-5p, hsa-miR-199a-3p, hsa-miR-143-3p, hsa-miR-505-3p, hsa-miR-145-3p, hsa-let-7g-5p, hsa-miR-199b-3p, hsa-miR-200b-3p, hsa-miR-200c-3p, hsa-miR-142-5p, hsa-miR-1-3p, hsa-miR-27b-3p, hsa-miR-429, hsa-miR-203a-3p, hsa-miR-200a-3p, hsa-miR-151a-3p, hsa-miR-338-5p, hsa-miR-324-5p, hsa-miR-142-3p,…
endothelin receptor signaling pathway	GO:0086100	10	35	31	1102	7.47088e-09	1.33054e-06	10.1567	0	hsa-miR-23b-3p, hsa-let-7f-5p, hsa-miR-155-5p, hsa-miR-98-5p, hsa-miR-200b-3p, hsa-miR-200c-3p, hsa-miR-1-3p, hsa-miR-27b-3p, hsa-miR-429, hsa-miR-203a-3p
maintenance of blood-brain barrier	GO:0035633	14	35	74	1102	8.42127e-09	1.45293e-06	5.95676	0	hsa-miR-223-3p, hsa-miR-149-5p, hsa-miR-23b-3p, hsa-let-7f-5p, hsa-miR-145-5p, hsa-miR-155-5p, hsa-miR-98-5p, hsa-miR-199a-3p, hsa-miR-143-3p, hsa-miR-142-5p, hsa-miR-1-3p, hsa-miR-27b-3p, hsa-miR-203a-3p, hsa-miR-200a-3p
odontogenesis	GO:0042476	13	35	62	1102	9.01481e-09	1.5082e-06	6.60184	0	hsa-miR-23b-3p, hsa-miR-145-5p, hsa-miR-155-5p, hsa-let-7g-5p, hsa-miR-1271-5p, hsa-miR-200b-3p, hsa-miR-200c-3p, hsa-miR-142-5p, hsa-miR-1246, hsa-miR-203a-3p, hsa-miR-200a-3p, hsa-miR-324-5p, hsa-let-7i-5p
neuron projection development	GO:0031175	19	35	153	1102	1.01212e-08	1.64351e-06	3.90999	0	hsa-miR-223-3p, hsa-miR-149-5p, hsa-miR-23b-3p, hsa-let-7f-5p, hsa-miR-145-5p, hsa-miR-155-5p, hsa-miR-98-5p, hsa-miR-199a-3p, hsa-miR-143-3p, hsa-miR-574-5p, hsa-miR-200c-3p, hsa-miR-142-5p, hsa-miR-1-3p, hsa-miR-1246, hsa-miR-27b-3p, hsa-miR-203a-3p, hsa-miR-200a-3p, hsa-miR-142-3p, hsa-miR-148b-3p
protein phosphorylation	GO:0006468	28	35	368	1102	1.18187e-08	1.71713e-06	2.39565	0	hsa-miR-223-3p, hsa-miR-149-5p, hsa-miR-23b-3p, hsa-let-7f-5p, hsa-miR-145-5p, hsa-miR-155-5p, hsa-miR-98-5p, hsa-miR-199a-3p, hsa-miR-143-3p, hsa-miR-1290, hsa-miR-574-5p, hsa-miR-145-3p, hsa-let-7g-5p, hsa-miR-199b-3p, hsa-miR-200b-3p, hsa-miR-200c-3p, hsa-miR-142-5p, hsa-miR-1-3p, hsa-miR-1246, hsa-miR-27b-3p, hsa-miR-429, hsa-miR-203a-3p, hsa-miR-200a-3p, hsa-miR-151a-3p, hsa-miR-142-3p, hsa-…
cell surface receptor signaling pathway	GO:0007166	20	35	173	1102	1.15457e-08	1.71713e-06	3.63997	0	hsa-miR-149-5p, hsa-miR-23b-3p, hsa-let-7f-5p, hsa-miR-145-5p, hsa-miR-155-5p, hsa-miR-98-5p, hsa-miR-199a-3p, hsa-miR-143-3p, hsa-miR-505-3p, hsa-let-7g-5p, hsa-miR-200b-3p, hsa-miR-200c-3p, hsa-miR-1-3p, hsa-miR-27b-3p, hsa-miR-203a-3p, hsa-miR-200a-3p, hsa-miR-151a-3p, hsa-miR-338-5p, hsa-miR-324-5p, hsa-miR-148b-3p
protein autophosphorylation	GO:0046777	23	35	236	1102	1.12608e-08	1.71713e-06	3.06852	0	hsa-miR-223-3p, hsa-miR-149-5p, hsa-miR-23b-3p, hsa-miR-145-5p, hsa-miR-155-5p, hsa-miR-98-5p, hsa-miR-199a-3p, hsa-miR-143-3p, hsa-miR-574-5p, hsa-miR-145-3p, hsa-let-7g-5p, hsa-miR-200b-3p, hsa-miR-200c-3p, hsa-miR-142-5p, hsa-miR-1-3p, hsa-miR-1246, hsa-miR-27b-3p, hsa-miR-429, hsa-miR-203a-3p, hsa-miR-200a-3p, hsa-let-7i-5p, hsa-miR-148b-3p, hsa-miR-223-5p
brain development	GO:0007420	21	35	193	1102	1.15988e-08	1.71713e-06	3.42591	0	hsa-miR-223-3p, hsa-miR-149-5p, hsa-miR-145-5p, hsa-miR-155-5p, hsa-miR-98-5p, hsa-miR-143-3p, hsa-miR-505-3p, hsa-miR-1290, hsa-let-7g-5p, hsa-miR-200b-3p, hsa-miR-200c-3p, hsa-miR-142-5p, hsa-miR-1-3p, hsa-miR-1246, hsa-miR-27b-3p, hsa-miR-429, hsa-miR-203a-3p, hsa-miR-200a-3p, hsa-miR-338-5p, hsa-miR-142-3p, hsa-miR-450b-5p
positive regulation of cell differentiation	GO:0045597	18	35	137	1102	1.25212e-08	1.72824e-06	4.13681	0	hsa-miR-149-5p, hsa-miR-23b-3p, hsa-miR-200a-5p, hsa-let-7f-5p, hsa-miR-145-5p, hsa-miR-155-5p, hsa-miR-199a-3p, hsa-miR-143-3p, hsa-miR-200b-3p, hsa-miR-200c-3p, hsa-miR-1-3p, hsa-miR-1246, hsa-miR-429, hsa-miR-203a-3p, hsa-miR-200a-3p, hsa-miR-324-5p, hsa-miR-142-3p, hsa-miR-450b-5p
forebrain development	GO:0030900	18	35	137	1102	1.25212e-08	1.72824e-06	4.13681	0	hsa-miR-223-3p, hsa-miR-23b-3p, hsa-miR-145-5p, hsa-miR-155-5p, hsa-miR-98-5p, hsa-miR-143-3p, hsa-miR-145-3p, hsa-miR-200b-3p, hsa-miR-200c-3p, hsa-miR-142-5p, hsa-miR-1-3p, hsa-miR-1246, hsa-miR-27b-3p, hsa-miR-429, hsa-miR-203a-3p, hsa-miR-200a-3p, hsa-let-7i-5p, hsa-miR-450b-5p
smooth muscle contraction	GO:0006939	11	35	42	1102	1.36015e-08	1.83156e-06	8.24626	0	hsa-let-7f-5p, hsa-miR-145-5p, hsa-miR-155-5p, hsa-miR-98-5p, hsa-miR-200b-3p, hsa-miR-200c-3p, hsa-miR-1-3p, hsa-miR-27b-3p, hsa-miR-203a-3p, hsa-miR-142-3p, hsa-miR-148b-3p
gene expression	GO:0010467	23	35	239	1102	1.46837e-08	1.88532e-06	3.03001	0	hsa-miR-223-3p, hsa-miR-149-5p, hsa-miR-23b-3p, hsa-miR-200a-5p, hsa-let-7f-5p, hsa-miR-145-5p, hsa-miR-155-5p, hsa-miR-98-5p, hsa-miR-199a-3p, hsa-miR-143-3p, hsa-miR-145-3p, hsa-let-7g-5p, hsa-miR-200b-3p, hsa-miR-200c-3p, hsa-miR-1-3p, hsa-miR-1246, hsa-miR-27b-3p, hsa-miR-429, hsa-miR-203a-3p, hsa-miR-200a-3p, hsa-miR-324-5p, hsa-miR-142-3p, hsa-let-7i-5p
branching morphogenesis of an epithelial tube	GO:0048754	14	35	77	1102	1.46494e-08	1.88532e-06	5.72468	0	hsa-miR-23b-3p, hsa-miR-145-5p, hsa-miR-155-5p, hsa-miR-98-5p, hsa-miR-199a-3p, hsa-miR-143-3p, hsa-miR-145-3p, hsa-miR-200b-3p, hsa-miR-200c-3p, hsa-miR-1-3p, hsa-miR-27b-3p, hsa-miR-203a-3p, hsa-miR-142-3p, hsa-miR-223-5p
fat cell differentiation	GO:0045444	20	35	176	1102	1.58717e-08	1.9631e-06	3.57792	0	hsa-miR-223-3p, hsa-miR-23b-3p, hsa-let-7f-5p, hsa-miR-145-5p, hsa-miR-155-5p, hsa-miR-98-5p, hsa-miR-143-3p, hsa-miR-145-3p, hsa-let-7g-5p, hsa-miR-200b-3p, hsa-miR-200c-3p, hsa-miR-142-5p, hsa-miR-1-3p, hsa-miR-27b-3p, hsa-miR-429, hsa-miR-203a-3p, hsa-miR-200a-3p, hsa-miR-142-3p, hsa-let-7i-5p, hsa-miR-148b-3p
positive chemotaxis	GO:0050918	18	35	139	1102	1.60006e-08	1.9631e-06	4.07729	0	hsa-miR-223-3p, hsa-miR-23b-3p, hsa-miR-145-5p, hsa-miR-155-5p, hsa-miR-98-5p, hsa-miR-199a-3p, hsa-miR-574-5p, hsa-miR-145-3p, hsa-miR-200b-3p, hsa-miR-200c-3p, hsa-miR-1-3p, hsa-miR-27b-3p, hsa-miR-429, hsa-miR-203a-3p, hsa-miR-200a-3p, hsa-miR-338-5p, hsa-miR-142-3p, hsa-let-7i-5p
chondrocyte differentiation	GO:0002062	21	35	197	1102	1.72363e-08	2.06873e-06	3.35635	0	hsa-miR-223-3p, hsa-miR-149-5p, hsa-miR-23b-3p, hsa-miR-200a-5p, hsa-miR-145-5p, hsa-miR-155-5p, hsa-miR-98-5p, hsa-miR-199a-3p, hsa-miR-143-3p, hsa-miR-145-3p, hsa-let-7g-5p, hsa-miR-200c-3p, hsa-miR-142-5p, hsa-miR-1-3p, hsa-miR-1246, hsa-miR-27b-3p, hsa-miR-429, hsa-miR-203a-3p, hsa-miR-200a-3p, hsa-miR-142-3p, hsa-let-7i-5p
response to hypoxia	GO:0001666	24	35	267	1102	2.10599e-08	2.42233e-06	2.83018	0	hsa-miR-223-3p, hsa-miR-149-5p, hsa-miR-23b-3p, hsa-let-7f-5p, hsa-miR-145-5p, hsa-miR-155-5p, hsa-miR-98-5p, hsa-miR-199a-3p, hsa-miR-143-3p, hsa-miR-505-3p, hsa-miR-145-3p, hsa-let-7g-5p, hsa-miR-199b-3p, hsa-miR-200b-3p, hsa-miR-200c-3p, hsa-miR-142-5p, hsa-miR-1-3p, hsa-miR-27b-3p, hsa-miR-429, hsa-miR-203a-3p, hsa-miR-200a-3p, hsa-miR-324-5p, hsa-miR-142-3p, hsa-miR-148b-3p
positive regulation of cardiac muscle hypertrophy	GO:0010613	14	35	79	1102	2.08853e-08	2.42233e-06	5.57975	0	hsa-miR-223-3p, hsa-miR-23b-3p, hsa-let-7f-5p, hsa-miR-145-5p, hsa-miR-155-5p, hsa-miR-98-5p, hsa-miR-199a-3p, hsa-miR-200b-3p, hsa-miR-200c-3p, hsa-miR-142-5p, hsa-miR-1-3p, hsa-miR-142-3p, hsa-let-7i-5p, hsa-miR-148b-3p
branching involved in blood vessel morphogenesis	GO:0001569	18	35	142	1102	2.29289e-08	2.58348e-06	3.99115	0	hsa-miR-200a-5p, hsa-let-7f-5p, hsa-miR-145-5p, hsa-miR-155-5p, hsa-miR-98-5p, hsa-miR-199a-3p, hsa-miR-145-3p, hsa-miR-200b-3p, hsa-miR-200c-3p, hsa-miR-142-5p, hsa-miR-1-3p, hsa-miR-27b-3p, hsa-miR-429, hsa-miR-203a-3p, hsa-miR-200a-3p, hsa-miR-338-5p, hsa-miR-142-3p, hsa-miR-148b-3p
negative regulation of Rho protein signal transduction	GO:0035024	14	35	80	1102	2.48354e-08	2.74233e-06	5.51	0	hsa-miR-223-3p, hsa-miR-23b-3p, hsa-miR-155-5p, hsa-miR-199a-3p, hsa-miR-143-3p, hsa-miR-199b-3p, hsa-miR-200b-3p, hsa-miR-200c-3p, hsa-miR-142-5p, hsa-miR-1-3p, hsa-miR-27b-3p, hsa-miR-429, hsa-miR-203a-3p, hsa-miR-200a-3p
positive regulation of connective tissue growth factor production	GO:0032723	7	35	13	1102	2.6218e-08	2.83823e-06	16.9538	0	hsa-let-7f-5p, hsa-miR-98-5p, hsa-let-7g-5p, hsa-miR-200b-3p, hsa-miR-200c-3p, hsa-miR-142-3p, hsa-let-7i-5p
immune response	GO:0006955	23	35	247	1102	2.9214e-08	3.10174e-06	2.93187	0	hsa-miR-223-3p, hsa-miR-149-5p, hsa-miR-23b-3p, hsa-let-7f-5p, hsa-miR-145-5p, hsa-miR-155-5p, hsa-miR-98-5p, hsa-miR-143-3p, hsa-miR-145-3p, hsa-let-7g-5p, hsa-miR-200b-3p, hsa-miR-200c-3p, hsa-miR-142-5p, hsa-miR-1-3p, hsa-miR-27b-3p, hsa-miR-429, hsa-miR-200a-3p, hsa-miR-338-5p, hsa-miR-324-5p, hsa-miR-142-3p, hsa-let-7i-5p, hsa-miR-148b-3p, hsa-miR-223-5p
in utero embryonic development	GO:0001701	26	35	324	1102	3.11467e-08	3.18447e-06	2.52663	0	hsa-miR-223-3p, hsa-miR-149-5p, hsa-miR-23b-3p, hsa-miR-200a-5p, hsa-let-7f-5p, hsa-miR-145-5p, hsa-miR-155-5p, hsa-miR-98-5p, hsa-miR-199a-3p, hsa-miR-143-3p, hsa-miR-145-3p, hsa-let-7g-5p, hsa-miR-200b-3p, hsa-miR-200c-3p, hsa-miR-142-5p, hsa-miR-1-3p, hsa-miR-1246, hsa-miR-27b-3p, hsa-miR-429, hsa-miR-203a-3p, hsa-miR-200a-3p, hsa-miR-151a-3p, hsa-miR-338-5p, hsa-miR-324-5p, hsa-miR-142-3p, hs…
axon extension	GO:0048675	12	35	56	1102	3.0667e-08	3.18447e-06	6.74694	0	hsa-let-7f-5p, hsa-miR-155-5p, hsa-miR-98-5p, hsa-miR-143-3p, hsa-miR-145-3p, hsa-miR-200c-3p, hsa-miR-142-5p, hsa-miR-1-3p, hsa-miR-27b-3p, hsa-miR-203a-3p, hsa-miR-200a-3p, hsa-miR-338-5p
positive regulation of DNA-binding transcription factor activity	GO:0051091	22	35	226	1102	3.43737e-08	3.4505e-06	3.06498	0	hsa-miR-223-3p, hsa-miR-149-5p, hsa-miR-23b-3p, hsa-miR-200a-5p, hsa-let-7f-5p, hsa-miR-145-5p, hsa-miR-155-5p, hsa-miR-98-5p, hsa-miR-199a-3p, hsa-miR-143-3p, hsa-miR-1290, hsa-miR-145-3p, hsa-miR-200b-3p, hsa-miR-200c-3p, hsa-miR-142-5p, hsa-miR-1-3p, hsa-miR-27b-3p, hsa-miR-429, hsa-miR-203a-3p, hsa-miR-200a-3p, hsa-let-7i-5p, hsa-miR-148b-3p
positive regulation of leukocyte adhesion to vascular endothelial cell	GO:1904996	13	35	69	1102	3.65327e-08	3.47753e-06	5.93209	0	hsa-miR-223-3p, hsa-miR-149-5p, hsa-miR-23b-3p, hsa-let-7f-5p, hsa-miR-145-5p, hsa-miR-155-5p, hsa-miR-98-5p, hsa-miR-143-3p, hsa-miR-200b-3p, hsa-miR-200c-3p, hsa-miR-1-3p, hsa-miR-203a-3p, hsa-miR-324-5p
humoral immune response	GO:0006959	18	35	146	1102	3.65155e-08	3.47753e-06	3.8818	0	hsa-miR-223-3p, hsa-miR-149-5p, hsa-miR-23b-3p, hsa-let-7f-5p, hsa-miR-145-5p, hsa-miR-155-5p, hsa-miR-98-5p, hsa-miR-143-3p, hsa-miR-145-3p, hsa-let-7g-5p, hsa-miR-200b-3p, hsa-miR-200c-3p, hsa-miR-1-3p, hsa-miR-27b-3p, hsa-miR-429, hsa-miR-203a-3p, hsa-miR-200a-3p, hsa-miR-338-5p
epidermal growth factor receptor signaling pathway	GO:0007173	18	35	146	1102	3.65155e-08	3.47753e-06	3.8818	0	hsa-miR-23b-3p, hsa-miR-145-5p, hsa-miR-155-5p, hsa-miR-199a-3p, hsa-miR-143-3p, hsa-miR-505-3p, hsa-miR-145-3p, hsa-miR-200b-3p, hsa-miR-200c-3p, hsa-miR-142-5p, hsa-miR-1-3p, hsa-miR-27b-3p, hsa-miR-429, hsa-miR-203a-3p, hsa-miR-200a-3p, hsa-miR-338-5p, hsa-miR-148b-3p, hsa-miR-223-5p
spermatogenesis	GO:0007283	22	35	227	1102	3.75314e-08	3.51205e-06	3.05148	0	hsa-miR-223-3p, hsa-miR-23b-3p, hsa-miR-200a-5p, hsa-miR-145-5p, hsa-miR-155-5p, hsa-miR-199a-3p, hsa-miR-143-3p, hsa-miR-145-3p, hsa-let-7g-5p, hsa-miR-1180-3p, hsa-miR-200b-3p, hsa-miR-200c-3p, hsa-miR-142-5p, hsa-miR-1-3p, hsa-miR-1246, hsa-miR-27b-3p, hsa-miR-429, hsa-miR-203a-3p, hsa-miR-200a-3p, hsa-miR-324-5p, hsa-miR-142-3p, hsa-miR-148b-3p
negative regulation of receptor signaling pathway via JAK-STAT	GO:0046426	11	35	46	1102	3.89995e-08	3.5886e-06	7.52919	0	hsa-miR-23b-3p, hsa-let-7f-5p, hsa-miR-155-5p, hsa-miR-200b-3p, hsa-miR-200c-3p, hsa-miR-142-5p, hsa-miR-429, hsa-miR-203a-3p, hsa-miR-200a-3p, hsa-miR-324-5p, hsa-let-7i-5p
positive regulation of GTPase activity	GO:0043547	17	35	130	1102	4.39191e-08	3.97504e-06	4.11736	0	hsa-miR-223-3p, hsa-let-7f-5p, hsa-miR-145-5p, hsa-miR-155-5p, hsa-miR-98-5p, hsa-miR-199a-3p, hsa-miR-143-3p, hsa-miR-505-3p, hsa-miR-200b-3p, hsa-miR-200c-3p, hsa-miR-1-3p, hsa-miR-1246, hsa-miR-27b-3p, hsa-miR-429, hsa-miR-203a-3p, hsa-miR-200a-3p, hsa-miR-142-3p
MAPK cascade	GO:0000165	22	35	229	1102	4.46789e-08	3.97858e-06	3.02483	0	hsa-miR-223-3p, hsa-miR-149-5p, hsa-miR-23b-3p, hsa-miR-200a-5p, hsa-let-7f-5p, hsa-miR-145-5p, hsa-miR-155-5p, hsa-miR-98-5p, hsa-miR-199a-3p, hsa-miR-143-3p, hsa-miR-574-5p, hsa-let-7g-5p, hsa-miR-200b-3p, hsa-miR-200c-3p, hsa-miR-1-3p, hsa-miR-1246, hsa-miR-27b-3p, hsa-miR-429, hsa-miR-203a-3p, hsa-miR-200a-3p, hsa-miR-142-3p, hsa-miR-148b-3p
leukocyte migration	GO:0050900	12	35	58	1102	4.70269e-08	4.1212e-06	6.51429	0	hsa-miR-223-3p, hsa-miR-23b-3p, hsa-let-7f-5p, hsa-miR-145-5p, hsa-miR-155-5p, hsa-miR-199a-3p, hsa-miR-199b-3p, hsa-miR-200b-3p, hsa-miR-200c-3p, hsa-miR-203a-3p, hsa-miR-200a-3p, hsa-miR-148b-3p
cellular response to follicle-stimulating hormone stimulus	GO:0071372	11	35	47	1102	4.98639e-08	4.23536e-06	7.369	0	hsa-miR-23b-3p, hsa-let-7f-5p, hsa-miR-145-5p, hsa-miR-155-5p, hsa-miR-98-5p, hsa-miR-145-3p, hsa-miR-200b-3p, hsa-miR-200c-3p, hsa-miR-1-3p, hsa-miR-27b-3p, hsa-miR-203a-3p
hair follicle morphogenesis	GO:0031069	17	35	131	1102	4.95977e-08	4.23536e-06	4.08593	0	hsa-miR-23b-3p, hsa-miR-200a-5p, hsa-miR-145-5p, hsa-miR-155-5p, hsa-miR-98-5p, hsa-miR-143-3p, hsa-miR-145-3p, hsa-miR-1271-5p, hsa-miR-200b-3p, hsa-miR-200c-3p, hsa-miR-142-5p, hsa-miR-27b-3p, hsa-miR-429, hsa-miR-203a-3p, hsa-miR-200a-3p, hsa-miR-324-5p, hsa-miR-142-3p
negative regulation of epithelial cell proliferation	GO:0050680	20	35	188	1102	5.3151e-08	4.31539e-06	3.34954	0	hsa-miR-223-3p, hsa-miR-23b-3p, hsa-miR-145-5p, hsa-miR-155-5p, hsa-miR-143-3p, hsa-miR-1290, hsa-miR-145-3p, hsa-miR-1271-5p, hsa-miR-200b-3p, hsa-miR-200c-3p, hsa-miR-142-5p, hsa-miR-1-3p, hsa-miR-1246, hsa-miR-27b-3p, hsa-miR-429, hsa-miR-203a-3p, hsa-miR-200a-3p, hsa-miR-324-5p, hsa-let-7i-5p, hsa-miR-450b-5p
cell adhesion	GO:0007155	22	35	231	1102	5.30862e-08	4.31539e-06	2.99864	0	hsa-miR-223-3p, hsa-miR-23b-3p, hsa-miR-200a-5p, hsa-let-7f-5p, hsa-miR-145-5p, hsa-miR-155-5p, hsa-miR-98-5p, hsa-miR-199a-3p, hsa-miR-143-3p, hsa-miR-145-3p, hsa-let-7g-5p, hsa-miR-200b-3p, hsa-miR-200c-3p, hsa-miR-142-5p, hsa-miR-1-3p, hsa-miR-27b-3p, hsa-miR-429, hsa-miR-203a-3p, hsa-miR-200a-3p, hsa-miR-142-3p, hsa-let-7i-5p, hsa-miR-148b-3p
pattern specification process	GO:0007389	13	35	71	1102	5.27904e-08	4.31539e-06	5.76499	0	hsa-miR-223-3p, hsa-miR-23b-3p, hsa-miR-155-5p, hsa-let-7g-5p, hsa-miR-200b-3p, hsa-miR-200c-3p, hsa-miR-142-5p, hsa-miR-1-3p, hsa-miR-429, hsa-miR-203a-3p, hsa-miR-200a-3p, hsa-miR-324-5p, hsa-miR-142-3p
embryonic hindlimb morphogenesis	GO:0035116	14	35	85	1102	5.68443e-08	4.33026e-06	5.18588	0	hsa-miR-23b-3p, hsa-miR-200a-5p, hsa-miR-145-5p, hsa-miR-145-3p, hsa-miR-1271-5p, hsa-miR-200b-3p, hsa-miR-200c-3p, hsa-miR-1-3p, hsa-miR-27b-3p, hsa-miR-203a-3p, hsa-miR-200a-3p, hsa-miR-151a-3p, hsa-miR-142-3p, hsa-let-7i-5p
cell maturation	GO:0048469	17	35	132	1102	5.59464e-08	4.33026e-06	4.05498	0	hsa-miR-149-5p, hsa-miR-23b-3p, hsa-miR-200a-5p, hsa-miR-145-5p, hsa-miR-155-5p, hsa-miR-98-5p, hsa-miR-199a-3p, hsa-miR-145-3p, hsa-miR-200b-3p, hsa-miR-200c-3p, hsa-miR-1-3p, hsa-miR-27b-3p, hsa-miR-429, hsa-miR-203a-3p, hsa-miR-200a-3p, hsa-miR-142-3p, hsa-let-7i-5p
positive regulation of mesenchymal cell proliferation	GO:0002053	18	35	150	1102	5.72558e-08	4.33026e-06	3.77829	0	hsa-miR-223-3p, hsa-miR-149-5p, hsa-miR-200a-5p, hsa-miR-145-5p, hsa-miR-155-5p, hsa-miR-98-5p, hsa-miR-199a-3p, hsa-miR-145-3p, hsa-let-7g-5p, hsa-miR-200b-3p, hsa-miR-200c-3p, hsa-miR-142-5p, hsa-miR-1-3p, hsa-miR-429, hsa-miR-203a-3p, hsa-miR-200a-3p, hsa-miR-324-5p, hsa-miR-142-3p
regulation of angiogenesis	GO:0045765	17	35	132	1102	5.59464e-08	4.33026e-06	4.05498	0	hsa-miR-223-3p, hsa-miR-149-5p, hsa-miR-23b-3p, hsa-miR-200a-5p, hsa-let-7f-5p, hsa-miR-145-5p, hsa-miR-155-5p, hsa-miR-98-5p, hsa-miR-143-3p, hsa-miR-200b-3p, hsa-miR-200c-3p, hsa-miR-1-3p, hsa-miR-27b-3p, hsa-miR-203a-3p, hsa-miR-200a-3p, hsa-miR-324-5p, hsa-miR-142-3p
platelet activation	GO:0030168	14	35	85	1102	5.68443e-08	4.33026e-06	5.18588	0	hsa-miR-223-3p, hsa-miR-149-5p, hsa-miR-23b-3p, hsa-let-7f-5p, hsa-miR-145-5p, hsa-miR-155-5p, hsa-miR-98-5p, hsa-miR-199a-3p, hsa-miR-143-3p, hsa-miR-1-3p, hsa-miR-27b-3p, hsa-miR-203a-3p, hsa-miR-200a-3p, hsa-miR-148b-3p
positive regulation of endothelial cell proliferation	GO:0001938	21	35	211	1102	6.39578e-08	4.77177e-06	3.13365	0	hsa-miR-223-3p, hsa-miR-23b-3p, hsa-miR-145-5p, hsa-miR-155-5p, hsa-miR-98-5p, hsa-miR-199a-3p, hsa-miR-143-3p, hsa-miR-145-3p, hsa-let-7g-5p, hsa-miR-200b-3p, hsa-miR-200c-3p, hsa-miR-142-5p, hsa-miR-1-3p, hsa-miR-27b-3p, hsa-miR-429, hsa-miR-203a-3p, hsa-miR-338-5p, hsa-miR-142-3p, hsa-let-7i-5p, hsa-miR-148b-3p, hsa-miR-223-5p
skeletal muscle contraction	GO:0003009	8	35	21	1102	6.81955e-08	5.0201e-06	11.9946	0	hsa-miR-223-3p, hsa-miR-23b-3p, hsa-miR-145-5p, hsa-miR-98-5p, hsa-miR-143-3p, hsa-miR-200c-3p, hsa-miR-203a-3p, hsa-miR-148b-3p
positive regulation of extracellular matrix disassembly	GO:0090091	9	35	29	1102	7.15786e-08	5.13228e-06	9.77143	0	hsa-miR-223-3p, hsa-miR-149-5p, hsa-let-7f-5p, hsa-miR-145-5p, hsa-miR-98-5p, hsa-miR-143-3p, hsa-miR-145-3p, hsa-miR-200b-3p, hsa-miR-429
G protein-coupled receptor signaling pathway	GO:0007186	20	35	191	1102	7.08295e-08	5.13228e-06	3.29693	0	hsa-miR-223-3p, hsa-miR-149-5p, hsa-miR-23b-3p, hsa-let-7f-5p, hsa-miR-145-5p, hsa-miR-155-5p, hsa-miR-98-5p, hsa-miR-199a-3p, hsa-miR-143-3p, hsa-miR-145-3p, hsa-miR-200c-3p, hsa-miR-1-3p, hsa-miR-1246, hsa-miR-27b-3p, hsa-miR-429, hsa-miR-203a-3p, hsa-miR-200a-3p, hsa-miR-338-5p, hsa-miR-324-5p, hsa-miR-142-3p
signal transduction	GO:0007165	30	35	462	1102	7.35276e-08	5.20443e-06	2.04453	0	hsa-miR-223-3p, hsa-miR-149-5p, hsa-miR-23b-3p, hsa-let-7f-5p, hsa-miR-145-5p, hsa-miR-155-5p, hsa-miR-98-5p, hsa-miR-199a-3p, hsa-miR-143-3p, hsa-miR-505-3p, hsa-miR-1290, hsa-miR-574-5p, hsa-miR-145-3p, hsa-let-7g-5p, hsa-miR-199b-3p, hsa-miR-200b-3p, hsa-miR-200c-3p, hsa-miR-142-5p, hsa-miR-1-3p, hsa-miR-1246, hsa-miR-27b-3p, hsa-miR-429, hsa-miR-203a-3p, hsa-miR-200a-3p, hsa-miR-338-5p, hsa-m…
positive regulation of Ras protein signal transduction	GO:0046579	13	35	73	1102	7.53356e-08	5.26491e-06	5.60705	0	hsa-miR-23b-3p, hsa-miR-145-5p, hsa-miR-155-5p, hsa-miR-98-5p, hsa-miR-199a-3p, hsa-miR-145-3p, hsa-miR-200b-3p, hsa-miR-200c-3p, hsa-miR-1-3p, hsa-miR-27b-3p, hsa-miR-203a-3p, hsa-let-7i-5p, hsa-miR-148b-3p
regulation of protein phosphorylation	GO:0001932	14	35	87	1102	7.78636e-08	5.37356e-06	5.06667	0	hsa-miR-145-5p, hsa-miR-155-5p, hsa-miR-98-5p, hsa-miR-199a-3p, hsa-let-7g-5p, hsa-miR-200b-3p, hsa-miR-200c-3p, hsa-miR-142-5p, hsa-miR-1-3p, hsa-miR-1246, hsa-miR-27b-3p, hsa-miR-203a-3p, hsa-let-7i-5p, hsa-miR-148b-3p
positive regulation of JNK cascade	GO:0046330	19	35	173	1102	8.71247e-08	5.70026e-06	3.45797	0	hsa-miR-223-3p, hsa-miR-149-5p, hsa-miR-23b-3p, hsa-let-7f-5p, hsa-miR-145-5p, hsa-miR-155-5p, hsa-miR-98-5p, hsa-miR-143-3p, hsa-miR-574-5p, hsa-miR-145-3p, hsa-miR-200b-3p, hsa-miR-200c-3p, hsa-miR-1-3p, hsa-miR-27b-3p, hsa-miR-429, hsa-miR-203a-3p, hsa-miR-200a-3p, hsa-miR-142-3p, hsa-let-7i-5p
regulation of cell shape	GO:0008360	17	35	136	1102	8.95779e-08	5.70026e-06	3.93571	0	hsa-miR-223-3p, hsa-miR-23b-3p, hsa-let-7f-5p, hsa-miR-145-5p, hsa-miR-155-5p, hsa-miR-98-5p, hsa-miR-199a-3p, hsa-let-7g-5p, hsa-miR-200b-3p, hsa-miR-200c-3p, hsa-miR-142-5p, hsa-miR-1-3p, hsa-miR-429, hsa-miR-203a-3p, hsa-miR-200a-3p, hsa-miR-338-5p, hsa-miR-142-3p
meiotic cell cycle process involved in oocyte maturation	GO:1903537	7	35	15	1102	9.39547e-08	5.70026e-06	14.6933	0	hsa-let-7f-5p, hsa-miR-155-5p, hsa-miR-98-5p, hsa-miR-200c-3p, hsa-miR-1-3p, hsa-miR-27b-3p, hsa-miR-203a-3p
sympathetic neuron axon guidance	GO:0097492	7	35	15	1102	9.39547e-08	5.70026e-06	14.6933	0	hsa-let-7f-5p, hsa-miR-155-5p, hsa-miR-98-5p, hsa-miR-200c-3p, hsa-miR-1-3p, hsa-miR-27b-3p, hsa-miR-203a-3p
regulation of actin cytoskeleton organization	GO:0032956	18	35	154	1102	8.84665e-08	5.70026e-06	3.68015	0	hsa-miR-23b-3p, hsa-miR-145-5p, hsa-miR-155-5p, hsa-miR-98-5p, hsa-miR-199a-3p, hsa-miR-143-3p, hsa-miR-145-3p, hsa-miR-200b-3p, hsa-miR-200c-3p, hsa-miR-142-5p, hsa-miR-1-3p, hsa-miR-27b-3p, hsa-miR-429, hsa-miR-203a-3p, hsa-miR-200a-3p, hsa-miR-338-5p, hsa-miR-142-3p, hsa-miR-148b-3p
cellular response to lipopolysaccharide	GO:0071222	23	35	260	1102	8.43347e-08	5.70026e-06	2.78527	0	hsa-miR-223-3p, hsa-miR-149-5p, hsa-miR-23b-3p, hsa-let-7f-5p, hsa-miR-145-5p, hsa-miR-155-5p, hsa-miR-98-5p, hsa-miR-199a-3p, hsa-miR-143-3p, hsa-miR-1290, hsa-miR-574-5p, hsa-miR-145-3p, hsa-miR-1180-3p, hsa-miR-200b-3p, hsa-miR-200c-3p, hsa-miR-1-3p, hsa-miR-27b-3p, hsa-miR-203a-3p, hsa-miR-200a-3p, hsa-miR-338-5p, hsa-miR-324-5p, hsa-miR-142-3p, hsa-let-7i-5p
semaphorin-plexin signaling pathway involved in axon guidance	GO:1902287	7	35	15	1102	9.39547e-08	5.70026e-06	14.6933	0	hsa-let-7f-5p, hsa-miR-155-5p, hsa-miR-98-5p, hsa-miR-200c-3p, hsa-miR-1-3p, hsa-miR-27b-3p, hsa-miR-203a-3p
cAMP/PKA signal transduction	GO:0141156	7	35	15	1102	9.39547e-08	5.70026e-06	14.6933	0	hsa-let-7f-5p, hsa-miR-155-5p, hsa-miR-98-5p, hsa-miR-200c-3p, hsa-miR-1-3p, hsa-miR-27b-3p, hsa-miR-203a-3p
cellular response to human chorionic gonadotropin stimulus	GO:0044751	7	35	15	1102	9.39547e-08	5.70026e-06	14.6933	0	hsa-let-7f-5p, hsa-miR-155-5p, hsa-miR-98-5p, hsa-miR-200c-3p, hsa-miR-1-3p, hsa-miR-27b-3p, hsa-miR-203a-3p
lung development	GO:0030324	21	35	215	1102	9.11853e-08	5.70026e-06	3.07535	0	hsa-miR-223-3p, hsa-miR-23b-3p, hsa-miR-145-5p, hsa-miR-155-5p, hsa-miR-199a-3p, hsa-miR-143-3p, hsa-miR-145-3p, hsa-let-7g-5p, hsa-miR-199b-3p, hsa-miR-1271-5p, hsa-miR-200b-3p, hsa-miR-200c-3p, hsa-miR-1-3p, hsa-miR-1246, hsa-miR-27b-3p, hsa-miR-429, hsa-miR-203a-3p, hsa-miR-200a-3p, hsa-miR-324-5p, hsa-miR-142-3p, hsa-miR-223-5p
anatomical structure morphogenesis	GO:0009653	19	35	173	1102	8.71247e-08	5.70026e-06	3.45797	0	hsa-miR-223-3p, hsa-miR-23b-3p, hsa-miR-145-5p, hsa-miR-155-5p, hsa-miR-98-5p, hsa-miR-199a-3p, hsa-miR-1290, hsa-miR-145-3p, hsa-let-7g-5p, hsa-miR-1271-5p, hsa-miR-200b-3p, hsa-miR-200c-3p, hsa-miR-142-5p, hsa-miR-1-3p, hsa-miR-27b-3p, hsa-miR-429, hsa-miR-203a-3p, hsa-miR-200a-3p, hsa-miR-142-3p
actomyosin structure organization	GO:0031032	9	35	30	1102	1.00039e-07	6.00345e-06	9.44571	0	hsa-miR-223-3p, hsa-let-7f-5p, hsa-miR-145-5p, hsa-miR-200b-3p, hsa-miR-200c-3p, hsa-miR-1-3p, hsa-miR-200a-3p, hsa-miR-142-3p, hsa-miR-148b-3p
positive regulation of canonical NF-kappaB signal transduction	GO:0043123	22	35	239	1102	1.03873e-07	6.06178e-06	2.89827	0	hsa-miR-223-3p, hsa-miR-149-5p, hsa-miR-23b-3p, hsa-let-7f-5p, hsa-miR-145-5p, hsa-miR-155-5p, hsa-miR-98-5p, hsa-miR-199a-3p, hsa-miR-143-3p, hsa-miR-145-3p, hsa-let-7g-5p, hsa-miR-1180-3p, hsa-miR-200b-3p, hsa-miR-200c-3p, hsa-miR-1-3p, hsa-miR-27b-3p, hsa-miR-429, hsa-miR-203a-3p, hsa-miR-200a-3p, hsa-miR-338-5p, hsa-miR-142-3p, hsa-let-7i-5p
regulation of cell adhesion	GO:0030155	15	35	104	1102	1.04305e-07	6.06178e-06	4.54121	0	hsa-miR-223-3p, hsa-miR-23b-3p, hsa-miR-145-5p, hsa-miR-155-5p, hsa-miR-143-3p, hsa-miR-145-3p, hsa-miR-200b-3p, hsa-miR-200c-3p, hsa-miR-142-5p, hsa-miR-1-3p, hsa-miR-27b-3p, hsa-miR-203a-3p, hsa-miR-200a-3p, hsa-miR-142-3p, hsa-miR-148b-3p
protein transport	GO:0015031	15	35	104	1102	1.04305e-07	6.06178e-06	4.54121	0	hsa-miR-223-3p, hsa-miR-200a-5p, hsa-let-7f-5p, hsa-miR-145-5p, hsa-miR-155-5p, hsa-miR-98-5p, hsa-miR-143-3p, hsa-miR-145-3p, hsa-miR-200b-3p, hsa-miR-200c-3p, hsa-miR-27b-3p, hsa-miR-429, hsa-miR-203a-3p, hsa-miR-200a-3p, hsa-miR-223-5p
intestinal epithelial cell development	GO:0060576	10	35	40	1102	1.17787e-07	6.77399e-06	7.87143	0	hsa-miR-223-3p, hsa-miR-23b-3p, hsa-let-7f-5p, hsa-miR-145-5p, hsa-miR-98-5p, hsa-miR-199a-3p, hsa-miR-143-3p, hsa-miR-142-5p, hsa-miR-203a-3p, hsa-miR-200a-3p
negative regulation of transcription by RNA polymerase II	GO:0000122	31	35	508	1102	1.23364e-07	6.89236e-06	1.92137	0	hsa-miR-223-3p, hsa-miR-149-5p, hsa-miR-23b-3p, hsa-miR-200a-5p, hsa-let-7f-5p, hsa-miR-145-5p, hsa-miR-155-5p, hsa-miR-98-5p, hsa-miR-199a-3p, hsa-miR-143-3p, hsa-miR-505-3p, hsa-miR-1290, hsa-miR-574-5p, hsa-miR-145-3p, hsa-let-7g-5p, hsa-miR-1271-5p, hsa-miR-200b-3p, hsa-miR-200c-3p, hsa-miR-142-5p, hsa-miR-1-3p, hsa-miR-1246, hsa-miR-27b-3p, hsa-miR-429, hsa-miR-203a-3p, hsa-miR-200a-3p, hsa-…
response to activity	GO:0014823	17	35	139	1102	1.26087e-07	6.89236e-06	3.85077	0	hsa-miR-223-3p, hsa-miR-149-5p, hsa-miR-23b-3p, hsa-let-7f-5p, hsa-miR-145-5p, hsa-miR-155-5p, hsa-miR-98-5p, hsa-miR-199a-3p, hsa-miR-143-3p, hsa-miR-200b-3p, hsa-miR-200c-3p, hsa-miR-142-5p, hsa-miR-1-3p, hsa-miR-429, hsa-miR-203a-3p, hsa-miR-200a-3p, hsa-miR-148b-3p
response to hydroperoxide	GO:0033194	11	35	51	1102	1.25406e-07	6.89236e-06	6.79104	0	hsa-miR-223-3p, hsa-miR-149-5p, hsa-miR-23b-3p, hsa-miR-145-5p, hsa-miR-98-5p, hsa-miR-199a-3p, hsa-miR-200b-3p, hsa-miR-200c-3p, hsa-miR-1-3p, hsa-miR-429, hsa-miR-324-5p
positive regulation of interferon-beta production	GO:0032728	11	35	51	1102	1.25406e-07	6.89236e-06	6.79104	0	hsa-miR-223-3p, hsa-miR-149-5p, hsa-miR-23b-3p, hsa-miR-143-3p, hsa-miR-505-3p, hsa-miR-145-3p, hsa-miR-200c-3p, hsa-miR-203a-3p, hsa-miR-142-3p, hsa-let-7i-5p, hsa-miR-148b-3p
protein modification process	GO:0036211	13	35	76	1102	1.25656e-07	6.89236e-06	5.38571	0	hsa-miR-223-3p, hsa-miR-145-5p, hsa-miR-98-5p, hsa-miR-143-3p, hsa-let-7g-5p, hsa-miR-200b-3p, hsa-miR-200c-3p, hsa-miR-142-5p, hsa-miR-1-3p, hsa-miR-429, hsa-miR-203a-3p, hsa-miR-200a-3p, hsa-miR-324-5p
positive regulation of glucose import	GO:0046326	16	35	122	1102	1.31087e-07	7.09538e-06	4.12927	0	hsa-miR-149-5p, hsa-miR-145-5p, hsa-miR-155-5p, hsa-miR-98-5p, hsa-miR-199a-3p, hsa-miR-143-3p, hsa-miR-505-3p, hsa-let-7g-5p, hsa-miR-1271-5p, hsa-miR-200c-3p, hsa-miR-142-5p, hsa-miR-1-3p, hsa-miR-429, hsa-miR-203a-3p, hsa-miR-200a-3p, hsa-let-7i-5p
positive regulation of neuroblast proliferation	GO:0002052	18	35	158	1102	1.34802e-07	7.22567e-06	3.58698	0	hsa-miR-223-3p, hsa-miR-23b-3p, hsa-miR-200a-5p, hsa-miR-145-5p, hsa-miR-155-5p, hsa-miR-199a-3p, hsa-miR-143-3p, hsa-miR-145-3p, hsa-miR-200b-3p, hsa-miR-200c-3p, hsa-miR-142-5p, hsa-miR-1-3p, hsa-miR-27b-3p, hsa-miR-429, hsa-miR-203a-3p, hsa-miR-200a-3p, hsa-miR-324-5p, hsa-miR-142-3p
Rho protein signal transduction	GO:0007266	13	35	77	1102	1.48205e-07	7.79274e-06	5.31577	0	hsa-miR-223-3p, hsa-miR-23b-3p, hsa-miR-145-5p, hsa-miR-155-5p, hsa-miR-98-5p, hsa-miR-199a-3p, hsa-miR-143-3p, hsa-let-7g-5p, hsa-miR-199b-3p, hsa-miR-200b-3p, hsa-miR-200c-3p, hsa-miR-142-3p, hsa-miR-148b-3p
pancreas development	GO:0031016	13	35	77	1102	1.48205e-07	7.79274e-06	5.31577	0	hsa-miR-23b-3p, hsa-miR-200a-5p, hsa-miR-145-5p, hsa-miR-155-5p, hsa-miR-199a-3p, hsa-let-7g-5p, hsa-miR-200b-3p, hsa-miR-200c-3p, hsa-miR-1-3p, hsa-miR-27b-3p, hsa-miR-203a-3p, hsa-miR-200a-3p, hsa-miR-142-3p
positive regulation of apoptotic process	GO:0043065	26	35	347	1102	1.53864e-07	8.01398e-06	2.35916	0	hsa-miR-223-3p, hsa-miR-149-5p, hsa-miR-23b-3p, hsa-miR-200a-5p, hsa-let-7f-5p, hsa-miR-145-5p, hsa-miR-155-5p, hsa-miR-98-5p, hsa-miR-199a-3p, hsa-miR-143-3p, hsa-miR-505-3p, hsa-miR-1290, hsa-miR-574-5p, hsa-let-7g-5p, hsa-miR-200b-3p, hsa-miR-200c-3p, hsa-miR-142-5p, hsa-miR-1-3p, hsa-miR-27b-3p, hsa-miR-429, hsa-miR-203a-3p, hsa-miR-200a-3p, hsa-miR-338-5p, hsa-miR-142-3p, hsa-let-7i-5p, hsa-…
positive regulation of ERK1 and ERK2 cascade	GO:0070374	24	35	294	1102	1.66923e-07	8.53315e-06	2.57026	0	hsa-miR-223-3p, hsa-miR-149-5p, hsa-miR-23b-3p, hsa-miR-145-5p, hsa-miR-155-5p, hsa-miR-98-5p, hsa-miR-199a-3p, hsa-miR-143-3p, hsa-miR-505-3p, hsa-miR-574-5p, hsa-miR-145-3p, hsa-let-7g-5p, hsa-miR-200b-3p, hsa-miR-200c-3p, hsa-miR-1-3p, hsa-miR-27b-3p, hsa-miR-429, hsa-miR-203a-3p, hsa-miR-200a-3p, hsa-miR-151a-3p, hsa-miR-338-5p, hsa-miR-142-3p, hsa-let-7i-5p, hsa-miR-223-5p
positive regulation of neuron projection development	GO:0010976	16	35	124	1102	1.66841e-07	8.53315e-06	4.06267	0	hsa-miR-223-3p, hsa-miR-149-5p, hsa-miR-23b-3p, hsa-miR-145-5p, hsa-miR-155-5p, hsa-miR-199a-3p, hsa-miR-143-3p, hsa-let-7g-5p, hsa-miR-199b-3p, hsa-miR-200c-3p, hsa-miR-142-5p, hsa-miR-1-3p, hsa-miR-27b-3p, hsa-miR-203a-3p, hsa-miR-151a-3p, hsa-let-7i-5p
epithelial to mesenchymal transition	GO:0001837	22	35	245	1102	1.68701e-07	8.54494e-06	2.82729	0	hsa-miR-149-5p, hsa-miR-23b-3p, hsa-miR-200a-5p, hsa-miR-145-5p, hsa-miR-155-5p, hsa-miR-98-5p, hsa-miR-199a-3p, hsa-miR-145-3p, hsa-let-7g-5p, hsa-miR-200b-3p, hsa-miR-200c-3p, hsa-miR-142-5p, hsa-miR-1-3p, hsa-miR-1246, hsa-miR-27b-3p, hsa-miR-429, hsa-miR-203a-3p, hsa-miR-200a-3p, hsa-miR-324-5p, hsa-miR-142-3p, hsa-let-7i-5p, hsa-miR-148b-3p
negative regulation of stress fiber assembly	GO:0051497	13	35	78	1102	1.74342e-07	8.59414e-06	5.24762	0	hsa-miR-223-3p, hsa-miR-23b-3p, hsa-miR-145-5p, hsa-miR-155-5p, hsa-miR-199a-3p, hsa-miR-143-3p, hsa-miR-200b-3p, hsa-miR-200c-3p, hsa-miR-1-3p, hsa-miR-27b-3p, hsa-miR-429, hsa-miR-203a-3p, hsa-miR-200a-3p
positive regulation of DNA binding	GO:0043388	13	35	78	1102	1.74342e-07	8.59414e-06	5.24762	0	hsa-miR-149-5p, hsa-miR-145-5p, hsa-miR-155-5p, hsa-miR-98-5p, hsa-miR-199a-3p, hsa-miR-143-3p, hsa-miR-574-5p, hsa-miR-145-3p, hsa-miR-1-3p, hsa-miR-200a-3p, hsa-miR-142-3p, hsa-let-7i-5p, hsa-miR-223-5p
response to amino acid	GO:0043200	13	35	78	1102	1.74342e-07	8.59414e-06	5.24762	0	hsa-miR-223-3p, hsa-miR-149-5p, hsa-miR-23b-3p, hsa-let-7f-5p, hsa-miR-145-5p, hsa-miR-155-5p, hsa-miR-98-5p, hsa-miR-199a-3p, hsa-let-7g-5p, hsa-miR-200b-3p, hsa-miR-200c-3p, hsa-miR-1-3p, hsa-miR-203a-3p
positive regulation of tyrosine phosphorylation of STAT protein	GO:0042531	15	35	108	1102	1.77622e-07	8.60221e-06	4.37302	0	hsa-miR-223-3p, hsa-miR-149-5p, hsa-let-7f-5p, hsa-miR-145-5p, hsa-miR-155-5p, hsa-miR-98-5p, hsa-miR-199a-3p, hsa-miR-143-3p, hsa-miR-145-3p, hsa-let-7g-5p, hsa-miR-142-5p, hsa-miR-1-3p, hsa-miR-429, hsa-miR-203a-3p, hsa-let-7i-5p
positive regulation of tumor necrosis factor production	GO:0032760	20	35	201	1102	1.77294e-07	8.60221e-06	3.13291	0	hsa-miR-223-3p, hsa-miR-149-5p, hsa-let-7f-5p, hsa-miR-145-5p, hsa-miR-155-5p, hsa-miR-98-5p, hsa-miR-199a-3p, hsa-miR-143-3p, hsa-miR-505-3p, hsa-miR-574-5p, hsa-miR-145-3p, hsa-let-7g-5p, hsa-miR-1-3p, hsa-miR-27b-3p, hsa-miR-203a-3p, hsa-miR-200a-3p, hsa-miR-151a-3p, hsa-miR-142-3p, hsa-let-7i-5p, hsa-miR-148b-3p
negative regulation of apoptotic process	GO:0043066	30	35	478	1102	1.87234e-07	8.98888e-06	1.97609	0	hsa-miR-223-3p, hsa-miR-149-5p, hsa-miR-23b-3p, hsa-miR-200a-5p, hsa-let-7f-5p, hsa-miR-145-5p, hsa-miR-155-5p, hsa-miR-98-5p, hsa-miR-199a-3p, hsa-miR-143-3p, hsa-miR-505-3p, hsa-miR-1290, hsa-miR-145-3p, hsa-let-7g-5p, hsa-miR-1271-5p, hsa-miR-200b-3p, hsa-miR-200c-3p, hsa-miR-142-5p, hsa-miR-1-3p, hsa-miR-1246, hsa-miR-27b-3p, hsa-miR-429, hsa-miR-203a-3p, hsa-miR-200a-3p, hsa-miR-151a-3p, hsa…
positive regulation of osteoblast differentiation	GO:0045669	20	35	202	1102	1.93711e-07	9.14086e-06	3.1174	0	hsa-miR-223-3p, hsa-miR-149-5p, hsa-miR-23b-3p, hsa-miR-200a-5p, hsa-let-7f-5p, hsa-miR-145-5p, hsa-miR-155-5p, hsa-miR-98-5p, hsa-miR-199a-3p, hsa-miR-143-3p, hsa-miR-200b-3p, hsa-miR-200c-3p, hsa-miR-142-5p, hsa-miR-1-3p, hsa-miR-429, hsa-miR-203a-3p, hsa-miR-200a-3p, hsa-miR-142-3p, hsa-let-7i-5p, hsa-miR-148b-3p
cellular response to hepatocyte growth factor stimulus	GO:0035729	11	35	53	1102	1.92467e-07	9.14086e-06	6.53477	0	hsa-miR-223-3p, hsa-miR-155-5p, hsa-miR-98-5p, hsa-miR-199a-3p, hsa-miR-1290, hsa-miR-145-3p, hsa-miR-200b-3p, hsa-miR-27b-3p, hsa-miR-203a-3p, hsa-miR-200a-3p, hsa-miR-338-5p
regulation of smooth muscle cell differentiation	GO:0051150	10	35	42	1102	1.95875e-07	9.16462e-06	7.4966	0	hsa-miR-223-3p, hsa-miR-23b-3p, hsa-miR-145-5p, hsa-miR-200b-3p, hsa-miR-200c-3p, hsa-miR-142-5p, hsa-miR-1-3p, hsa-miR-429, hsa-miR-200a-3p, hsa-let-7i-5p
phospholipase C-activating G protein-coupled receptor signaling pathway	GO:0007200	16	35	126	1102	2.1133e-07	9.80466e-06	3.99819	0	hsa-miR-223-3p, hsa-let-7f-5p, hsa-miR-145-5p, hsa-miR-155-5p, hsa-miR-98-5p, hsa-miR-199a-3p, hsa-miR-143-3p, hsa-miR-145-3p, hsa-miR-200b-3p, hsa-miR-200c-3p, hsa-miR-142-5p, hsa-miR-1-3p, hsa-miR-27b-3p, hsa-miR-429, hsa-miR-203a-3p, hsa-miR-148b-3p
pyroptotic inflammatory response	GO:0070269	11	35	54	1102	2.36685e-07	1.08895e-05	6.41376	0	hsa-miR-223-3p, hsa-miR-145-5p, hsa-miR-155-5p, hsa-miR-98-5p, hsa-let-7g-5p, hsa-miR-200b-3p, hsa-miR-200c-3p, hsa-miR-1-3p, hsa-miR-429, hsa-miR-203a-3p, hsa-miR-200a-3p
positive regulation of nitric-oxide synthase biosynthetic process	GO:0051770	13	35	80	1102	2.39442e-07	1.09253e-05	5.11643	0	hsa-miR-223-3p, hsa-miR-145-5p, hsa-miR-155-5p, hsa-miR-98-5p, hsa-miR-199a-3p, hsa-miR-143-3p, hsa-miR-145-3p, hsa-miR-200b-3p, hsa-miR-200c-3p, hsa-miR-1-3p, hsa-miR-203a-3p, hsa-miR-200a-3p, hsa-let-7i-5p
protein ubiquitination	GO:0016567	20	35	205	1102	2.51826e-07	1.09767e-05	3.07178	0	hsa-miR-223-3p, hsa-miR-23b-3p, hsa-let-7f-5p, hsa-miR-145-5p, hsa-miR-155-5p, hsa-miR-98-5p, hsa-miR-199a-3p, hsa-miR-143-3p, hsa-miR-505-3p, hsa-miR-200b-3p, hsa-miR-200c-3p, hsa-miR-142-5p, hsa-miR-1-3p, hsa-miR-27b-3p, hsa-miR-429, hsa-miR-203a-3p, hsa-miR-200a-3p, hsa-miR-324-5p, hsa-let-7i-5p, hsa-miR-223-5p
heart process	GO:0003015	9	35	33	1102	2.52499e-07	1.09767e-05	8.58701	0	hsa-let-7f-5p, hsa-miR-155-5p, hsa-miR-98-5p, hsa-miR-199a-3p, hsa-miR-200c-3p, hsa-miR-1-3p, hsa-miR-27b-3p, hsa-miR-203a-3p, hsa-miR-200a-3p
positive regulation of lymphocyte proliferation	GO:0050671	9	35	33	1102	2.52499e-07	1.09767e-05	8.58701	0	hsa-miR-149-5p, hsa-let-7f-5p, hsa-miR-145-5p, hsa-miR-155-5p, hsa-miR-98-5p, hsa-miR-145-3p, hsa-miR-1-3p, hsa-miR-203a-3p, hsa-let-7i-5p
cellular response to zinc ion starvation	GO:0034224	14	35	95	1102	2.52109e-07	1.09767e-05	4.64	0	hsa-miR-223-3p, hsa-miR-149-5p, hsa-miR-145-5p, hsa-miR-155-5p, hsa-miR-199a-3p, hsa-miR-143-3p, hsa-miR-145-3p, hsa-miR-200b-3p, hsa-miR-200c-3p, hsa-miR-1-3p, hsa-miR-429, hsa-miR-203a-3p, hsa-miR-324-5p, hsa-miR-223-5p
negative regulation of canonical Wnt signaling pathway	GO:0090090	22	35	250	1102	2.49832e-07	1.09767e-05	2.77074	0	hsa-miR-223-3p, hsa-miR-23b-3p, hsa-miR-200a-5p, hsa-miR-145-5p, hsa-miR-155-5p, hsa-miR-98-5p, hsa-miR-199a-3p, hsa-miR-143-3p, hsa-miR-505-3p, hsa-miR-145-3p, hsa-miR-1271-5p, hsa-miR-200b-3p, hsa-miR-200c-3p, hsa-miR-1-3p, hsa-miR-1246, hsa-miR-27b-3p, hsa-miR-429, hsa-miR-203a-3p, hsa-miR-200a-3p, hsa-miR-324-5p, hsa-miR-142-3p, hsa-miR-450b-5p
lactation	GO:0007595	19	35	184	1102	2.50307e-07	1.09767e-05	3.25124	0	hsa-miR-223-3p, hsa-let-7f-5p, hsa-miR-145-5p, hsa-miR-155-5p, hsa-miR-98-5p, hsa-miR-199a-3p, hsa-miR-143-3p, hsa-miR-505-3p, hsa-miR-1290, hsa-miR-145-3p, hsa-let-7g-5p, hsa-miR-199b-3p, hsa-miR-200b-3p, hsa-miR-200c-3p, hsa-miR-142-5p, hsa-miR-1-3p, hsa-miR-27b-3p, hsa-miR-429, hsa-miR-203a-3p
glomerular endothelium development	GO:0072011	7	35	17	1102	2.71341e-07	1.17037e-05	12.9647	0	hsa-let-7f-5p, hsa-miR-155-5p, hsa-miR-98-5p, hsa-miR-200c-3p, hsa-miR-1-3p, hsa-miR-27b-3p, hsa-miR-203a-3p
peptidyl-tyrosine autophosphorylation	GO:0038083	15	35	112	1102	2.95323e-07	1.26394e-05	4.21684	0	hsa-miR-223-3p, hsa-miR-23b-3p, hsa-miR-145-5p, hsa-miR-155-5p, hsa-miR-199a-3p, hsa-miR-143-3p, hsa-miR-145-3p, hsa-let-7g-5p, hsa-miR-200b-3p, hsa-miR-200c-3p, hsa-miR-1246, hsa-miR-27b-3p, hsa-miR-203a-3p, hsa-miR-200a-3p, hsa-miR-223-5p
bone mineralization	GO:0030282	16	35	129	1102	2.98669e-07	1.26843e-05	3.9052	0	hsa-miR-23b-3p, hsa-miR-145-5p, hsa-miR-155-5p, hsa-miR-199a-3p, hsa-miR-143-3p, hsa-miR-145-3p, hsa-let-7g-5p, hsa-miR-1271-5p, hsa-miR-200b-3p, hsa-miR-200c-3p, hsa-miR-142-5p, hsa-miR-1-3p, hsa-miR-1246, hsa-miR-27b-3p, hsa-miR-429, hsa-miR-203a-3p
inflammatory response	GO:0006954	24	35	303	1102	3.1551e-07	1.31343e-05	2.49392	0	hsa-miR-223-3p, hsa-miR-149-5p, hsa-miR-23b-3p, hsa-let-7f-5p, hsa-miR-145-5p, hsa-miR-155-5p, hsa-miR-98-5p, hsa-miR-199a-3p, hsa-miR-143-3p, hsa-miR-574-5p, hsa-miR-145-3p, hsa-let-7g-5p, hsa-miR-1180-3p, hsa-miR-200b-3p, hsa-miR-200c-3p, hsa-miR-142-5p, hsa-miR-1-3p, hsa-miR-27b-3p, hsa-miR-429, hsa-miR-203a-3p, hsa-miR-200a-3p, hsa-miR-142-3p, hsa-let-7i-5p, hsa-miR-148b-3p
positive regulation of cell cycle G1/S phase transition	GO:1902808	10	35	44	1102	3.16404e-07	1.31343e-05	7.15584	0	hsa-miR-145-5p, hsa-miR-155-5p, hsa-miR-98-5p, hsa-miR-143-3p, hsa-miR-1290, hsa-miR-200b-3p, hsa-miR-429, hsa-miR-203a-3p, hsa-miR-200a-3p, hsa-miR-324-5p
positive regulation of podosome assembly	GO:0071803	10	35	44	1102	3.16404e-07	1.31343e-05	7.15584	0	hsa-miR-23b-3p, hsa-miR-145-5p, hsa-miR-155-5p, hsa-miR-199a-3p, hsa-miR-143-3p, hsa-miR-145-3p, hsa-miR-200b-3p, hsa-miR-200c-3p, hsa-miR-429, hsa-miR-203a-3p
response to ethanol	GO:0045471	17	35	148	1102	3.33473e-07	1.34387e-05	3.6166	0	hsa-miR-223-3p, hsa-miR-149-5p, hsa-miR-23b-3p, hsa-let-7f-5p, hsa-miR-145-5p, hsa-miR-155-5p, hsa-miR-98-5p, hsa-miR-143-3p, hsa-miR-145-3p, hsa-let-7g-5p, hsa-miR-200b-3p, hsa-miR-200c-3p, hsa-miR-142-5p, hsa-miR-1-3p, hsa-miR-203a-3p, hsa-let-7i-5p, hsa-miR-223-5p
regulation of glucose transmembrane transport	GO:0010827	8	35	25	1102	3.31462e-07	1.34387e-05	10.0754	0	hsa-let-7f-5p, hsa-miR-145-5p, hsa-miR-155-5p, hsa-miR-98-5p, hsa-miR-200c-3p, hsa-miR-1-3p, hsa-miR-27b-3p, hsa-miR-203a-3p
cytoskeleton organization	GO:0007010	14	35	97	1102	3.3181e-07	1.34387e-05	4.54433	0	hsa-miR-223-3p, hsa-let-7f-5p, hsa-miR-145-5p, hsa-miR-98-5p, hsa-miR-199a-3p, hsa-miR-145-3p, hsa-miR-199b-3p, hsa-miR-200b-3p, hsa-miR-200c-3p, hsa-miR-1-3p, hsa-miR-27b-3p, hsa-miR-429, hsa-miR-203a-3p, hsa-miR-200a-3p
cytokine-mediated signaling pathway	GO:0019221	19	35	187	1102	3.2921e-07	1.34387e-05	3.19908	0	hsa-miR-223-3p, hsa-miR-149-5p, hsa-let-7f-5p, hsa-miR-145-5p, hsa-miR-155-5p, hsa-miR-98-5p, hsa-miR-199a-3p, hsa-miR-143-3p, hsa-miR-505-3p, hsa-miR-200c-3p, hsa-miR-142-5p, hsa-miR-1-3p, hsa-miR-27b-3p, hsa-miR-429, hsa-miR-203a-3p, hsa-miR-200a-3p, hsa-miR-151a-3p, hsa-miR-142-3p, hsa-let-7i-5p
negative regulation of angiogenesis	GO:0016525	19	35	188	1102	3.60246e-07	1.44124e-05	3.18207	0	hsa-miR-223-3p, hsa-miR-149-5p, hsa-miR-200a-5p, hsa-let-7f-5p, hsa-miR-145-5p, hsa-miR-155-5p, hsa-miR-143-3p, hsa-let-7g-5p, hsa-miR-200b-3p, hsa-miR-200c-3p, hsa-miR-142-5p, hsa-miR-1-3p, hsa-miR-27b-3p, hsa-miR-203a-3p, hsa-miR-200a-3p, hsa-miR-324-5p, hsa-miR-142-3p, hsa-let-7i-5p, hsa-miR-148b-3p
neural tube closure	GO:0001843	16	35	131	1102	3.74052e-07	1.47181e-05	3.84558	0	hsa-miR-149-5p, hsa-miR-23b-3p, hsa-miR-145-5p, hsa-miR-155-5p, hsa-miR-98-5p, hsa-miR-200b-3p, hsa-miR-200c-3p, hsa-miR-142-5p, hsa-miR-1-3p, hsa-miR-27b-3p, hsa-miR-429, hsa-miR-203a-3p, hsa-miR-200a-3p, hsa-miR-151a-3p, hsa-miR-324-5p, hsa-let-7i-5p
mitochondrion organization	GO:0007005	15	35	114	1102	3.77612e-07	1.47181e-05	4.14286	0	hsa-miR-223-3p, hsa-miR-23b-3p, hsa-let-7f-5p, hsa-miR-145-5p, hsa-miR-155-5p, hsa-miR-98-5p, hsa-miR-199a-3p, hsa-miR-200c-3p, hsa-miR-1-3p, hsa-miR-1246, hsa-miR-27b-3p, hsa-miR-203a-3p, hsa-miR-200a-3p, hsa-miR-324-5p, hsa-miR-142-3p
somatic stem cell division	GO:0048103	13	35	83	1102	3.78548e-07	1.47181e-05	4.9315	0	hsa-miR-23b-3p, hsa-miR-145-5p, hsa-miR-145-3p, hsa-let-7g-5p, hsa-miR-200b-3p, hsa-miR-200c-3p, hsa-miR-142-5p, hsa-miR-1-3p, hsa-miR-27b-3p, hsa-miR-203a-3p, hsa-miR-200a-3p, hsa-miR-338-5p, hsa-miR-324-5p
type I pneumocyte differentiation	GO:0060509	13	35	83	1102	3.78548e-07	1.47181e-05	4.9315	0	hsa-miR-145-5p, hsa-miR-155-5p, hsa-miR-143-3p, hsa-miR-1290, hsa-miR-145-3p, hsa-let-7g-5p, hsa-miR-200b-3p, hsa-miR-200c-3p, hsa-miR-1-3p, hsa-miR-1246, hsa-miR-27b-3p, hsa-miR-203a-3p, hsa-miR-200a-3p
axonogenesis	GO:0007409	18	35	169	1102	4.01839e-07	1.55143e-05	3.35351	0	hsa-miR-223-3p, hsa-miR-145-5p, hsa-miR-155-5p, hsa-miR-98-5p, hsa-miR-199a-3p, hsa-miR-143-3p, hsa-miR-505-3p, hsa-miR-1290, hsa-miR-145-3p, hsa-miR-200b-3p, hsa-miR-200c-3p, hsa-miR-142-5p, hsa-miR-27b-3p, hsa-miR-429, hsa-miR-203a-3p, hsa-miR-200a-3p, hsa-miR-142-3p, hsa-miR-223-5p
defense response to bacterium	GO:0042742	15	35	115	1102	4.26134e-07	1.55572e-05	4.10683	0	hsa-miR-149-5p, hsa-miR-23b-3p, hsa-miR-145-5p, hsa-miR-155-5p, hsa-miR-98-5p, hsa-miR-145-3p, hsa-miR-200b-3p, hsa-miR-200c-3p, hsa-miR-1-3p, hsa-miR-27b-3p, hsa-miR-429, hsa-miR-203a-3p, hsa-miR-200a-3p, hsa-miR-142-3p, hsa-let-7i-5p
positive regulation of hydrogen sulfide biosynthetic process	GO:1904828	9	35	35	1102	4.42399e-07	1.55572e-05	8.09633	0	hsa-miR-223-3p, hsa-miR-149-5p, hsa-miR-145-5p, hsa-miR-199a-3p, hsa-miR-200b-3p, hsa-miR-200c-3p, hsa-miR-1-3p, hsa-miR-429, hsa-miR-324-5p
cellular response to wortmannin	GO:1904568	9	35	35	1102	4.42399e-07	1.55572e-05	8.09633	0	hsa-miR-223-3p, hsa-miR-149-5p, hsa-miR-145-5p, hsa-miR-199a-3p, hsa-miR-200b-3p, hsa-miR-200c-3p, hsa-miR-1-3p, hsa-miR-429, hsa-miR-324-5p
insulin-like growth factor receptor signaling pathway	GO:0048009	18	35	170	1102	4.41801e-07	1.55572e-05	3.33378	0	hsa-miR-223-3p, hsa-miR-145-5p, hsa-miR-155-5p, hsa-miR-98-5p, hsa-miR-199a-3p, hsa-miR-143-3p, hsa-miR-145-3p, hsa-miR-200b-3p, hsa-miR-200c-3p, hsa-miR-1-3p, hsa-miR-1246, hsa-miR-27b-3p, hsa-miR-429, hsa-miR-203a-3p, hsa-miR-200a-3p, hsa-let-7i-5p, hsa-miR-148b-3p, hsa-miR-223-5p
positive regulation of stress fiber assembly	GO:0051496	17	35	150	1102	4.09773e-07	1.55572e-05	3.56838	0	hsa-miR-149-5p, hsa-miR-145-5p, hsa-miR-155-5p, hsa-miR-98-5p, hsa-miR-199a-3p, hsa-miR-143-3p, hsa-miR-145-3p, hsa-let-7g-5p, hsa-miR-200b-3p, hsa-miR-200c-3p, hsa-miR-142-5p, hsa-miR-1-3p, hsa-miR-27b-3p, hsa-miR-203a-3p, hsa-miR-200a-3p, hsa-miR-338-5p, hsa-miR-142-3p
regulation of neutrophil migration	GO:1902622	7	35	18	1102	4.34035e-07	1.55572e-05	12.2444	0	hsa-miR-149-5p, hsa-miR-155-5p, hsa-miR-200b-3p, hsa-miR-200c-3p, hsa-miR-142-5p, hsa-miR-203a-3p, hsa-miR-142-3p
artery smooth muscle contraction	GO:0014824	7	35	18	1102	4.34035e-07	1.55572e-05	12.2444	0	hsa-let-7f-5p, hsa-miR-155-5p, hsa-miR-98-5p, hsa-miR-200c-3p, hsa-miR-1-3p, hsa-miR-27b-3p, hsa-miR-203a-3p
monocyte differentiation	GO:0030224	13	35	84	1102	4.38997e-07	1.55572e-05	4.87279	0	hsa-miR-223-3p, hsa-let-7f-5p, hsa-miR-145-5p, hsa-miR-155-5p, hsa-miR-199a-3p, hsa-miR-200b-3p, hsa-miR-200c-3p, hsa-miR-1-3p, hsa-miR-27b-3p, hsa-miR-429, hsa-miR-203a-3p, hsa-let-7i-5p, hsa-miR-148b-3p
symbiont entry into host cell	GO:0046718	16	35	132	1102	4.17929e-07	1.55572e-05	3.81645	0	hsa-miR-223-3p, hsa-miR-23b-3p, hsa-miR-145-5p, hsa-miR-155-5p, hsa-miR-98-5p, hsa-miR-143-3p, hsa-miR-145-3p, hsa-miR-200b-3p, hsa-miR-200c-3p, hsa-miR-142-5p, hsa-miR-27b-3p, hsa-miR-203a-3p, hsa-miR-200a-3p, hsa-miR-338-5p, hsa-miR-142-3p, hsa-miR-148b-3p
ruffle assembly	GO:0097178	7	35	18	1102	4.34035e-07	1.55572e-05	12.2444	0	hsa-miR-145-5p, hsa-miR-155-5p, hsa-miR-200b-3p, hsa-miR-200c-3p, hsa-miR-142-5p, hsa-miR-1-3p, hsa-miR-142-3p
positive regulation of neutrophil chemotaxis	GO:0090023	9	35	35	1102	4.42399e-07	1.55572e-05	8.09633	0	hsa-let-7f-5p, hsa-miR-145-5p, hsa-miR-155-5p, hsa-miR-98-5p, hsa-miR-200b-3p, hsa-miR-200c-3p, hsa-miR-142-5p, hsa-miR-1-3p, hsa-miR-142-3p
neural crest cell migration	GO:0001755	13	35	84	1102	4.38997e-07	1.55572e-05	4.87279	0	hsa-miR-223-3p, hsa-miR-155-5p, hsa-miR-145-3p, hsa-miR-200b-3p, hsa-miR-200c-3p, hsa-miR-142-5p, hsa-miR-1-3p, hsa-miR-27b-3p, hsa-miR-429, hsa-miR-200a-3p, hsa-miR-338-5p, hsa-miR-324-5p, hsa-miR-148b-3p
inner ear development	GO:0048839	14	35	99	1102	4.33685e-07	1.55572e-05	4.45253	0	hsa-miR-145-5p, hsa-miR-143-3p, hsa-miR-505-3p, hsa-miR-200b-3p, hsa-miR-142-5p, hsa-miR-1-3p, hsa-miR-27b-3p, hsa-miR-429, hsa-miR-203a-3p, hsa-miR-200a-3p, hsa-miR-324-5p, hsa-miR-142-3p, hsa-let-7i-5p, hsa-miR-450b-5p
cortical cytoskeleton organization	GO:0030865	7	35	18	1102	4.34035e-07	1.55572e-05	12.2444	0	hsa-miR-223-3p, hsa-miR-23b-3p, hsa-miR-155-5p, hsa-miR-200b-3p, hsa-miR-200c-3p, hsa-miR-142-5p, hsa-miR-142-3p
cell migration	GO:0016477	24	35	309	1102	4.75867e-07	1.66283e-05	2.44549	0	hsa-miR-223-3p, hsa-miR-149-5p, hsa-miR-23b-3p, hsa-miR-200a-5p, hsa-miR-145-5p, hsa-miR-155-5p, hsa-miR-98-5p, hsa-miR-199a-3p, hsa-miR-143-3p, hsa-miR-145-3p, hsa-let-7g-5p, hsa-miR-199b-3p, hsa-miR-1271-5p, hsa-miR-200b-3p, hsa-miR-200c-3p, hsa-miR-142-5p, hsa-miR-1-3p, hsa-miR-27b-3p, hsa-miR-429, hsa-miR-203a-3p, hsa-miR-200a-3p, hsa-miR-324-5p, hsa-miR-142-3p, hsa-miR-148b-3p
negative regulation of focal adhesion assembly	GO:0051895	15	35	116	1102	4.80262e-07	1.66763e-05	4.07143	0	hsa-miR-223-3p, hsa-miR-23b-3p, hsa-miR-200a-5p, hsa-miR-145-5p, hsa-miR-155-5p, hsa-miR-143-3p, hsa-let-7g-5p, hsa-miR-200b-3p, hsa-miR-200c-3p, hsa-miR-142-5p, hsa-miR-1-3p, hsa-miR-27b-3p, hsa-miR-429, hsa-miR-203a-3p, hsa-miR-200a-3p
positive regulation of viral genome replication	GO:0045070	10	35	46	1102	4.97912e-07	1.71811e-05	6.84472	0	hsa-miR-23b-3p, hsa-miR-145-5p, hsa-miR-155-5p, hsa-miR-98-5p, hsa-miR-145-3p, hsa-miR-200b-3p, hsa-miR-200c-3p, hsa-miR-1-3p, hsa-miR-27b-3p, hsa-miR-203a-3p
rhythmic process	GO:0048511	18	35	172	1102	5.32915e-07	1.82747e-05	3.29502	0	hsa-miR-223-3p, hsa-miR-149-5p, hsa-miR-145-5p, hsa-miR-155-5p, hsa-miR-98-5p, hsa-miR-199a-3p, hsa-miR-143-3p, hsa-miR-200b-3p, hsa-miR-200c-3p, hsa-miR-1-3p, hsa-miR-27b-3p, hsa-miR-429, hsa-miR-200a-3p, hsa-miR-151a-3p, hsa-miR-338-5p, hsa-miR-324-5p, hsa-miR-142-3p, hsa-miR-223-5p
positive regulation of apoptotic signaling pathway	GO:2001235	14	35	101	1102	5.63084e-07	1.91901e-05	4.36436	0	hsa-miR-223-3p, hsa-miR-149-5p, hsa-miR-145-5p, hsa-miR-155-5p, hsa-miR-199a-3p, hsa-let-7g-5p, hsa-miR-200b-3p, hsa-miR-200c-3p, hsa-miR-1-3p, hsa-miR-27b-3p, hsa-miR-429, hsa-miR-203a-3p, hsa-miR-324-5p, hsa-miR-142-3p
negative regulation of chondrocyte differentiation	GO:0032331	13	35	86	1102	5.86602e-07	1.97477e-05	4.75947	0	hsa-miR-200a-5p, hsa-miR-145-5p, hsa-miR-505-3p, hsa-miR-145-3p, hsa-let-7g-5p, hsa-miR-200b-3p, hsa-miR-1-3p, hsa-miR-27b-3p, hsa-miR-203a-3p, hsa-miR-200a-3p, hsa-miR-338-5p, hsa-miR-142-3p, hsa-let-7i-5p
positive regulation of lamellipodium assembly	GO:0010592	13	35	86	1102	5.86602e-07	1.97477e-05	4.75947	0	hsa-miR-145-5p, hsa-miR-155-5p, hsa-miR-199a-3p, hsa-miR-143-3p, hsa-miR-145-3p, hsa-miR-200b-3p, hsa-miR-200c-3p, hsa-miR-142-5p, hsa-miR-1-3p, hsa-miR-429, hsa-miR-203a-3p, hsa-miR-142-3p, hsa-miR-148b-3p
podocyte differentiation	GO:0072112	8	35	27	1102	6.50572e-07	2.16374e-05	9.3291	0	hsa-let-7f-5p, hsa-miR-155-5p, hsa-miR-98-5p, hsa-miR-200c-3p, hsa-miR-1-3p, hsa-miR-27b-3p, hsa-miR-203a-3p, hsa-miR-142-3p
phosphorylation	GO:0016310	21	35	239	1102	6.50346e-07	2.16374e-05	2.76653	0	hsa-miR-223-3p, hsa-miR-23b-3p, hsa-let-7f-5p, hsa-miR-145-5p, hsa-miR-155-5p, hsa-miR-98-5p, hsa-miR-199a-3p, hsa-miR-143-3p, hsa-let-7g-5p, hsa-miR-200b-3p, hsa-miR-200c-3p, hsa-miR-142-5p, hsa-miR-1-3p, hsa-miR-1246, hsa-miR-27b-3p, hsa-miR-429, hsa-miR-203a-3p, hsa-miR-200a-3p, hsa-miR-142-3p, hsa-let-7i-5p, hsa-miR-148b-3p
substrate adhesion-dependent cell spreading	GO:0034446	13	35	87	1102	6.75975e-07	2.18249e-05	4.70476	0	hsa-miR-23b-3p, hsa-miR-145-5p, hsa-miR-155-5p, hsa-miR-98-5p, hsa-miR-143-3p, hsa-let-7g-5p, hsa-miR-200b-3p, hsa-miR-200c-3p, hsa-miR-142-5p, hsa-miR-1-3p, hsa-miR-27b-3p, hsa-miR-203a-3p, hsa-miR-142-3p
endothelial cell migration	GO:0043542	17	35	155	1102	6.75752e-07	2.18249e-05	3.45327	0	hsa-miR-223-3p, hsa-miR-145-5p, hsa-miR-155-5p, hsa-miR-199a-3p, hsa-miR-143-3p, hsa-miR-145-3p, hsa-let-7g-5p, hsa-miR-200b-3p, hsa-miR-200c-3p, hsa-miR-1-3p, hsa-miR-27b-3p, hsa-miR-429, hsa-miR-203a-3p, hsa-miR-200a-3p, hsa-miR-338-5p, hsa-miR-142-3p, hsa-miR-148b-3p
chromatin organization	GO:0006325	19	35	195	1102	6.65606e-07	2.18249e-05	3.06784	0	hsa-miR-223-3p, hsa-miR-149-5p, hsa-miR-23b-3p, hsa-miR-145-5p, hsa-miR-155-5p, hsa-miR-98-5p, hsa-miR-199a-3p, hsa-miR-143-3p, hsa-let-7g-5p, hsa-miR-200b-3p, hsa-miR-200c-3p, hsa-miR-142-5p, hsa-miR-1-3p, hsa-miR-27b-3p, hsa-miR-429, hsa-miR-203a-3p, hsa-miR-200a-3p, hsa-miR-142-3p, hsa-miR-450b-5p
protein targeting	GO:0006605	7	35	19	1102	6.71772e-07	2.18249e-05	11.6	0	hsa-miR-145-5p, hsa-miR-155-5p, hsa-miR-200b-3p, hsa-miR-200c-3p, hsa-miR-1-3p, hsa-miR-429, hsa-miR-200a-3p
positive regulation of cation channel activity	GO:2001259	7	35	19	1102	6.71772e-07	2.18249e-05	11.6	0	hsa-let-7f-5p, hsa-miR-155-5p, hsa-miR-98-5p, hsa-miR-200c-3p, hsa-miR-1-3p, hsa-miR-27b-3p, hsa-miR-203a-3p
positive regulation of cardiac muscle cell proliferation	GO:0060045	15	35	119	1102	6.8229e-07	2.19007e-05	3.96879	0	hsa-miR-223-3p, hsa-miR-149-5p, hsa-miR-23b-3p, hsa-miR-145-5p, hsa-miR-155-5p, hsa-miR-199a-3p, hsa-miR-145-3p, hsa-miR-200b-3p, hsa-miR-200c-3p, hsa-miR-1-3p, hsa-miR-27b-3p, hsa-miR-429, hsa-miR-203a-3p, hsa-miR-200a-3p, hsa-miR-324-5p
positive regulation of phosphatidylinositol 3-kinase/protein kinase B signal transduction	GO:0051897	24	35	315	1102	7.10358e-07	2.26699e-05	2.39891	0	hsa-miR-223-3p, hsa-miR-149-5p, hsa-miR-23b-3p, hsa-miR-145-5p, hsa-miR-155-5p, hsa-miR-98-5p, hsa-miR-199a-3p, hsa-miR-143-3p, hsa-miR-145-3p, hsa-let-7g-5p, hsa-miR-200b-3p, hsa-miR-200c-3p, hsa-miR-142-5p, hsa-miR-1-3p, hsa-miR-27b-3p, hsa-miR-429, hsa-miR-203a-3p, hsa-miR-200a-3p, hsa-miR-151a-3p, hsa-miR-324-5p, hsa-miR-142-3p, hsa-let-7i-5p, hsa-miR-148b-3p, hsa-miR-223-5p
negative regulation of transcription elongation by RNA polymerase II	GO:0034244	9	35	37	1102	7.45924e-07	2.35328e-05	7.65869	0	hsa-miR-223-3p, hsa-miR-23b-3p, hsa-miR-145-5p, hsa-miR-155-5p, hsa-miR-98-5p, hsa-miR-143-3p, hsa-miR-200b-3p, hsa-miR-429, hsa-miR-200a-3p
cellular response to retinoic acid	GO:0071300	17	35	156	1102	7.45019e-07	2.35328e-05	3.43114	0	hsa-miR-223-3p, hsa-miR-23b-3p, hsa-miR-145-5p, hsa-miR-155-5p, hsa-miR-199a-3p, hsa-miR-143-3p, hsa-miR-1290, hsa-miR-145-3p, hsa-miR-200b-3p, hsa-miR-200c-3p, hsa-miR-142-5p, hsa-miR-1-3p, hsa-miR-1246, hsa-miR-27b-3p, hsa-miR-429, hsa-miR-203a-3p, hsa-miR-200a-3p
positive regulation of MAP kinase activity	GO:0043406	18	35	176	1102	7.69033e-07	2.39878e-05	3.22013	0	hsa-miR-149-5p, hsa-let-7f-5p, hsa-miR-145-5p, hsa-miR-155-5p, hsa-miR-98-5p, hsa-miR-199a-3p, hsa-miR-143-3p, hsa-miR-145-3p, hsa-let-7g-5p, hsa-miR-200b-3p, hsa-miR-200c-3p, hsa-miR-1-3p, hsa-miR-27b-3p, hsa-miR-429, hsa-miR-203a-3p, hsa-miR-200a-3p, hsa-miR-151a-3p, hsa-let-7i-5p
positive regulation of kinase activity	GO:0033674	18	35	176	1102	7.69033e-07	2.39878e-05	3.22013	0	hsa-miR-223-3p, hsa-miR-149-5p, hsa-miR-23b-3p, hsa-miR-145-5p, hsa-miR-155-5p, hsa-miR-199a-3p, hsa-miR-143-3p, hsa-miR-145-3p, hsa-let-7g-5p, hsa-miR-200b-3p, hsa-miR-200c-3p, hsa-miR-1-3p, hsa-miR-27b-3p, hsa-miR-203a-3p, hsa-miR-200a-3p, hsa-miR-151a-3p, hsa-let-7i-5p, hsa-miR-223-5p
intracellular signal transduction	GO:0035556	24	35	317	1102	8.10041e-07	2.51249e-05	2.38378	0	hsa-miR-223-3p, hsa-miR-23b-3p, hsa-let-7f-5p, hsa-miR-145-5p, hsa-miR-155-5p, hsa-miR-98-5p, hsa-miR-199a-3p, hsa-miR-143-3p, hsa-miR-505-3p, hsa-miR-145-3p, hsa-let-7g-5p, hsa-miR-199b-3p, hsa-miR-200b-3p, hsa-miR-200c-3p, hsa-miR-142-5p, hsa-miR-1-3p, hsa-miR-1246, hsa-miR-27b-3p, hsa-miR-429, hsa-miR-203a-3p, hsa-miR-200a-3p, hsa-miR-324-5p, hsa-miR-142-3p, hsa-let-7i-5p
cardiac muscle cell proliferation	GO:0060038	13	35	89	1102	8.92292e-07	2.69199e-05	4.59904	0	hsa-miR-149-5p, hsa-miR-23b-3p, hsa-miR-145-5p, hsa-miR-155-5p, hsa-miR-145-3p, hsa-miR-200b-3p, hsa-miR-200c-3p, hsa-miR-142-5p, hsa-miR-1246, hsa-miR-27b-3p, hsa-miR-203a-3p, hsa-miR-200a-3p, hsa-miR-324-5p
protein kinase A signaling	GO:0010737	8	35	28	1102	8.90618e-07	2.69199e-05	8.99592	0	hsa-miR-23b-3p, hsa-let-7f-5p, hsa-miR-155-5p, hsa-miR-98-5p, hsa-miR-200c-3p, hsa-miR-1-3p, hsa-miR-27b-3p, hsa-miR-203a-3p
neuron differentiation	GO:0030182	21	35	243	1102	8.80216e-07	2.69199e-05	2.72099	0	hsa-miR-223-3p, hsa-miR-23b-3p, hsa-let-7f-5p, hsa-miR-145-5p, hsa-miR-155-5p, hsa-miR-98-5p, hsa-miR-199a-3p, hsa-miR-143-3p, hsa-miR-1290, hsa-miR-145-3p, hsa-let-7g-5p, hsa-miR-200b-3p, hsa-miR-200c-3p, hsa-miR-1-3p, hsa-miR-27b-3p, hsa-miR-429, hsa-miR-203a-3p, hsa-miR-200a-3p, hsa-let-7i-5p, hsa-miR-148b-3p, hsa-miR-450b-5p
positive regulation of cell division	GO:0051781	16	35	139	1102	8.82845e-07	2.69199e-05	3.62425	0	hsa-miR-223-3p, hsa-miR-145-5p, hsa-miR-155-5p, hsa-miR-199a-3p, hsa-miR-143-3p, hsa-miR-505-3p, hsa-miR-200b-3p, hsa-miR-200c-3p, hsa-miR-142-5p, hsa-miR-1-3p, hsa-miR-27b-3p, hsa-miR-429, hsa-miR-203a-3p, hsa-miR-200a-3p, hsa-miR-324-5p, hsa-miR-142-3p
positive regulation of nitric oxide biosynthetic process	GO:0045429	16	35	139	1102	8.82845e-07	2.69199e-05	3.62425	0	hsa-miR-223-3p, hsa-miR-23b-3p, hsa-let-7f-5p, hsa-miR-145-5p, hsa-miR-155-5p, hsa-miR-98-5p, hsa-miR-199a-3p, hsa-miR-143-3p, hsa-miR-145-3p, hsa-miR-142-5p, hsa-miR-1-3p, hsa-miR-429, hsa-miR-203a-3p, hsa-miR-200a-3p, hsa-let-7i-5p, hsa-miR-148b-3p
positive regulation of DNA-templated transcription	GO:0045893	29	35	471	1102	9.12519e-07	2.73805e-05	1.93861	0	hsa-miR-223-3p, hsa-miR-149-5p, hsa-miR-23b-3p, hsa-miR-200a-5p, hsa-let-7f-5p, hsa-miR-145-5p, hsa-miR-155-5p, hsa-miR-98-5p, hsa-miR-199a-3p, hsa-miR-143-3p, hsa-miR-1290, hsa-miR-145-3p, hsa-let-7g-5p, hsa-miR-200b-3p, hsa-miR-200c-3p, hsa-miR-142-5p, hsa-miR-1-3p, hsa-miR-1246, hsa-miR-27b-3p, hsa-miR-429, hsa-miR-203a-3p, hsa-miR-200a-3p, hsa-miR-338-5p, hsa-miR-324-5p, hsa-miR-142-3p, hsa-l…
negative regulation of fat cell differentiation	GO:0045599	20	35	221	1102	9.43163e-07	2.79957e-05	2.84939	0	hsa-miR-223-3p, hsa-miR-149-5p, hsa-miR-23b-3p, hsa-let-7f-5p, hsa-miR-145-5p, hsa-miR-155-5p, hsa-miR-98-5p, hsa-miR-199a-3p, hsa-miR-143-3p, hsa-miR-145-3p, hsa-miR-200b-3p, hsa-miR-200c-3p, hsa-miR-142-5p, hsa-miR-1-3p, hsa-miR-27b-3p, hsa-miR-429, hsa-miR-203a-3p, hsa-miR-200a-3p, hsa-miR-142-3p, hsa-miR-148b-3p
peptidyl-serine phosphorylation	GO:0018105	20	35	221	1102	9.43163e-07	2.79957e-05	2.84939	0	hsa-miR-223-3p, hsa-miR-23b-3p, hsa-let-7f-5p, hsa-miR-145-5p, hsa-miR-155-5p, hsa-miR-98-5p, hsa-miR-199a-3p, hsa-miR-143-3p, hsa-let-7g-5p, hsa-miR-200b-3p, hsa-miR-200c-3p, hsa-miR-142-5p, hsa-miR-1-3p, hsa-miR-1246, hsa-miR-27b-3p, hsa-miR-429, hsa-miR-203a-3p, hsa-miR-200a-3p, hsa-miR-142-3p, hsa-miR-148b-3p
positive regulation of substrate adhesion-dependent cell spreading	GO:1900026	12	35	75	1102	9.72688e-07	2.81388e-05	5.03771	0	hsa-miR-145-5p, hsa-miR-155-5p, hsa-miR-98-5p, hsa-miR-143-3p, hsa-miR-145-3p, hsa-miR-200b-3p, hsa-miR-200c-3p, hsa-miR-142-5p, hsa-miR-429, hsa-miR-203a-3p, hsa-miR-338-5p, hsa-miR-142-3p
response to glucocorticoid	GO:0051384	15	35	122	1102	9.58739e-07	2.81388e-05	3.87119	0	hsa-miR-223-3p, hsa-miR-149-5p, hsa-let-7f-5p, hsa-miR-145-5p, hsa-miR-155-5p, hsa-miR-98-5p, hsa-miR-199a-3p, hsa-miR-143-3p, hsa-let-7g-5p, hsa-miR-200b-3p, hsa-miR-200c-3p, hsa-miR-429, hsa-miR-203a-3p, hsa-miR-200a-3p, hsa-miR-142-3p
establishment of apical/basal cell polarity	GO:0035089	6	35	13	1102	9.66575e-07	2.81388e-05	14.5319	0	hsa-miR-145-5p, hsa-miR-143-3p, hsa-miR-145-3p, hsa-miR-200b-3p, hsa-miR-429, hsa-miR-200a-3p
cell-cell signaling	GO:0007267	16	35	140	1102	9.78565e-07	2.81388e-05	3.59837	0	hsa-miR-223-3p, hsa-miR-149-5p, hsa-miR-23b-3p, hsa-let-7f-5p, hsa-miR-155-5p, hsa-miR-98-5p, hsa-miR-145-3p, hsa-miR-200b-3p, hsa-miR-200c-3p, hsa-miR-1-3p, hsa-miR-1246, hsa-miR-27b-3p, hsa-miR-200a-3p, hsa-miR-338-5p, hsa-let-7i-5p, hsa-miR-148b-3p
embryonic foregut morphogenesis	GO:0048617	12	35	75	1102	9.72688e-07	2.81388e-05	5.03771	0	hsa-miR-200a-5p, hsa-miR-145-5p, hsa-miR-155-5p, hsa-miR-145-3p, hsa-let-7g-5p, hsa-miR-200b-3p, hsa-miR-200c-3p, hsa-miR-142-5p, hsa-miR-1-3p, hsa-miR-27b-3p, hsa-miR-200a-3p, hsa-miR-142-3p
positive regulation of Notch signaling pathway	GO:0045747	16	35	140	1102	9.78565e-07	2.81388e-05	3.59837	0	hsa-miR-223-3p, hsa-miR-23b-3p, hsa-miR-145-5p, hsa-miR-155-5p, hsa-miR-199a-3p, hsa-miR-143-3p, hsa-miR-145-3p, hsa-miR-200b-3p, hsa-miR-200c-3p, hsa-miR-142-5p, hsa-miR-27b-3p, hsa-miR-203a-3p, hsa-miR-200a-3p, hsa-miR-324-5p, hsa-let-7i-5p, hsa-miR-148b-3p
negative regulation of cell cycle	GO:0045786	17	35	159	1102	9.937e-07	2.8426e-05	3.3664	0	hsa-miR-223-3p, hsa-miR-23b-3p, hsa-miR-145-5p, hsa-miR-155-5p, hsa-miR-98-5p, hsa-miR-199a-3p, hsa-miR-143-3p, hsa-miR-145-3p, hsa-let-7g-5p, hsa-miR-200b-3p, hsa-miR-200c-3p, hsa-miR-142-5p, hsa-miR-1-3p, hsa-miR-203a-3p, hsa-miR-200a-3p, hsa-miR-324-5p, hsa-let-7i-5p
regulation of neurogenesis	GO:0050767	12	35	76	1102	1.13151e-06	3.20361e-05	4.97143	0	hsa-miR-23b-3p, hsa-miR-200a-5p, hsa-miR-145-5p, hsa-miR-155-5p, hsa-miR-199a-3p, hsa-miR-143-3p, hsa-miR-145-3p, hsa-miR-1-3p, hsa-miR-27b-3p, hsa-miR-200a-3p, hsa-miR-142-3p, hsa-let-7i-5p
positive regulation of filopodium assembly	GO:0051491	12	35	76	1102	1.13151e-06	3.20361e-05	4.97143	0	hsa-miR-145-5p, hsa-miR-155-5p, hsa-miR-143-3p, hsa-miR-145-3p, hsa-let-7g-5p, hsa-miR-200b-3p, hsa-miR-1-3p, hsa-miR-27b-3p, hsa-miR-429, hsa-miR-200a-3p, hsa-miR-338-5p, hsa-miR-142-3p
negative regulation of fibroblast migration	GO:0010764	10	35	50	1102	1.15105e-06	3.22587e-05	6.29714	0	hsa-miR-145-5p, hsa-miR-155-5p, hsa-miR-143-3p, hsa-miR-200b-3p, hsa-miR-200c-3p, hsa-miR-142-5p, hsa-miR-429, hsa-miR-203a-3p, hsa-miR-200a-3p, hsa-miR-142-3p
lamellipodium assembly	GO:0030032	10	35	50	1102	1.15105e-06	3.22587e-05	6.29714	0	hsa-miR-223-3p, hsa-miR-155-5p, hsa-miR-143-3p, hsa-miR-200b-3p, hsa-miR-200c-3p, hsa-miR-142-5p, hsa-miR-27b-3p, hsa-miR-429, hsa-miR-200a-3p, hsa-miR-142-3p
actin cytoskeleton organization	GO:0030036	18	35	181	1102	1.19849e-06	3.29196e-05	3.13118	0	hsa-miR-223-3p, hsa-let-7f-5p, hsa-miR-145-5p, hsa-miR-155-5p, hsa-miR-98-5p, hsa-miR-143-3p, hsa-miR-145-3p, hsa-let-7g-5p, hsa-miR-200b-3p, hsa-miR-200c-3p, hsa-miR-142-5p, hsa-miR-1-3p, hsa-miR-27b-3p, hsa-miR-429, hsa-miR-203a-3p, hsa-miR-200a-3p, hsa-miR-142-3p, hsa-miR-148b-3p
positive regulation of neuron apoptotic process	GO:0043525	18	35	181	1102	1.19849e-06	3.29196e-05	3.13118	0	hsa-miR-223-3p, hsa-miR-149-5p, hsa-miR-200a-5p, hsa-miR-145-5p, hsa-miR-155-5p, hsa-miR-98-5p, hsa-miR-143-3p, hsa-let-7g-5p, hsa-miR-200b-3p, hsa-miR-200c-3p, hsa-miR-142-5p, hsa-miR-27b-3p, hsa-miR-429, hsa-miR-203a-3p, hsa-miR-200a-3p, hsa-miR-324-5p, hsa-miR-142-3p, hsa-let-7i-5p
positive regulation of cysteine-type endopeptidase activity involved in apoptotic process	GO:0043280	15	35	124	1102	1.19582e-06	3.29196e-05	3.80876	0	hsa-miR-223-3p, hsa-miR-149-5p, hsa-miR-23b-3p, hsa-miR-145-5p, hsa-miR-155-5p, hsa-miR-98-5p, hsa-miR-143-3p, hsa-miR-574-5p, hsa-let-7g-5p, hsa-miR-200c-3p, hsa-miR-142-5p, hsa-miR-429, hsa-miR-203a-3p, hsa-miR-200a-3p, hsa-miR-142-3p
positive regulation of glial cell proliferation	GO:0060252	15	35	124	1102	1.19582e-06	3.29196e-05	3.80876	0	hsa-miR-223-3p, hsa-miR-149-5p, hsa-let-7f-5p, hsa-miR-145-5p, hsa-miR-155-5p, hsa-miR-98-5p, hsa-miR-143-3p, hsa-let-7g-5p, hsa-miR-200b-3p, hsa-miR-200c-3p, hsa-miR-1-3p, hsa-miR-27b-3p, hsa-miR-429, hsa-miR-203a-3p, hsa-miR-200a-3p
myoblast proliferation	GO:0051450	11	35	63	1102	1.25975e-06	3.42096e-05	5.49751	0	hsa-miR-23b-3p, hsa-miR-200a-5p, hsa-miR-145-5p, hsa-miR-155-5p, hsa-miR-98-5p, hsa-miR-199a-3p, hsa-miR-1-3p, hsa-miR-203a-3p, hsa-miR-200a-3p, hsa-miR-142-3p, hsa-let-7i-5p
negative regulation of complement-dependent cytotoxicity	GO:1903660	5	35	8	1102	1.26404e-06	3.42096e-05	19.6786	0	hsa-let-7f-5p, hsa-miR-98-5p, hsa-let-7g-5p, hsa-miR-429, hsa-let-7i-5p
cilium assembly	GO:0060271	11	35	63	1102	1.25975e-06	3.42096e-05	5.49751	0	hsa-miR-23b-3p, hsa-miR-145-5p, hsa-miR-155-5p, hsa-miR-145-3p, hsa-miR-200b-3p, hsa-miR-200c-3p, hsa-miR-27b-3p, hsa-miR-429, hsa-miR-203a-3p, hsa-miR-200a-3p, hsa-miR-142-3p
cellular response to mechanical stimulus	GO:0071260	19	35	203	1102	1.29777e-06	3.49513e-05	2.94694	0	hsa-miR-223-3p, hsa-miR-149-5p, hsa-let-7f-5p, hsa-miR-145-5p, hsa-miR-155-5p, hsa-miR-98-5p, hsa-miR-199a-3p, hsa-miR-143-3p, hsa-miR-145-3p, hsa-let-7g-5p, hsa-miR-200b-3p, hsa-miR-142-5p, hsa-miR-1-3p, hsa-miR-27b-3p, hsa-miR-203a-3p, hsa-miR-200a-3p, hsa-let-7i-5p, hsa-miR-148b-3p, hsa-miR-223-5p
glucose metabolic process	GO:0006006	14	35	108	1102	1.33785e-06	3.56826e-05	4.08148	0	hsa-miR-145-5p, hsa-miR-155-5p, hsa-miR-98-5p, hsa-miR-199a-3p, hsa-miR-143-3p, hsa-miR-505-3p, hsa-let-7g-5p, hsa-miR-199b-3p, hsa-miR-200c-3p, hsa-miR-1-3p, hsa-miR-429, hsa-miR-203a-3p, hsa-miR-200a-3p, hsa-miR-148b-3p
positive regulation of smooth muscle cell migration	GO:0014911	15	35	125	1102	1.33326e-06	3.56826e-05	3.77829	0	hsa-miR-23b-3p, hsa-let-7f-5p, hsa-miR-145-5p, hsa-miR-98-5p, hsa-miR-199a-3p, hsa-miR-143-3p, hsa-miR-145-3p, hsa-miR-200b-3p, hsa-miR-200c-3p, hsa-miR-1-3p, hsa-miR-27b-3p, hsa-miR-429, hsa-miR-203a-3p, hsa-miR-338-5p, hsa-let-7i-5p
positive regulation of transcription by RNA polymerase II	GO:0045944	31	35	553	1102	1.37654e-06	3.65379e-05	1.76502	0	hsa-miR-223-3p, hsa-miR-149-5p, hsa-miR-23b-3p, hsa-miR-200a-5p, hsa-let-7f-5p, hsa-miR-145-5p, hsa-miR-155-5p, hsa-miR-98-5p, hsa-miR-199a-3p, hsa-miR-143-3p, hsa-miR-1290, hsa-miR-574-5p, hsa-miR-145-3p, hsa-let-7g-5p, hsa-miR-1180-3p, hsa-miR-200b-3p, hsa-miR-200c-3p, hsa-miR-142-5p, hsa-miR-1-3p, hsa-miR-1246, hsa-miR-27b-3p, hsa-miR-429, hsa-miR-203a-3p, hsa-miR-200a-3p, hsa-miR-151a-3p, hsa…
activation of innate immune response	GO:0002218	10	35	51	1102	1.40121e-06	3.69999e-05	6.17367	0	hsa-miR-155-5p, hsa-miR-574-5p, hsa-miR-145-3p, hsa-miR-200b-3p, hsa-miR-200c-3p, hsa-miR-203a-3p, hsa-miR-200a-3p, hsa-miR-142-3p, hsa-let-7i-5p, hsa-miR-148b-3p
wound healing	GO:0042060	19	35	204	1102	1.40735e-06	3.69999e-05	2.93249	0	hsa-miR-223-3p, hsa-miR-23b-3p, hsa-miR-145-5p, hsa-miR-155-5p, hsa-miR-98-5p, hsa-miR-199a-3p, hsa-miR-143-3p, hsa-miR-145-3p, hsa-let-7g-5p, hsa-miR-200b-3p, hsa-miR-200c-3p, hsa-miR-142-5p, hsa-miR-1-3p, hsa-miR-27b-3p, hsa-miR-203a-3p, hsa-miR-200a-3p, hsa-miR-324-5p, hsa-miR-142-3p, hsa-let-7i-5p
kidney development	GO:0001822	18	35	183	1102	1.42493e-06	3.72845e-05	3.09696	0	hsa-miR-223-3p, hsa-let-7f-5p, hsa-miR-145-5p, hsa-miR-155-5p, hsa-miR-98-5p, hsa-miR-199a-3p, hsa-let-7g-5p, hsa-miR-200b-3p, hsa-miR-200c-3p, hsa-miR-142-5p, hsa-miR-1-3p, hsa-miR-27b-3p, hsa-miR-429, hsa-miR-203a-3p, hsa-miR-200a-3p, hsa-miR-324-5p, hsa-miR-142-3p, hsa-let-7i-5p
cell-matrix adhesion	GO:0007160	17	35	163	1102	1.44348e-06	3.74154e-05	3.28379	0	hsa-miR-200a-5p, hsa-miR-145-5p, hsa-miR-155-5p, hsa-miR-98-5p, hsa-miR-199a-3p, hsa-miR-143-3p, hsa-let-7g-5p, hsa-miR-199b-3p, hsa-miR-200b-3p, hsa-miR-200c-3p, hsa-miR-142-5p, hsa-miR-1-3p, hsa-miR-27b-3p, hsa-miR-203a-3p, hsa-miR-200a-3p, hsa-miR-142-3p, hsa-miR-148b-3p
canonical Wnt signaling pathway	GO:0060070	22	35	274	1102	1.44088e-06	3.74154e-05	2.52805	0	hsa-miR-223-3p, hsa-miR-23b-3p, hsa-miR-200a-5p, hsa-let-7f-5p, hsa-miR-145-5p, hsa-miR-155-5p, hsa-miR-98-5p, hsa-miR-199a-3p, hsa-miR-143-3p, hsa-miR-145-3p, hsa-miR-1271-5p, hsa-miR-200b-3p, hsa-miR-200c-3p, hsa-miR-142-5p, hsa-miR-1-3p, hsa-miR-1246, hsa-miR-27b-3p, hsa-miR-429, hsa-miR-203a-3p, hsa-miR-200a-3p, hsa-miR-142-3p, hsa-miR-148b-3p
cell division	GO:0051301	21	35	250	1102	1.47206e-06	3.79777e-05	2.6448	0	hsa-miR-223-3p, hsa-miR-23b-3p, hsa-let-7f-5p, hsa-miR-145-5p, hsa-miR-155-5p, hsa-miR-98-5p, hsa-miR-199a-3p, hsa-miR-574-5p, hsa-miR-145-3p, hsa-let-7g-5p, hsa-miR-1271-5p, hsa-miR-200b-3p, hsa-miR-200c-3p, hsa-miR-142-5p, hsa-miR-1-3p, hsa-miR-27b-3p, hsa-miR-203a-3p, hsa-miR-200a-3p, hsa-miR-151a-3p, hsa-miR-142-3p, hsa-let-7i-5p
renal sodium ion absorption	GO:0070294	7	35	21	1102	1.48128e-06	3.80378e-05	10.4952	0	hsa-let-7f-5p, hsa-miR-155-5p, hsa-miR-98-5p, hsa-miR-200c-3p, hsa-miR-1-3p, hsa-miR-27b-3p, hsa-miR-203a-3p
epithelial tube branching involved in lung morphogenesis	GO:0060441	12	35	78	1102	1.52007e-06	3.88534e-05	4.84396	0	hsa-miR-200a-5p, hsa-miR-145-5p, hsa-miR-155-5p, hsa-miR-143-3p, hsa-miR-1290, hsa-miR-145-3p, hsa-let-7g-5p, hsa-miR-200c-3p, hsa-miR-1-3p, hsa-miR-200a-3p, hsa-miR-142-3p, hsa-let-7i-5p
positive regulation of angiogenesis	GO:0045766	24	35	327	1102	1.53694e-06	3.89242e-05	2.31088	0	hsa-miR-223-3p, hsa-miR-149-5p, hsa-miR-23b-3p, hsa-miR-145-5p, hsa-miR-155-5p, hsa-miR-98-5p, hsa-miR-199a-3p, hsa-miR-143-3p, hsa-miR-505-3p, hsa-miR-145-3p, hsa-let-7g-5p, hsa-miR-199b-3p, hsa-miR-200b-3p, hsa-miR-200c-3p, hsa-miR-142-5p, hsa-miR-1-3p, hsa-miR-27b-3p, hsa-miR-429, hsa-miR-203a-3p, hsa-miR-151a-3p, hsa-miR-338-5p, hsa-miR-324-5p, hsa-miR-142-3p, hsa-miR-148b-3p
adenylate cyclase-inhibiting G protein-coupled receptor signaling pathway	GO:0007193	9	35	40	1102	1.53471e-06	3.89242e-05	7.08429	0	hsa-miR-223-3p, hsa-let-7f-5p, hsa-miR-155-5p, hsa-miR-98-5p, hsa-miR-200c-3p, hsa-miR-1-3p, hsa-miR-27b-3p, hsa-miR-203a-3p, hsa-miR-338-5p
regulation of DNA-templated transcription	GO:0006355	26	35	385	1102	1.62969e-06	4.10846e-05	2.12631	0	hsa-miR-223-3p, hsa-miR-149-5p, hsa-miR-23b-3p, hsa-miR-200a-5p, hsa-miR-145-5p, hsa-miR-155-5p, hsa-miR-98-5p, hsa-miR-199a-3p, hsa-miR-143-3p, hsa-miR-574-5p, hsa-miR-145-3p, hsa-let-7g-5p, hsa-miR-200b-3p, hsa-miR-200c-3p, hsa-miR-142-5p, hsa-miR-1-3p, hsa-miR-1246, hsa-miR-27b-3p, hsa-miR-429, hsa-miR-203a-3p, hsa-miR-200a-3p, hsa-miR-151a-3p, hsa-miR-338-5p, hsa-miR-324-5p, hsa-miR-142-3p, h…
cell chemotaxis	GO:0060326	14	35	110	1102	1.69124e-06	4.2222e-05	4.00727	0	hsa-miR-23b-3p, hsa-miR-145-5p, hsa-miR-155-5p, hsa-miR-98-5p, hsa-miR-199a-3p, hsa-miR-200b-3p, hsa-miR-200c-3p, hsa-miR-142-5p, hsa-miR-1-3p, hsa-miR-27b-3p, hsa-miR-429, hsa-miR-200a-3p, hsa-miR-338-5p, hsa-miR-142-3p
skeletal muscle satellite cell maintenance involved in skeletal muscle regeneration	GO:0014834	10	35	52	1102	1.69775e-06	4.2222e-05	6.05495	0	hsa-miR-145-5p, hsa-miR-98-5p, hsa-miR-199a-3p, hsa-miR-143-3p, hsa-miR-200b-3p, hsa-miR-1-3p, hsa-miR-27b-3p, hsa-miR-429, hsa-miR-200a-3p, hsa-let-7i-5p
calcium ion transport	GO:0006816	10	35	52	1102	1.69775e-06	4.2222e-05	6.05495	0	hsa-miR-223-3p, hsa-miR-145-5p, hsa-miR-155-5p, hsa-miR-98-5p, hsa-miR-200c-3p, hsa-miR-142-5p, hsa-miR-1-3p, hsa-miR-27b-3p, hsa-miR-203a-3p, hsa-miR-223-5p
pulmonary valve morphogenesis	GO:0003184	13	35	94	1102	1.72875e-06	4.26926e-05	4.35441	0	hsa-miR-23b-3p, hsa-miR-145-5p, hsa-miR-155-5p, hsa-miR-143-3p, hsa-miR-145-3p, hsa-let-7g-5p, hsa-miR-200b-3p, hsa-miR-200c-3p, hsa-miR-142-5p, hsa-miR-27b-3p, hsa-miR-200a-3p, hsa-miR-324-5p, hsa-let-7i-5p
cartilage development	GO:0051216	17	35	165	1102	1.73214e-06	4.26926e-05	3.24398	0	hsa-miR-223-3p, hsa-miR-23b-3p, hsa-let-7f-5p, hsa-miR-145-5p, hsa-miR-155-5p, hsa-miR-98-5p, hsa-miR-199a-3p, hsa-miR-143-3p, hsa-miR-145-3p, hsa-miR-200b-3p, hsa-miR-200c-3p, hsa-miR-142-5p, hsa-miR-1-3p, hsa-miR-27b-3p, hsa-miR-429, hsa-miR-203a-3p, hsa-miR-200a-3p
cell fate commitment	GO:0045165	16	35	146	1102	1.78047e-06	4.36888e-05	3.45049	0	hsa-miR-223-3p, hsa-let-7f-5p, hsa-miR-145-5p, hsa-miR-155-5p, hsa-miR-98-5p, hsa-miR-199a-3p, hsa-miR-143-3p, hsa-let-7g-5p, hsa-miR-200b-3p, hsa-miR-200c-3p, hsa-miR-1-3p, hsa-miR-27b-3p, hsa-miR-429, hsa-miR-200a-3p, hsa-let-7i-5p, hsa-miR-148b-3p
negative regulation of inflammatory response	GO:0050728	18	35	186	1102	1.83889e-06	4.43342e-05	3.047	0	hsa-miR-223-3p, hsa-let-7f-5p, hsa-miR-145-5p, hsa-miR-155-5p, hsa-miR-98-5p, hsa-miR-199a-3p, hsa-miR-143-3p, hsa-miR-145-3p, hsa-let-7g-5p, hsa-miR-200b-3p, hsa-miR-142-5p, hsa-miR-1-3p, hsa-miR-27b-3p, hsa-miR-429, hsa-miR-203a-3p, hsa-miR-200a-3p, hsa-miR-324-5p, hsa-let-7i-5p
Wnt signaling pathway	GO:0016055	18	35	186	1102	1.83889e-06	4.43342e-05	3.047	0	hsa-miR-200a-5p, hsa-let-7f-5p, hsa-miR-145-5p, hsa-miR-155-5p, hsa-miR-98-5p, hsa-miR-143-3p, hsa-miR-505-3p, hsa-miR-1290, hsa-miR-145-3p, hsa-miR-200b-3p, hsa-miR-200c-3p, hsa-miR-1-3p, hsa-miR-27b-3p, hsa-miR-429, hsa-miR-203a-3p, hsa-miR-151a-3p, hsa-miR-142-3p, hsa-miR-148b-3p
positive regulation of epithelial cell proliferation	GO:0050679	21	35	253	1102	1.82443e-06	4.43342e-05	2.61344	0	hsa-miR-223-3p, hsa-miR-23b-3p, hsa-miR-145-5p, hsa-miR-155-5p, hsa-miR-98-5p, hsa-miR-199a-3p, hsa-miR-143-3p, hsa-miR-505-3p, hsa-miR-145-3p, hsa-let-7g-5p, hsa-miR-200b-3p, hsa-miR-200c-3p, hsa-miR-1-3p, hsa-miR-27b-3p, hsa-miR-429, hsa-miR-203a-3p, hsa-miR-200a-3p, hsa-miR-151a-3p, hsa-miR-324-5p, hsa-let-7i-5p, hsa-miR-223-5p
positive regulation of epithelial cell migration	GO:0010634	15	35	128	1102	1.83586e-06	4.43342e-05	3.68973	0	hsa-miR-149-5p, hsa-miR-23b-3p, hsa-miR-145-5p, hsa-miR-155-5p, hsa-miR-199a-3p, hsa-miR-143-3p, hsa-miR-145-3p, hsa-miR-199b-3p, hsa-miR-200c-3p, hsa-miR-142-5p, hsa-miR-1-3p, hsa-miR-429, hsa-miR-203a-3p, hsa-miR-200a-3p, hsa-miR-324-5p
cellular response to leukemia inhibitory factor	GO:1990830	17	35	166	1102	1.89542e-06	4.4967e-05	3.22444	0	hsa-miR-223-3p, hsa-miR-23b-3p, hsa-miR-200a-5p, hsa-let-7f-5p, hsa-miR-145-5p, hsa-miR-155-5p, hsa-miR-98-5p, hsa-miR-143-3p, hsa-miR-505-3p, hsa-miR-1290, hsa-miR-199b-3p, hsa-miR-200b-3p, hsa-miR-200c-3p, hsa-miR-142-5p, hsa-miR-27b-3p, hsa-miR-203a-3p, hsa-miR-324-5p
blood vessel morphogenesis	GO:0048514	14	35	111	1102	1.89772e-06	4.4967e-05	3.97117	0	hsa-miR-23b-3p, hsa-let-7f-5p, hsa-miR-145-5p, hsa-miR-155-5p, hsa-miR-98-5p, hsa-miR-199a-3p, hsa-miR-200b-3p, hsa-miR-200c-3p, hsa-miR-1-3p, hsa-miR-27b-3p, hsa-miR-429, hsa-miR-203a-3p, hsa-miR-200a-3p, hsa-miR-338-5p
liver regeneration	GO:0097421	17	35	166	1102	1.89542e-06	4.4967e-05	3.22444	0	hsa-miR-223-3p, hsa-miR-149-5p, hsa-let-7f-5p, hsa-miR-145-5p, hsa-miR-155-5p, hsa-miR-98-5p, hsa-miR-143-3p, hsa-miR-505-3p, hsa-miR-145-3p, hsa-miR-200b-3p, hsa-miR-142-5p, hsa-miR-1-3p, hsa-miR-27b-3p, hsa-miR-429, hsa-miR-203a-3p, hsa-miR-200a-3p, hsa-miR-324-5p
cell motility	GO:0048870	17	35	166	1102	1.89542e-06	4.4967e-05	3.22444	0	hsa-miR-223-3p, hsa-miR-23b-3p, hsa-miR-200a-5p, hsa-miR-145-5p, hsa-miR-155-5p, hsa-miR-143-3p, hsa-miR-145-3p, hsa-let-7g-5p, hsa-miR-200b-3p, hsa-miR-200c-3p, hsa-miR-142-5p, hsa-miR-1-3p, hsa-miR-27b-3p, hsa-miR-429, hsa-miR-200a-3p, hsa-miR-324-5p, hsa-miR-142-3p
positive regulation of hormone secretion	GO:0046887	9	35	41	1102	1.92347e-06	4.53823e-05	6.9115	0	hsa-let-7f-5p, hsa-miR-155-5p, hsa-miR-98-5p, hsa-miR-505-3p, hsa-miR-1290, hsa-miR-200b-3p, hsa-miR-1-3p, hsa-miR-27b-3p, hsa-miR-203a-3p
semaphorin-plexin signaling pathway	GO:0071526	13	35	95	1102	1.96285e-06	4.61144e-05	4.30857	0	hsa-miR-223-3p, hsa-miR-23b-3p, hsa-miR-155-5p, hsa-miR-199a-3p, hsa-miR-145-3p, hsa-miR-200b-3p, hsa-miR-200c-3p, hsa-miR-142-5p, hsa-miR-1-3p, hsa-miR-27b-3p, hsa-miR-203a-3p, hsa-miR-338-5p, hsa-miR-142-3p
aortic valve morphogenesis	GO:0003180	18	35	187	1102	1.99969e-06	4.65834e-05	3.03071	0	hsa-miR-23b-3p, hsa-miR-145-5p, hsa-miR-155-5p, hsa-miR-143-3p, hsa-miR-145-3p, hsa-let-7g-5p, hsa-miR-200b-3p, hsa-miR-200c-3p, hsa-miR-142-5p, hsa-miR-1-3p, hsa-miR-1246, hsa-miR-27b-3p, hsa-miR-203a-3p, hsa-miR-200a-3p, hsa-miR-151a-3p, hsa-miR-142-3p, hsa-let-7i-5p, hsa-miR-148b-3p
Ras protein signal transduction	GO:0007265	18	35	187	1102	1.99969e-06	4.65834e-05	3.03071	0	hsa-miR-223-3p, hsa-miR-23b-3p, hsa-miR-145-5p, hsa-miR-155-5p, hsa-miR-98-5p, hsa-miR-199a-3p, hsa-miR-143-3p, hsa-miR-145-3p, hsa-let-7g-5p, hsa-miR-200b-3p, hsa-miR-200c-3p, hsa-miR-1-3p, hsa-miR-27b-3p, hsa-miR-429, hsa-miR-203a-3p, hsa-miR-200a-3p, hsa-let-7i-5p, hsa-miR-148b-3p
embryonic heart tube development	GO:0035050	10	35	53	1102	2.04782e-06	4.75042e-05	5.9407	0	hsa-miR-200a-5p, hsa-let-7f-5p, hsa-miR-155-5p, hsa-miR-98-5p, hsa-miR-200c-3p, hsa-miR-1-3p, hsa-miR-27b-3p, hsa-miR-203a-3p, hsa-miR-200a-3p, hsa-miR-142-3p
response to ischemia	GO:0002931	17	35	167	1102	2.07264e-06	4.76793e-05	3.20513	0	hsa-miR-223-3p, hsa-miR-23b-3p, hsa-miR-145-5p, hsa-miR-155-5p, hsa-miR-98-5p, hsa-miR-143-3p, hsa-miR-505-3p, hsa-miR-199b-3p, hsa-miR-200b-3p, hsa-miR-200c-3p, hsa-miR-142-5p, hsa-miR-27b-3p, hsa-miR-429, hsa-miR-203a-3p, hsa-miR-200a-3p, hsa-miR-142-3p, hsa-miR-148b-3p
thymus development	GO:0048538	17	35	167	1102	2.07264e-06	4.76793e-05	3.20513	0	hsa-miR-223-3p, hsa-miR-200a-5p, hsa-miR-145-5p, hsa-miR-155-5p, hsa-miR-98-5p, hsa-miR-199a-3p, hsa-miR-143-3p, hsa-miR-145-3p, hsa-let-7g-5p, hsa-miR-200b-3p, hsa-miR-200c-3p, hsa-miR-1-3p, hsa-miR-27b-3p, hsa-miR-429, hsa-miR-203a-3p, hsa-miR-200a-3p, hsa-miR-142-3p
response to xenobiotic stimulus	GO:0009410	24	35	332	1102	2.09655e-06	4.80293e-05	2.27608	0	hsa-miR-223-3p, hsa-miR-149-5p, hsa-miR-23b-3p, hsa-miR-200a-5p, hsa-let-7f-5p, hsa-miR-145-5p, hsa-miR-155-5p, hsa-miR-98-5p, hsa-miR-199a-3p, hsa-miR-143-3p, hsa-miR-1290, hsa-miR-145-3p, hsa-let-7g-5p, hsa-miR-199b-3p, hsa-miR-200b-3p, hsa-miR-200c-3p, hsa-miR-142-5p, hsa-miR-1-3p, hsa-miR-27b-3p, hsa-miR-429, hsa-miR-203a-3p, hsa-miR-200a-3p, hsa-miR-142-3p, hsa-miR-148b-3p
positive regulation of interleukin-6 production	GO:0032755	18	35	188	1102	2.17327e-06	4.95812e-05	3.01459	0	hsa-miR-223-3p, hsa-miR-149-5p, hsa-let-7f-5p, hsa-miR-145-5p, hsa-miR-155-5p, hsa-miR-98-5p, hsa-miR-199a-3p, hsa-miR-143-3p, hsa-miR-505-3p, hsa-miR-574-5p, hsa-miR-145-3p, hsa-miR-1-3p, hsa-miR-27b-3p, hsa-miR-203a-3p, hsa-miR-200a-3p, hsa-miR-151a-3p, hsa-miR-142-3p, hsa-let-7i-5p
regulation of protein localization	GO:0032880	15	35	130	1102	2.26034e-06	5.13554e-05	3.63297	0	hsa-miR-223-3p, hsa-miR-149-5p, hsa-miR-145-5p, hsa-miR-155-5p, hsa-miR-98-5p, hsa-miR-199a-3p, hsa-miR-143-3p, hsa-miR-200b-3p, hsa-miR-200c-3p, hsa-miR-429, hsa-miR-200a-3p, hsa-miR-151a-3p, hsa-miR-142-3p, hsa-miR-148b-3p, hsa-miR-223-5p
positive regulation of protein localization to nucleus	GO:1900182	14	35	113	1102	2.38011e-06	5.32008e-05	3.90088	0	hsa-miR-223-3p, hsa-miR-23b-3p, hsa-let-7f-5p, hsa-miR-155-5p, hsa-miR-98-5p, hsa-miR-199a-3p, hsa-miR-143-3p, hsa-miR-200b-3p, hsa-miR-200c-3p, hsa-miR-1-3p, hsa-miR-429, hsa-miR-203a-3p, hsa-miR-200a-3p, hsa-let-7i-5p
coronary artery morphogenesis	GO:0060982	14	35	113	1102	2.38011e-06	5.32008e-05	3.90088	0	hsa-miR-23b-3p, hsa-miR-145-5p, hsa-miR-155-5p, hsa-miR-199a-3p, hsa-miR-145-3p, hsa-let-7g-5p, hsa-miR-200b-3p, hsa-miR-200c-3p, hsa-miR-1-3p, hsa-miR-27b-3p, hsa-miR-429, hsa-miR-203a-3p, hsa-miR-338-5p, hsa-miR-142-3p
response to mechanical stimulus	GO:0009612	14	35	113	1102	2.38011e-06	5.32008e-05	3.90088	0	hsa-miR-223-3p, hsa-miR-23b-3p, hsa-let-7f-5p, hsa-miR-145-5p, hsa-miR-155-5p, hsa-miR-199a-3p, hsa-miR-143-3p, hsa-let-7g-5p, hsa-miR-200b-3p, hsa-miR-200c-3p, hsa-miR-1-3p, hsa-miR-27b-3p, hsa-miR-203a-3p, hsa-miR-200a-3p
positive regulation of positive chemotaxis	GO:0050927	14	35	113	1102	2.38011e-06	5.32008e-05	3.90088	0	hsa-miR-223-3p, hsa-miR-145-5p, hsa-miR-155-5p, hsa-miR-199a-3p, hsa-miR-145-3p, hsa-miR-200b-3p, hsa-miR-200c-3p, hsa-miR-142-5p, hsa-miR-1-3p, hsa-miR-429, hsa-miR-203a-3p, hsa-miR-200a-3p, hsa-miR-151a-3p, hsa-let-7i-5p
establishment or maintenance of cell polarity	GO:0007163	9	35	42	1102	2.39463e-06	5.33094e-05	6.74694	0	hsa-miR-145-5p, hsa-miR-155-5p, hsa-miR-143-3p, hsa-miR-145-3p, hsa-miR-200b-3p, hsa-miR-200c-3p, hsa-miR-142-5p, hsa-miR-429, hsa-miR-142-3p
response to angiotensin	GO:1990776	11	35	67	1102	2.41565e-06	5.35614e-05	5.1693	0	hsa-miR-145-5p, hsa-miR-155-5p, hsa-miR-199a-3p, hsa-miR-143-3p, hsa-miR-145-3p, hsa-miR-200b-3p, hsa-miR-200c-3p, hsa-miR-142-5p, hsa-miR-200a-3p, hsa-miR-142-3p, hsa-miR-148b-3p
neuroblast proliferation	GO:0007405	17	35	169	1102	2.47323e-06	5.46187e-05	3.1672	0	hsa-miR-223-3p, hsa-miR-200a-5p, hsa-miR-145-5p, hsa-miR-155-5p, hsa-miR-199a-3p, hsa-miR-143-3p, hsa-miR-200b-3p, hsa-miR-200c-3p, hsa-miR-142-5p, hsa-miR-1-3p, hsa-miR-27b-3p, hsa-miR-429, hsa-miR-203a-3p, hsa-miR-200a-3p, hsa-miR-324-5p, hsa-miR-142-3p, hsa-let-7i-5p
negative regulation of neurogenesis	GO:0050768	12	35	82	1102	2.6695e-06	5.84854e-05	4.60767	0	hsa-miR-223-3p, hsa-miR-149-5p, hsa-miR-23b-3p, hsa-let-7f-5p, hsa-miR-145-5p, hsa-miR-98-5p, hsa-miR-143-3p, hsa-miR-145-3p, hsa-miR-200b-3p, hsa-miR-200c-3p, hsa-miR-27b-3p, hsa-miR-203a-3p
canonical NF-kappaB signal transduction	GO:0007249	14	35	114	1102	2.66046e-06	5.84854e-05	3.86667	0	hsa-miR-223-3p, hsa-miR-23b-3p, hsa-miR-145-5p, hsa-miR-155-5p, hsa-miR-98-5p, hsa-miR-199a-3p, hsa-miR-143-3p, hsa-miR-200b-3p, hsa-miR-200c-3p, hsa-miR-429, hsa-miR-203a-3p, hsa-miR-200a-3p, hsa-miR-142-3p, hsa-miR-148b-3p
positive regulation of cell migration	GO:0030335	26	35	394	1102	2.7246e-06	5.94565e-05	2.07774	0	hsa-miR-223-3p, hsa-miR-149-5p, hsa-miR-23b-3p, hsa-let-7f-5p, hsa-miR-145-5p, hsa-miR-155-5p, hsa-miR-98-5p, hsa-miR-199a-3p, hsa-miR-143-3p, hsa-miR-145-3p, hsa-let-7g-5p, hsa-miR-200b-3p, hsa-miR-200c-3p, hsa-miR-142-5p, hsa-miR-1-3p, hsa-miR-27b-3p, hsa-miR-429, hsa-miR-203a-3p, hsa-miR-200a-3p, hsa-miR-151a-3p, hsa-miR-338-5p, hsa-miR-324-5p, hsa-miR-142-3p, hsa-let-7i-5p, hsa-miR-148b-3p, h…
actin filament-based movement	GO:0030048	5	35	9	1102	2.77925e-06	5.94738e-05	17.4921	0	hsa-let-7f-5p, hsa-miR-145-5p, hsa-miR-155-5p, hsa-miR-143-3p, hsa-miR-200a-3p
regulation of postsynaptic density assembly	GO:0099151	5	35	9	1102	2.77925e-06	5.94738e-05	17.4921	0	hsa-miR-23b-3p, hsa-miR-200b-3p, hsa-miR-200c-3p, hsa-miR-429, hsa-miR-200a-3p
response to interferon-alpha	GO:0035455	5	35	9	1102	2.77925e-06	5.94738e-05	17.4921	0	hsa-miR-200b-3p, hsa-miR-200c-3p, hsa-miR-1-3p, hsa-miR-429, hsa-miR-200a-3p
cell surface receptor protein tyrosine phosphatase signaling pathway	GO:0007185	5	35	9	1102	2.77925e-06	5.94738e-05	17.4921	0	hsa-miR-200b-3p, hsa-miR-200c-3p, hsa-miR-1-3p, hsa-miR-429, hsa-miR-200a-3p
actin filament polymerization	GO:0030041	8	35	32	1102	2.75526e-06	5.94738e-05	7.87143	0	hsa-miR-155-5p, hsa-miR-200b-3p, hsa-miR-200c-3p, hsa-miR-142-5p, hsa-miR-429, hsa-miR-203a-3p, hsa-miR-200a-3p, hsa-miR-142-3p
negative regulation of oxidative stress-induced neuron intrinsic apoptotic signaling pathway	GO:1903377	11	35	68	1102	2.82141e-06	6.01428e-05	5.09328	0	hsa-miR-200a-5p, hsa-miR-155-5p, hsa-miR-98-5p, hsa-miR-200b-3p, hsa-miR-200c-3p, hsa-miR-142-5p, hsa-miR-27b-3p, hsa-miR-429, hsa-miR-200a-3p, hsa-miR-142-3p, hsa-miR-148b-3p
response to nutrient levels	GO:0031667	13	35	98	1102	2.84495e-06	6.04115e-05	4.17668	0	hsa-miR-223-3p, hsa-miR-149-5p, hsa-miR-23b-3p, hsa-miR-145-5p, hsa-miR-199a-3p, hsa-miR-143-3p, hsa-miR-200b-3p, hsa-miR-200c-3p, hsa-miR-142-5p, hsa-miR-1-3p, hsa-miR-429, hsa-miR-203a-3p, hsa-miR-200a-3p
chemotaxis	GO:0006935	15	35	133	1102	3.06478e-06	6.45827e-05	3.55102	0	hsa-miR-223-3p, hsa-miR-23b-3p, hsa-let-7f-5p, hsa-miR-145-5p, hsa-miR-155-5p, hsa-miR-98-5p, hsa-miR-199a-3p, hsa-miR-143-3p, hsa-miR-200b-3p, hsa-miR-200c-3p, hsa-miR-1-3p, hsa-miR-27b-3p, hsa-miR-203a-3p, hsa-miR-200a-3p, hsa-miR-142-3p
positive regulation of protein secretion	GO:0050714	12	35	83	1102	3.05671e-06	6.45827e-05	4.55215	0	hsa-let-7f-5p, hsa-miR-145-5p, hsa-miR-98-5p, hsa-miR-199a-3p, hsa-let-7g-5p, hsa-miR-142-5p, hsa-miR-1-3p, hsa-miR-27b-3p, hsa-miR-200a-3p, hsa-miR-324-5p, hsa-miR-142-3p, hsa-let-7i-5p
positive regulation of smooth muscle cell proliferation	GO:0048661	20	35	237	1102	3.13566e-06	6.5825e-05	2.65702	0	hsa-miR-223-3p, hsa-miR-149-5p, hsa-let-7f-5p, hsa-miR-145-5p, hsa-miR-155-5p, hsa-miR-98-5p, hsa-miR-199a-3p, hsa-miR-143-3p, hsa-miR-145-3p, hsa-let-7g-5p, hsa-miR-200b-3p, hsa-miR-200c-3p, hsa-miR-1-3p, hsa-miR-27b-3p, hsa-miR-429, hsa-miR-203a-3p, hsa-miR-200a-3p, hsa-let-7i-5p, hsa-miR-148b-3p, hsa-miR-223-5p
positive regulation of synaptic transmission, glutamatergic	GO:0051968	11	35	69	1102	3.28608e-06	6.87214e-05	5.01946	0	hsa-miR-23b-3p, hsa-miR-145-5p, hsa-miR-155-5p, hsa-miR-98-5p, hsa-miR-199a-3p, hsa-miR-143-3p, hsa-miR-200b-3p, hsa-miR-200c-3p, hsa-miR-1-3p, hsa-miR-27b-3p, hsa-miR-200a-3p
chromatin remodeling	GO:0006338	21	35	262	1102	3.40515e-06	7.09428e-05	2.52366	0	hsa-miR-223-3p, hsa-miR-149-5p, hsa-miR-145-5p, hsa-miR-155-5p, hsa-miR-98-5p, hsa-miR-199a-3p, hsa-miR-505-3p, hsa-miR-1290, hsa-miR-145-3p, hsa-let-7g-5p, hsa-miR-199b-3p, hsa-miR-200b-3p, hsa-miR-200c-3p, hsa-miR-142-5p, hsa-miR-1-3p, hsa-miR-1246, hsa-miR-429, hsa-miR-203a-3p, hsa-miR-200a-3p, hsa-miR-338-5p, hsa-miR-142-3p
response to nicotine	GO:0035094	16	35	153	1102	3.44356e-06	7.14732e-05	3.29262	0	hsa-miR-223-3p, hsa-let-7f-5p, hsa-miR-145-5p, hsa-miR-155-5p, hsa-miR-98-5p, hsa-miR-199a-3p, hsa-miR-143-3p, hsa-miR-145-3p, hsa-let-7g-5p, hsa-miR-200b-3p, hsa-miR-200c-3p, hsa-miR-1-3p, hsa-miR-429, hsa-miR-200a-3p, hsa-let-7i-5p, hsa-miR-223-5p
response to muscle activity	GO:0014850	10	35	56	1102	3.50433e-06	7.24622e-05	5.62245	0	hsa-let-7f-5p, hsa-miR-145-5p, hsa-miR-155-5p, hsa-miR-143-3p, hsa-let-7g-5p, hsa-miR-200b-3p, hsa-miR-200c-3p, hsa-miR-142-5p, hsa-miR-1-3p, hsa-miR-429
transdifferentiation	GO:0060290	8	35	33	1102	3.55615e-06	7.32593e-05	7.6329	0	hsa-miR-145-5p, hsa-miR-155-5p, hsa-miR-145-3p, hsa-miR-200b-3p, hsa-miR-200c-3p, hsa-miR-142-5p, hsa-miR-1-3p, hsa-miR-200a-3p
response to progesterone	GO:0032570	13	35	100	1102	3.61512e-06	7.39224e-05	4.09314	0	hsa-miR-223-3p, hsa-miR-149-5p, hsa-miR-145-5p, hsa-miR-155-5p, hsa-miR-199a-3p, hsa-miR-143-3p, hsa-let-7g-5p, hsa-miR-200c-3p, hsa-miR-142-5p, hsa-miR-27b-3p, hsa-miR-203a-3p, hsa-miR-200a-3p, hsa-miR-324-5p
thyroid gland development	GO:0030878	13	35	100	1102	3.61512e-06	7.39224e-05	4.09314	0	hsa-let-7f-5p, hsa-miR-145-5p, hsa-miR-155-5p, hsa-miR-98-5p, hsa-miR-199a-3p, hsa-miR-143-3p, hsa-miR-145-3p, hsa-miR-200c-3p, hsa-miR-142-5p, hsa-miR-1-3p, hsa-miR-27b-3p, hsa-miR-203a-3p, hsa-miR-200a-3p
acute-phase response	GO:0006953	9	35	44	1102	3.64277e-06	7.42129e-05	6.44026	0	hsa-miR-223-3p, hsa-miR-149-5p, hsa-let-7f-5p, hsa-miR-155-5p, hsa-miR-98-5p, hsa-let-7g-5p, hsa-miR-200b-3p, hsa-miR-200c-3p, hsa-miR-1-3p
endocardial cushion morphogenesis	GO:0003203	15	35	135	1102	3.73633e-06	7.55614e-05	3.49841	0	hsa-miR-23b-3p, hsa-miR-145-5p, hsa-miR-155-5p, hsa-miR-143-3p, hsa-miR-145-3p, hsa-let-7g-5p, hsa-miR-200b-3p, hsa-miR-200c-3p, hsa-miR-142-5p, hsa-miR-1-3p, hsa-miR-27b-3p, hsa-miR-200a-3p, hsa-miR-151a-3p, hsa-miR-324-5p, hsa-miR-142-3p
osteoclast differentiation	GO:0030316	15	35	135	1102	3.73633e-06	7.55614e-05	3.49841	0	hsa-miR-23b-3p, hsa-miR-200a-5p, hsa-miR-155-5p, hsa-miR-199a-3p, hsa-miR-143-3p, hsa-miR-1290, hsa-let-7g-5p, hsa-miR-1271-5p, hsa-miR-200b-3p, hsa-miR-1-3p, hsa-miR-27b-3p, hsa-miR-203a-3p, hsa-miR-200a-3p, hsa-miR-142-3p, hsa-miR-148b-3p
cellular response to hydrogen peroxide	GO:0070301	17	35	174	1102	3.80236e-06	7.66161e-05	3.07619	0	hsa-miR-223-3p, hsa-miR-149-5p, hsa-miR-23b-3p, hsa-let-7f-5p, hsa-miR-145-5p, hsa-miR-155-5p, hsa-miR-98-5p, hsa-miR-143-3p, hsa-miR-505-3p, hsa-miR-200b-3p, hsa-miR-200c-3p, hsa-miR-142-5p, hsa-miR-1-3p, hsa-miR-27b-3p, hsa-miR-429, hsa-miR-203a-3p, hsa-miR-200a-3p
basal protein localization	GO:0045175	4	35	5	1102	4.18697e-06	7.97113e-05	25.1886	0	hsa-miR-200b-3p, hsa-miR-200c-3p, hsa-miR-429, hsa-miR-200a-3p
positive regulation of lung goblet cell differentiation	GO:1901251	4	35	5	1102	4.18697e-06	7.97113e-05	25.1886	0	hsa-let-7f-5p, hsa-miR-98-5p, hsa-let-7g-5p, hsa-let-7i-5p
atrial cardiac muscle tissue development	GO:0003228	4	35	5	1102	4.18697e-06	7.97113e-05	25.1886	0	hsa-miR-155-5p, hsa-miR-200c-3p, hsa-miR-27b-3p, hsa-miR-203a-3p
hemopoiesis	GO:0030097	15	35	136	1102	4.1196e-06	7.97113e-05	3.47269	0	hsa-miR-223-3p, hsa-miR-23b-3p, hsa-miR-145-5p, hsa-miR-155-5p, hsa-miR-98-5p, hsa-miR-143-3p, hsa-let-7g-5p, hsa-miR-200b-3p, hsa-miR-200c-3p, hsa-miR-142-5p, hsa-miR-27b-3p, hsa-miR-203a-3p, hsa-miR-200a-3p, hsa-miR-338-5p, hsa-miR-324-5p
autosome genomic imprinting	GO:0141068	7	35	24	1102	4.11776e-06	7.97113e-05	9.18333	0	hsa-miR-145-5p, hsa-miR-143-3p, hsa-miR-200b-3p, hsa-miR-200c-3p, hsa-miR-1-3p, hsa-miR-203a-3p, hsa-miR-148b-3p
craniofacial suture morphogenesis	GO:0097094	7	35	24	1102	4.11776e-06	7.97113e-05	9.18333	0	hsa-miR-145-5p, hsa-miR-155-5p, hsa-miR-143-3p, hsa-miR-574-5p, hsa-miR-145-3p, hsa-miR-200b-3p, hsa-let-7i-5p
neural crest cell fate commitment	GO:0014034	7	35	24	1102	4.11776e-06	7.97113e-05	9.18333	0	hsa-let-7f-5p, hsa-miR-155-5p, hsa-miR-98-5p, hsa-miR-200c-3p, hsa-miR-1-3p, hsa-miR-27b-3p, hsa-miR-203a-3p
negative regulation of neuron apoptotic process	GO:0043524	20	35	241	1102	4.16393e-06	7.97113e-05	2.61292	0	hsa-miR-223-3p, hsa-miR-23b-3p, hsa-let-7f-5p, hsa-miR-145-5p, hsa-miR-155-5p, hsa-miR-98-5p, hsa-miR-199a-3p, hsa-miR-143-3p, hsa-miR-145-3p, hsa-let-7g-5p, hsa-miR-1271-5p, hsa-miR-200b-3p, hsa-miR-200c-3p, hsa-miR-142-5p, hsa-miR-1-3p, hsa-miR-27b-3p, hsa-miR-429, hsa-miR-203a-3p, hsa-miR-338-5p, hsa-miR-148b-3p
negative regulation of lung ciliated cell differentiation	GO:1901247	4	35	5	1102	4.18697e-06	7.97113e-05	25.1886	0	hsa-let-7f-5p, hsa-miR-98-5p, hsa-let-7g-5p, hsa-let-7i-5p
actin filament bundle assembly	GO:0051017	7	35	24	1102	4.11776e-06	7.97113e-05	9.18333	0	hsa-miR-23b-3p, hsa-miR-145-5p, hsa-miR-155-5p, hsa-miR-143-3p, hsa-miR-145-3p, hsa-miR-200b-3p, hsa-miR-429
multicellular organism development	GO:0007275	18	35	196	1102	4.14518e-06	7.97113e-05	2.89155	0	hsa-miR-223-3p, hsa-miR-149-5p, hsa-miR-23b-3p, hsa-miR-145-5p, hsa-miR-155-5p, hsa-miR-199a-3p, hsa-miR-143-3p, hsa-miR-145-3p, hsa-let-7g-5p, hsa-miR-200b-3p, hsa-miR-200c-3p, hsa-miR-1-3p, hsa-miR-27b-3p, hsa-miR-203a-3p, hsa-miR-200a-3p, hsa-miR-151a-3p, hsa-let-7i-5p, hsa-miR-223-5p
protein K33-linked ubiquitination	GO:1990390	4	35	5	1102	4.18697e-06	7.97113e-05	25.1886	0	hsa-miR-200b-3p, hsa-miR-200c-3p, hsa-miR-429, hsa-miR-200a-3p
positive regulation of pancreatic stellate cell proliferation	GO:2000231	4	35	5	1102	4.18697e-06	7.97113e-05	25.1886	0	hsa-let-7f-5p, hsa-miR-98-5p, hsa-let-7g-5p, hsa-let-7i-5p
positive regulation of T cell proliferation	GO:0042102	12	35	85	1102	3.98368e-06	7.97113e-05	4.44504	0	hsa-miR-223-3p, hsa-miR-149-5p, hsa-let-7f-5p, hsa-miR-145-5p, hsa-miR-98-5p, hsa-miR-145-3p, hsa-miR-200b-3p, hsa-miR-142-5p, hsa-miR-1-3p, hsa-miR-429, hsa-miR-338-5p, hsa-miR-324-5p
neural crest cell migration involved in autonomic nervous system development	GO:1901166	7	35	24	1102	4.11776e-06	7.97113e-05	9.18333	0	hsa-miR-223-3p, hsa-miR-145-3p, hsa-let-7g-5p, hsa-miR-200b-3p, hsa-miR-200c-3p, hsa-miR-1-3p, hsa-miR-338-5p
branching involved in ureteric bud morphogenesis	GO:0001658	17	35	175	1102	4.1359e-06	7.97113e-05	3.05861	0	hsa-miR-200a-5p, hsa-miR-145-5p, hsa-miR-155-5p, hsa-miR-98-5p, hsa-miR-143-3p, hsa-miR-145-3p, hsa-let-7g-5p, hsa-miR-1271-5p, hsa-miR-200b-3p, hsa-miR-200c-3p, hsa-miR-1-3p, hsa-miR-429, hsa-miR-203a-3p, hsa-miR-200a-3p, hsa-miR-142-3p, hsa-let-7i-5p, hsa-miR-148b-3p
synaptic membrane adhesion	GO:0099560	6	35	16	1102	4.20998e-06	7.98738e-05	11.8071	0	hsa-miR-199a-3p, hsa-miR-199b-3p, hsa-miR-200b-3p, hsa-miR-200c-3p, hsa-miR-429, hsa-miR-200a-3p
apoptotic process	GO:0006915	26	35	402	1102	4.24574e-06	8.02764e-05	2.03639	0	hsa-miR-223-3p, hsa-miR-149-5p, hsa-miR-23b-3p, hsa-miR-200a-5p, hsa-let-7f-5p, hsa-miR-145-5p, hsa-miR-155-5p, hsa-miR-98-5p, hsa-miR-199a-3p, hsa-miR-143-3p, hsa-miR-505-3p, hsa-miR-574-5p, hsa-let-7g-5p, hsa-miR-1180-3p, hsa-miR-199b-3p, hsa-miR-200b-3p, hsa-miR-200c-3p, hsa-miR-142-5p, hsa-miR-1-3p, hsa-miR-27b-3p, hsa-miR-429, hsa-miR-203a-3p, hsa-miR-200a-3p, hsa-miR-324-5p, hsa-miR-142-3p,…
positive regulation of chemokine production	GO:0032722	14	35	119	1102	4.55949e-06	8.34804e-05	3.7042	0	hsa-miR-223-3p, hsa-miR-149-5p, hsa-let-7f-5p, hsa-miR-145-5p, hsa-miR-155-5p, hsa-miR-98-5p, hsa-miR-143-3p, hsa-miR-145-3p, hsa-miR-200c-3p, hsa-miR-142-5p, hsa-miR-27b-3p, hsa-miR-429, hsa-miR-203a-3p, hsa-let-7i-5p
cellular response to ethanol	GO:0071361	9	35	45	1102	4.45392e-06	8.34804e-05	6.29714	0	hsa-let-7f-5p, hsa-miR-145-5p, hsa-miR-155-5p, hsa-miR-143-3p, hsa-miR-200b-3p, hsa-miR-200c-3p, hsa-miR-142-5p, hsa-miR-1-3p, hsa-miR-148b-3p
positive regulation of BMP signaling pathway	GO:0030513	13	35	102	1102	4.5664e-06	8.34804e-05	4.01289	0	hsa-miR-23b-3p, hsa-miR-145-5p, hsa-miR-155-5p, hsa-miR-199a-3p, hsa-miR-145-3p, hsa-let-7g-5p, hsa-miR-1271-5p, hsa-miR-200b-3p, hsa-miR-200c-3p, hsa-miR-1-3p, hsa-miR-27b-3p, hsa-miR-200a-3p, hsa-let-7i-5p
macrophage differentiation	GO:0030225	15	35	137	1102	4.53801e-06	8.34804e-05	3.44734	0	hsa-miR-223-3p, hsa-miR-149-5p, hsa-miR-23b-3p, hsa-miR-145-5p, hsa-miR-155-5p, hsa-miR-199a-3p, hsa-miR-143-3p, hsa-miR-200b-3p, hsa-miR-200c-3p, hsa-miR-142-5p, hsa-miR-1-3p, hsa-miR-429, hsa-miR-203a-3p, hsa-let-7i-5p, hsa-miR-148b-3p
positive regulation of cell population proliferation	GO:0008284	28	35	467	1102	4.49567e-06	8.34804e-05	1.88779	0	hsa-miR-223-3p, hsa-miR-149-5p, hsa-miR-23b-3p, hsa-miR-200a-5p, hsa-let-7f-5p, hsa-miR-145-5p, hsa-miR-155-5p, hsa-miR-98-5p, hsa-miR-199a-3p, hsa-miR-143-3p, hsa-miR-505-3p, hsa-miR-145-3p, hsa-let-7g-5p, hsa-miR-200b-3p, hsa-miR-200c-3p, hsa-miR-142-5p, hsa-miR-1-3p, hsa-miR-1246, hsa-miR-27b-3p, hsa-miR-429, hsa-miR-203a-3p, hsa-miR-200a-3p, hsa-miR-151a-3p, hsa-miR-324-5p, hsa-miR-142-3p, hs…
positive regulation of focal adhesion assembly	GO:0051894	15	35	137	1102	4.53801e-06	8.34804e-05	3.44734	0	hsa-miR-149-5p, hsa-miR-145-5p, hsa-miR-155-5p, hsa-miR-199a-3p, hsa-miR-145-3p, hsa-miR-200b-3p, hsa-miR-200c-3p, hsa-miR-142-5p, hsa-miR-1-3p, hsa-miR-429, hsa-miR-203a-3p, hsa-miR-200a-3p, hsa-miR-338-5p, hsa-miR-142-3p, hsa-miR-148b-3p
positive regulation of receptor-mediated endocytosis	GO:0048260	8	35	34	1102	4.54698e-06	8.34804e-05	7.4084	0	hsa-miR-223-3p, hsa-miR-145-5p, hsa-miR-98-5p, hsa-miR-143-3p, hsa-miR-200b-3p, hsa-miR-200c-3p, hsa-miR-429, hsa-miR-200a-3p
positive regulation of NF-kappaB transcription factor activity	GO:0051092	17	35	176	1102	4.49588e-06	8.34804e-05	3.04123	0	hsa-miR-223-3p, hsa-miR-149-5p, hsa-miR-23b-3p, hsa-let-7f-5p, hsa-miR-145-5p, hsa-miR-155-5p, hsa-miR-98-5p, hsa-miR-199a-3p, hsa-miR-143-3p, hsa-miR-145-3p, hsa-miR-200b-3p, hsa-miR-200c-3p, hsa-miR-1246, hsa-miR-27b-3p, hsa-miR-203a-3p, hsa-miR-142-3p, hsa-let-7i-5p
mitotic cytokinesis	GO:0000281	12	35	86	1102	4.53455e-06	8.34804e-05	4.39336	0	hsa-miR-223-3p, hsa-miR-145-5p, hsa-miR-155-5p, hsa-miR-143-3p, hsa-miR-574-5p, hsa-miR-200b-3p, hsa-miR-200c-3p, hsa-miR-203a-3p, hsa-miR-200a-3p, hsa-miR-142-3p, hsa-let-7i-5p, hsa-miR-148b-3p
regulation of protein localization to cell surface	GO:2000008	8	35	34	1102	4.54698e-06	8.34804e-05	7.4084	0	hsa-miR-200a-5p, hsa-miR-155-5p, hsa-miR-200b-3p, hsa-miR-200c-3p, hsa-miR-1-3p, hsa-miR-200a-3p, hsa-miR-142-3p, hsa-miR-223-5p
cellular response to tumor necrosis factor	GO:0071356	18	35	198	1102	4.84508e-06	8.82828e-05	2.86234	0	hsa-miR-223-3p, hsa-miR-23b-3p, hsa-let-7f-5p, hsa-miR-145-5p, hsa-miR-155-5p, hsa-miR-98-5p, hsa-miR-199a-3p, hsa-miR-143-3p, hsa-miR-145-3p, hsa-let-7g-5p, hsa-miR-200b-3p, hsa-miR-200c-3p, hsa-miR-142-5p, hsa-miR-1-3p, hsa-miR-27b-3p, hsa-miR-429, hsa-miR-203a-3p, hsa-miR-200a-3p
homeostasis of number of cells within a tissue	GO:0048873	17	35	177	1102	4.88416e-06	8.87021e-05	3.02405	0	hsa-miR-23b-3p, hsa-miR-145-5p, hsa-miR-155-5p, hsa-miR-98-5p, hsa-miR-199a-3p, hsa-miR-143-3p, hsa-miR-505-3p, hsa-miR-145-3p, hsa-let-7g-5p, hsa-miR-200b-3p, hsa-miR-200c-3p, hsa-miR-1-3p, hsa-miR-27b-3p, hsa-miR-429, hsa-miR-203a-3p, hsa-miR-324-5p, hsa-miR-148b-3p
regulation of gene expression	GO:0010468	22	35	293	1102	5.02366e-06	9.09365e-05	2.36412	0	hsa-miR-223-3p, hsa-miR-149-5p, hsa-miR-23b-3p, hsa-miR-145-5p, hsa-miR-155-5p, hsa-miR-98-5p, hsa-miR-199a-3p, hsa-miR-143-3p, hsa-miR-145-3p, hsa-let-7g-5p, hsa-miR-199b-3p, hsa-miR-200b-3p, hsa-miR-200c-3p, hsa-miR-142-5p, hsa-miR-1-3p, hsa-miR-27b-3p, hsa-miR-429, hsa-miR-203a-3p, hsa-miR-200a-3p, hsa-miR-338-5p, hsa-let-7i-5p, hsa-miR-450b-5p
positive regulation of blood vessel endothelial cell migration	GO:0043536	19	35	221	1102	5.17834e-06	9.34301e-05	2.70692	0	hsa-miR-223-3p, hsa-miR-149-5p, hsa-miR-23b-3p, hsa-miR-145-5p, hsa-miR-155-5p, hsa-miR-199a-3p, hsa-miR-143-3p, hsa-miR-574-5p, hsa-let-7g-5p, hsa-miR-200b-3p, hsa-miR-200c-3p, hsa-miR-142-5p, hsa-miR-1-3p, hsa-miR-27b-3p, hsa-miR-429, hsa-miR-203a-3p, hsa-miR-200a-3p, hsa-miR-324-5p, hsa-miR-142-3p
insulin receptor signaling pathway	GO:0008286	18	35	199	1102	5.23408e-06	9.41282e-05	2.84795	0	hsa-miR-223-3p, hsa-miR-145-5p, hsa-miR-155-5p, hsa-miR-199a-3p, hsa-miR-143-3p, hsa-miR-145-3p, hsa-let-7g-5p, hsa-miR-200b-3p, hsa-miR-200c-3p, hsa-miR-1-3p, hsa-miR-1246, hsa-miR-27b-3p, hsa-miR-429, hsa-miR-203a-3p, hsa-miR-200a-3p, hsa-miR-142-3p, hsa-miR-148b-3p, hsa-miR-223-5p
parallel actin filament bundle assembly	GO:0030046	5	35	10	1102	5.43177e-06	9.73662e-05	15.7429	0	hsa-miR-145-5p, hsa-miR-143-3p, hsa-miR-145-3p, hsa-miR-200b-3p, hsa-miR-429
regulation of transforming growth factor beta receptor signaling pathway	GO:0017015	14	35	121	1102	5.61065e-06	9.86509e-05	3.64298	0	hsa-miR-223-3p, hsa-miR-23b-3p, hsa-miR-145-5p, hsa-miR-155-5p, hsa-miR-199a-3p, hsa-miR-145-3p, hsa-let-7g-5p, hsa-miR-199b-3p, hsa-miR-200b-3p, hsa-miR-200c-3p, hsa-miR-142-5p, hsa-miR-27b-3p, hsa-miR-429, hsa-miR-200a-3p
actin filament organization	GO:0007015	14	35	121	1102	5.61065e-06	9.86509e-05	3.64298	0	hsa-miR-223-3p, hsa-miR-23b-3p, hsa-miR-145-5p, hsa-miR-155-5p, hsa-miR-98-5p, hsa-miR-143-3p, hsa-miR-200b-3p, hsa-miR-200c-3p, hsa-miR-142-5p, hsa-miR-1-3p, hsa-miR-27b-3p, hsa-miR-429, hsa-miR-200a-3p, hsa-miR-142-3p
positive regulation of protein phosphorylation	GO:0001934	23	35	321	1102	5.57868e-06	9.86509e-05	2.25599	0	hsa-miR-149-5p, hsa-miR-23b-3p, hsa-let-7f-5p, hsa-miR-145-5p, hsa-miR-155-5p, hsa-miR-98-5p, hsa-miR-199a-3p, hsa-miR-143-3p, hsa-miR-145-3p, hsa-let-7g-5p, hsa-miR-200b-3p, hsa-miR-200c-3p, hsa-miR-142-5p, hsa-miR-1-3p, hsa-miR-1246, hsa-miR-27b-3p, hsa-miR-429, hsa-miR-203a-3p, hsa-miR-200a-3p, hsa-miR-151a-3p, hsa-miR-142-3p, hsa-let-7i-5p, hsa-miR-148b-3p
glomerular filtration	GO:0003094	7	35	25	1102	5.59021e-06	9.86509e-05	8.816	0	hsa-let-7f-5p, hsa-miR-155-5p, hsa-miR-98-5p, hsa-miR-200c-3p, hsa-miR-1-3p, hsa-miR-27b-3p, hsa-miR-203a-3p
cellular response to luteinizing hormone stimulus	GO:0071373	7	35	25	1102	5.59021e-06	9.86509e-05	8.816	0	hsa-let-7f-5p, hsa-miR-155-5p, hsa-miR-98-5p, hsa-miR-200c-3p, hsa-miR-1-3p, hsa-miR-27b-3p, hsa-miR-203a-3p
negative regulation of blood coagulation	GO:0030195	7	35	25	1102	5.59021e-06	9.86509e-05	8.816	0	hsa-let-7f-5p, hsa-miR-145-5p, hsa-miR-155-5p, hsa-miR-98-5p, hsa-miR-199a-3p, hsa-miR-143-3p, hsa-miR-1-3p
fibroblast growth factor receptor signaling pathway	GO:0008543	13	35	104	1102	5.73503e-06	0.000100518	3.93571	0	hsa-miR-149-5p, hsa-miR-200a-5p, hsa-miR-145-5p, hsa-miR-155-5p, hsa-miR-143-3p, hsa-miR-505-3p, hsa-miR-200b-3p, hsa-miR-200c-3p, hsa-miR-1-3p, hsa-miR-429, hsa-miR-203a-3p, hsa-miR-200a-3p, hsa-miR-142-3p
negative regulation of collagen biosynthetic process	GO:0032966	10	35	59	1102	5.7938e-06	0.00010059	5.33656	0	hsa-miR-223-3p, hsa-miR-149-5p, hsa-miR-23b-3p, hsa-let-7f-5p, hsa-miR-145-5p, hsa-miR-98-5p, hsa-miR-145-3p, hsa-miR-200b-3p, hsa-miR-200c-3p, hsa-miR-27b-3p
cellular response to peptide hormone stimulus	GO:0071375	10	35	59	1102	5.7938e-06	0.00010059	5.33656	0	hsa-miR-23b-3p, hsa-let-7f-5p, hsa-miR-145-5p, hsa-miR-155-5p, hsa-miR-98-5p, hsa-miR-143-3p, hsa-miR-200b-3p, hsa-miR-1-3p, hsa-miR-203a-3p, hsa-miR-148b-3p
positive regulation of cell-substrate adhesion	GO:0010811	10	35	59	1102	5.7938e-06	0.00010059	5.33656	0	hsa-miR-149-5p, hsa-miR-155-5p, hsa-miR-199a-3p, hsa-miR-199b-3p, hsa-miR-200b-3p, hsa-miR-200c-3p, hsa-miR-142-5p, hsa-miR-1-3p, hsa-miR-142-3p, hsa-miR-148b-3p
positive regulation of phosphorylation	GO:0042327	12	35	88	1102	5.84264e-06	0.00010112	4.29351	0	hsa-miR-145-5p, hsa-miR-155-5p, hsa-miR-98-5p, hsa-miR-145-3p, hsa-let-7g-5p, hsa-miR-200b-3p, hsa-miR-1-3p, hsa-miR-1246, hsa-miR-27b-3p, hsa-miR-200a-3p, hsa-miR-338-5p, hsa-miR-223-5p
cochlea morphogenesis	GO:0090103	11	35	73	1102	5.88936e-06	0.000101293	4.74442	0	hsa-miR-223-3p, hsa-miR-23b-3p, hsa-miR-145-5p, hsa-miR-145-3p, hsa-miR-200b-3p, hsa-miR-200c-3p, hsa-miR-142-5p, hsa-miR-1-3p, hsa-miR-429, hsa-miR-200a-3p, hsa-let-7i-5p
establishment of skin barrier	GO:0061436	11	35	73	1102	5.88936e-06	0.000101293	4.74442	0	hsa-miR-223-3p, hsa-miR-23b-3p, hsa-miR-145-5p, hsa-miR-155-5p, hsa-miR-199a-3p, hsa-miR-143-3p, hsa-miR-142-5p, hsa-miR-1-3p, hsa-miR-27b-3p, hsa-miR-203a-3p, hsa-miR-200a-3p
cell-cell adhesion	GO:0098609	19	35	223	1102	5.98338e-06	0.000102591	2.68264	0	hsa-miR-23b-3p, hsa-miR-200a-5p, hsa-miR-145-5p, hsa-miR-155-5p, hsa-miR-98-5p, hsa-miR-199a-3p, hsa-miR-143-3p, hsa-miR-145-3p, hsa-miR-199b-3p, hsa-miR-200b-3p, hsa-miR-200c-3p, hsa-miR-142-5p, hsa-miR-1-3p, hsa-miR-27b-3p, hsa-miR-429, hsa-miR-203a-3p, hsa-miR-200a-3p, hsa-miR-142-3p, hsa-miR-148b-3p
corpus callosum development	GO:0022038	6	35	17	1102	6.35833e-06	0.000107682	11.1126	0	hsa-miR-200b-3p, hsa-miR-200c-3p, hsa-miR-1-3p, hsa-miR-429, hsa-miR-200a-3p, hsa-miR-338-5p
erythrocyte maturation	GO:0043249	6	35	17	1102	6.35833e-06	0.000107682	11.1126	0	hsa-miR-223-3p, hsa-miR-200b-3p, hsa-miR-200c-3p, hsa-miR-1-3p, hsa-miR-429, hsa-miR-200a-3p
respiratory burst	GO:0045730	6	35	17	1102	6.35833e-06	0.000107682	11.1126	0	hsa-miR-155-5p, hsa-miR-200b-3p, hsa-miR-200c-3p, hsa-miR-142-5p, hsa-miR-142-3p, hsa-miR-148b-3p
regulation of hydrogen peroxide metabolic process	GO:0010310	6	35	17	1102	6.35833e-06	0.000107682	11.1126	0	hsa-miR-155-5p, hsa-miR-200b-3p, hsa-miR-200c-3p, hsa-miR-142-5p, hsa-miR-27b-3p, hsa-miR-142-3p
positive regulation of stress-activated MAPK cascade	GO:0032874	9	35	47	1102	6.55237e-06	0.000109956	6.02918	0	hsa-miR-145-5p, hsa-miR-155-5p, hsa-miR-145-3p, hsa-miR-200c-3p, hsa-miR-142-5p, hsa-miR-200a-3p, hsa-miR-324-5p, hsa-miR-142-3p, hsa-let-7i-5p
calcium ion transmembrane transport	GO:0070588	9	35	47	1102	6.55237e-06	0.000109956	6.02918	0	hsa-let-7f-5p, hsa-miR-155-5p, hsa-miR-98-5p, hsa-miR-200c-3p, hsa-miR-142-5p, hsa-miR-1-3p, hsa-miR-27b-3p, hsa-miR-203a-3p, hsa-miR-223-5p
I-kappaB phosphorylation	GO:0007252	9	35	47	1102	6.55237e-06	0.000109956	6.02918	0	hsa-miR-223-3p, hsa-miR-23b-3p, hsa-miR-155-5p, hsa-miR-98-5p, hsa-miR-143-3p, hsa-miR-145-3p, hsa-miR-200b-3p, hsa-miR-200c-3p, hsa-let-7i-5p
positive regulation of non-canonical NF-kappaB signal transduction	GO:1901224	15	35	141	1102	6.62258e-06	0.000110798	3.34954	0	hsa-miR-223-3p, hsa-let-7f-5p, hsa-miR-145-5p, hsa-miR-155-5p, hsa-miR-98-5p, hsa-miR-143-3p, hsa-miR-145-3p, hsa-miR-200b-3p, hsa-miR-200c-3p, hsa-miR-1-3p, hsa-miR-27b-3p, hsa-miR-203a-3p, hsa-miR-200a-3p, hsa-miR-142-3p, hsa-let-7i-5p
neural crest cell development	GO:0014032	10	35	60	1102	6.80318e-06	0.000111787	5.24762	0	hsa-let-7f-5p, hsa-miR-145-5p, hsa-miR-155-5p, hsa-miR-98-5p, hsa-miR-145-3p, hsa-miR-200b-3p, hsa-miR-200c-3p, hsa-miR-1-3p, hsa-miR-27b-3p, hsa-miR-203a-3p
cell fate specification	GO:0001708	10	35	60	1102	6.80318e-06	0.000111787	5.24762	0	hsa-miR-200a-5p, hsa-miR-145-5p, hsa-miR-155-5p, hsa-miR-199a-3p, hsa-miR-143-3p, hsa-miR-145-3p, hsa-miR-1-3p, hsa-miR-200a-3p, hsa-miR-324-5p, hsa-miR-142-3p
eye development	GO:0001654	11	35	74	1102	6.77203e-06	0.000111787	4.68031	0	hsa-miR-223-3p, hsa-miR-145-5p, hsa-miR-155-5p, hsa-miR-98-5p, hsa-miR-200b-3p, hsa-miR-142-5p, hsa-miR-429, hsa-miR-200a-3p, hsa-miR-324-5p, hsa-miR-142-3p, hsa-miR-450b-5p
positive regulation of endothelial cell differentiation	GO:0045603	10	35	60	1102	6.80318e-06	0.000111787	5.24762	0	hsa-miR-23b-3p, hsa-miR-200a-5p, hsa-miR-145-5p, hsa-miR-145-3p, hsa-miR-200b-3p, hsa-miR-200c-3p, hsa-miR-27b-3p, hsa-miR-200a-3p, hsa-miR-142-3p, hsa-let-7i-5p
adenylate cyclase-activating G protein-coupled receptor signaling pathway	GO:0007189	10	35	60	1102	6.80318e-06	0.000111787	5.24762	0	hsa-miR-223-3p, hsa-miR-149-5p, hsa-miR-155-5p, hsa-miR-143-3p, hsa-miR-200b-3p, hsa-miR-200c-3p, hsa-miR-1246, hsa-miR-27b-3p, hsa-miR-338-5p, hsa-miR-142-3p
toll-like receptor 4 signaling pathway	GO:0034142	10	35	60	1102	6.80318e-06	0.000111787	5.24762	0	hsa-miR-223-3p, hsa-miR-149-5p, hsa-miR-23b-3p, hsa-miR-145-5p, hsa-miR-155-5p, hsa-miR-98-5p, hsa-miR-145-3p, hsa-miR-200c-3p, hsa-miR-203a-3p, hsa-let-7i-5p
regulation of cell migration	GO:0030334	16	35	161	1102	6.98699e-06	0.000114466	3.12902	0	hsa-miR-223-3p, hsa-miR-149-5p, hsa-miR-145-5p, hsa-miR-155-5p, hsa-miR-199a-3p, hsa-miR-143-3p, hsa-let-7g-5p, hsa-miR-200b-3p, hsa-miR-200c-3p, hsa-miR-142-5p, hsa-miR-1-3p, hsa-miR-429, hsa-miR-203a-3p, hsa-miR-200a-3p, hsa-miR-142-3p, hsa-miR-148b-3p
epithelial cell proliferation	GO:0050673	18	35	203	1102	7.09233e-06	0.000115848	2.79184	0	hsa-miR-23b-3p, hsa-miR-145-5p, hsa-miR-155-5p, hsa-miR-98-5p, hsa-miR-199a-3p, hsa-miR-145-3p, hsa-let-7g-5p, hsa-miR-1271-5p, hsa-miR-200b-3p, hsa-miR-200c-3p, hsa-miR-1-3p, hsa-miR-1246, hsa-miR-27b-3p, hsa-miR-429, hsa-miR-203a-3p, hsa-miR-200a-3p, hsa-miR-324-5p, hsa-miR-223-5p
facultative heterochromatin formation	GO:0140718	8	35	36	1102	7.2449e-06	0.000117991	6.99683	0	hsa-miR-145-5p, hsa-miR-155-5p, hsa-miR-98-5p, hsa-miR-143-3p, hsa-miR-200b-3p, hsa-miR-200c-3p, hsa-miR-429, hsa-miR-200a-3p
vasoconstriction	GO:0042310	7	35	26	1102	7.47728e-06	0.000121418	8.47692	0	hsa-let-7f-5p, hsa-miR-155-5p, hsa-miR-98-5p, hsa-miR-200c-3p, hsa-miR-1-3p, hsa-miR-27b-3p, hsa-miR-203a-3p
stem cell differentiation	GO:0048863	14	35	124	1102	7.59686e-06	0.000122998	3.55484	0	hsa-miR-223-3p, hsa-miR-149-5p, hsa-miR-23b-3p, hsa-miR-145-5p, hsa-miR-155-5p, hsa-miR-98-5p, hsa-miR-199a-3p, hsa-miR-143-3p, hsa-let-7g-5p, hsa-miR-200b-3p, hsa-miR-429, hsa-miR-203a-3p, hsa-miR-200a-3p, hsa-miR-142-3p
response to muramyl dipeptide	GO:0032495	11	35	75	1102	7.76879e-06	0.000123964	4.6179	0	hsa-miR-23b-3p, hsa-miR-145-5p, hsa-miR-155-5p, hsa-miR-199a-3p, hsa-miR-143-3p, hsa-miR-145-3p, hsa-miR-200b-3p, hsa-miR-200c-3p, hsa-miR-27b-3p, hsa-miR-429, hsa-miR-200a-3p
immune system process	GO:0002376	11	35	75	1102	7.76879e-06	0.000123964	4.6179	0	hsa-miR-223-3p, hsa-miR-149-5p, hsa-miR-23b-3p, hsa-miR-145-5p, hsa-miR-155-5p, hsa-miR-200b-3p, hsa-miR-200c-3p, hsa-miR-1-3p, hsa-miR-203a-3p, hsa-miR-324-5p, hsa-miR-142-3p
cardiac epithelial to mesenchymal transition	GO:0060317	11	35	75	1102	7.76879e-06	0.000123964	4.6179	0	hsa-miR-23b-3p, hsa-miR-145-5p, hsa-miR-145-3p, hsa-let-7g-5p, hsa-miR-200b-3p, hsa-miR-200c-3p, hsa-miR-142-5p, hsa-miR-27b-3p, hsa-miR-200a-3p, hsa-miR-324-5p, hsa-miR-142-3p
positive regulation of microtubule polymerization	GO:0031116	11	35	75	1102	7.76879e-06	0.000123964	4.6179	0	hsa-miR-23b-3p, hsa-miR-155-5p, hsa-miR-98-5p, hsa-miR-199a-3p, hsa-miR-200b-3p, hsa-miR-200c-3p, hsa-miR-142-5p, hsa-miR-1-3p, hsa-miR-27b-3p, hsa-miR-203a-3p, hsa-miR-142-3p
ventricular trabecula myocardium morphogenesis	GO:0003222	11	35	75	1102	7.76879e-06	0.000123964	4.6179	0	hsa-miR-23b-3p, hsa-miR-145-5p, hsa-miR-145-3p, hsa-let-7g-5p, hsa-miR-200b-3p, hsa-miR-200c-3p, hsa-miR-142-5p, hsa-miR-27b-3p, hsa-miR-200a-3p, hsa-miR-324-5p, hsa-miR-142-3p
platelet formation	GO:0030220	9	35	48	1102	7.88786e-06	0.000125501	5.90357	0	hsa-miR-223-3p, hsa-let-7f-5p, hsa-miR-155-5p, hsa-miR-98-5p, hsa-miR-505-3p, hsa-let-7g-5p, hsa-miR-200c-3p, hsa-miR-1-3p, hsa-miR-200a-3p
mammary gland alveolus development	GO:0060749	15	35	143	1102	7.95901e-06	0.000125598	3.3027	0	hsa-let-7f-5p, hsa-miR-145-5p, hsa-miR-155-5p, hsa-miR-199a-3p, hsa-miR-505-3p, hsa-miR-145-3p, hsa-let-7g-5p, hsa-miR-200b-3p, hsa-miR-200c-3p, hsa-miR-1-3p, hsa-miR-1246, hsa-miR-429, hsa-miR-203a-3p, hsa-miR-200a-3p, hsa-miR-223-5p
negative regulation of keratinocyte proliferation	GO:0010839	10	35	61	1102	7.96219e-06	0.000125598	5.16159	0	hsa-miR-223-3p, hsa-miR-23b-3p, hsa-miR-200b-3p, hsa-miR-200c-3p, hsa-miR-142-5p, hsa-miR-1-3p, hsa-miR-27b-3p, hsa-miR-429, hsa-miR-203a-3p, hsa-miR-200a-3p
post-embryonic development	GO:0009791	17	35	183	1102	7.92779e-06	0.000125598	2.9249	0	hsa-miR-223-3p, hsa-let-7f-5p, hsa-miR-145-5p, hsa-miR-155-5p, hsa-miR-98-5p, hsa-miR-199a-3p, hsa-miR-143-3p, hsa-let-7g-5p, hsa-miR-200b-3p, hsa-miR-200c-3p, hsa-miR-1-3p, hsa-miR-27b-3p, hsa-miR-429, hsa-miR-203a-3p, hsa-miR-200a-3p, hsa-miR-142-3p, hsa-let-7i-5p
positive regulation of receptor signaling pathway via JAK-STAT	GO:0046427	12	35	91	1102	8.43222e-06	0.000132257	4.15196	0	hsa-miR-223-3p, hsa-miR-149-5p, hsa-miR-23b-3p, hsa-let-7f-5p, hsa-miR-145-5p, hsa-miR-98-5p, hsa-miR-143-3p, hsa-miR-145-3p, hsa-miR-200b-3p, hsa-miR-200c-3p, hsa-miR-27b-3p, hsa-miR-203a-3p
nervous system development	GO:0007399	23	35	328	1102	8.42622e-06	0.000132257	2.20784	0	hsa-miR-223-3p, hsa-miR-23b-3p, hsa-miR-200a-5p, hsa-miR-145-5p, hsa-miR-155-5p, hsa-miR-98-5p, hsa-miR-199a-3p, hsa-miR-143-3p, hsa-miR-145-3p, hsa-let-7g-5p, hsa-miR-200b-3p, hsa-miR-200c-3p, hsa-miR-142-5p, hsa-miR-1-3p, hsa-miR-1246, hsa-miR-27b-3p, hsa-miR-429, hsa-miR-203a-3p, hsa-miR-200a-3p, hsa-miR-151a-3p, hsa-miR-338-5p, hsa-miR-142-3p, hsa-let-7i-5p
response to cytokine	GO:0034097	16	35	164	1102	9.00352e-06	0.000140817	3.07178	0	hsa-miR-223-3p, hsa-miR-145-5p, hsa-miR-155-5p, hsa-miR-98-5p, hsa-miR-143-3p, hsa-let-7g-5p, hsa-miR-200b-3p, hsa-miR-200c-3p, hsa-miR-142-5p, hsa-miR-1-3p, hsa-miR-429, hsa-miR-203a-3p, hsa-miR-200a-3p, hsa-miR-151a-3p, hsa-miR-338-5p, hsa-miR-324-5p
positive regulation of smooth muscle contraction	GO:0045987	8	35	37	1102	9.03772e-06	0.000140953	6.80772	0	hsa-let-7f-5p, hsa-miR-145-5p, hsa-miR-155-5p, hsa-miR-98-5p, hsa-miR-199a-3p, hsa-miR-143-3p, hsa-miR-1-3p, hsa-miR-200a-3p
innate immune response	GO:0045087	19	35	229	1102	9.13604e-06	0.000142085	2.61235	0	hsa-miR-223-3p, hsa-miR-149-5p, hsa-miR-23b-3p, hsa-let-7f-5p, hsa-miR-145-5p, hsa-miR-155-5p, hsa-miR-98-5p, hsa-miR-143-3p, hsa-miR-574-5p, hsa-miR-145-3p, hsa-miR-200b-3p, hsa-miR-200c-3p, hsa-miR-1-3p, hsa-miR-27b-3p, hsa-miR-203a-3p, hsa-miR-200a-3p, hsa-miR-142-3p, hsa-let-7i-5p, hsa-miR-148b-3p
microspike assembly	GO:0030035	6	35	18	1102	9.32047e-06	0.000143338	10.4952	0	hsa-miR-145-5p, hsa-miR-143-3p, hsa-miR-145-3p, hsa-miR-200b-3p, hsa-miR-429, hsa-miR-203a-3p
negative regulation of receptor-mediated endocytosis	GO:0048261	6	35	18	1102	9.32047e-06	0.000143338	10.4952	0	hsa-miR-145-5p, hsa-miR-155-5p, hsa-miR-200b-3p, hsa-miR-200c-3p, hsa-miR-142-5p, hsa-miR-142-3p
microtubule depolymerization	GO:0007019	6	35	18	1102	9.32047e-06	0.000143338	10.4952	0	hsa-miR-223-3p, hsa-miR-155-5p, hsa-miR-143-3p, hsa-miR-1-3p, hsa-miR-203a-3p, hsa-miR-200a-3p
regulation of glucose import	GO:0046324	6	35	18	1102	9.32047e-06	0.000143338	10.4952	0	hsa-miR-145-5p, hsa-miR-98-5p, hsa-miR-143-3p, hsa-miR-505-3p, hsa-miR-199b-3p, hsa-miR-200c-3p
response to amphetamine	GO:0001975	9	35	49	1102	9.45092e-06	0.000144539	5.78309	0	hsa-miR-149-5p, hsa-let-7f-5p, hsa-miR-145-5p, hsa-miR-155-5p, hsa-miR-98-5p, hsa-miR-200c-3p, hsa-miR-1-3p, hsa-miR-27b-3p, hsa-miR-203a-3p
luteolysis	GO:0001554	9	35	49	1102	9.45092e-06	0.000144539	5.78309	0	hsa-miR-23b-3p, hsa-miR-145-5p, hsa-miR-155-5p, hsa-miR-98-5p, hsa-miR-145-3p, hsa-let-7g-5p, hsa-miR-200b-3p, hsa-miR-200c-3p, hsa-miR-27b-3p
negative regulation of cellular senescence	GO:2000773	18	35	207	1102	9.53471e-06	0.000145417	2.73789	0	hsa-miR-223-3p, hsa-miR-23b-3p, hsa-miR-200a-5p, hsa-miR-145-5p, hsa-miR-155-5p, hsa-miR-98-5p, hsa-miR-145-3p, hsa-let-7g-5p, hsa-miR-200b-3p, hsa-miR-200c-3p, hsa-miR-142-5p, hsa-miR-1-3p, hsa-miR-27b-3p, hsa-miR-429, hsa-miR-203a-3p, hsa-miR-200a-3p, hsa-miR-151a-3p, hsa-miR-148b-3p
positive regulation of lamellipodium morphogenesis	GO:2000394	5	35	11	1102	9.73119e-06	0.000148005	14.3117	0	hsa-miR-23b-3p, hsa-miR-145-5p, hsa-miR-143-3p, hsa-miR-1-3p, hsa-miR-203a-3p
negative regulation of interleukin-23 production	GO:0032707	7	35	27	1102	9.86663e-06	0.000148835	8.16296	0	hsa-miR-155-5p, hsa-miR-145-3p, hsa-miR-200b-3p, hsa-miR-200c-3p, hsa-miR-142-5p, hsa-miR-142-3p, hsa-let-7i-5p
negative regulation of mesenchymal to epithelial transition involved in metanephros morphogenesis	GO:0003340	7	35	27	1102	9.86663e-06	0.000148835	8.16296	0	hsa-miR-223-3p, hsa-miR-200a-5p, hsa-miR-145-5p, hsa-miR-155-5p, hsa-miR-203a-3p, hsa-miR-200a-3p, hsa-miR-142-3p
positive regulation of vasculogenesis	GO:2001214	7	35	27	1102	9.86663e-06	0.000148835	8.16296	0	hsa-miR-155-5p, hsa-miR-199a-3p, hsa-miR-200b-3p, hsa-miR-200c-3p, hsa-miR-429, hsa-miR-203a-3p, hsa-miR-200a-3p
transcription by RNA polymerase II	GO:0006366	20	35	254	1102	1.00351e-05	0.000150964	2.47919	0	hsa-miR-223-3p, hsa-miR-23b-3p, hsa-miR-200a-5p, hsa-let-7f-5p, hsa-miR-145-5p, hsa-miR-155-5p, hsa-miR-98-5p, hsa-miR-199a-3p, hsa-miR-143-3p, hsa-miR-145-3p, hsa-miR-200b-3p, hsa-miR-200c-3p, hsa-miR-1-3p, hsa-miR-1246, hsa-miR-27b-3p, hsa-miR-203a-3p, hsa-miR-200a-3p, hsa-miR-324-5p, hsa-miR-142-3p, hsa-let-7i-5p
neurogenesis	GO:0022008	14	35	127	1102	1.01909e-05	0.000152477	3.47087	0	hsa-miR-149-5p, hsa-miR-23b-3p, hsa-miR-145-5p, hsa-miR-155-5p, hsa-miR-145-3p, hsa-miR-200b-3p, hsa-miR-200c-3p, hsa-miR-1-3p, hsa-miR-1246, hsa-miR-27b-3p, hsa-miR-203a-3p, hsa-miR-200a-3p, hsa-miR-338-5p, hsa-let-7i-5p
positive regulation of erythrocyte differentiation	GO:0045648	14	35	127	1102	1.01909e-05	0.000152477	3.47087	0	hsa-miR-223-3p, hsa-miR-23b-3p, hsa-miR-145-5p, hsa-miR-155-5p, hsa-miR-199a-3p, hsa-miR-200b-3p, hsa-miR-200c-3p, hsa-miR-142-5p, hsa-miR-1-3p, hsa-miR-429, hsa-miR-203a-3p, hsa-miR-200a-3p, hsa-miR-324-5p, hsa-miR-142-3p
positive regulation of stem cell proliferation	GO:2000648	15	35	146	1102	1.04212e-05	0.000155501	3.23483	0	hsa-miR-149-5p, hsa-miR-23b-3p, hsa-miR-200a-5p, hsa-miR-145-5p, hsa-miR-155-5p, hsa-miR-98-5p, hsa-miR-199a-3p, hsa-miR-145-3p, hsa-let-7g-5p, hsa-miR-200b-3p, hsa-miR-200c-3p, hsa-miR-1-3p, hsa-miR-203a-3p, hsa-miR-200a-3p, hsa-miR-142-3p
T cell differentiation in thymus	GO:0033077	16	35	166	1102	1.06258e-05	0.000158127	3.03477	0	hsa-miR-223-3p, hsa-miR-200a-5p, hsa-miR-145-5p, hsa-miR-155-5p, hsa-miR-98-5p, hsa-miR-143-3p, hsa-miR-145-3p, hsa-miR-200b-3p, hsa-miR-200c-3p, hsa-miR-1-3p, hsa-miR-27b-3p, hsa-miR-429, hsa-miR-203a-3p, hsa-miR-200a-3p, hsa-miR-142-3p, hsa-miR-148b-3p
phosphatidylinositol 3-kinase/protein kinase B signal transduction	GO:0043491	20	35	255	1102	1.07103e-05	0.000158956	2.46947	0	hsa-miR-223-3p, hsa-miR-23b-3p, hsa-miR-200a-5p, hsa-let-7f-5p, hsa-miR-145-5p, hsa-miR-155-5p, hsa-miR-98-5p, hsa-miR-199a-3p, hsa-miR-143-3p, hsa-miR-145-3p, hsa-let-7g-5p, hsa-miR-200c-3p, hsa-miR-142-5p, hsa-miR-1-3p, hsa-miR-27b-3p, hsa-miR-429, hsa-miR-203a-3p, hsa-miR-200a-3p, hsa-miR-148b-3p, hsa-miR-223-5p
regulation of blood pressure	GO:0008217	10	35	63	1102	1.08041e-05	0.00015978	4.99773	0	hsa-let-7f-5p, hsa-miR-155-5p, hsa-miR-98-5p, hsa-miR-199a-3p, hsa-miR-143-3p, hsa-let-7g-5p, hsa-miR-200c-3p, hsa-miR-1-3p, hsa-miR-27b-3p, hsa-miR-203a-3p
learning or memory	GO:0007611	17	35	187	1102	1.08237e-05	0.00015978	2.86234	0	hsa-miR-223-3p, hsa-miR-23b-3p, hsa-miR-200a-5p, hsa-miR-145-5p, hsa-miR-155-5p, hsa-miR-98-5p, hsa-miR-199a-3p, hsa-miR-505-3p, hsa-let-7g-5p, hsa-miR-200b-3p, hsa-miR-200c-3p, hsa-miR-142-5p, hsa-miR-27b-3p, hsa-miR-429, hsa-miR-203a-3p, hsa-miR-200a-3p, hsa-miR-142-3p
apoptotic signaling pathway	GO:0097190	14	35	128	1102	1.1217e-05	0.000164268	3.44375	0	hsa-miR-149-5p, hsa-miR-200a-5p, hsa-miR-145-5p, hsa-miR-155-5p, hsa-miR-98-5p, hsa-miR-199a-3p, hsa-let-7g-5p, hsa-miR-200b-3p, hsa-miR-200c-3p, hsa-miR-1-3p, hsa-miR-203a-3p, hsa-miR-200a-3p, hsa-miR-338-5p, hsa-miR-142-3p
muscle organ development	GO:0007517	14	35	128	1102	1.1217e-05	0.000164268	3.44375	0	hsa-miR-223-3p, hsa-miR-23b-3p, hsa-miR-145-5p, hsa-miR-155-5p, hsa-miR-98-5p, hsa-miR-199a-3p, hsa-miR-143-3p, hsa-miR-200b-3p, hsa-miR-200c-3p, hsa-miR-142-5p, hsa-miR-1-3p, hsa-miR-27b-3p, hsa-miR-151a-3p, hsa-let-7i-5p
negative regulation of keratinocyte differentiation	GO:0045617	8	35	38	1102	1.11928e-05	0.000164268	6.62857	0	hsa-miR-145-5p, hsa-miR-98-5p, hsa-miR-143-3p, hsa-miR-200b-3p, hsa-miR-429, hsa-miR-203a-3p, hsa-miR-200a-3p, hsa-miR-142-3p
aorta development	GO:0035904	9	35	50	1102	1.12728e-05	0.000164649	5.66743	0	hsa-miR-223-3p, hsa-let-7f-5p, hsa-miR-145-5p, hsa-miR-143-3p, hsa-miR-200c-3p, hsa-miR-27b-3p, hsa-miR-203a-3p, hsa-miR-324-5p, hsa-miR-142-3p
ventricular septum development	GO:0003281	11	35	78	1102	1.15729e-05	0.000168586	4.44029	0	hsa-miR-223-3p, hsa-let-7f-5p, hsa-miR-145-5p, hsa-miR-155-5p, hsa-miR-98-5p, hsa-miR-143-3p, hsa-miR-145-3p, hsa-miR-200b-3p, hsa-miR-200c-3p, hsa-miR-1-3p, hsa-miR-324-5p
right ventricular cardiac muscle tissue morphogenesis	GO:0003221	4	35	6	1102	1.22773e-05	0.000174249	20.9905	0	hsa-miR-200b-3p, hsa-miR-200c-3p, hsa-miR-429, hsa-miR-200a-3p
outflow tract septum morphogenesis	GO:0003148	13	35	111	1102	1.22092e-05	0.000174249	3.68752	0	hsa-miR-145-5p, hsa-miR-155-5p, hsa-miR-145-3p, hsa-miR-200b-3p, hsa-miR-200c-3p, hsa-miR-142-5p, hsa-miR-429, hsa-miR-203a-3p, hsa-miR-200a-3p, hsa-miR-338-5p, hsa-miR-324-5p, hsa-let-7i-5p, hsa-miR-148b-3p
thrombocyte differentiation	GO:0002574	4	35	6	1102	1.22773e-05	0.000174249	20.9905	0	hsa-miR-200b-3p, hsa-miR-200c-3p, hsa-miR-429, hsa-miR-200a-3p
biological process involved in interaction with symbiont	GO:0051702	4	35	6	1102	1.22773e-05	0.000174249	20.9905	0	hsa-let-7g-5p, hsa-miR-200b-3p, hsa-miR-200c-3p, hsa-miR-1-3p
negative regulation of monocyte activation	GO:0150102	4	35	6	1102	1.22773e-05	0.000174249	20.9905	0	hsa-let-7g-5p, hsa-miR-200b-3p, hsa-miR-200c-3p, hsa-miR-1-3p
gonadal mesoderm development	GO:0007506	4	35	6	1102	1.22773e-05	0.000174249	20.9905	0	hsa-miR-200b-3p, hsa-miR-200c-3p, hsa-miR-429, hsa-miR-200a-3p
leukocyte proliferation	GO:0070661	4	35	6	1102	1.22773e-05	0.000174249	20.9905	0	hsa-miR-200b-3p, hsa-miR-200c-3p, hsa-miR-429, hsa-miR-200a-3p
regulation of proton transport	GO:0010155	4	35	6	1102	1.22773e-05	0.000174249	20.9905	0	hsa-let-7f-5p, hsa-miR-98-5p, hsa-let-7g-5p, hsa-let-7i-5p
nucleate erythrocyte differentiation	GO:0043363	4	35	6	1102	1.22773e-05	0.000174249	20.9905	0	hsa-miR-200b-3p, hsa-miR-200c-3p, hsa-miR-429, hsa-miR-200a-3p
T cell costimulation	GO:0031295	13	35	111	1102	1.22092e-05	0.000174249	3.68752	0	hsa-miR-23b-3p, hsa-miR-145-5p, hsa-miR-155-5p, hsa-miR-199a-3p, hsa-miR-143-3p, hsa-miR-505-3p, hsa-miR-200b-3p, hsa-miR-1-3p, hsa-miR-429, hsa-miR-203a-3p, hsa-miR-338-5p, hsa-miR-324-5p, hsa-miR-148b-3p
positive regulation of interleukin-1 beta production	GO:0032731	15	35	148	1102	1.24228e-05	0.000175413	3.19112	0	hsa-miR-223-3p, hsa-miR-149-5p, hsa-let-7f-5p, hsa-miR-145-5p, hsa-miR-155-5p, hsa-miR-98-5p, hsa-miR-199a-3p, hsa-miR-143-3p, hsa-miR-145-3p, hsa-miR-142-5p, hsa-miR-1-3p, hsa-miR-203a-3p, hsa-miR-200a-3p, hsa-miR-142-3p, hsa-let-7i-5p
cellular response to virus	GO:0098586	15	35	148	1102	1.24228e-05	0.000175413	3.19112	0	hsa-miR-223-3p, hsa-miR-149-5p, hsa-miR-23b-3p, hsa-let-7f-5p, hsa-miR-145-5p, hsa-miR-155-5p, hsa-miR-98-5p, hsa-miR-199a-3p, hsa-miR-145-3p, hsa-miR-200c-3p, hsa-miR-142-5p, hsa-miR-1-3p, hsa-miR-429, hsa-miR-200a-3p, hsa-miR-148b-3p
response to transforming growth factor beta	GO:0071559	10	35	64	1102	1.25291e-05	0.000176462	4.91964	0	hsa-let-7f-5p, hsa-miR-145-5p, hsa-miR-155-5p, hsa-miR-98-5p, hsa-miR-200b-3p, hsa-miR-200c-3p, hsa-miR-1-3p, hsa-miR-203a-3p, hsa-miR-142-3p, hsa-miR-148b-3p
PML body organization	GO:0030578	7	35	28	1102	1.28586e-05	0.000180184	7.87143	0	hsa-miR-23b-3p, hsa-miR-145-5p, hsa-miR-155-5p, hsa-miR-200b-3p, hsa-miR-200c-3p, hsa-miR-1-3p, hsa-miR-324-5p
endothelin receptor signaling pathway involved in heart process	GO:0086101	7	35	28	1102	1.28586e-05	0.000180184	7.87143	0	hsa-let-7f-5p, hsa-miR-155-5p, hsa-miR-98-5p, hsa-miR-200c-3p, hsa-miR-1-3p, hsa-miR-27b-3p, hsa-miR-203a-3p
regulation of cell motility	GO:2000145	11	35	79	1102	1.3161e-05	0.000183489	4.38409	0	hsa-miR-145-5p, hsa-miR-155-5p, hsa-miR-143-3p, hsa-miR-145-3p, hsa-miR-200b-3p, hsa-miR-200c-3p, hsa-miR-142-5p, hsa-miR-203a-3p, hsa-miR-200a-3p, hsa-miR-142-3p, hsa-miR-148b-3p
response to bacterium	GO:0009617	11	35	79	1102	1.3161e-05	0.000183489	4.38409	0	hsa-miR-145-5p, hsa-miR-155-5p, hsa-miR-98-5p, hsa-miR-145-3p, hsa-miR-1271-5p, hsa-miR-1-3p, hsa-miR-1246, hsa-miR-203a-3p, hsa-miR-142-3p, hsa-let-7i-5p, hsa-miR-148b-3p
negative regulation of endothelial cell differentiation	GO:0045602	9	35	51	1102	1.33882e-05	0.000186187	5.5563	0	hsa-miR-223-3p, hsa-miR-23b-3p, hsa-miR-145-5p, hsa-miR-143-3p, hsa-miR-200b-3p, hsa-miR-200c-3p, hsa-miR-142-5p, hsa-miR-429, hsa-miR-200a-3p
neuronal stem cell population maintenance	GO:0097150	13	35	112	1102	1.35332e-05	0.000187731	3.65459	0	hsa-miR-223-3p, hsa-miR-23b-3p, hsa-miR-145-5p, hsa-miR-155-5p, hsa-miR-98-5p, hsa-miR-143-3p, hsa-miR-145-3p, hsa-let-7g-5p, hsa-miR-200b-3p, hsa-miR-200c-3p, hsa-miR-27b-3p, hsa-miR-429, hsa-miR-450b-5p
negative regulation of miRNA transcription	GO:1902894	17	35	190	1102	1.3592e-05	0.000188074	2.81714	0	hsa-miR-23b-3p, hsa-miR-145-5p, hsa-miR-155-5p, hsa-miR-199a-3p, hsa-miR-143-3p, hsa-miR-145-3p, hsa-miR-200b-3p, hsa-miR-200c-3p, hsa-miR-142-5p, hsa-miR-1-3p, hsa-miR-1246, hsa-miR-27b-3p, hsa-miR-429, hsa-miR-203a-3p, hsa-miR-200a-3p, hsa-miR-151a-3p, hsa-let-7i-5p
embryonic morphogenesis	GO:0048598	8	35	39	1102	1.37675e-05	0.000189552	6.45861	0	hsa-miR-145-5p, hsa-miR-199a-3p, hsa-miR-200b-3p, hsa-miR-200c-3p, hsa-miR-203a-3p, hsa-miR-200a-3p, hsa-miR-142-3p, hsa-miR-148b-3p
skeletal muscle cell proliferation	GO:0014856	8	35	39	1102	1.37675e-05	0.000189552	6.45861	0	hsa-miR-23b-3p, hsa-miR-155-5p, hsa-miR-199a-3p, hsa-miR-200b-3p, hsa-miR-200c-3p, hsa-miR-429, hsa-miR-203a-3p, hsa-miR-200a-3p
negative regulation of epithelial to mesenchymal transition	GO:0010719	17	35	191	1102	1.46484e-05	0.000201178	2.80239	0	hsa-miR-223-3p, hsa-miR-149-5p, hsa-miR-23b-3p, hsa-miR-200a-5p, hsa-miR-145-5p, hsa-miR-155-5p, hsa-miR-199a-3p, hsa-miR-1290, hsa-miR-200b-3p, hsa-miR-200c-3p, hsa-miR-142-5p, hsa-miR-1-3p, hsa-miR-1246, hsa-miR-429, hsa-miR-203a-3p, hsa-miR-200a-3p, hsa-miR-338-5p
positive regulation of cell adhesion	GO:0045785	14	35	131	1102	1.4872e-05	0.000203742	3.36489	0	hsa-miR-223-3p, hsa-miR-23b-3p, hsa-miR-145-5p, hsa-miR-98-5p, hsa-miR-199a-3p, hsa-miR-143-3p, hsa-miR-200b-3p, hsa-miR-200c-3p, hsa-miR-142-5p, hsa-miR-1-3p, hsa-miR-27b-3p, hsa-miR-429, hsa-miR-203a-3p, hsa-miR-142-3p
induction of positive chemotaxis	GO:0050930	11	35	80	1102	1.49365e-05	0.00020412	4.32929	0	hsa-miR-223-3p, hsa-miR-145-5p, hsa-miR-155-5p, hsa-miR-199a-3p, hsa-miR-200b-3p, hsa-miR-200c-3p, hsa-miR-1-3p, hsa-miR-27b-3p, hsa-miR-429, hsa-miR-203a-3p, hsa-miR-142-3p
positive regulation of gene expression	GO:0010628	28	35	492	1102	1.55264e-05	0.000211657	1.79187	0	hsa-miR-223-3p, hsa-miR-149-5p, hsa-miR-23b-3p, hsa-miR-200a-5p, hsa-let-7f-5p, hsa-miR-145-5p, hsa-miR-155-5p, hsa-miR-98-5p, hsa-miR-199a-3p, hsa-miR-143-3p, hsa-miR-145-3p, hsa-let-7g-5p, hsa-miR-199b-3p, hsa-miR-200b-3p, hsa-miR-200c-3p, hsa-miR-142-5p, hsa-miR-1-3p, hsa-miR-1246, hsa-miR-27b-3p, hsa-miR-429, hsa-miR-203a-3p, hsa-miR-200a-3p, hsa-miR-151a-3p, hsa-miR-324-5p, hsa-miR-142-3p, h…
positive regulation of protein catabolic process	GO:0045732	15	35	151	1102	1.60757e-05	0.000218606	3.12772	0	hsa-miR-223-3p, hsa-miR-200a-5p, hsa-miR-145-5p, hsa-miR-155-5p, hsa-miR-143-3p, hsa-miR-145-3p, hsa-miR-1271-5p, hsa-miR-200b-3p, hsa-miR-200c-3p, hsa-miR-1-3p, hsa-miR-1246, hsa-miR-27b-3p, hsa-miR-203a-3p, hsa-miR-142-3p, hsa-miR-148b-3p
syncytium formation	GO:0006949	5	35	12	1102	1.63016e-05	0.000220672	13.119	0	hsa-miR-23b-3p, hsa-let-7f-5p, hsa-miR-98-5p, hsa-miR-1271-5p, hsa-miR-27b-3p
cellular response to cadmium ion	GO:0071276	14	35	132	1102	1.63076e-05	0.000220672	3.33939	0	hsa-miR-223-3p, hsa-miR-149-5p, hsa-miR-23b-3p, hsa-miR-145-5p, hsa-miR-155-5p, hsa-miR-98-5p, hsa-miR-199a-3p, hsa-miR-143-3p, hsa-miR-200b-3p, hsa-miR-27b-3p, hsa-miR-429, hsa-miR-203a-3p, hsa-miR-200a-3p, hsa-miR-148b-3p
positive regulation of male gonad development	GO:2000020	7	35	29	1102	1.65674e-05	0.000222035	7.6	0	hsa-miR-145-5p, hsa-miR-145-3p, hsa-miR-200b-3p, hsa-miR-200c-3p, hsa-miR-1-3p, hsa-miR-429, hsa-miR-200a-3p
cellular response to type II interferon	GO:0071346	13	35	114	1102	1.65692e-05	0.000222035	3.59048	0	hsa-miR-223-3p, hsa-miR-149-5p, hsa-let-7f-5p, hsa-miR-145-5p, hsa-miR-155-5p, hsa-miR-98-5p, hsa-miR-143-3p, hsa-miR-145-3p, hsa-miR-200c-3p, hsa-miR-142-5p, hsa-miR-1-3p, hsa-miR-203a-3p, hsa-let-7i-5p
vascular endothelial growth factor receptor signaling pathway	GO:0048010	13	35	114	1102	1.65692e-05	0.000222035	3.59048	0	hsa-miR-23b-3p, hsa-miR-145-5p, hsa-miR-155-5p, hsa-miR-199a-3p, hsa-miR-145-3p, hsa-miR-200b-3p, hsa-miR-200c-3p, hsa-miR-1-3p, hsa-miR-27b-3p, hsa-miR-429, hsa-miR-203a-3p, hsa-miR-200a-3p, hsa-miR-338-5p
signaling	GO:0023052	7	35	29	1102	1.65674e-05	0.000222035	7.6	0	hsa-miR-223-3p, hsa-miR-149-5p, hsa-miR-145-5p, hsa-miR-143-3p, hsa-miR-142-5p, hsa-miR-200a-3p, hsa-miR-324-5p
negative regulation of guanyl-nucleotide exchange factor activity	GO:1905098	8	35	40	1102	1.68257e-05	0.000223843	6.29714	0	hsa-miR-223-3p, hsa-miR-23b-3p, hsa-miR-199a-3p, hsa-miR-143-3p, hsa-miR-1-3p, hsa-miR-27b-3p, hsa-miR-203a-3p, hsa-miR-200a-3p
positive regulation of axonogenesis	GO:0050772	8	35	40	1102	1.68257e-05	0.000223843	6.29714	0	hsa-miR-223-3p, hsa-miR-145-5p, hsa-miR-155-5p, hsa-miR-199a-3p, hsa-miR-143-3p, hsa-miR-200b-3p, hsa-miR-200c-3p, hsa-miR-200a-3p
protein folding	GO:0006457	8	35	40	1102	1.68257e-05	0.000223843	6.29714	0	hsa-miR-223-3p, hsa-miR-155-5p, hsa-miR-199a-3p, hsa-miR-143-3p, hsa-miR-1-3p, hsa-miR-27b-3p, hsa-miR-429, hsa-miR-148b-3p
autophagy	GO:0006914	17	35	193	1102	1.6987e-05	0.000225445	2.77335	0	hsa-miR-223-3p, hsa-miR-23b-3p, hsa-miR-145-5p, hsa-miR-155-5p, hsa-miR-98-5p, hsa-miR-199a-3p, hsa-miR-143-3p, hsa-miR-574-5p, hsa-miR-200b-3p, hsa-miR-200c-3p, hsa-miR-142-5p, hsa-miR-27b-3p, hsa-miR-429, hsa-miR-203a-3p, hsa-miR-200a-3p, hsa-miR-142-3p, hsa-miR-223-5p
peptidyl-tyrosine phosphorylation	GO:0018108	14	35	133	1102	1.78656e-05	0.000236537	3.31429	0	hsa-miR-149-5p, hsa-miR-23b-3p, hsa-miR-145-5p, hsa-miR-155-5p, hsa-miR-199a-3p, hsa-miR-143-3p, hsa-miR-200b-3p, hsa-miR-200c-3p, hsa-miR-142-5p, hsa-miR-1246, hsa-miR-27b-3p, hsa-miR-203a-3p, hsa-miR-200a-3p, hsa-miR-338-5p
negative regulation of DNA damage response, signal transduction by p53 class mediator	GO:0043518	13	35	115	1102	1.83024e-05	0.000241741	3.55925	0	hsa-miR-23b-3p, hsa-miR-145-5p, hsa-miR-199a-3p, hsa-miR-143-3p, hsa-miR-505-3p, hsa-miR-200b-3p, hsa-miR-200c-3p, hsa-miR-142-5p, hsa-miR-1-3p, hsa-miR-1246, hsa-miR-27b-3p, hsa-miR-203a-3p, hsa-miR-151a-3p
keratinocyte differentiation	GO:0030216	16	35	173	1102	1.85953e-05	0.000245023	2.91197	0	hsa-miR-223-3p, hsa-miR-23b-3p, hsa-miR-145-5p, hsa-miR-155-5p, hsa-miR-98-5p, hsa-miR-199a-3p, hsa-miR-143-3p, hsa-miR-145-3p, hsa-let-7g-5p, hsa-miR-200b-3p, hsa-miR-200c-3p, hsa-miR-27b-3p, hsa-miR-429, hsa-miR-203a-3p, hsa-miR-200a-3p, hsa-miR-142-3p
negative regulation of smooth muscle cell apoptotic process	GO:0034392	9	35	53	1102	1.86551e-05	0.000245226	5.34663	0	hsa-let-7f-5p, hsa-miR-145-5p, hsa-miR-155-5p, hsa-miR-98-5p, hsa-miR-199a-3p, hsa-miR-143-3p, hsa-miR-200b-3p, hsa-miR-1-3p, hsa-let-7i-5p
tissue homeostasis	GO:0001894	11	35	82	1102	1.91257e-05	0.00025022	4.22369	0	hsa-miR-145-5p, hsa-miR-155-5p, hsa-miR-199a-3p, hsa-miR-143-3p, hsa-miR-145-3p, hsa-miR-200b-3p, hsa-miR-200c-3p, hsa-miR-1-3p, hsa-miR-1246, hsa-miR-429, hsa-miR-200a-3p
response to fatty acid	GO:0070542	11	35	82	1102	1.91257e-05	0.00025022	4.22369	0	hsa-miR-223-3p, hsa-miR-23b-3p, hsa-miR-145-5p, hsa-miR-155-5p, hsa-miR-199a-3p, hsa-miR-143-3p, hsa-miR-145-3p, hsa-miR-200c-3p, hsa-miR-1-3p, hsa-miR-27b-3p, hsa-miR-203a-3p
endocrine pancreas development	GO:0031018	10	35	67	1102	1.92141e-05	0.000250782	4.69936	0	hsa-miR-223-3p, hsa-miR-149-5p, hsa-let-7f-5p, hsa-miR-145-5p, hsa-miR-98-5p, hsa-miR-199a-3p, hsa-miR-145-3p, hsa-miR-1-3p, hsa-miR-429, hsa-miR-200a-3p
positive regulation of macrophage activation	GO:0043032	8	35	41	1102	2.04384e-05	0.000264263	6.14355	0	hsa-let-7f-5p, hsa-miR-98-5p, hsa-miR-145-3p, hsa-let-7g-5p, hsa-miR-1180-3p, hsa-miR-1-3p, hsa-miR-27b-3p, hsa-let-7i-5p
regulation of myofibroblast cell apoptotic process	GO:1904520	8	35	41	1102	2.04384e-05	0.000264263	6.14355	0	hsa-miR-145-5p, hsa-miR-143-3p, hsa-miR-200b-3p, hsa-miR-200c-3p, hsa-miR-429, hsa-miR-203a-3p, hsa-miR-200a-3p, hsa-miR-450b-5p
apoptotic cell clearance	GO:0043277	8	35	41	1102	2.04384e-05	0.000264263	6.14355	0	hsa-miR-145-5p, hsa-miR-155-5p, hsa-miR-98-5p, hsa-miR-574-5p, hsa-miR-142-5p, hsa-miR-200a-3p, hsa-miR-338-5p, hsa-miR-142-3p
cellular response to transforming growth factor beta stimulus	GO:0071560	19	35	241	1102	2.03918e-05	0.000264263	2.48228	0	hsa-miR-223-3p, hsa-miR-23b-3p, hsa-let-7f-5p, hsa-miR-145-5p, hsa-miR-155-5p, hsa-miR-98-5p, hsa-miR-143-3p, hsa-miR-145-3p, hsa-let-7g-5p, hsa-miR-200b-3p, hsa-miR-200c-3p, hsa-miR-142-5p, hsa-miR-1-3p, hsa-miR-27b-3p, hsa-miR-429, hsa-miR-203a-3p, hsa-miR-200a-3p, hsa-miR-142-3p, hsa-miR-223-5p
lipid metabolic process	GO:0006629	15	35	154	1102	2.06642e-05	0.000266559	3.06679	0	hsa-miR-223-3p, hsa-miR-23b-3p, hsa-miR-200a-5p, hsa-miR-145-5p, hsa-miR-155-5p, hsa-miR-199a-3p, hsa-miR-143-3p, hsa-miR-200b-3p, hsa-miR-200c-3p, hsa-miR-142-5p, hsa-miR-1-3p, hsa-miR-27b-3p, hsa-miR-429, hsa-miR-200a-3p, hsa-miR-338-5p
endocytosis	GO:0006897	12	35	99	1102	2.09002e-05	0.000268975	3.81645	0	hsa-miR-145-5p, hsa-miR-155-5p, hsa-miR-143-3p, hsa-miR-145-3p, hsa-let-7g-5p, hsa-miR-200b-3p, hsa-miR-200c-3p, hsa-miR-142-5p, hsa-miR-27b-3p, hsa-miR-429, hsa-miR-203a-3p, hsa-miR-200a-3p
regulation of postsynaptic neurotransmitter receptor internalization	GO:0099149	7	35	30	1102	2.11215e-05	0.000270562	7.34667	0	hsa-miR-223-3p, hsa-miR-98-5p, hsa-miR-200b-3p, hsa-miR-200c-3p, hsa-miR-429, hsa-miR-200a-3p, hsa-miR-338-5p
positive regulation of transforming growth factor beta production	GO:0071636	7	35	30	1102	2.11215e-05	0.000270562	7.34667	0	hsa-miR-155-5p, hsa-miR-199a-3p, hsa-miR-143-3p, hsa-miR-200b-3p, hsa-miR-200c-3p, hsa-miR-429, hsa-miR-200a-3p
negative regulation of cell population proliferation	GO:0008285	26	35	433	1102	2.12275e-05	0.000271289	1.8906	0	hsa-miR-223-3p, hsa-miR-149-5p, hsa-miR-23b-3p, hsa-miR-200a-5p, hsa-let-7f-5p, hsa-miR-145-5p, hsa-miR-155-5p, hsa-miR-98-5p, hsa-miR-199a-3p, hsa-miR-143-3p, hsa-miR-1290, hsa-miR-145-3p, hsa-let-7g-5p, hsa-miR-200b-3p, hsa-miR-200c-3p, hsa-miR-142-5p, hsa-miR-1-3p, hsa-miR-1246, hsa-miR-27b-3p, hsa-miR-429, hsa-miR-203a-3p, hsa-miR-200a-3p, hsa-miR-338-5p, hsa-miR-324-5p, hsa-miR-142-3p, hsa-l…
intracellular calcium ion homeostasis	GO:0006874	11	35	83	1102	2.15806e-05	0.000275166	4.17281	0	hsa-miR-223-3p, hsa-let-7f-5p, hsa-miR-145-5p, hsa-miR-155-5p, hsa-miR-98-5p, hsa-miR-199a-3p, hsa-miR-200c-3p, hsa-miR-1-3p, hsa-miR-27b-3p, hsa-miR-203a-3p, hsa-miR-223-5p
MyD88-dependent toll-like receptor signaling pathway	GO:0002755	9	35	54	1102	2.18943e-05	0.000276557	5.24762	0	hsa-miR-149-5p, hsa-miR-145-5p, hsa-miR-155-5p, hsa-miR-145-3p, hsa-miR-200b-3p, hsa-miR-200c-3p, hsa-miR-1-3p, hsa-miR-203a-3p, hsa-let-7i-5p
defense response to Gram-negative bacterium	GO:0050829	10	35	68	1102	2.20404e-05	0.000276557	4.63025	0	hsa-miR-223-3p, hsa-miR-149-5p, hsa-miR-23b-3p, hsa-let-7f-5p, hsa-miR-145-5p, hsa-miR-155-5p, hsa-miR-98-5p, hsa-miR-143-3p, hsa-miR-145-3p, hsa-let-7i-5p
mitotic spindle organization	GO:0007052	9	35	54	1102	2.18943e-05	0.000276557	5.24762	0	hsa-miR-223-3p, hsa-miR-145-5p, hsa-miR-155-5p, hsa-miR-143-3p, hsa-miR-1-3p, hsa-miR-27b-3p, hsa-miR-203a-3p, hsa-miR-200a-3p, hsa-let-7i-5p
gastrulation with mouth forming second	GO:0001702	10	35	68	1102	2.20404e-05	0.000276557	4.63025	0	hsa-miR-200a-5p, hsa-miR-145-5p, hsa-miR-155-5p, hsa-miR-200b-3p, hsa-miR-200c-3p, hsa-miR-1-3p, hsa-miR-203a-3p, hsa-miR-200a-3p, hsa-miR-142-3p, hsa-miR-148b-3p
response to dexamethasone	GO:0071548	9	35	54	1102	2.18943e-05	0.000276557	5.24762	0	hsa-miR-223-3p, hsa-let-7f-5p, hsa-miR-155-5p, hsa-miR-98-5p, hsa-miR-142-5p, hsa-miR-1-3p, hsa-miR-27b-3p, hsa-miR-203a-3p, hsa-miR-148b-3p
inflammatory response to antigenic stimulus	GO:0002437	10	35	68	1102	2.20404e-05	0.000276557	4.63025	0	hsa-miR-23b-3p, hsa-miR-145-5p, hsa-miR-155-5p, hsa-miR-574-5p, hsa-miR-145-3p, hsa-miR-200b-3p, hsa-miR-200c-3p, hsa-miR-27b-3p, hsa-miR-200a-3p, hsa-miR-142-3p
negative regulation of DNA-templated transcription	GO:0045892	25	35	403	1102	2.20106e-05	0.000276557	1.95321	0	hsa-miR-223-3p, hsa-miR-149-5p, hsa-miR-23b-3p, hsa-miR-200a-5p, hsa-miR-145-5p, hsa-miR-155-5p, hsa-miR-98-5p, hsa-miR-199a-3p, hsa-miR-143-3p, hsa-miR-574-5p, hsa-miR-145-3p, hsa-let-7g-5p, hsa-miR-1180-3p, hsa-miR-200b-3p, hsa-miR-200c-3p, hsa-miR-142-5p, hsa-miR-1-3p, hsa-miR-27b-3p, hsa-miR-429, hsa-miR-203a-3p, hsa-miR-200a-3p, hsa-miR-151a-3p, hsa-miR-338-5p, hsa-miR-142-3p, hsa-let-7i-5p
endodermal cell differentiation	GO:0035987	13	35	117	1102	2.22577e-05	0.00027865	3.49841	0	hsa-miR-149-5p, hsa-miR-23b-3p, hsa-let-7f-5p, hsa-miR-145-5p, hsa-miR-98-5p, hsa-miR-143-3p, hsa-let-7g-5p, hsa-miR-200b-3p, hsa-miR-200c-3p, hsa-miR-142-5p, hsa-miR-1-3p, hsa-miR-200a-3p, hsa-miR-148b-3p
hippocampus development	GO:0021766	15	35	155	1102	2.24359e-05	0.000280246	3.047	0	hsa-miR-223-3p, hsa-miR-145-5p, hsa-miR-155-5p, hsa-miR-98-5p, hsa-miR-143-3p, hsa-miR-145-3p, hsa-let-7g-5p, hsa-miR-200b-3p, hsa-miR-200c-3p, hsa-miR-1-3p, hsa-miR-1246, hsa-miR-429, hsa-miR-203a-3p, hsa-miR-200a-3p, hsa-miR-223-5p
positive regulation of peptidyl-serine phosphorylation	GO:0033138	17	35	197	1102	2.27042e-05	0.000282956	2.71704	0	hsa-miR-223-3p, hsa-miR-149-5p, hsa-let-7f-5p, hsa-miR-145-5p, hsa-miR-155-5p, hsa-miR-98-5p, hsa-miR-199a-3p, hsa-miR-143-3p, hsa-miR-200b-3p, hsa-miR-200c-3p, hsa-miR-1-3p, hsa-miR-27b-3p, hsa-miR-429, hsa-miR-203a-3p, hsa-miR-200a-3p, hsa-miR-151a-3p, hsa-let-7i-5p
JNK cascade	GO:0007254	14	35	136	1102	2.33664e-05	0.000289901	3.24118	0	hsa-miR-149-5p, hsa-let-7f-5p, hsa-miR-145-5p, hsa-miR-155-5p, hsa-miR-199a-3p, hsa-miR-143-3p, hsa-miR-145-3p, hsa-miR-200b-3p, hsa-miR-200c-3p, hsa-miR-142-5p, hsa-miR-429, hsa-miR-203a-3p, hsa-miR-200a-3p, hsa-let-7i-5p
positive regulation of vascular endothelial growth factor production	GO:0010575	14	35	136	1102	2.33664e-05	0.000289901	3.24118	0	hsa-miR-223-3p, hsa-miR-149-5p, hsa-let-7f-5p, hsa-miR-155-5p, hsa-miR-98-5p, hsa-miR-199a-3p, hsa-miR-143-3p, hsa-miR-200b-3p, hsa-miR-200c-3p, hsa-miR-142-5p, hsa-miR-1-3p, hsa-miR-27b-3p, hsa-miR-429, hsa-miR-142-3p
vasculogenesis	GO:0001570	16	35	176	1102	2.34194e-05	0.000289907	2.86234	0	hsa-miR-223-3p, hsa-miR-200a-5p, hsa-miR-145-5p, hsa-miR-155-5p, hsa-miR-199a-3p, hsa-miR-145-3p, hsa-miR-200b-3p, hsa-miR-200c-3p, hsa-miR-142-5p, hsa-miR-1-3p, hsa-miR-429, hsa-miR-203a-3p, hsa-miR-200a-3p, hsa-miR-338-5p, hsa-miR-324-5p, hsa-miR-223-5p
protein dephosphorylation	GO:0006470	15	35	156	1102	2.43424e-05	0.000298655	3.02747	0	hsa-miR-223-3p, hsa-miR-149-5p, hsa-miR-23b-3p, hsa-miR-200a-5p, hsa-miR-145-5p, hsa-miR-155-5p, hsa-miR-199a-3p, hsa-miR-505-3p, hsa-miR-200b-3p, hsa-miR-200c-3p, hsa-miR-142-5p, hsa-miR-1-3p, hsa-miR-429, hsa-miR-203a-3p, hsa-miR-200a-3p
erythrocyte differentiation	GO:0030218	11	35	84	1102	2.43062e-05	0.000298655	4.12313	0	hsa-miR-223-3p, hsa-miR-145-5p, hsa-miR-155-5p, hsa-miR-98-5p, hsa-let-7g-5p, hsa-miR-200b-3p, hsa-miR-200c-3p, hsa-miR-1-3p, hsa-miR-429, hsa-miR-200a-3p, hsa-let-7i-5p
T cell activation	GO:0042110	11	35	84	1102	2.43062e-05	0.000298655	4.12313	0	hsa-miR-223-3p, hsa-miR-145-5p, hsa-miR-155-5p, hsa-miR-199a-3p, hsa-miR-143-3p, hsa-miR-145-3p, hsa-miR-142-5p, hsa-miR-1-3p, hsa-miR-27b-3p, hsa-miR-429, hsa-miR-200a-3p
cellular response to estrogen stimulus	GO:0071391	11	35	84	1102	2.43062e-05	0.000298655	4.12313	0	hsa-miR-223-3p, hsa-miR-149-5p, hsa-miR-145-5p, hsa-miR-199a-3p, hsa-miR-143-3p, hsa-miR-200b-3p, hsa-miR-200c-3p, hsa-miR-1-3p, hsa-miR-1246, hsa-miR-429, hsa-miR-324-5p
skin development	GO:0043588	8	35	42	1102	2.46839e-05	0.000300839	5.99728	0	hsa-miR-149-5p, hsa-miR-145-5p, hsa-miR-155-5p, hsa-miR-199a-3p, hsa-miR-143-3p, hsa-miR-199b-3p, hsa-miR-203a-3p, hsa-miR-324-5p
negative regulation of gene expression	GO:0010629	26	35	436	1102	2.45899e-05	0.000300839	1.87759	0	hsa-miR-223-3p, hsa-miR-23b-3p, hsa-miR-200a-5p, hsa-let-7f-5p, hsa-miR-145-5p, hsa-miR-155-5p, hsa-miR-98-5p, hsa-miR-199a-3p, hsa-miR-143-3p, hsa-miR-145-3p, hsa-miR-1180-3p, hsa-miR-200b-3p, hsa-miR-200c-3p, hsa-miR-142-5p, hsa-miR-1-3p, hsa-miR-1246, hsa-miR-27b-3p, hsa-miR-429, hsa-miR-203a-3p, hsa-miR-200a-3p, hsa-miR-338-5p, hsa-miR-324-5p, hsa-miR-142-3p, hsa-let-7i-5p, hsa-miR-148b-3p, h…
negative regulation of thrombin-activated receptor signaling pathway	GO:0070495	8	35	42	1102	2.46839e-05	0.000300839	5.99728	0	hsa-miR-223-3p, hsa-miR-23b-3p, hsa-miR-199a-3p, hsa-miR-143-3p, hsa-miR-1-3p, hsa-miR-27b-3p, hsa-miR-203a-3p, hsa-miR-200a-3p
positive regulation of isotype switching to IgG isotypes	GO:0048304	5	35	13	1102	2.5886e-05	0.000304078	12.1099	0	hsa-miR-145-5p, hsa-miR-155-5p, hsa-miR-429, hsa-let-7i-5p, hsa-miR-148b-3p
regulation of cellular component organization	GO:0051128	5	35	13	1102	2.5886e-05	0.000304078	12.1099	0	hsa-miR-23b-3p, hsa-miR-145-5p, hsa-miR-155-5p, hsa-miR-143-3p, hsa-miR-142-5p
insulin secretion	GO:0030073	9	35	55	1102	2.56024e-05	0.000304078	5.15221	0	hsa-miR-145-5p, hsa-miR-155-5p, hsa-let-7g-5p, hsa-miR-200b-3p, hsa-miR-200c-3p, hsa-miR-1-3p, hsa-miR-27b-3p, hsa-miR-200a-3p, hsa-miR-142-3p
negative regulation of cell-substrate adhesion	GO:0010812	10	35	69	1102	2.52191e-05	0.000304078	4.56315	0	hsa-miR-23b-3p, hsa-miR-145-5p, hsa-miR-155-5p, hsa-miR-143-3p, hsa-miR-145-3p, hsa-miR-200b-3p, hsa-miR-200c-3p, hsa-miR-1-3p, hsa-miR-27b-3p, hsa-miR-148b-3p
positive regulation of urine volume	GO:0035810	6	35	21	1102	2.54257e-05	0.000304078	8.99592	0	hsa-let-7f-5p, hsa-miR-155-5p, hsa-miR-98-5p, hsa-miR-200b-3p, hsa-miR-200c-3p, hsa-miR-1-3p
regulation of MAPK cascade	GO:0043408	9	35	55	1102	2.56024e-05	0.000304078	5.15221	0	hsa-miR-145-5p, hsa-miR-155-5p, hsa-miR-98-5p, hsa-miR-199a-3p, hsa-miR-199b-3p, hsa-miR-200b-3p, hsa-miR-200c-3p, hsa-miR-1-3p, hsa-miR-200a-3p
positive regulation of macroautophagy	GO:0016239	10	35	69	1102	2.52191e-05	0.000304078	4.56315	0	hsa-miR-23b-3p, hsa-miR-145-5p, hsa-miR-155-5p, hsa-miR-199a-3p, hsa-miR-200b-3p, hsa-miR-200c-3p, hsa-miR-142-5p, hsa-miR-27b-3p, hsa-miR-429, hsa-miR-203a-3p
localization within membrane	GO:0051668	5	35	13	1102	2.5886e-05	0.000304078	12.1099	0	hsa-miR-155-5p, hsa-miR-200b-3p, hsa-miR-200c-3p, hsa-miR-142-5p, hsa-miR-142-3p
positive regulation of interleukin-8 production	GO:0032757	14	35	137	1102	2.55095e-05	0.000304078	3.21752	0	hsa-miR-223-3p, hsa-miR-149-5p, hsa-let-7f-5p, hsa-miR-145-5p, hsa-miR-155-5p, hsa-miR-98-5p, hsa-miR-199a-3p, hsa-miR-143-3p, hsa-miR-574-5p, hsa-miR-145-3p, hsa-miR-203a-3p, hsa-miR-200a-3p, hsa-miR-142-3p, hsa-let-7i-5p
intracellular protein transport	GO:0006886	10	35	69	1102	2.52191e-05	0.000304078	4.56315	0	hsa-miR-223-3p, hsa-miR-145-5p, hsa-miR-155-5p, hsa-miR-98-5p, hsa-miR-143-3p, hsa-miR-1290, hsa-miR-145-3p, hsa-miR-200b-3p, hsa-miR-200c-3p, hsa-miR-203a-3p
negative regulation of hematopoietic progenitor cell differentiation	GO:1901533	6	35	21	1102	2.54257e-05	0.000304078	8.99592	0	hsa-miR-145-5p, hsa-miR-155-5p, hsa-miR-200b-3p, hsa-miR-200c-3p, hsa-miR-429, hsa-miR-200a-3p
cellular response to stress	GO:0033554	9	35	55	1102	2.56024e-05	0.000304078	5.15221	0	hsa-miR-223-3p, hsa-miR-23b-3p, hsa-miR-155-5p, hsa-miR-199a-3p, hsa-miR-143-3p, hsa-miR-200b-3p, hsa-miR-142-5p, hsa-miR-203a-3p, hsa-miR-200a-3p
regulation of respiratory burst	GO:0060263	5	35	13	1102	2.5886e-05	0.000304078	12.1099	0	hsa-miR-155-5p, hsa-miR-200b-3p, hsa-miR-200c-3p, hsa-miR-142-5p, hsa-miR-142-3p
cellular response to oxidised low-density lipoprotein particle stimulus	GO:0140052	10	35	69	1102	2.52191e-05	0.000304078	4.56315	0	hsa-miR-223-3p, hsa-miR-149-5p, hsa-miR-145-5p, hsa-miR-155-5p, hsa-miR-199a-3p, hsa-miR-143-3p, hsa-miR-145-3p, hsa-miR-429, hsa-miR-203a-3p, hsa-let-7i-5p
regulation of cellular response to hypoxia	GO:1900037	5	35	13	1102	2.5886e-05	0.000304078	12.1099	0	hsa-miR-23b-3p, hsa-miR-155-5p, hsa-miR-200b-3p, hsa-miR-200c-3p, hsa-miR-142-3p
embryonic skeletal system morphogenesis	GO:0048704	12	35	101	1102	2.58449e-05	0.000304078	3.74088	0	hsa-miR-223-3p, hsa-miR-23b-3p, hsa-miR-145-5p, hsa-let-7g-5p, hsa-miR-200b-3p, hsa-miR-200c-3p, hsa-miR-142-5p, hsa-miR-429, hsa-miR-203a-3p, hsa-miR-200a-3p, hsa-miR-338-5p, hsa-miR-142-3p
macrophage homeostasis	GO:0061519	5	35	13	1102	2.5886e-05	0.000304078	12.1099	0	hsa-miR-200b-3p, hsa-miR-200c-3p, hsa-miR-429, hsa-miR-200a-3p, hsa-miR-148b-3p
dendrite morphogenesis	GO:0048813	7	35	31	1102	2.66656e-05	0.000310592	7.10968	0	hsa-miR-145-5p, hsa-miR-155-5p, hsa-miR-143-3p, hsa-miR-200b-3p, hsa-miR-200c-3p, hsa-miR-1-3p, hsa-miR-429
regulation of protein-containing complex assembly	GO:0043254	7	35	31	1102	2.66656e-05	0.000310592	7.10968	0	hsa-miR-145-5p, hsa-miR-155-5p, hsa-miR-199a-3p, hsa-miR-505-3p, hsa-miR-145-3p, hsa-miR-27b-3p, hsa-miR-148b-3p
defense response to protozoan	GO:0042832	7	35	31	1102	2.66656e-05	0.000310592	7.10968	0	hsa-miR-223-3p, hsa-miR-149-5p, hsa-miR-145-5p, hsa-miR-155-5p, hsa-miR-98-5p, hsa-miR-143-3p, hsa-miR-203a-3p
regulation of postsynaptic membrane neurotransmitter receptor levels	GO:0099072	7	35	31	1102	2.66656e-05	0.000310592	7.10968	0	hsa-miR-145-5p, hsa-miR-98-5p, hsa-miR-200b-3p, hsa-miR-200c-3p, hsa-miR-429, hsa-miR-200a-3p, hsa-miR-148b-3p
lipopolysaccharide-mediated signaling pathway	GO:0031663	13	35	119	1102	2.69515e-05	0.000313262	3.43962	0	hsa-miR-223-3p, hsa-miR-149-5p, hsa-miR-145-5p, hsa-miR-155-5p, hsa-miR-199a-3p, hsa-miR-143-3p, hsa-miR-145-3p, hsa-miR-200c-3p, hsa-miR-1-3p, hsa-miR-429, hsa-miR-203a-3p, hsa-miR-200a-3p, hsa-let-7i-5p
regulation of cell growth	GO:0001558	11	35	85	1102	2.73271e-05	0.000316295	4.07462	0	hsa-miR-145-5p, hsa-miR-155-5p, hsa-miR-199a-3p, hsa-miR-505-3p, hsa-miR-1290, hsa-let-7g-5p, hsa-miR-199b-3p, hsa-miR-200b-3p, hsa-miR-200c-3p, hsa-miR-429, hsa-miR-200a-3p
response to antibiotic	GO:0046677	11	35	85	1102	2.73271e-05	0.000316295	4.07462	0	hsa-miR-223-3p, hsa-miR-23b-3p, hsa-miR-145-5p, hsa-miR-155-5p, hsa-miR-143-3p, hsa-miR-200b-3p, hsa-miR-200c-3p, hsa-miR-1-3p, hsa-miR-200a-3p, hsa-miR-324-5p, hsa-miR-148b-3p
positive regulation of substrate-dependent cell migration, cell attachment to substrate	GO:1904237	4	35	7	1102	2.80002e-05	0.000319399	17.9918	0	hsa-let-7g-5p, hsa-miR-200b-3p, hsa-miR-200c-3p, hsa-miR-1-3p
trans-synaptic signaling by trans-synaptic complex	GO:0099545	4	35	7	1102	2.80002e-05	0.000319399	17.9918	0	hsa-miR-200b-3p, hsa-miR-200c-3p, hsa-miR-429, hsa-miR-200a-3p
corticospinal tract morphogenesis	GO:0021957	4	35	7	1102	2.80002e-05	0.000319399	17.9918	0	hsa-miR-200b-3p, hsa-miR-200c-3p, hsa-miR-27b-3p, hsa-miR-200a-3p
regulation of embryonic cell shape	GO:0016476	4	35	7	1102	2.80002e-05	0.000319399	17.9918	0	hsa-miR-200b-3p, hsa-miR-200c-3p, hsa-miR-429, hsa-miR-200a-3p
positive regulation of non-motile cilium assembly	GO:1902857	4	35	7	1102	2.80002e-05	0.000319399	17.9918	0	hsa-miR-200b-3p, hsa-miR-200c-3p, hsa-miR-429, hsa-miR-200a-3p
positive regulation of SMAD protein signal transduction	GO:0060391	14	35	138	1102	2.78257e-05	0.000319399	3.1942	0	hsa-miR-223-3p, hsa-miR-145-5p, hsa-miR-155-5p, hsa-let-7g-5p, hsa-miR-200b-3p, hsa-miR-200c-3p, hsa-miR-142-5p, hsa-miR-27b-3p, hsa-miR-203a-3p, hsa-miR-200a-3p, hsa-miR-324-5p, hsa-miR-142-3p, hsa-let-7i-5p, hsa-miR-148b-3p
platelet morphogenesis	GO:0036344	4	35	7	1102	2.80002e-05	0.000319399	17.9918	0	hsa-miR-200b-3p, hsa-miR-200c-3p, hsa-miR-429, hsa-miR-200a-3p
positive regulation of canonical Wnt signaling pathway	GO:0090263	17	35	200	1102	2.80761e-05	0.000319605	2.67629	0	hsa-miR-23b-3p, hsa-miR-145-5p, hsa-miR-155-5p, hsa-miR-199a-3p, hsa-miR-143-3p, hsa-miR-145-3p, hsa-miR-1271-5p, hsa-miR-200b-3p, hsa-miR-200c-3p, hsa-miR-142-5p, hsa-miR-1-3p, hsa-miR-27b-3p, hsa-miR-429, hsa-miR-203a-3p, hsa-miR-200a-3p, hsa-miR-142-3p, hsa-miR-223-5p
embryonic cranial skeleton morphogenesis	GO:0048701	15	35	158	1102	2.85959e-05	0.000324185	2.98915	0	hsa-miR-23b-3p, hsa-miR-145-5p, hsa-miR-155-5p, hsa-miR-143-3p, hsa-miR-145-3p, hsa-let-7g-5p, hsa-miR-200b-3p, hsa-miR-142-5p, hsa-miR-1-3p, hsa-miR-27b-3p, hsa-miR-203a-3p, hsa-miR-200a-3p, hsa-miR-151a-3p, hsa-miR-142-3p, hsa-let-7i-5p
glucose homeostasis	GO:0042593	15	35	158	1102	2.85959e-05	0.000324185	2.98915	0	hsa-miR-223-3p, hsa-miR-149-5p, hsa-let-7f-5p, hsa-miR-145-5p, hsa-miR-155-5p, hsa-miR-98-5p, hsa-miR-199a-3p, hsa-miR-143-3p, hsa-miR-505-3p, hsa-miR-1290, hsa-miR-200c-3p, hsa-miR-1-3p, hsa-miR-27b-3p, hsa-miR-429, hsa-miR-203a-3p
prostate gland epithelium morphogenesis	GO:0060740	10	35	70	1102	2.87861e-05	0.000325672	4.49796	0	hsa-miR-23b-3p, hsa-miR-145-5p, hsa-miR-143-3p, hsa-miR-1290, hsa-miR-145-3p, hsa-miR-200b-3p, hsa-miR-200c-3p, hsa-miR-1246, hsa-miR-27b-3p, hsa-miR-200a-3p
corpus callosum morphogenesis	GO:0021540	3	35	3	1102	2.94238e-05	0.000328844	31.4857	0	hsa-miR-200b-3p, hsa-miR-200c-3p, hsa-miR-200a-3p
negative regulation of antigen processing and presentation of endogenous peptide antigen via MHC class I	GO:1904283	3	35	3	1102	2.94238e-05	0.000328844	31.4857	0	hsa-miR-200b-3p, hsa-miR-200c-3p, hsa-miR-200a-3p
response to iron ion starvation	GO:1990641	3	35	3	1102	2.94238e-05	0.000328844	31.4857	0	hsa-miR-200b-3p, hsa-miR-200c-3p, hsa-miR-200a-3p
mammillary axonal complex development	GO:0061373	3	35	3	1102	2.94238e-05	0.000328844	31.4857	0	hsa-miR-200b-3p, hsa-miR-200c-3p, hsa-miR-200a-3p
positive regulation of transferrin receptor binding	GO:1904437	3	35	3	1102	2.94238e-05	0.000328844	31.4857	0	hsa-miR-200b-3p, hsa-miR-200c-3p, hsa-miR-200a-3p
positive regulation of ferrous iron binding	GO:1904434	3	35	3	1102	2.94238e-05	0.000328844	31.4857	0	hsa-miR-200b-3p, hsa-miR-200c-3p, hsa-miR-200a-3p
anterior/posterior axis specification	GO:0009948	8	35	43	1102	2.96489e-05	0.000329359	5.85781	0	hsa-miR-200a-5p, hsa-miR-155-5p, hsa-miR-1271-5p, hsa-miR-200b-3p, hsa-miR-200c-3p, hsa-miR-200a-3p, hsa-miR-142-3p, hsa-let-7i-5p
positive regulation of protein localization to plasma membrane	GO:1903078	13	35	120	1102	2.96112e-05	0.000329359	3.41095	0	hsa-miR-145-5p, hsa-miR-155-5p, hsa-miR-98-5p, hsa-miR-199a-3p, hsa-miR-143-3p, hsa-miR-199b-3p, hsa-miR-200b-3p, hsa-miR-1-3p, hsa-miR-27b-3p, hsa-miR-429, hsa-miR-203a-3p, hsa-miR-200a-3p, hsa-miR-338-5p
middle ear morphogenesis	GO:0042474	8	35	43	1102	2.96489e-05	0.000329359	5.85781	0	hsa-miR-149-5p, hsa-let-7f-5p, hsa-miR-155-5p, hsa-miR-98-5p, hsa-miR-200c-3p, hsa-miR-1-3p, hsa-miR-27b-3p, hsa-miR-203a-3p
positive regulation of protein serine/threonine kinase activity	GO:0071902	12	35	103	1102	3.1789e-05	0.000352423	3.66824	0	hsa-miR-23b-3p, hsa-miR-145-5p, hsa-miR-155-5p, hsa-miR-98-5p, hsa-miR-143-3p, hsa-let-7g-5p, hsa-miR-200b-3p, hsa-miR-200c-3p, hsa-miR-1-3p, hsa-miR-429, hsa-miR-203a-3p, hsa-miR-200a-3p
response to endoplasmic reticulum stress	GO:0034976	13	35	121	1102	3.25001e-05	0.00035815	3.38276	0	hsa-miR-223-3p, hsa-miR-149-5p, hsa-miR-23b-3p, hsa-miR-145-5p, hsa-miR-155-5p, hsa-miR-98-5p, hsa-let-7g-5p, hsa-miR-200b-3p, hsa-miR-200c-3p, hsa-miR-1246, hsa-miR-27b-3p, hsa-miR-203a-3p, hsa-miR-142-3p
positive regulation of cytokine production involved in inflammatory response	GO:1900017	13	35	121	1102	3.25001e-05	0.00035815	3.38276	0	hsa-miR-223-3p, hsa-miR-149-5p, hsa-let-7f-5p, hsa-miR-155-5p, hsa-miR-98-5p, hsa-miR-199a-3p, hsa-miR-143-3p, hsa-miR-145-3p, hsa-miR-200c-3p, hsa-miR-142-5p, hsa-miR-429, hsa-miR-203a-3p, hsa-let-7i-5p
protein catabolic process	GO:0030163	13	35	121	1102	3.25001e-05	0.00035815	3.38276	0	hsa-miR-23b-3p, hsa-miR-145-5p, hsa-miR-155-5p, hsa-miR-98-5p, hsa-miR-199a-3p, hsa-miR-143-3p, hsa-miR-145-3p, hsa-let-7g-5p, hsa-miR-200b-3p, hsa-miR-200c-3p, hsa-miR-27b-3p, hsa-miR-200a-3p, hsa-miR-223-5p
phosphatidylinositol phosphate biosynthetic process	GO:0046854	10	35	71	1102	3.27803e-05	0.000360517	4.43461	0	hsa-let-7f-5p, hsa-miR-145-5p, hsa-miR-155-5p, hsa-miR-98-5p, hsa-miR-142-5p, hsa-miR-1-3p, hsa-miR-203a-3p, hsa-miR-324-5p, hsa-let-7i-5p, hsa-miR-148b-3p
retinoic acid receptor signaling pathway	GO:0048384	7	35	32	1102	3.33605e-05	0.000363999	6.8875	0	hsa-miR-155-5p, hsa-miR-200b-3p, hsa-miR-200c-3p, hsa-miR-1-3p, hsa-miR-27b-3p, hsa-miR-429, hsa-miR-200a-3p
regulation of mesenchymal cell proliferation	GO:0010464	7	35	32	1102	3.33605e-05	0.000363999	6.8875	0	hsa-miR-223-3p, hsa-miR-23b-3p, hsa-miR-200b-3p, hsa-miR-200c-3p, hsa-miR-142-5p, hsa-miR-429, hsa-miR-200a-3p
positive regulation of cell growth involved in cardiac muscle cell development	GO:0061051	7	35	32	1102	3.33605e-05	0.000363999	6.8875	0	hsa-let-7f-5p, hsa-miR-145-5p, hsa-miR-155-5p, hsa-miR-98-5p, hsa-miR-199a-3p, hsa-miR-1-3p, hsa-let-7i-5p
G1 to G0 transition	GO:0070314	7	35	32	1102	3.33605e-05	0.000363999	6.8875	0	hsa-miR-145-5p, hsa-miR-98-5p, hsa-miR-199a-3p, hsa-miR-143-3p, hsa-miR-200b-3p, hsa-miR-429, hsa-miR-200a-3p
stem cell proliferation	GO:0072089	16	35	181	1102	3.4003e-05	0.000370277	2.78327	0	hsa-miR-223-3p, hsa-miR-149-5p, hsa-miR-23b-3p, hsa-miR-200a-5p, hsa-miR-145-5p, hsa-miR-155-5p, hsa-miR-199a-3p, hsa-miR-145-3p, hsa-miR-200b-3p, hsa-miR-200c-3p, hsa-miR-1-3p, hsa-miR-1246, hsa-miR-27b-3p, hsa-miR-203a-3p, hsa-miR-200a-3p, hsa-miR-142-3p
positive regulation of defense response to virus by host	GO:0002230	6	35	22	1102	3.4164e-05	0.000371298	8.58701	0	hsa-miR-223-3p, hsa-miR-149-5p, hsa-miR-145-5p, hsa-miR-155-5p, hsa-miR-203a-3p, hsa-miR-148b-3p
methylation	GO:0032259	11	35	87	1102	3.43634e-05	0.000372731	3.98095	0	hsa-miR-223-3p, hsa-let-7f-5p, hsa-miR-145-5p, hsa-miR-155-5p, hsa-miR-98-5p, hsa-miR-143-3p, hsa-miR-200b-3p, hsa-miR-200c-3p, hsa-miR-429, hsa-miR-203a-3p, hsa-miR-200a-3p
cardiac right ventricle morphogenesis	GO:0003215	9	35	57	1102	3.4648e-05	0.000374348	4.97143	0	hsa-miR-145-5p, hsa-miR-143-3p, hsa-miR-200b-3p, hsa-miR-200c-3p, hsa-miR-142-5p, hsa-miR-1-3p, hsa-miR-200a-3p, hsa-miR-324-5p, hsa-let-7i-5p
regulation of cytokine production	GO:0001817	9	35	57	1102	3.4648e-05	0.000374348	4.97143	0	hsa-miR-149-5p, hsa-miR-145-5p, hsa-miR-155-5p, hsa-miR-98-5p, hsa-let-7g-5p, hsa-miR-200c-3p, hsa-miR-142-5p, hsa-let-7i-5p, hsa-miR-450b-5p
neuron projection extension	GO:1990138	8	35	44	1102	3.5428e-05	0.000379066	5.72468	0	hsa-miR-200a-5p, hsa-let-7f-5p, hsa-miR-155-5p, hsa-let-7g-5p, hsa-miR-200c-3p, hsa-miR-200a-3p, hsa-miR-142-3p, hsa-miR-148b-3p
atrial septum primum morphogenesis	GO:0003289	8	35	44	1102	3.5428e-05	0.000379066	5.72468	0	hsa-miR-145-5p, hsa-miR-200b-3p, hsa-miR-200c-3p, hsa-miR-142-5p, hsa-miR-1-3p, hsa-miR-200a-3p, hsa-miR-324-5p, hsa-miR-148b-3p
smooth muscle cell differentiation	GO:0051145	8	35	44	1102	3.5428e-05	0.000379066	5.72468	0	hsa-miR-223-3p, hsa-miR-200a-5p, hsa-miR-145-5p, hsa-miR-1-3p, hsa-miR-200a-3p, hsa-miR-142-3p, hsa-let-7i-5p, hsa-miR-148b-3p
cortical actin cytoskeleton organization	GO:0030866	8	35	44	1102	3.5428e-05	0.000379066	5.72468	0	hsa-miR-223-3p, hsa-miR-145-5p, hsa-miR-143-3p, hsa-miR-200b-3p, hsa-miR-200c-3p, hsa-miR-203a-3p, hsa-miR-142-3p, hsa-miR-148b-3p
positive regulation of insulin-like growth factor receptor signaling pathway	GO:0043568	8	35	44	1102	3.5428e-05	0.000379066	5.72468	0	hsa-miR-145-5p, hsa-miR-98-5p, hsa-miR-199a-3p, hsa-miR-200b-3p, hsa-miR-1-3p, hsa-miR-1246, hsa-let-7i-5p, hsa-miR-148b-3p
skeletal muscle cell differentiation	GO:0035914	13	35	122	1102	3.56352e-05	0.00037981	3.35504	0	hsa-miR-23b-3p, hsa-miR-145-5p, hsa-miR-155-5p, hsa-miR-98-5p, hsa-miR-143-3p, hsa-miR-145-3p, hsa-let-7g-5p, hsa-miR-200b-3p, hsa-miR-200c-3p, hsa-miR-1-3p, hsa-miR-27b-3p, hsa-miR-203a-3p, hsa-miR-142-3p
negative regulation of NF-kappaB transcription factor activity	GO:0032088	13	35	122	1102	3.56352e-05	0.00037981	3.35504	0	hsa-miR-223-3p, hsa-miR-23b-3p, hsa-miR-145-5p, hsa-miR-155-5p, hsa-miR-98-5p, hsa-miR-505-3p, hsa-let-7g-5p, hsa-miR-200b-3p, hsa-miR-200c-3p, hsa-miR-142-5p, hsa-miR-27b-3p, hsa-miR-429, hsa-miR-200a-3p
cellular response to oxidative stress	GO:0034599	14	35	141	1102	3.59371e-05	0.000382291	3.12624	0	hsa-miR-223-3p, hsa-miR-23b-3p, hsa-miR-145-5p, hsa-miR-155-5p, hsa-miR-199a-3p, hsa-miR-200b-3p, hsa-miR-200c-3p, hsa-miR-142-5p, hsa-miR-1-3p, hsa-miR-27b-3p, hsa-miR-429, hsa-miR-203a-3p, hsa-miR-200a-3p, hsa-miR-142-3p
artery morphogenesis	GO:0048844	15	35	161	1102	3.6226e-05	0.000384622	2.93345	0	hsa-miR-223-3p, hsa-let-7f-5p, hsa-miR-145-5p, hsa-miR-199a-3p, hsa-miR-145-3p, hsa-let-7g-5p, hsa-miR-200b-3p, hsa-miR-200c-3p, hsa-miR-142-5p, hsa-miR-1-3p, hsa-miR-27b-3p, hsa-miR-429, hsa-miR-203a-3p, hsa-miR-338-5p, hsa-miR-142-3p
male gonad development	GO:0008584	17	35	204	1102	3.70177e-05	0.000392274	2.62381	0	hsa-miR-23b-3p, hsa-miR-145-5p, hsa-miR-155-5p, hsa-miR-98-5p, hsa-miR-143-3p, hsa-miR-145-3p, hsa-let-7g-5p, hsa-miR-200b-3p, hsa-miR-200c-3p, hsa-miR-142-5p, hsa-miR-1-3p, hsa-miR-1246, hsa-miR-27b-3p, hsa-miR-429, hsa-miR-200a-3p, hsa-miR-324-5p, hsa-miR-142-3p
cardiac ventricle morphogenesis	GO:0003208	10	35	72	1102	3.72433e-05	0.000393155	4.37302	0	hsa-miR-23b-3p, hsa-miR-145-5p, hsa-miR-155-5p, hsa-miR-145-3p, hsa-miR-200b-3p, hsa-miR-200c-3p, hsa-miR-142-5p, hsa-miR-1-3p, hsa-miR-27b-3p, hsa-miR-429
vascular endothelial growth factor production	GO:0010573	10	35	72	1102	3.72433e-05	0.000393155	4.37302	0	hsa-miR-223-3p, hsa-miR-149-5p, hsa-let-7f-5p, hsa-miR-155-5p, hsa-miR-98-5p, hsa-miR-143-3p, hsa-miR-200c-3p, hsa-miR-142-5p, hsa-miR-429, hsa-miR-203a-3p
endoderm development	GO:0007492	11	35	88	1102	3.84378e-05	0.000404219	3.93571	0	hsa-miR-23b-3p, hsa-miR-145-5p, hsa-miR-155-5p, hsa-miR-145-3p, hsa-miR-200b-3p, hsa-miR-200c-3p, hsa-miR-142-5p, hsa-miR-1-3p, hsa-miR-27b-3p, hsa-miR-200a-3p, hsa-let-7i-5p
positive regulation of transforming growth factor beta receptor signaling pathway	GO:0030511	11	35	88	1102	3.84378e-05	0.000404219	3.93571	0	hsa-miR-145-5p, hsa-miR-155-5p, hsa-miR-199a-3p, hsa-let-7g-5p, hsa-miR-200b-3p, hsa-miR-200c-3p, hsa-miR-1-3p, hsa-miR-27b-3p, hsa-miR-429, hsa-miR-203a-3p, hsa-miR-200a-3p
negative regulation of MAPK cascade	GO:0043409	12	35	105	1102	3.89e-05	0.000407016	3.59837	0	hsa-miR-223-3p, hsa-miR-145-5p, hsa-miR-155-5p, hsa-miR-143-3p, hsa-miR-505-3p, hsa-miR-145-3p, hsa-miR-200c-3p, hsa-miR-1-3p, hsa-miR-1246, hsa-miR-27b-3p, hsa-miR-203a-3p, hsa-miR-223-5p
activation of cysteine-type endopeptidase activity involved in apoptotic process	GO:0006919	15	35	162	1102	3.91461e-05	0.000407016	2.91534	0	hsa-miR-149-5p, hsa-miR-145-5p, hsa-miR-155-5p, hsa-miR-98-5p, hsa-miR-143-3p, hsa-miR-145-3p, hsa-let-7g-5p, hsa-miR-200b-3p, hsa-miR-200c-3p, hsa-miR-142-5p, hsa-miR-1-3p, hsa-miR-27b-3p, hsa-miR-429, hsa-miR-203a-3p, hsa-miR-200a-3p
negative regulation of ERK1 and ERK2 cascade	GO:0070373	13	35	123	1102	3.90342e-05	0.000407016	3.32776	0	hsa-miR-223-3p, hsa-miR-145-5p, hsa-miR-155-5p, hsa-miR-505-3p, hsa-miR-145-3p, hsa-miR-200b-3p, hsa-miR-200c-3p, hsa-miR-1-3p, hsa-miR-1246, hsa-miR-27b-3p, hsa-miR-203a-3p, hsa-miR-338-5p, hsa-let-7i-5p
response to virus	GO:0009615	14	35	142	1102	3.90733e-05	0.000407016	3.10423	0	hsa-miR-223-3p, hsa-miR-149-5p, hsa-miR-23b-3p, hsa-miR-145-5p, hsa-miR-155-5p, hsa-miR-98-5p, hsa-miR-143-3p, hsa-miR-145-3p, hsa-let-7g-5p, hsa-miR-200b-3p, hsa-miR-200c-3p, hsa-miR-1-3p, hsa-miR-203a-3p, hsa-miR-200a-3p
vascular endothelial growth factor signaling pathway	GO:0038084	12	35	105	1102	3.89e-05	0.000407016	3.59837	0	hsa-miR-145-5p, hsa-miR-155-5p, hsa-miR-199a-3p, hsa-miR-145-3p, hsa-miR-200b-3p, hsa-miR-200c-3p, hsa-miR-1-3p, hsa-miR-27b-3p, hsa-miR-429, hsa-miR-203a-3p, hsa-miR-338-5p, hsa-miR-148b-3p
establishment of localization in cell	GO:0051649	13	35	123	1102	3.90342e-05	0.000407016	3.32776	0	hsa-miR-223-3p, hsa-miR-145-5p, hsa-miR-155-5p, hsa-miR-98-5p, hsa-miR-143-3p, hsa-miR-200b-3p, hsa-miR-200c-3p, hsa-miR-1-3p, hsa-miR-1246, hsa-miR-27b-3p, hsa-miR-429, hsa-miR-203a-3p, hsa-miR-223-5p
head development	GO:0060322	5	35	14	1102	3.93488e-05	0.000407589	11.2449	0	hsa-miR-145-5p, hsa-miR-143-3p, hsa-miR-200c-3p, hsa-miR-27b-3p, hsa-miR-203a-3p
positive regulation of epithelial cell proliferation involved in wound healing	GO:0060054	5	35	14	1102	3.93488e-05	0.000407589	11.2449	0	hsa-miR-145-5p, hsa-miR-155-5p, hsa-miR-142-5p, hsa-miR-1-3p, hsa-miR-27b-3p
cellular response to fatty acid	GO:0071398	9	35	58	1102	4.01088e-05	0.000414683	4.88571	0	hsa-miR-23b-3p, hsa-let-7f-5p, hsa-miR-145-5p, hsa-miR-155-5p, hsa-miR-98-5p, hsa-miR-145-3p, hsa-miR-1-3p, hsa-miR-27b-3p, hsa-miR-203a-3p
embryonic digestive tract development	GO:0048566	8	35	45	1102	4.21251e-05	0.000432218	5.59746	0	hsa-miR-145-5p, hsa-miR-155-5p, hsa-miR-143-3p, hsa-miR-142-5p, hsa-miR-1-3p, hsa-miR-203a-3p, hsa-miR-200a-3p, hsa-miR-324-5p
response to oxygen-glucose deprivation	GO:0090649	8	35	45	1102	4.21251e-05	0.000432218	5.59746	0	hsa-miR-145-5p, hsa-miR-143-3p, hsa-miR-200b-3p, hsa-miR-200c-3p, hsa-miR-429, hsa-miR-203a-3p, hsa-miR-200a-3p, hsa-miR-450b-5p
regulation of protein ubiquitination	GO:0031396	8	35	45	1102	4.21251e-05	0.000432218	5.59746	0	hsa-miR-200a-5p, hsa-miR-155-5p, hsa-let-7g-5p, hsa-miR-200c-3p, hsa-miR-27b-3p, hsa-miR-200a-3p, hsa-miR-142-3p, hsa-miR-148b-3p
positive regulation of protein targeting to mitochondrion	GO:1903955	8	35	45	1102	4.21251e-05	0.000432218	5.59746	0	hsa-miR-223-3p, hsa-miR-155-5p, hsa-miR-200b-3p, hsa-miR-200c-3p, hsa-miR-27b-3p, hsa-miR-429, hsa-miR-200a-3p, hsa-miR-223-5p
small GTPase-mediated signal transduction	GO:0007264	10	35	73	1102	4.22201e-05	0.000432218	4.31311	0	hsa-miR-155-5p, hsa-miR-143-3p, hsa-miR-200b-3p, hsa-miR-200c-3p, hsa-miR-142-5p, hsa-miR-27b-3p, hsa-miR-429, hsa-miR-203a-3p, hsa-miR-200a-3p, hsa-miR-142-3p
extrinsic apoptotic signaling pathway in absence of ligand	GO:0097192	15	35	163	1102	4.22745e-05	0.000432218	2.89746	0	hsa-miR-223-3p, hsa-miR-145-5p, hsa-miR-155-5p, hsa-miR-98-5p, hsa-miR-143-3p, hsa-let-7g-5p, hsa-miR-200b-3p, hsa-miR-200c-3p, hsa-miR-142-5p, hsa-miR-1246, hsa-miR-27b-3p, hsa-miR-429, hsa-miR-203a-3p, hsa-miR-142-3p, hsa-let-7i-5p
signal transduction involved in regulation of gene expression	GO:0023019	11	35	89	1102	4.29257e-05	0.000434849	3.89149	0	hsa-miR-223-3p, hsa-miR-200a-5p, hsa-miR-145-5p, hsa-miR-155-5p, hsa-miR-143-3p, hsa-miR-145-3p, hsa-let-7g-5p, hsa-miR-200b-3p, hsa-miR-142-5p, hsa-miR-27b-3p, hsa-miR-200a-3p
muscle cell cellular homeostasis	GO:0046716	11	35	89	1102	4.29257e-05	0.000434849	3.89149	0	hsa-miR-223-3p, hsa-miR-145-5p, hsa-miR-155-5p, hsa-miR-143-3p, hsa-miR-200b-3p, hsa-miR-200c-3p, hsa-miR-142-5p, hsa-miR-1-3p, hsa-miR-429, hsa-miR-203a-3p, hsa-miR-200a-3p
collagen fibril organization	GO:0030199	11	35	89	1102	4.29257e-05	0.000434849	3.89149	0	hsa-miR-145-5p, hsa-miR-155-5p, hsa-miR-143-3p, hsa-let-7g-5p, hsa-miR-200b-3p, hsa-miR-142-5p, hsa-miR-1-3p, hsa-miR-27b-3p, hsa-miR-200a-3p, hsa-miR-324-5p, hsa-miR-142-3p
positive regulation of vascular endothelial cell proliferation	GO:1905564	13	35	124	1102	4.27161e-05	0.000434849	3.30092	0	hsa-miR-223-3p, hsa-miR-149-5p, hsa-miR-145-5p, hsa-miR-199a-3p, hsa-miR-574-5p, hsa-miR-200b-3p, hsa-miR-200c-3p, hsa-miR-1-3p, hsa-miR-429, hsa-miR-203a-3p, hsa-miR-200a-3p, hsa-miR-324-5p, hsa-miR-142-3p
oocyte development	GO:0048599	11	35	89	1102	4.29257e-05	0.000434849	3.89149	0	hsa-miR-223-3p, hsa-miR-200a-5p, hsa-miR-98-5p, hsa-miR-143-3p, hsa-miR-200b-3p, hsa-miR-200c-3p, hsa-miR-1-3p, hsa-miR-429, hsa-miR-203a-3p, hsa-miR-200a-3p, hsa-miR-142-3p
osteoblast differentiation	GO:0001649	19	35	253	1102	4.31453e-05	0.000435476	2.36454	0	hsa-miR-223-3p, hsa-miR-23b-3p, hsa-miR-200a-5p, hsa-miR-145-5p, hsa-miR-155-5p, hsa-miR-199a-3p, hsa-miR-143-3p, hsa-miR-200b-3p, hsa-miR-1-3p, hsa-miR-1246, hsa-miR-27b-3p, hsa-miR-429, hsa-miR-203a-3p, hsa-miR-200a-3p, hsa-miR-151a-3p, hsa-miR-324-5p, hsa-miR-142-3p, hsa-let-7i-5p, hsa-miR-450b-5p
transforming growth factor beta receptor signaling pathway	GO:0007179	19	35	253	1102	4.31453e-05	0.000435476	2.36454	0	hsa-miR-223-3p, hsa-miR-23b-3p, hsa-miR-145-5p, hsa-miR-155-5p, hsa-miR-199a-3p, hsa-miR-143-3p, hsa-miR-145-3p, hsa-let-7g-5p, hsa-miR-200b-3p, hsa-miR-200c-3p, hsa-miR-142-5p, hsa-miR-27b-3p, hsa-miR-429, hsa-miR-203a-3p, hsa-miR-200a-3p, hsa-miR-338-5p, hsa-miR-324-5p, hsa-miR-142-3p, hsa-miR-148b-3p
response to vitamin A	GO:0033189	6	35	23	1102	4.51687e-05	0.000454237	8.21366	0	hsa-miR-145-5p, hsa-miR-143-3p, hsa-miR-200b-3p, hsa-miR-200c-3p, hsa-miR-1-3p, hsa-miR-203a-3p
long-term synaptic depression	GO:0060292	6	35	23	1102	4.51687e-05	0.000454237	8.21366	0	hsa-miR-23b-3p, hsa-miR-155-5p, hsa-miR-1-3p, hsa-miR-27b-3p, hsa-miR-200a-3p, hsa-miR-223-5p
outflow tract morphogenesis	GO:0003151	16	35	185	1102	4.53686e-05	0.000455418	2.72309	0	hsa-miR-223-3p, hsa-miR-23b-3p, hsa-miR-200a-5p, hsa-miR-145-5p, hsa-miR-155-5p, hsa-miR-199a-3p, hsa-miR-145-3p, hsa-miR-200b-3p, hsa-miR-200c-3p, hsa-miR-142-5p, hsa-miR-1-3p, hsa-miR-27b-3p, hsa-miR-429, hsa-miR-203a-3p, hsa-miR-200a-3p, hsa-miR-142-3p
ERK1 and ERK2 cascade	GO:0070371	15	35	164	1102	4.56239e-05	0.00045715	2.87979	0	hsa-let-7f-5p, hsa-miR-145-5p, hsa-miR-155-5p, hsa-miR-98-5p, hsa-miR-199a-3p, hsa-miR-143-3p, hsa-miR-145-3p, hsa-let-7g-5p, hsa-miR-142-5p, hsa-miR-1-3p, hsa-miR-429, hsa-miR-203a-3p, hsa-miR-338-5p, hsa-let-7i-5p, hsa-miR-223-5p
positive regulation of fat cell differentiation	GO:0045600	13	35	125	1102	4.67007e-05	0.000467092	3.27451	0	hsa-miR-223-3p, hsa-miR-23b-3p, hsa-miR-145-5p, hsa-miR-155-5p, hsa-miR-199a-3p, hsa-miR-143-3p, hsa-miR-1290, hsa-miR-200b-3p, hsa-miR-1-3p, hsa-miR-1246, hsa-miR-27b-3p, hsa-miR-429, hsa-miR-203a-3p
neutrophil chemotaxis	GO:0030593	10	35	74	1102	4.77589e-05	0.000475951	4.25483	0	hsa-miR-223-3p, hsa-let-7f-5p, hsa-miR-145-5p, hsa-miR-155-5p, hsa-miR-98-5p, hsa-miR-142-5p, hsa-miR-1-3p, hsa-miR-27b-3p, hsa-miR-200a-3p, hsa-miR-324-5p
stress fiber assembly	GO:0043149	10	35	74	1102	4.77589e-05	0.000475951	4.25483	0	hsa-miR-23b-3p, hsa-miR-145-5p, hsa-miR-155-5p, hsa-miR-143-3p, hsa-miR-200b-3p, hsa-miR-200c-3p, hsa-miR-1-3p, hsa-miR-429, hsa-miR-203a-3p, hsa-miR-200a-3p
positive regulation of bone mineralization	GO:0030501	11	35	90	1102	4.7862e-05	0.000476119	3.84825	0	hsa-miR-223-3p, hsa-miR-145-5p, hsa-miR-155-5p, hsa-miR-145-3p, hsa-miR-200c-3p, hsa-miR-142-5p, hsa-miR-1-3p, hsa-miR-27b-3p, hsa-miR-200a-3p, hsa-let-7i-5p, hsa-miR-148b-3p
cellular response to growth factor stimulus	GO:0071363	17	35	208	1102	4.84485e-05	0.000481087	2.57335	0	hsa-miR-23b-3p, hsa-miR-200a-5p, hsa-miR-145-5p, hsa-miR-155-5p, hsa-miR-143-3p, hsa-let-7g-5p, hsa-miR-200b-3p, hsa-miR-200c-3p, hsa-miR-142-5p, hsa-miR-1-3p, hsa-miR-27b-3p, hsa-miR-429, hsa-miR-203a-3p, hsa-miR-200a-3p, hsa-miR-151a-3p, hsa-miR-142-3p, hsa-miR-148b-3p
positive regulation of miRNA transcription	GO:1902895	20	35	280	1102	4.9015e-05	0.000485838	2.24898	0	hsa-miR-223-3p, hsa-miR-23b-3p, hsa-miR-145-5p, hsa-miR-155-5p, hsa-miR-98-5p, hsa-miR-199a-3p, hsa-miR-143-3p, hsa-miR-1290, hsa-miR-145-3p, hsa-let-7g-5p, hsa-miR-200b-3p, hsa-miR-200c-3p, hsa-miR-142-5p, hsa-miR-1-3p, hsa-miR-1246, hsa-miR-27b-3p, hsa-miR-429, hsa-miR-203a-3p, hsa-miR-200a-3p, hsa-miR-324-5p
double-strand break repair via nonhomologous end joining	GO:0006303	8	35	46	1102	4.98533e-05	0.000491086	5.47578	0	hsa-miR-223-3p, hsa-miR-23b-3p, hsa-miR-155-5p, hsa-miR-574-5p, hsa-miR-203a-3p, hsa-miR-200a-3p, hsa-miR-142-3p, hsa-miR-148b-3p
positive regulation of dendrite development	GO:1900006	8	35	46	1102	4.98533e-05	0.000491086	5.47578	0	hsa-miR-145-5p, hsa-miR-98-5p, hsa-miR-143-3p, hsa-miR-200b-3p, hsa-miR-200c-3p, hsa-miR-429, hsa-miR-203a-3p, hsa-miR-200a-3p
negative regulation of lipid storage	GO:0010888	8	35	46	1102	4.98533e-05	0.000491086	5.47578	0	hsa-miR-223-3p, hsa-miR-149-5p, hsa-let-7f-5p, hsa-miR-98-5p, hsa-miR-143-3p, hsa-miR-142-5p, hsa-miR-27b-3p, hsa-miR-203a-3p
endothelial cell proliferation	GO:0001935	14	35	145	1102	4.99892e-05	0.000491086	3.04	0	hsa-miR-223-3p, hsa-miR-145-5p, hsa-miR-155-5p, hsa-miR-199a-3p, hsa-miR-143-3p, hsa-let-7g-5p, hsa-miR-200b-3p, hsa-miR-200c-3p, hsa-miR-1-3p, hsa-miR-27b-3p, hsa-miR-429, hsa-miR-203a-3p, hsa-miR-200a-3p, hsa-miR-142-3p
central nervous system development	GO:0007417	14	35	145	1102	4.99892e-05	0.000491086	3.04	0	hsa-miR-223-3p, hsa-miR-23b-3p, hsa-miR-200a-5p, hsa-let-7f-5p, hsa-miR-145-5p, hsa-miR-155-5p, hsa-miR-200b-3p, hsa-miR-200c-3p, hsa-miR-142-5p, hsa-miR-1-3p, hsa-miR-429, hsa-miR-200a-3p, hsa-miR-324-5p, hsa-miR-148b-3p
oligodendrocyte differentiation	GO:0048709	13	35	126	1102	5.10092e-05	0.000497565	3.24853	0	hsa-miR-23b-3p, hsa-miR-200a-5p, hsa-miR-145-5p, hsa-miR-155-5p, hsa-miR-199a-3p, hsa-miR-505-3p, hsa-miR-145-3p, hsa-miR-200b-3p, hsa-miR-200c-3p, hsa-miR-1-3p, hsa-miR-27b-3p, hsa-miR-200a-3p, hsa-miR-142-3p
macrophage activation	GO:0042116	7	35	34	1102	5.09353e-05	0.000497565	6.48235	0	hsa-let-7f-5p, hsa-miR-98-5p, hsa-miR-145-3p, hsa-let-7g-5p, hsa-miR-1-3p, hsa-miR-429, hsa-let-7i-5p
blood circulation	GO:0008015	7	35	34	1102	5.09353e-05	0.000497565	6.48235	0	hsa-miR-223-3p, hsa-miR-145-5p, hsa-miR-155-5p, hsa-miR-200c-3p, hsa-miR-1-3p, hsa-miR-27b-3p, hsa-miR-203a-3p
cardiac chamber formation	GO:0003207	7	35	34	1102	5.09353e-05	0.000497565	6.48235	0	hsa-miR-23b-3p, hsa-miR-145-5p, hsa-miR-145-3p, hsa-miR-200b-3p, hsa-miR-200c-3p, hsa-miR-27b-3p, hsa-miR-203a-3p
establishment of cell polarity	GO:0030010	12	35	108	1102	5.21762e-05	0.000508051	3.49841	0	hsa-miR-223-3p, hsa-miR-145-5p, hsa-miR-155-5p, hsa-miR-199a-3p, hsa-miR-143-3p, hsa-miR-145-3p, hsa-miR-200b-3p, hsa-miR-200c-3p, hsa-miR-1246, hsa-miR-27b-3p, hsa-miR-429, hsa-miR-223-5p
neuron development	GO:0048666	11	35	91	1102	5.32836e-05	0.000511615	3.80597	0	hsa-miR-223-3p, hsa-miR-149-5p, hsa-miR-145-5p, hsa-miR-98-5p, hsa-miR-145-3p, hsa-miR-142-5p, hsa-miR-1-3p, hsa-miR-200a-3p, hsa-miR-338-5p, hsa-miR-324-5p, hsa-let-7i-5p
negative regulation of oligodendrocyte differentiation	GO:0048715	9	35	60	1102	5.32529e-05	0.000511615	4.72286	0	hsa-miR-23b-3p, hsa-miR-200a-5p, hsa-miR-145-5p, hsa-miR-145-3p, hsa-miR-200b-3p, hsa-miR-200c-3p, hsa-miR-27b-3p, hsa-miR-200a-3p, hsa-miR-142-3p
Rac protein signal transduction	GO:0016601	9	35	60	1102	5.32529e-05	0.000511615	4.72286	0	hsa-miR-155-5p, hsa-miR-143-3p, hsa-let-7g-5p, hsa-miR-200b-3p, hsa-miR-200c-3p, hsa-miR-142-5p, hsa-miR-1-3p, hsa-miR-27b-3p, hsa-miR-142-3p
cellular response to amyloid-beta	GO:1904646	15	35	166	1102	5.30405e-05	0.000511615	2.84509	0	hsa-miR-223-3p, hsa-miR-23b-3p, hsa-miR-145-5p, hsa-miR-155-5p, hsa-miR-98-5p, hsa-miR-199a-3p, hsa-miR-143-3p, hsa-miR-145-3p, hsa-miR-1-3p, hsa-miR-1246, hsa-miR-203a-3p, hsa-miR-200a-3p, hsa-miR-338-5p, hsa-let-7i-5p, hsa-miR-223-5p
motor neuron axon guidance	GO:0008045	9	35	60	1102	5.32529e-05	0.000511615	4.72286	0	hsa-miR-223-3p, hsa-miR-155-5p, hsa-miR-145-3p, hsa-miR-200b-3p, hsa-miR-200c-3p, hsa-miR-142-5p, hsa-miR-338-5p, hsa-miR-142-3p, hsa-miR-148b-3p
regulation of osteoblast differentiation	GO:0045667	9	35	60	1102	5.32529e-05	0.000511615	4.72286	0	hsa-miR-23b-3p, hsa-miR-155-5p, hsa-miR-200b-3p, hsa-miR-200c-3p, hsa-miR-1-3p, hsa-miR-429, hsa-miR-203a-3p, hsa-miR-200a-3p, hsa-miR-324-5p
negative regulation of myoblast differentiation	GO:0045662	11	35	91	1102	5.32836e-05	0.000511615	3.80597	0	hsa-miR-23b-3p, hsa-miR-145-5p, hsa-miR-155-5p, hsa-miR-143-3p, hsa-miR-145-3p, hsa-miR-200b-3p, hsa-miR-200c-3p, hsa-miR-1-3p, hsa-miR-27b-3p, hsa-miR-203a-3p, hsa-let-7i-5p
response to testosterone	GO:0033574	9	35	60	1102	5.32529e-05	0.000511615	4.72286	0	hsa-let-7f-5p, hsa-miR-145-5p, hsa-miR-155-5p, hsa-miR-98-5p, hsa-let-7g-5p, hsa-miR-200c-3p, hsa-miR-1-3p, hsa-miR-27b-3p, hsa-miR-142-3p
determination of left/right symmetry	GO:0007368	10	35	75	1102	5.39112e-05	0.000516742	4.1981	0	hsa-miR-23b-3p, hsa-miR-145-5p, hsa-miR-155-5p, hsa-miR-145-3p, hsa-miR-200b-3p, hsa-miR-200c-3p, hsa-miR-27b-3p, hsa-miR-203a-3p, hsa-miR-200a-3p, hsa-miR-148b-3p
negative regulation of female gonad development	GO:2000195	4	35	8	1102	5.47363e-05	0.000522836	15.7429	0	hsa-miR-200b-3p, hsa-miR-200c-3p, hsa-miR-429, hsa-miR-200a-3p
hyaloid vascular plexus regression	GO:1990384	4	35	8	1102	5.47363e-05	0.000522836	15.7429	0	hsa-miR-199a-3p, hsa-miR-200b-3p, hsa-miR-200c-3p, hsa-miR-1-3p
regulation of inflammatory response	GO:0050727	13	35	127	1102	5.5664e-05	0.000530778	3.22295	0	hsa-miR-149-5p, hsa-miR-145-5p, hsa-miR-155-5p, hsa-miR-199a-3p, hsa-miR-143-3p, hsa-miR-145-3p, hsa-miR-200b-3p, hsa-miR-200c-3p, hsa-miR-1-3p, hsa-miR-429, hsa-miR-203a-3p, hsa-miR-200a-3p, hsa-let-7i-5p
negative regulation of autophagy	GO:0010507	16	35	188	1102	5.60115e-05	0.000533172	2.67964	0	hsa-miR-223-3p, hsa-miR-23b-3p, hsa-miR-145-5p, hsa-miR-155-5p, hsa-miR-98-5p, hsa-miR-199a-3p, hsa-miR-143-3p, hsa-miR-200b-3p, hsa-miR-200c-3p, hsa-miR-142-5p, hsa-miR-1-3p, hsa-miR-27b-3p, hsa-miR-429, hsa-miR-203a-3p, hsa-miR-200a-3p, hsa-miR-142-3p
response to ozone	GO:0010193	5	35	15	1102	5.7677e-05	0.0005462	10.4952	0	hsa-let-7f-5p, hsa-miR-155-5p, hsa-miR-98-5p, hsa-miR-1-3p, hsa-miR-142-3p
S-adenosylmethionine metabolic process	GO:0046500	5	35	15	1102	5.7677e-05	0.0005462	10.4952	0	hsa-miR-149-5p, hsa-miR-145-5p, hsa-miR-143-3p, hsa-miR-200b-3p, hsa-miR-200c-3p
positive regulation of mast cell degranulation	GO:0043306	5	35	15	1102	5.7677e-05	0.0005462	10.4952	0	hsa-let-7f-5p, hsa-miR-98-5p, hsa-let-7g-5p, hsa-miR-27b-3p, hsa-let-7i-5p
heterophilic cell-cell adhesion via plasma membrane cell adhesion molecules	GO:0007157	8	35	47	1102	5.87355e-05	0.000552434	5.35927	0	hsa-miR-223-3p, hsa-miR-145-5p, hsa-miR-155-5p, hsa-miR-200b-3p, hsa-miR-200c-3p, hsa-miR-429, hsa-miR-200a-3p, hsa-miR-148b-3p
negative regulation of activated T cell proliferation	GO:0046007	8	35	47	1102	5.87355e-05	0.000552434	5.35927	0	hsa-miR-155-5p, hsa-miR-98-5p, hsa-let-7g-5p, hsa-miR-200b-3p, hsa-miR-1246, hsa-miR-338-5p, hsa-miR-324-5p, hsa-miR-142-3p
positive regulation of cardiac epithelial to mesenchymal transition	GO:0062043	8	35	47	1102	5.87355e-05	0.000552434	5.35927	0	hsa-miR-23b-3p, hsa-miR-145-5p, hsa-miR-143-3p, hsa-miR-145-3p, hsa-miR-200b-3p, hsa-miR-200c-3p, hsa-miR-27b-3p, hsa-miR-148b-3p
regulation of small GTPase mediated signal transduction	GO:0051056	8	35	47	1102	5.87355e-05	0.000552434	5.35927	0	hsa-miR-223-3p, hsa-miR-145-5p, hsa-miR-505-3p, hsa-miR-200b-3p, hsa-miR-200c-3p, hsa-miR-27b-3p, hsa-miR-429, hsa-miR-200a-3p
peptide cross-linking	GO:0018149	6	35	24	1102	5.88523e-05	0.000552591	7.87143	0	hsa-miR-143-3p, hsa-let-7g-5p, hsa-miR-200b-3p, hsa-miR-200c-3p, hsa-miR-1-3p, hsa-miR-27b-3p
mRNA transcription by RNA polymerase II	GO:0042789	11	35	92	1102	5.92299e-05	0.000555193	3.7646	0	hsa-miR-223-3p, hsa-miR-145-5p, hsa-miR-155-5p, hsa-miR-199a-3p, hsa-miR-1290, hsa-miR-200b-3p, hsa-miR-200c-3p, hsa-miR-1-3p, hsa-miR-27b-3p, hsa-miR-203a-3p, hsa-miR-200a-3p
atrial septum morphogenesis	GO:0060413	9	35	61	1102	6.10917e-05	0.000564971	4.64543	0	hsa-miR-23b-3p, hsa-miR-145-5p, hsa-miR-155-5p, hsa-miR-200b-3p, hsa-miR-200c-3p, hsa-miR-142-5p, hsa-miR-1-3p, hsa-miR-200a-3p, hsa-miR-324-5p
neural crest cell differentiation	GO:0014033	9	35	61	1102	6.10917e-05	0.000564971	4.64543	0	hsa-miR-223-3p, hsa-let-7f-5p, hsa-miR-145-5p, hsa-miR-155-5p, hsa-miR-98-5p, hsa-miR-200c-3p, hsa-miR-1-3p, hsa-miR-27b-3p, hsa-miR-203a-3p
cardiac muscle cell myoblast differentiation	GO:0060379	9	35	61	1102	6.10917e-05	0.000564971	4.64543	0	hsa-miR-23b-3p, hsa-miR-145-5p, hsa-miR-143-3p, hsa-miR-145-3p, hsa-miR-200b-3p, hsa-miR-200c-3p, hsa-miR-1-3p, hsa-miR-27b-3p, hsa-miR-200a-3p
positive regulation of Rho protein signal transduction	GO:0035025	9	35	61	1102	6.10917e-05	0.000564971	4.64543	0	hsa-miR-145-5p, hsa-miR-155-5p, hsa-miR-143-3p, hsa-miR-505-3p, hsa-miR-200b-3p, hsa-miR-200c-3p, hsa-miR-142-5p, hsa-miR-338-5p, hsa-miR-142-3p
mesenchymal cell apoptotic process	GO:0097152	9	35	61	1102	6.10917e-05	0.000564971	4.64543	0	hsa-miR-145-5p, hsa-miR-155-5p, hsa-miR-145-3p, hsa-miR-200c-3p, hsa-miR-142-5p, hsa-miR-1-3p, hsa-miR-27b-3p, hsa-miR-429, hsa-miR-203a-3p
positive regulation of neuron differentiation	GO:0045666	13	35	128	1102	6.06884e-05	0.000564971	3.19777	0	hsa-miR-223-3p, hsa-miR-149-5p, hsa-miR-23b-3p, hsa-miR-155-5p, hsa-miR-143-3p, hsa-miR-200b-3p, hsa-miR-200c-3p, hsa-miR-142-5p, hsa-miR-1-3p, hsa-miR-429, hsa-miR-203a-3p, hsa-miR-200a-3p, hsa-let-7i-5p
negative regulation of interleukin-1 beta production	GO:0032691	9	35	61	1102	6.10917e-05	0.000564971	4.64543	0	hsa-miR-223-3p, hsa-miR-149-5p, hsa-let-7f-5p, hsa-miR-145-5p, hsa-miR-98-5p, hsa-miR-199a-3p, hsa-miR-1-3p, hsa-miR-27b-3p, hsa-let-7i-5p
cell adhesion mediated by integrin	GO:0033627	9	35	61	1102	6.10917e-05	0.000564971	4.64543	0	hsa-miR-223-3p, hsa-miR-145-5p, hsa-miR-155-5p, hsa-miR-98-5p, hsa-miR-199a-3p, hsa-miR-143-3p, hsa-miR-199b-3p, hsa-miR-142-5p, hsa-miR-148b-3p
negative regulation of cell growth	GO:0030308	19	35	259	1102	6.16078e-05	0.00056879	2.30976	0	hsa-miR-23b-3p, hsa-miR-200a-5p, hsa-miR-145-5p, hsa-miR-155-5p, hsa-miR-98-5p, hsa-miR-199a-3p, hsa-miR-143-3p, hsa-miR-145-3p, hsa-let-7g-5p, hsa-miR-200b-3p, hsa-miR-200c-3p, hsa-miR-142-5p, hsa-miR-1-3p, hsa-miR-27b-3p, hsa-miR-429, hsa-miR-203a-3p, hsa-miR-200a-3p, hsa-miR-324-5p, hsa-miR-142-3p
semicircular canal morphogenesis	GO:0048752	7	35	35	1102	6.22283e-05	0.000569755	6.29714	0	hsa-miR-223-3p, hsa-miR-23b-3p, hsa-miR-200b-3p, hsa-miR-200c-3p, hsa-miR-142-5p, hsa-miR-429, hsa-miR-200a-3p
noradrenergic neuron differentiation	GO:0003357	7	35	35	1102	6.22283e-05	0.000569755	6.29714	0	hsa-let-7f-5p, hsa-miR-155-5p, hsa-miR-98-5p, hsa-miR-200c-3p, hsa-miR-1-3p, hsa-miR-27b-3p, hsa-miR-203a-3p
cardiac right ventricle formation	GO:0003219	7	35	35	1102	6.22283e-05	0.000569755	6.29714	0	hsa-miR-23b-3p, hsa-miR-145-5p, hsa-miR-145-3p, hsa-miR-200b-3p, hsa-miR-200c-3p, hsa-miR-1-3p, hsa-miR-27b-3p
engulfment of apoptotic cell	GO:0043652	7	35	35	1102	6.22283e-05	0.000569755	6.29714	0	hsa-miR-155-5p, hsa-let-7g-5p, hsa-miR-200b-3p, hsa-miR-200c-3p, hsa-miR-142-5p, hsa-miR-27b-3p, hsa-miR-142-3p
positive regulation of synapse assembly	GO:0051965	7	35	35	1102	6.22283e-05	0.000569755	6.29714	0	hsa-miR-155-5p, hsa-miR-200b-3p, hsa-miR-200c-3p, hsa-miR-1-3p, hsa-miR-27b-3p, hsa-miR-429, hsa-miR-200a-3p
interleukin-6-mediated signaling pathway	GO:0070102	12	35	110	1102	6.30883e-05	0.00057572	3.43481	0	hsa-miR-223-3p, hsa-miR-149-5p, hsa-miR-23b-3p, hsa-let-7f-5p, hsa-miR-145-5p, hsa-miR-155-5p, hsa-miR-98-5p, hsa-miR-199a-3p, hsa-miR-142-5p, hsa-miR-1-3p, hsa-miR-203a-3p, hsa-miR-200a-3p
organ growth	GO:0035265	12	35	110	1102	6.30883e-05	0.00057572	3.43481	0	hsa-miR-145-5p, hsa-miR-155-5p, hsa-miR-98-5p, hsa-miR-199a-3p, hsa-miR-143-3p, hsa-miR-505-3p, hsa-let-7g-5p, hsa-miR-200b-3p, hsa-miR-200c-3p, hsa-miR-27b-3p, hsa-miR-429, hsa-miR-200a-3p
positive regulation of autophagy	GO:0010508	14	35	148	1102	6.35255e-05	0.000578753	2.97838	0	hsa-miR-223-3p, hsa-miR-145-5p, hsa-miR-155-5p, hsa-miR-199a-3p, hsa-miR-574-5p, hsa-miR-145-3p, hsa-miR-200c-3p, hsa-miR-142-5p, hsa-miR-1246, hsa-miR-27b-3p, hsa-miR-203a-3p, hsa-miR-200a-3p, hsa-miR-142-3p, hsa-miR-148b-3p
anatomical structure development	GO:0048856	11	35	93	1102	6.57429e-05	0.000596004	3.72412	0	hsa-miR-223-3p, hsa-miR-23b-3p, hsa-miR-143-3p, hsa-miR-200b-3p, hsa-miR-200c-3p, hsa-miR-142-5p, hsa-miR-1-3p, hsa-miR-27b-3p, hsa-miR-429, hsa-miR-203a-3p, hsa-miR-200a-3p
negative regulation of release of cytochrome c from mitochondria	GO:0090201	11	35	93	1102	6.57429e-05	0.000596004	3.72412	0	hsa-miR-145-5p, hsa-miR-98-5p, hsa-miR-199a-3p, hsa-miR-143-3p, hsa-miR-505-3p, hsa-let-7g-5p, hsa-miR-1-3p, hsa-miR-429, hsa-miR-203a-3p, hsa-miR-200a-3p, hsa-let-7i-5p
positive regulation of interleukin-12 production	GO:0032735	11	35	93	1102	6.57429e-05	0.000596004	3.72412	0	hsa-miR-145-5p, hsa-miR-155-5p, hsa-miR-199a-3p, hsa-miR-143-3p, hsa-miR-574-5p, hsa-miR-145-3p, hsa-miR-1-3p, hsa-miR-200a-3p, hsa-miR-142-3p, hsa-let-7i-5p, hsa-miR-148b-3p
regulation of cyclin-dependent protein serine/threonine kinase activity	GO:0000079	15	35	169	1102	6.61831e-05	0.000599012	2.79459	0	hsa-miR-23b-3p, hsa-let-7f-5p, hsa-miR-145-5p, hsa-miR-155-5p, hsa-miR-98-5p, hsa-miR-145-3p, hsa-let-7g-5p, hsa-miR-1271-5p, hsa-miR-200b-3p, hsa-miR-200c-3p, hsa-miR-1-3p, hsa-miR-27b-3p, hsa-miR-200a-3p, hsa-miR-151a-3p, hsa-miR-142-3p
motor neuron migration	GO:0097475	10	35	77	1102	6.82811e-05	0.000613974	4.08905	0	hsa-miR-145-5p, hsa-miR-199a-3p, hsa-miR-145-3p, hsa-miR-200b-3p, hsa-miR-200c-3p, hsa-miR-1-3p, hsa-miR-429, hsa-miR-203a-3p, hsa-miR-338-5p, hsa-let-7i-5p
pituitary gland development	GO:0021983	10	35	77	1102	6.82811e-05	0.000613974	4.08905	0	hsa-miR-223-3p, hsa-miR-145-5p, hsa-miR-1290, hsa-miR-200b-3p, hsa-miR-27b-3p, hsa-miR-429, hsa-miR-203a-3p, hsa-miR-324-5p, hsa-let-7i-5p, hsa-miR-450b-5p
negative regulation of DNA binding	GO:0043392	10	35	77	1102	6.82811e-05	0.000613974	4.08905	0	hsa-miR-223-3p, hsa-miR-23b-3p, hsa-miR-145-5p, hsa-miR-155-5p, hsa-miR-98-5p, hsa-let-7g-5p, hsa-miR-200b-3p, hsa-miR-1246, hsa-miR-203a-3p, hsa-miR-324-5p
defense response to Gram-positive bacterium	GO:0050830	10	35	77	1102	6.82811e-05	0.000613974	4.08905	0	hsa-miR-223-3p, hsa-miR-149-5p, hsa-miR-23b-3p, hsa-let-7f-5p, hsa-miR-145-5p, hsa-miR-155-5p, hsa-miR-98-5p, hsa-miR-143-3p, hsa-miR-200c-3p, hsa-miR-203a-3p
oligodendrocyte development	GO:0014003	8	35	48	1102	6.89051e-05	0.000618577	5.24762	0	hsa-miR-145-5p, hsa-miR-155-5p, hsa-miR-200b-3p, hsa-miR-200c-3p, hsa-miR-429, hsa-miR-200a-3p, hsa-miR-338-5p, hsa-let-7i-5p
negative regulation of stem cell differentiation	GO:2000737	12	35	111	1102	6.92555e-05	0.000619707	3.40386	0	hsa-miR-223-3p, hsa-miR-23b-3p, hsa-miR-145-5p, hsa-miR-98-5p, hsa-miR-199a-3p, hsa-miR-143-3p, hsa-miR-145-3p, hsa-miR-200b-3p, hsa-miR-200c-3p, hsa-miR-27b-3p, hsa-miR-429, hsa-miR-200a-3p
protein localization to plasma membrane	GO:0072659	12	35	111	1102	6.92555e-05	0.000619707	3.40386	0	hsa-miR-223-3p, hsa-miR-145-5p, hsa-miR-155-5p, hsa-miR-143-3p, hsa-miR-505-3p, hsa-let-7g-5p, hsa-miR-200b-3p, hsa-miR-200c-3p, hsa-miR-1-3p, hsa-miR-203a-3p, hsa-miR-142-3p, hsa-miR-148b-3p
positive regulation of fibroblast proliferation	GO:0048146	18	35	237	1102	7.01421e-05	0.000626626	2.39132	0	hsa-miR-223-3p, hsa-miR-145-5p, hsa-miR-155-5p, hsa-miR-98-5p, hsa-miR-199a-3p, hsa-miR-143-3p, hsa-miR-145-3p, hsa-let-7g-5p, hsa-miR-200b-3p, hsa-miR-200c-3p, hsa-miR-1-3p, hsa-miR-27b-3p, hsa-miR-429, hsa-miR-203a-3p, hsa-miR-200a-3p, hsa-miR-338-5p, hsa-let-7i-5p, hsa-miR-148b-3p
ventricular septum morphogenesis	GO:0060412	15	35	170	1102	7.11668e-05	0.000633729	2.77815	0	hsa-miR-23b-3p, hsa-miR-145-5p, hsa-miR-155-5p, hsa-miR-145-3p, hsa-let-7g-5p, hsa-miR-200b-3p, hsa-miR-200c-3p, hsa-miR-142-5p, hsa-miR-27b-3p, hsa-miR-429, hsa-miR-203a-3p, hsa-miR-200a-3p, hsa-miR-324-5p, hsa-miR-142-3p, hsa-miR-148b-3p
liver development	GO:0001889	15	35	170	1102	7.11668e-05	0.000633729	2.77815	0	hsa-miR-223-3p, hsa-miR-23b-3p, hsa-miR-145-5p, hsa-miR-155-5p, hsa-miR-199a-3p, hsa-miR-145-3p, hsa-miR-200b-3p, hsa-miR-200c-3p, hsa-miR-142-5p, hsa-miR-1-3p, hsa-miR-27b-3p, hsa-miR-429, hsa-miR-203a-3p, hsa-miR-200a-3p, hsa-miR-148b-3p
negative regulation of cell-cell adhesion mediated by cadherin	GO:2000048	11	35	94	1102	7.2867e-05	0.000646782	3.6845	0	hsa-miR-149-5p, hsa-miR-23b-3p, hsa-miR-145-5p, hsa-miR-199a-3p, hsa-miR-145-3p, hsa-miR-200b-3p, hsa-miR-200c-3p, hsa-miR-1-3p, hsa-miR-27b-3p, hsa-miR-429, hsa-miR-203a-3p
commissural neuron axon guidance	GO:0071679	11	35	94	1102	7.2867e-05	0.000646782	3.6845	0	hsa-miR-145-5p, hsa-miR-199a-3p, hsa-miR-145-3p, hsa-miR-200b-3p, hsa-miR-200c-3p, hsa-miR-1-3p, hsa-miR-1246, hsa-miR-429, hsa-miR-203a-3p, hsa-miR-338-5p, hsa-miR-324-5p
cellular response to xenobiotic stimulus	GO:0071466	16	35	192	1102	7.36582e-05	0.000652756	2.62381	0	hsa-miR-223-3p, hsa-miR-149-5p, hsa-let-7f-5p, hsa-miR-145-5p, hsa-miR-155-5p, hsa-miR-98-5p, hsa-miR-143-3p, hsa-let-7g-5p, hsa-miR-200b-3p, hsa-miR-200c-3p, hsa-miR-142-5p, hsa-miR-1-3p, hsa-miR-27b-3p, hsa-miR-429, hsa-miR-203a-3p, hsa-miR-200a-3p
positive regulation of innate immune response	GO:0045089	6	35	25	1102	7.56719e-05	0.00066315	7.55657	0	hsa-miR-223-3p, hsa-miR-23b-3p, hsa-miR-145-5p, hsa-miR-155-5p, hsa-miR-98-5p, hsa-miR-142-3p
positive regulation of NLRP3 inflammasome complex assembly	GO:1900227	7	35	36	1102	7.55002e-05	0.00066315	6.12222	0	hsa-miR-149-5p, hsa-miR-145-5p, hsa-miR-155-5p, hsa-miR-199a-3p, hsa-miR-145-3p, hsa-miR-203a-3p, hsa-let-7i-5p
membrane depolarization	GO:0051899	6	35	25	1102	7.56719e-05	0.00066315	7.55657	0	hsa-let-7f-5p, hsa-miR-155-5p, hsa-miR-98-5p, hsa-miR-200c-3p, hsa-miR-1-3p, hsa-miR-203a-3p
cellular response to trichostatin A	GO:0035984	7	35	36	1102	7.55002e-05	0.00066315	6.12222	0	hsa-miR-223-3p, hsa-miR-145-5p, hsa-miR-98-5p, hsa-miR-143-3p, hsa-miR-200b-3p, hsa-miR-429, hsa-miR-200a-3p
sympathetic ganglion development	GO:0061549	7	35	36	1102	7.55002e-05	0.00066315	6.12222	0	hsa-miR-223-3p, hsa-miR-200a-5p, hsa-miR-145-3p, hsa-miR-200a-3p, hsa-miR-338-5p, hsa-miR-142-3p, hsa-let-7i-5p
regulation of cytokine production involved in inflammatory response	GO:1900015	6	35	25	1102	7.56719e-05	0.00066315	7.55657	0	hsa-miR-155-5p, hsa-miR-199a-3p, hsa-miR-200b-3p, hsa-miR-200c-3p, hsa-miR-429, hsa-miR-200a-3p
positive regulation of prostaglandin secretion	GO:0032308	6	35	25	1102	7.56719e-05	0.00066315	7.55657	0	hsa-let-7f-5p, hsa-miR-145-5p, hsa-miR-155-5p, hsa-miR-98-5p, hsa-miR-1-3p, hsa-miR-142-3p
mesoderm formation	GO:0001707	12	35	112	1102	7.59421e-05	0.000664464	3.37347	0	hsa-miR-145-5p, hsa-miR-155-5p, hsa-miR-145-3p, hsa-let-7g-5p, hsa-miR-200b-3p, hsa-miR-142-5p, hsa-miR-1-3p, hsa-miR-1246, hsa-miR-27b-3p, hsa-miR-203a-3p, hsa-miR-200a-3p, hsa-miR-148b-3p
response to estradiol	GO:0032355	17	35	215	1102	7.62896e-05	0.000666447	2.48957	0	hsa-miR-223-3p, hsa-miR-200a-5p, hsa-let-7f-5p, hsa-miR-145-5p, hsa-miR-155-5p, hsa-miR-98-5p, hsa-miR-199a-3p, hsa-miR-143-3p, hsa-miR-1290, hsa-let-7g-5p, hsa-miR-200b-3p, hsa-miR-200c-3p, hsa-miR-1-3p, hsa-miR-27b-3p, hsa-miR-429, hsa-miR-200a-3p, hsa-miR-142-3p
endochondral ossification	GO:0001958	10	35	78	1102	7.66205e-05	0.000668281	4.03663	0	hsa-miR-223-3p, hsa-miR-23b-3p, hsa-miR-145-5p, hsa-miR-155-5p, hsa-miR-143-3p, hsa-miR-145-3p, hsa-miR-27b-3p, hsa-miR-203a-3p, hsa-miR-200a-3p, hsa-let-7i-5p
positive regulation of astrocyte differentiation	GO:0048711	8	35	49	1102	8.05059e-05	0.00069776	5.14052	0	hsa-miR-223-3p, hsa-miR-23b-3p, hsa-miR-145-5p, hsa-miR-145-3p, hsa-miR-200b-3p, hsa-miR-200c-3p, hsa-miR-142-5p, hsa-miR-27b-3p
cell migration involved in endocardial cushion formation	GO:0003273	8	35	49	1102	8.05059e-05	0.00069776	5.14052	0	hsa-miR-23b-3p, hsa-miR-145-5p, hsa-miR-145-3p, hsa-miR-200b-3p, hsa-miR-200c-3p, hsa-miR-1-3p, hsa-miR-27b-3p, hsa-miR-203a-3p
paraxial mesoderm morphogenesis	GO:0048340	8	35	49	1102	8.05059e-05	0.00069776	5.14052	0	hsa-miR-145-5p, hsa-miR-155-5p, hsa-miR-145-3p, hsa-let-7g-5p, hsa-miR-200b-3p, hsa-miR-142-5p, hsa-miR-27b-3p, hsa-miR-200a-3p
regulation of circadian rhythm	GO:0042752	14	35	151	1102	8.02075e-05	0.00069776	2.91921	0	hsa-miR-223-3p, hsa-miR-145-5p, hsa-miR-155-5p, hsa-miR-98-5p, hsa-miR-199a-3p, hsa-miR-143-3p, hsa-miR-200b-3p, hsa-miR-200c-3p, hsa-miR-1246, hsa-miR-27b-3p, hsa-miR-429, hsa-miR-200a-3p, hsa-miR-142-3p, hsa-miR-223-5p
response to calcium ion	GO:0051592	11	35	95	1102	8.06493e-05	0.000697907	3.64571	0	hsa-miR-223-3p, hsa-miR-23b-3p, hsa-miR-145-5p, hsa-miR-155-5p, hsa-miR-143-3p, hsa-let-7g-5p, hsa-miR-200b-3p, hsa-miR-1-3p, hsa-miR-27b-3p, hsa-miR-203a-3p, hsa-miR-200a-3p
positive regulation of B cell proliferation	GO:0030890	15	35	172	1102	8.21452e-05	0.000700964	2.74585	0	hsa-miR-223-3p, hsa-let-7f-5p, hsa-miR-145-5p, hsa-miR-155-5p, hsa-miR-98-5p, hsa-miR-143-3p, hsa-miR-145-3p, hsa-let-7g-5p, hsa-miR-200b-3p, hsa-miR-200c-3p, hsa-miR-27b-3p, hsa-miR-429, hsa-miR-203a-3p, hsa-miR-338-5p, hsa-let-7i-5p
cytokine production	GO:0001816	5	35	16	1102	8.19802e-05	0.000700964	9.83929	0	hsa-miR-223-3p, hsa-miR-23b-3p, hsa-miR-145-5p, hsa-miR-155-5p, hsa-miR-143-3p
maternal process involved in female pregnancy	GO:0060135	5	35	16	1102	8.19802e-05	0.000700964	9.83929	0	hsa-miR-223-3p, hsa-miR-145-5p, hsa-miR-199a-3p, hsa-miR-199b-3p, hsa-miR-200c-3p
nuclear-transcribed mRNA catabolic process	GO:0000956	5	35	16	1102	8.19802e-05	0.000700964	9.83929	0	hsa-let-7f-5p, hsa-miR-155-5p, hsa-let-7g-5p, hsa-miR-1-3p, hsa-let-7i-5p
hindbrain morphogenesis	GO:0021575	5	35	16	1102	8.19802e-05	0.000700964	9.83929	0	hsa-miR-145-3p, hsa-miR-200b-3p, hsa-miR-200c-3p, hsa-miR-429, hsa-miR-200a-3p
response to L-leucine	GO:0043201	5	35	16	1102	8.19802e-05	0.000700964	9.83929	0	hsa-miR-145-5p, hsa-miR-200c-3p, hsa-miR-1-3p, hsa-miR-203a-3p, hsa-miR-148b-3p
interleukin-27-mediated signaling pathway	GO:0070106	5	35	16	1102	8.19802e-05	0.000700964	9.83929	0	hsa-miR-223-3p, hsa-miR-145-5p, hsa-miR-155-5p, hsa-miR-142-5p, hsa-miR-203a-3p
cellular response to mineralocorticoid stimulus	GO:0071389	5	35	16	1102	8.19802e-05	0.000700964	9.83929	0	hsa-let-7f-5p, hsa-miR-155-5p, hsa-miR-98-5p, hsa-miR-1-3p, hsa-miR-203a-3p
proteolysis	GO:0006508	15	35	172	1102	8.21452e-05	0.000700964	2.74585	0	hsa-miR-149-5p, hsa-miR-23b-3p, hsa-let-7f-5p, hsa-miR-145-5p, hsa-miR-155-5p, hsa-miR-98-5p, hsa-miR-199a-3p, hsa-miR-143-3p, hsa-miR-145-3p, hsa-let-7g-5p, hsa-miR-200b-3p, hsa-miR-200c-3p, hsa-miR-27b-3p, hsa-miR-203a-3p, hsa-miR-200a-3p
ubiquitin-dependent protein catabolic process	GO:0006511	12	35	113	1102	8.31848e-05	0.000707647	3.34362	0	hsa-miR-145-5p, hsa-miR-155-5p, hsa-miR-98-5p, hsa-miR-143-3p, hsa-miR-505-3p, hsa-miR-200b-3p, hsa-miR-200c-3p, hsa-miR-27b-3p, hsa-miR-429, hsa-miR-200a-3p, hsa-miR-324-5p, hsa-miR-223-5p
atrioventricular valve morphogenesis	GO:0003181	12	35	113	1102	8.31848e-05	0.000707647	3.34362	0	hsa-miR-23b-3p, hsa-miR-145-5p, hsa-miR-155-5p, hsa-miR-143-3p, hsa-miR-145-3p, hsa-miR-200b-3p, hsa-miR-200c-3p, hsa-miR-142-5p, hsa-miR-27b-3p, hsa-miR-200a-3p, hsa-miR-324-5p, hsa-miR-148b-3p
positive regulation of signaling receptor activity	GO:2000273	10	35	79	1102	8.58176e-05	0.000726685	3.98553	0	hsa-let-7f-5p, hsa-miR-145-5p, hsa-miR-155-5p, hsa-miR-98-5p, hsa-miR-200b-3p, hsa-miR-200c-3p, hsa-miR-142-5p, hsa-miR-1-3p, hsa-miR-429, hsa-miR-200a-3p
positive regulation of macrophage cytokine production	GO:0060907	10	35	79	1102	8.58176e-05	0.000726685	3.98553	0	hsa-miR-149-5p, hsa-miR-23b-3p, hsa-miR-145-5p, hsa-miR-155-5p, hsa-miR-145-3p, hsa-miR-200c-3p, hsa-miR-142-5p, hsa-miR-203a-3p, hsa-let-7i-5p, hsa-miR-148b-3p
positive regulation of cell motility	GO:2000147	10	35	79	1102	8.58176e-05	0.000726685	3.98553	0	hsa-miR-155-5p, hsa-miR-143-3p, hsa-let-7g-5p, hsa-miR-200b-3p, hsa-miR-200c-3p, hsa-miR-1-3p, hsa-miR-429, hsa-miR-203a-3p, hsa-miR-200a-3p, hsa-miR-151a-3p
cell surface receptor protein tyrosine kinase signaling pathway	GO:0007169	15	35	173	1102	8.81784e-05	0.000745533	2.72998	0	hsa-miR-149-5p, hsa-miR-23b-3p, hsa-miR-145-5p, hsa-miR-155-5p, hsa-miR-199a-3p, hsa-let-7g-5p, hsa-miR-200b-3p, hsa-miR-200c-3p, hsa-miR-1-3p, hsa-miR-27b-3p, hsa-miR-203a-3p, hsa-miR-200a-3p, hsa-miR-151a-3p, hsa-let-7i-5p, hsa-miR-148b-3p
positive regulation of activated T cell proliferation	GO:0042104	9	35	64	1102	9.07332e-05	0.000761296	4.42768	0	hsa-miR-145-5p, hsa-miR-155-5p, hsa-miR-98-5p, hsa-miR-199a-3p, hsa-miR-574-5p, hsa-miR-1-3p, hsa-miR-200a-3p, hsa-miR-142-3p, hsa-let-7i-5p
subtelomeric heterochromatin formation	GO:0031509	7	35	37	1102	9.10081e-05	0.000761296	5.95676	0	hsa-miR-145-5p, hsa-miR-98-5p, hsa-miR-143-3p, hsa-miR-200b-3p, hsa-miR-200c-3p, hsa-miR-429, hsa-miR-200a-3p
positive regulation of receptor binding	GO:1900122	7	35	37	1102	9.10081e-05	0.000761296	5.95676	0	hsa-miR-149-5p, hsa-miR-155-5p, hsa-miR-143-3p, hsa-miR-200b-3p, hsa-miR-200c-3p, hsa-miR-1-3p, hsa-miR-200a-3p
negative regulation of myosin-light-chain-phosphatase activity	GO:0035509	7	35	37	1102	9.10081e-05	0.000761296	5.95676	0	hsa-miR-145-5p, hsa-miR-143-3p, hsa-miR-200b-3p, hsa-miR-200c-3p, hsa-miR-203a-3p, hsa-miR-142-3p, hsa-miR-148b-3p
cellular response to lipoteichoic acid	GO:0071223	7	35	37	1102	9.10081e-05	0.000761296	5.95676	0	hsa-miR-145-5p, hsa-miR-155-5p, hsa-miR-199a-3p, hsa-miR-143-3p, hsa-miR-145-3p, hsa-miR-200a-3p, hsa-let-7i-5p
megakaryocyte development	GO:0035855	7	35	37	1102	9.10081e-05	0.000761296	5.95676	0	hsa-miR-223-3p, hsa-miR-145-5p, hsa-miR-155-5p, hsa-miR-505-3p, hsa-miR-200c-3p, hsa-miR-1-3p, hsa-miR-200a-3p
negative regulation of inflammatory response to antigenic stimulus	GO:0002862	7	35	37	1102	9.10081e-05	0.000761296	5.95676	0	hsa-miR-23b-3p, hsa-miR-145-5p, hsa-miR-155-5p, hsa-miR-199a-3p, hsa-miR-27b-3p, hsa-miR-203a-3p, hsa-miR-200a-3p
protein polyubiquitination	GO:0000209	13	35	133	1102	9.22731e-05	0.000768386	3.07755	0	hsa-miR-200a-5p, hsa-miR-145-5p, hsa-miR-155-5p, hsa-miR-98-5p, hsa-miR-143-3p, hsa-miR-505-3p, hsa-let-7g-5p, hsa-miR-200b-3p, hsa-miR-200c-3p, hsa-miR-1-3p, hsa-miR-429, hsa-miR-200a-3p, hsa-miR-142-3p
positive regulation of cell growth	GO:0030307	17	35	218	1102	9.20951e-05	0.000768386	2.45531	0	hsa-miR-23b-3p, hsa-miR-145-5p, hsa-miR-155-5p, hsa-miR-98-5p, hsa-miR-199a-3p, hsa-miR-143-3p, hsa-miR-505-3p, hsa-let-7g-5p, hsa-miR-200b-3p, hsa-miR-200c-3p, hsa-miR-142-5p, hsa-miR-27b-3p, hsa-miR-429, hsa-miR-200a-3p, hsa-miR-324-5p, hsa-miR-142-3p, hsa-let-7i-5p
negative regulation of epithelial cell differentiation	GO:0030857	13	35	133	1102	9.22731e-05	0.000768386	3.07755	0	hsa-let-7f-5p, hsa-miR-145-5p, hsa-miR-155-5p, hsa-miR-199a-3p, hsa-miR-143-3p, hsa-miR-145-3p, hsa-let-7g-5p, hsa-miR-200b-3p, hsa-miR-200c-3p, hsa-miR-1-3p, hsa-miR-203a-3p, hsa-miR-200a-3p, hsa-miR-324-5p
phosphatidylinositol-mediated signaling	GO:0048015	8	35	50	1102	9.36931e-05	0.000776696	5.03771	0	hsa-miR-149-5p, hsa-miR-145-5p, hsa-miR-155-5p, hsa-miR-145-3p, hsa-miR-200c-3p, hsa-miR-1-3p, hsa-miR-203a-3p, hsa-miR-148b-3p
microglial cell activation	GO:0001774	8	35	50	1102	9.36931e-05	0.000776696	5.03771	0	hsa-let-7f-5p, hsa-miR-155-5p, hsa-miR-98-5p, hsa-miR-143-3p, hsa-let-7g-5p, hsa-miR-27b-3p, hsa-miR-203a-3p, hsa-let-7i-5p
cell-cell junction assembly	GO:0007043	8	35	50	1102	9.36931e-05	0.000776696	5.03771	0	hsa-miR-145-5p, hsa-miR-143-3p, hsa-miR-145-3p, hsa-miR-200b-3p, hsa-miR-200c-3p, hsa-miR-27b-3p, hsa-miR-429, hsa-miR-203a-3p
endothelial cell chemotaxis	GO:0035767	10	35	80	1102	9.59434e-05	0.000786514	3.93571	0	hsa-miR-145-5p, hsa-miR-199a-3p, hsa-miR-145-3p, hsa-miR-200b-3p, hsa-miR-200c-3p, hsa-miR-1-3p, hsa-miR-429, hsa-miR-203a-3p, hsa-miR-338-5p, hsa-miR-142-3p
establishment of endothelial intestinal barrier	GO:0090557	6	35	26	1102	9.61303e-05	0.000786514	7.26593	0	hsa-miR-149-5p, hsa-miR-145-5p, hsa-miR-155-5p, hsa-miR-142-5p, hsa-miR-1-3p, hsa-miR-203a-3p
establishment or maintenance of epithelial cell apical/basal polarity	GO:0045197	6	35	26	1102	9.61303e-05	0.000786514	7.26593	0	hsa-miR-145-5p, hsa-miR-155-5p, hsa-miR-200b-3p, hsa-miR-200c-3p, hsa-miR-429, hsa-miR-200a-3p
prostaglandin biosynthetic process	GO:0001516	6	35	26	1102	9.61303e-05	0.000786514	7.26593	0	hsa-let-7f-5p, hsa-miR-155-5p, hsa-miR-98-5p, hsa-miR-199a-3p, hsa-miR-143-3p, hsa-miR-1-3p
superoxide anion generation	GO:0042554	6	35	26	1102	9.61303e-05	0.000786514	7.26593	0	hsa-let-7f-5p, hsa-miR-155-5p, hsa-miR-98-5p, hsa-miR-200c-3p, hsa-miR-1-3p, hsa-miR-148b-3p
negative regulation of neuroinflammatory response	GO:0150079	6	35	26	1102	9.61303e-05	0.000786514	7.26593	0	hsa-miR-145-5p, hsa-miR-98-5p, hsa-miR-199a-3p, hsa-miR-1-3p, hsa-miR-429, hsa-let-7i-5p
negative regulation of platelet-derived growth factor receptor-beta signaling pathway	GO:2000587	4	35	9	1102	9.6302e-05	0.000786514	13.9937	0	hsa-miR-145-5p, hsa-miR-200b-3p, hsa-miR-1-3p, hsa-miR-338-5p
immunoglobulin mediated immune response	GO:0016064	6	35	26	1102	9.61303e-05	0.000786514	7.26593	0	hsa-miR-149-5p, hsa-let-7f-5p, hsa-miR-155-5p, hsa-miR-98-5p, hsa-miR-1-3p, hsa-miR-203a-3p
Golgi to endosome transport	GO:0006895	4	35	9	1102	9.6302e-05	0.000786514	13.9937	0	hsa-miR-200b-3p, hsa-miR-200c-3p, hsa-miR-429, hsa-miR-200a-3p
monoubiquitinated protein deubiquitination	GO:0035520	4	35	9	1102	9.6302e-05	0.000786514	13.9937	0	hsa-miR-200b-3p, hsa-miR-200c-3p, hsa-miR-429, hsa-miR-200a-3p
negative regulation of gene expression, epigenetic	GO:0045814	11	35	97	1102	9.83918e-05	0.000798855	3.57054	0	hsa-miR-145-5p, hsa-miR-98-5p, hsa-miR-143-3p, hsa-let-7g-5p, hsa-miR-200b-3p, hsa-miR-200c-3p, hsa-miR-1-3p, hsa-miR-429, hsa-miR-203a-3p, hsa-miR-200a-3p, hsa-miR-338-5p
negative regulation of cold-induced thermogenesis	GO:0120163	11	35	97	1102	9.83918e-05	0.000798855	3.57054	0	hsa-miR-23b-3p, hsa-miR-145-5p, hsa-miR-155-5p, hsa-miR-199a-3p, hsa-miR-145-3p, hsa-miR-200b-3p, hsa-miR-200c-3p, hsa-miR-27b-3p, hsa-miR-338-5p, hsa-miR-142-3p, hsa-let-7i-5p
uterus development	GO:0060065	11	35	97	1102	9.83918e-05	0.000798855	3.57054	0	hsa-miR-23b-3p, hsa-let-7f-5p, hsa-miR-145-5p, hsa-miR-155-5p, hsa-miR-98-5p, hsa-miR-142-5p, hsa-miR-1-3p, hsa-miR-203a-3p, hsa-miR-200a-3p, hsa-miR-324-5p, hsa-miR-142-3p
response to growth factor	GO:0070848	11	35	97	1102	9.83918e-05	0.000798855	3.57054	0	hsa-miR-223-3p, hsa-miR-149-5p, hsa-miR-145-5p, hsa-miR-155-5p, hsa-miR-98-5p, hsa-miR-199a-3p, hsa-miR-143-3p, hsa-let-7g-5p, hsa-miR-1-3p, hsa-miR-429, hsa-miR-450b-5p
adaptive immune response	GO:0002250	12	35	115	1102	9.94941e-05	0.000806618	3.28547	0	hsa-miR-223-3p, hsa-miR-23b-3p, hsa-miR-200a-5p, hsa-let-7f-5p, hsa-miR-145-5p, hsa-miR-155-5p, hsa-miR-200b-3p, hsa-miR-338-5p, hsa-miR-324-5p, hsa-miR-142-3p, hsa-let-7i-5p, hsa-miR-148b-3p
energy homeostasis	GO:0097009	13	35	134	1102	0.000100086	0.000809039	3.05458	0	hsa-miR-223-3p, hsa-miR-23b-3p, hsa-miR-145-5p, hsa-miR-155-5p, hsa-miR-199a-3p, hsa-miR-200c-3p, hsa-miR-142-5p, hsa-miR-1-3p, hsa-miR-27b-3p, hsa-miR-203a-3p, hsa-miR-151a-3p, hsa-miR-142-3p, hsa-miR-148b-3p
protein destabilization	GO:0031648	13	35	134	1102	0.000100086	0.000809039	3.05458	0	hsa-miR-223-3p, hsa-miR-23b-3p, hsa-miR-200a-5p, hsa-miR-145-5p, hsa-miR-155-5p, hsa-miR-199a-3p, hsa-miR-143-3p, hsa-miR-1290, hsa-let-7g-5p, hsa-miR-200c-3p, hsa-miR-142-5p, hsa-miR-203a-3p, hsa-miR-223-5p
positive regulation of ubiquitin-protein transferase activity	GO:0051443	9	35	65	1102	0.000102987	0.00083006	4.35956	0	hsa-miR-223-3p, hsa-miR-155-5p, hsa-let-7g-5p, hsa-miR-200b-3p, hsa-miR-200c-3p, hsa-miR-27b-3p, hsa-miR-203a-3p, hsa-miR-338-5p, hsa-miR-223-5p
sphingosine-1-phosphate receptor signaling pathway	GO:0003376	9	35	65	1102	0.000102987	0.00083006	4.35956	0	hsa-miR-223-3p, hsa-miR-155-5p, hsa-miR-199a-3p, hsa-miR-143-3p, hsa-miR-200b-3p, hsa-miR-200c-3p, hsa-miR-142-5p, hsa-miR-429, hsa-miR-142-3p
inner ear morphogenesis	GO:0042472	10	35	81	1102	0.000107074	0.000860487	3.88713	0	hsa-miR-223-3p, hsa-miR-149-5p, hsa-miR-145-5p, hsa-miR-155-5p, hsa-miR-143-3p, hsa-miR-200b-3p, hsa-miR-203a-3p, hsa-miR-200a-3p, hsa-let-7i-5p, hsa-miR-148b-3p
negative regulation of biomineral tissue development	GO:0070168	10	35	81	1102	0.000107074	0.000860487	3.88713	0	hsa-miR-23b-3p, hsa-miR-145-5p, hsa-miR-155-5p, hsa-miR-145-3p, hsa-miR-200b-3p, hsa-miR-200c-3p, hsa-miR-1-3p, hsa-miR-27b-3p, hsa-miR-142-3p, hsa-miR-148b-3p
regulation of T cell differentiation in thymus	GO:0033081	7	35	38	1102	0.000109031	0.000863643	5.8	0	hsa-miR-223-3p, hsa-miR-23b-3p, hsa-miR-200b-3p, hsa-miR-200c-3p, hsa-miR-142-5p, hsa-miR-429, hsa-miR-200a-3p
negative regulation of cell adhesion molecule production	GO:0060354	8	35	51	1102	0.000108634	0.000863643	4.93894	0	hsa-miR-23b-3p, hsa-miR-145-5p, hsa-miR-155-5p, hsa-miR-145-3p, hsa-miR-200b-3p, hsa-miR-200c-3p, hsa-miR-1-3p, hsa-miR-27b-3p
response to heat	GO:0009408	11	35	98	1102	0.000108461	0.000863643	3.53411	0	hsa-miR-145-5p, hsa-miR-155-5p, hsa-miR-98-5p, hsa-miR-199a-3p, hsa-miR-143-3p, hsa-miR-200c-3p, hsa-miR-142-5p, hsa-miR-1-3p, hsa-miR-429, hsa-let-7i-5p, hsa-miR-148b-3p
cellular response to nerve growth factor stimulus	GO:1990090	11	35	98	1102	0.000108461	0.000863643	3.53411	0	hsa-miR-223-3p, hsa-miR-145-5p, hsa-miR-155-5p, hsa-miR-98-5p, hsa-miR-199a-3p, hsa-miR-143-3p, hsa-miR-145-3p, hsa-miR-429, hsa-miR-203a-3p, hsa-miR-151a-3p, hsa-let-7i-5p
heart morphogenesis	GO:0003007	12	35	116	1102	0.000108644	0.000863643	3.25714	0	hsa-miR-145-5p, hsa-miR-155-5p, hsa-miR-199a-3p, hsa-miR-200b-3p, hsa-miR-200c-3p, hsa-miR-142-5p, hsa-miR-1-3p, hsa-miR-429, hsa-miR-203a-3p, hsa-miR-200a-3p, hsa-miR-324-5p, hsa-let-7i-5p
negative regulation of endothelial cell chemotaxis	GO:2001027	7	35	38	1102	0.000109031	0.000863643	5.8	0	hsa-miR-23b-3p, hsa-miR-145-5p, hsa-miR-145-3p, hsa-let-7g-5p, hsa-miR-200b-3p, hsa-miR-200c-3p, hsa-miR-27b-3p
nucleosome assembly	GO:0006334	8	35	51	1102	0.000108634	0.000863643	4.93894	0	hsa-miR-23b-3p, hsa-miR-145-5p, hsa-miR-155-5p, hsa-miR-145-3p, hsa-miR-200c-3p, hsa-miR-1-3p, hsa-miR-429, hsa-miR-200a-3p
activation of protein kinase B activity	GO:0032148	8	35	51	1102	0.000108634	0.000863643	4.93894	0	hsa-miR-145-5p, hsa-miR-98-5p, hsa-miR-199a-3p, hsa-miR-200c-3p, hsa-miR-1-3p, hsa-miR-27b-3p, hsa-miR-151a-3p, hsa-let-7i-5p
negative regulation of vascular associated smooth muscle cell apoptotic process	GO:1905460	8	35	51	1102	0.000108634	0.000863643	4.93894	0	hsa-miR-145-5p, hsa-miR-98-5p, hsa-miR-199a-3p, hsa-miR-200b-3p, hsa-miR-1-3p, hsa-miR-429, hsa-miR-200a-3p, hsa-let-7i-5p
synaptic transmission, GABAergic	GO:0051932	7	35	38	1102	0.000109031	0.000863643	5.8	0	hsa-miR-145-5p, hsa-miR-98-5p, hsa-miR-143-3p, hsa-miR-200b-3p, hsa-miR-1-3p, hsa-miR-429, hsa-miR-200a-3p
monocyte homeostasis	GO:0035702	5	35	17	1102	0.000113489	0.000892556	9.2605	0	hsa-let-7f-5p, hsa-miR-155-5p, hsa-miR-98-5p, hsa-miR-1-3p, hsa-miR-148b-3p
calcium-independent cell-matrix adhesion	GO:0007161	5	35	17	1102	0.000113489	0.000892556	9.2605	0	hsa-miR-143-3p, hsa-let-7g-5p, hsa-miR-200b-3p, hsa-miR-200c-3p, hsa-miR-1-3p
epithelial cell proliferation involved in salivary gland morphogenesis	GO:0060664	5	35	17	1102	0.000113489	0.000892556	9.2605	0	hsa-miR-223-3p, hsa-miR-145-5p, hsa-miR-155-5p, hsa-miR-143-3p, hsa-miR-203a-3p
intermediate filament cytoskeleton organization	GO:0045104	5	35	17	1102	0.000113489	0.000892556	9.2605	0	hsa-miR-155-5p, hsa-miR-200b-3p, hsa-miR-200c-3p, hsa-miR-429, hsa-miR-200a-3p
glucose 6-phosphate metabolic process	GO:0051156	5	35	17	1102	0.000113489	0.000892556	9.2605	0	hsa-miR-98-5p, hsa-miR-143-3p, hsa-miR-505-3p, hsa-miR-199b-3p, hsa-miR-1-3p
meiotic spindle organization	GO:0000212	3	35	4	1102	0.000115125	0.00089396	23.6143	0	hsa-let-7f-5p, hsa-miR-200c-3p, hsa-miR-200a-3p
response to acetylcholine	GO:1905144	3	35	4	1102	0.000115125	0.00089396	23.6143	0	hsa-miR-200c-3p, hsa-miR-27b-3p, hsa-miR-203a-3p
specification of segmental identity, mandibular segment	GO:0042305	3	35	4	1102	0.000115125	0.00089396	23.6143	0	hsa-miR-200c-3p, hsa-miR-27b-3p, hsa-miR-203a-3p
atrial septum secundum morphogenesis	GO:0003290	3	35	4	1102	0.000115125	0.00089396	23.6143	0	hsa-miR-200b-3p, hsa-miR-200c-3p, hsa-miR-1-3p
mitochondrial respiratory chain complex assembly	GO:0033108	3	35	4	1102	0.000115125	0.00089396	23.6143	0	hsa-miR-155-5p, hsa-miR-199a-3p, hsa-miR-200a-3p
regulation of protein localization to cell leading edge	GO:1905871	3	35	4	1102	0.000115125	0.00089396	23.6143	0	hsa-miR-200c-3p, hsa-miR-27b-3p, hsa-miR-203a-3p
renal albumin absorption	GO:0097018	3	35	4	1102	0.000115125	0.00089396	23.6143	0	hsa-miR-200c-3p, hsa-miR-27b-3p, hsa-miR-203a-3p
specification of segmental identity, maxillary segment	GO:0007382	3	35	4	1102	0.000115125	0.00089396	23.6143	0	hsa-miR-200c-3p, hsa-miR-27b-3p, hsa-miR-203a-3p
transcription initiation at mitochondrial promoter	GO:0006391	3	35	4	1102	0.000115125	0.00089396	23.6143	0	hsa-miR-155-5p, hsa-miR-199a-3p, hsa-miR-200a-3p
cellular response to testosterone stimulus	GO:0071394	9	35	66	1102	0.00011661	0.000898594	4.29351	0	hsa-miR-223-3p, hsa-miR-145-5p, hsa-miR-143-3p, hsa-miR-145-3p, hsa-miR-200b-3p, hsa-miR-200c-3p, hsa-miR-1246, hsa-miR-142-3p, hsa-miR-223-5p
cellular response to vascular endothelial growth factor stimulus	GO:0035924	14	35	156	1102	0.000116698	0.000898594	2.82564	0	hsa-miR-23b-3p, hsa-miR-145-5p, hsa-miR-155-5p, hsa-miR-199a-3p, hsa-miR-143-3p, hsa-miR-145-3p, hsa-miR-200b-3p, hsa-miR-200c-3p, hsa-miR-1-3p, hsa-miR-27b-3p, hsa-miR-429, hsa-miR-203a-3p, hsa-miR-200a-3p, hsa-miR-338-5p
protein-containing complex assembly	GO:0065003	14	35	156	1102	0.000116698	0.000898594	2.82564	0	hsa-miR-23b-3p, hsa-miR-145-5p, hsa-miR-155-5p, hsa-miR-199a-3p, hsa-miR-143-3p, hsa-miR-145-3p, hsa-miR-200b-3p, hsa-miR-200c-3p, hsa-miR-142-5p, hsa-miR-1-3p, hsa-miR-429, hsa-miR-200a-3p, hsa-miR-142-3p, hsa-miR-148b-3p
negative regulation of bone mineralization	GO:0030502	9	35	66	1102	0.00011661	0.000898594	4.29351	0	hsa-miR-223-3p, hsa-miR-23b-3p, hsa-miR-145-5p, hsa-miR-155-5p, hsa-miR-145-3p, hsa-miR-200c-3p, hsa-miR-142-5p, hsa-miR-1-3p, hsa-miR-429
modulation of chemical synaptic transmission	GO:0050804	9	35	66	1102	0.00011661	0.000898594	4.29351	0	hsa-miR-145-5p, hsa-miR-155-5p, hsa-miR-199a-3p, hsa-miR-200b-3p, hsa-miR-200c-3p, hsa-miR-1-3p, hsa-miR-27b-3p, hsa-miR-429, hsa-miR-200a-3p
positive regulation of telomere maintenance via telomerase	GO:0032212	9	35	66	1102	0.00011661	0.000898594	4.29351	0	hsa-miR-223-3p, hsa-miR-200a-5p, hsa-miR-199a-3p, hsa-miR-1-3p, hsa-miR-203a-3p, hsa-miR-200a-3p, hsa-miR-142-3p, hsa-let-7i-5p, hsa-miR-148b-3p
positive regulation of T-helper 2 cell cytokine production	GO:2000553	6	35	27	1102	0.000120777	0.000924841	6.99683	0	hsa-miR-223-3p, hsa-miR-149-5p, hsa-let-7f-5p, hsa-miR-98-5p, hsa-miR-200c-3p, hsa-miR-429
response to peptidoglycan	GO:0032494	6	35	27	1102	0.000120777	0.000924841	6.99683	0	hsa-miR-223-3p, hsa-miR-149-5p, hsa-let-7f-5p, hsa-miR-155-5p, hsa-miR-98-5p, hsa-miR-203a-3p
positive regulation of blood coagulation	GO:0030194	6	35	27	1102	0.000120777	0.000924841	6.99683	0	hsa-miR-145-5p, hsa-miR-155-5p, hsa-miR-143-3p, hsa-let-7g-5p, hsa-miR-142-5p, hsa-miR-27b-3p
blood vessel endothelial cell migration	GO:0043534	6	35	27	1102	0.000120777	0.000924841	6.99683	0	hsa-miR-223-3p, hsa-miR-23b-3p, hsa-let-7f-5p, hsa-miR-145-3p, hsa-miR-27b-3p, hsa-miR-338-5p
cell population proliferation	GO:0008283	20	35	297	1102	0.000123972	0.000947989	2.12025	0	hsa-miR-223-3p, hsa-miR-23b-3p, hsa-miR-145-5p, hsa-miR-155-5p, hsa-miR-98-5p, hsa-miR-199a-3p, hsa-miR-143-3p, hsa-miR-145-3p, hsa-let-7g-5p, hsa-miR-200b-3p, hsa-miR-200c-3p, hsa-miR-142-5p, hsa-miR-1-3p, hsa-miR-1246, hsa-miR-27b-3p, hsa-miR-429, hsa-miR-203a-3p, hsa-miR-200a-3p, hsa-let-7i-5p, hsa-miR-223-5p
negative regulation of transforming growth factor beta receptor signaling pathway	GO:0030512	16	35	200	1102	0.000124472	0.000950495	2.51886	0	hsa-miR-223-3p, hsa-miR-23b-3p, hsa-miR-145-5p, hsa-miR-155-5p, hsa-miR-98-5p, hsa-miR-199a-3p, hsa-miR-200b-3p, hsa-miR-200c-3p, hsa-miR-142-5p, hsa-miR-1-3p, hsa-miR-1246, hsa-miR-27b-3p, hsa-miR-429, hsa-miR-200a-3p, hsa-miR-338-5p, hsa-miR-148b-3p
left/right axis specification	GO:0070986	8	35	52	1102	0.000125506	0.00095575	4.84396	0	hsa-miR-23b-3p, hsa-miR-145-5p, hsa-miR-155-5p, hsa-miR-145-3p, hsa-miR-200b-3p, hsa-miR-200c-3p, hsa-miR-27b-3p, hsa-miR-324-5p
sympathetic nervous system development	GO:0048485	8	35	52	1102	0.000125506	0.00095575	4.84396	0	hsa-miR-223-3p, hsa-miR-145-3p, hsa-miR-200c-3p, hsa-miR-1-3p, hsa-miR-27b-3p, hsa-miR-203a-3p, hsa-miR-338-5p, hsa-let-7i-5p
regulation of apoptotic process	GO:0042981	18	35	247	1102	0.000126295	0.000960434	2.29451	0	hsa-miR-223-3p, hsa-miR-23b-3p, hsa-miR-145-5p, hsa-miR-155-5p, hsa-miR-199a-3p, hsa-miR-143-3p, hsa-miR-145-3p, hsa-let-7g-5p, hsa-miR-200b-3p, hsa-miR-200c-3p, hsa-miR-142-5p, hsa-miR-1-3p, hsa-miR-27b-3p, hsa-miR-429, hsa-miR-203a-3p, hsa-miR-200a-3p, hsa-miR-324-5p, hsa-miR-148b-3p
regulation of cell population proliferation	GO:0042127	19	35	272	1102	0.000128183	0.000973448	2.19937	0	hsa-miR-223-3p, hsa-miR-149-5p, hsa-miR-23b-3p, hsa-let-7f-5p, hsa-miR-145-5p, hsa-miR-155-5p, hsa-miR-199a-3p, hsa-miR-143-3p, hsa-miR-145-3p, hsa-miR-200b-3p, hsa-miR-200c-3p, hsa-miR-142-5p, hsa-miR-1-3p, hsa-miR-27b-3p, hsa-miR-429, hsa-miR-203a-3p, hsa-miR-200a-3p, hsa-miR-324-5p, hsa-miR-142-3p
positive regulation of odontoblast differentiation	GO:1901331	7	35	39	1102	0.00012987	0.000975525	5.65128	0	hsa-miR-200a-5p, hsa-miR-145-5p, hsa-miR-155-5p, hsa-miR-143-3p, hsa-miR-200a-3p, hsa-miR-142-3p, hsa-let-7i-5p
regulatory ncRNA-mediated heterochromatin formation	GO:0031048	7	35	39	1102	0.00012987	0.000975525	5.65128	0	hsa-miR-145-5p, hsa-miR-98-5p, hsa-miR-143-3p, hsa-miR-200b-3p, hsa-miR-200c-3p, hsa-miR-429, hsa-miR-200a-3p
secretory columnal luminar epithelial cell differentiation involved in prostate glandular acinus development	GO:0060528	7	35	39	1102	0.00012987	0.000975525	5.65128	0	hsa-miR-23b-3p, hsa-miR-145-5p, hsa-miR-1290, hsa-miR-145-3p, hsa-miR-200b-3p, hsa-miR-200c-3p, hsa-miR-27b-3p
negative regulation of bicellular tight junction assembly	GO:1903347	7	35	39	1102	0.00012987	0.000975525	5.65128	0	hsa-miR-145-5p, hsa-miR-143-3p, hsa-miR-200b-3p, hsa-miR-200c-3p, hsa-miR-203a-3p, hsa-miR-142-3p, hsa-miR-148b-3p
positive regulation of immunoglobulin production	GO:0002639	7	35	39	1102	0.00012987	0.000975525	5.65128	0	hsa-miR-223-3p, hsa-miR-149-5p, hsa-let-7f-5p, hsa-miR-98-5p, hsa-let-7g-5p, hsa-miR-27b-3p, hsa-let-7i-5p
regulation of cell junction assembly	GO:1901888	7	35	39	1102	0.00012987	0.000975525	5.65128	0	hsa-miR-145-5p, hsa-miR-155-5p, hsa-miR-200b-3p, hsa-miR-200c-3p, hsa-miR-203a-3p, hsa-miR-142-3p, hsa-miR-148b-3p
sensory perception of sound	GO:0007605	12	35	118	1102	0.00012916	0.000975525	3.20194	0	hsa-miR-149-5p, hsa-miR-145-5p, hsa-miR-155-5p, hsa-miR-98-5p, hsa-miR-143-3p, hsa-let-7g-5p, hsa-miR-200b-3p, hsa-miR-1-3p, hsa-miR-27b-3p, hsa-miR-203a-3p, hsa-miR-200a-3p, hsa-miR-324-5p
dorsal/ventral pattern formation	GO:0009953	7	35	39	1102	0.00012987	0.000975525	5.65128	0	hsa-let-7f-5p, hsa-miR-155-5p, hsa-miR-98-5p, hsa-miR-200b-3p, hsa-miR-1-3p, hsa-miR-324-5p, hsa-miR-148b-3p
cellular response to cytokine stimulus	GO:0071345	11	35	100	1102	0.000131289	0.000983512	3.46343	0	hsa-miR-223-3p, hsa-let-7f-5p, hsa-miR-155-5p, hsa-miR-98-5p, hsa-miR-143-3p, hsa-let-7g-5p, hsa-miR-200b-3p, hsa-miR-200c-3p, hsa-miR-27b-3p, hsa-miR-200a-3p, hsa-let-7i-5p
hair follicle development	GO:0001942	11	35	100	1102	0.000131289	0.000983512	3.46343	0	hsa-miR-145-5p, hsa-miR-155-5p, hsa-miR-145-3p, hsa-miR-200b-3p, hsa-miR-142-5p, hsa-miR-1-3p, hsa-miR-27b-3p, hsa-miR-203a-3p, hsa-miR-200a-3p, hsa-miR-324-5p, hsa-miR-142-3p
face development	GO:0060324	9	35	67	1102	0.000131723	0.000985426	4.22942	0	hsa-miR-145-5p, hsa-miR-155-5p, hsa-miR-199a-3p, hsa-miR-143-3p, hsa-miR-200c-3p, hsa-miR-1-3p, hsa-miR-27b-3p, hsa-miR-203a-3p, hsa-miR-200a-3p
retinal ganglion cell axon guidance	GO:0031290	10	35	83	1102	0.000132673	0.000991191	3.79346	0	hsa-miR-145-5p, hsa-miR-199a-3p, hsa-miR-145-3p, hsa-miR-200b-3p, hsa-miR-200c-3p, hsa-miR-1-3p, hsa-miR-429, hsa-miR-203a-3p, hsa-miR-338-5p, hsa-miR-148b-3p
negative regulation of osteoblast differentiation	GO:0045668	18	35	248	1102	0.000133693	0.000997457	2.28525	0	hsa-miR-223-3p, hsa-miR-23b-3p, hsa-miR-200a-5p, hsa-miR-145-5p, hsa-miR-155-5p, hsa-miR-143-3p, hsa-miR-145-3p, hsa-miR-200b-3p, hsa-miR-200c-3p, hsa-miR-142-5p, hsa-miR-1-3p, hsa-miR-1246, hsa-miR-27b-3p, hsa-miR-429, hsa-miR-203a-3p, hsa-miR-200a-3p, hsa-miR-151a-3p, hsa-miR-324-5p
cerebral cortex development	GO:0021987	12	35	119	1102	0.000140622	0.00104774	3.17503	0	hsa-miR-145-5p, hsa-miR-155-5p, hsa-miR-143-3p, hsa-miR-200b-3p, hsa-miR-200c-3p, hsa-miR-142-5p, hsa-miR-1-3p, hsa-miR-27b-3p, hsa-miR-429, hsa-miR-324-5p, hsa-let-7i-5p, hsa-miR-148b-3p
cellular response to glucose stimulus	GO:0071333	16	35	202	1102	0.000141266	0.00105112	2.49392	0	hsa-miR-223-3p, hsa-miR-149-5p, hsa-miR-145-5p, hsa-miR-155-5p, hsa-miR-143-3p, hsa-miR-145-3p, hsa-let-7g-5p, hsa-miR-200b-3p, hsa-miR-200c-3p, hsa-miR-142-5p, hsa-miR-1-3p, hsa-miR-27b-3p, hsa-miR-203a-3p, hsa-miR-200a-3p, hsa-miR-148b-3p, hsa-miR-223-5p
metanephros development	GO:0001656	11	35	101	1102	0.000144177	0.00107133	3.42914	0	hsa-miR-200a-5p, hsa-miR-145-5p, hsa-miR-155-5p, hsa-miR-98-5p, hsa-miR-143-3p, hsa-miR-200b-3p, hsa-miR-200c-3p, hsa-miR-27b-3p, hsa-miR-429, hsa-miR-338-5p, hsa-let-7i-5p
cardiac neural crest cell migration involved in outflow tract morphogenesis	GO:0003253	8	35	53	1102	0.000144502	0.0010723	4.75256	0	hsa-let-7f-5p, hsa-miR-155-5p, hsa-miR-98-5p, hsa-miR-200c-3p, hsa-miR-1-3p, hsa-miR-27b-3p, hsa-miR-203a-3p, hsa-miR-151a-3p
germ cell development	GO:0007281	10	35	84	1102	0.000147318	0.00109027	3.7483	0	hsa-miR-223-3p, hsa-let-7f-5p, hsa-miR-145-5p, hsa-miR-155-5p, hsa-miR-199a-3p, hsa-let-7g-5p, hsa-miR-200b-3p, hsa-miR-200c-3p, hsa-let-7i-5p, hsa-miR-148b-3p
stem cell population maintenance	GO:0019827	10	35	84	1102	0.000147318	0.00109027	3.7483	0	hsa-miR-200a-5p, hsa-miR-145-5p, hsa-miR-155-5p, hsa-miR-143-3p, hsa-miR-1290, hsa-miR-1-3p, hsa-miR-1246, hsa-miR-27b-3p, hsa-miR-200a-3p, hsa-miR-142-3p
myeloid cell differentiation	GO:0030099	6	35	28	1102	0.000150209	0.0011028	6.74694	0	hsa-miR-223-3p, hsa-miR-149-5p, hsa-miR-23b-3p, hsa-miR-145-5p, hsa-miR-1-3p, hsa-miR-142-3p
regulation of complement-dependent cytotoxicity	GO:1903659	6	35	28	1102	0.000150209	0.0011028	6.74694	0	hsa-miR-145-5p, hsa-miR-98-5p, hsa-miR-142-5p, hsa-miR-1-3p, hsa-miR-200a-3p, hsa-miR-324-5p
regulation of binding	GO:0051098	6	35	28	1102	0.000150209	0.0011028	6.74694	0	hsa-miR-145-5p, hsa-miR-155-5p, hsa-let-7g-5p, hsa-miR-200b-3p, hsa-miR-27b-3p, hsa-miR-200a-3p
protein localization to cell surface	GO:0034394	6	35	28	1102	0.000150209	0.0011028	6.74694	0	hsa-miR-200a-5p, hsa-miR-145-5p, hsa-miR-155-5p, hsa-miR-200c-3p, hsa-miR-200a-3p, hsa-miR-142-3p
Sertoli cell development	GO:0060009	6	35	28	1102	0.000150209	0.0011028	6.74694	0	hsa-miR-145-5p, hsa-miR-143-3p, hsa-miR-145-3p, hsa-miR-200c-3p, hsa-miR-1-3p, hsa-miR-200a-3p
negative regulation of nitric oxide biosynthetic process	GO:0045019	6	35	28	1102	0.000150209	0.0011028	6.74694	0	hsa-miR-98-5p, hsa-miR-200b-3p, hsa-miR-200c-3p, hsa-miR-27b-3p, hsa-miR-203a-3p, hsa-miR-142-3p
cellular response to forskolin	GO:1904322	7	35	40	1102	0.000153849	0.0011147	5.51	0	hsa-miR-223-3p, hsa-miR-145-5p, hsa-miR-1290, hsa-miR-200b-3p, hsa-miR-1246, hsa-miR-27b-3p, hsa-miR-203a-3p
inflammatory response to wounding	GO:0090594	7	35	40	1102	0.000153849	0.0011147	5.51	0	hsa-miR-223-3p, hsa-miR-149-5p, hsa-let-7f-5p, hsa-miR-98-5p, hsa-miR-199a-3p, hsa-miR-143-3p, hsa-miR-203a-3p
positive regulation of hepatic stellate cell proliferation	GO:1904899	5	35	18	1102	0.000153554	0.0011147	8.74603	0	hsa-miR-155-5p, hsa-miR-200b-3p, hsa-miR-200c-3p, hsa-miR-429, hsa-miR-200a-3p
determination of left/right asymmetry in lateral mesoderm	GO:0003140	7	35	40	1102	0.000153849	0.0011147	5.51	0	hsa-miR-145-5p, hsa-miR-155-5p, hsa-let-7g-5p, hsa-miR-200b-3p, hsa-miR-27b-3p, hsa-miR-200a-3p, hsa-miR-324-5p
regulation of microvillus assembly	GO:0032534	5	35	18	1102	0.000153554	0.0011147	8.74603	0	hsa-miR-145-5p, hsa-miR-143-3p, hsa-miR-145-3p, hsa-miR-200b-3p, hsa-miR-429
positive regulation of testosterone secretion	GO:2000845	5	35	18	1102	0.000153554	0.0011147	8.74603	0	hsa-miR-155-5p, hsa-miR-200b-3p, hsa-miR-200c-3p, hsa-miR-429, hsa-miR-200a-3p
negative regulation of cell adhesion mediated by integrin	GO:0033629	7	35	40	1102	0.000153849	0.0011147	5.51	0	hsa-miR-145-5p, hsa-miR-143-3p, hsa-miR-505-3p, hsa-miR-200b-3p, hsa-miR-1-3p, hsa-miR-27b-3p, hsa-miR-203a-3p
regulation of branching involved in salivary gland morphogenesis by mesenchymal-epithelial signaling	GO:0060665	5	35	18	1102	0.000153554	0.0011147	8.74603	0	hsa-miR-149-5p, hsa-miR-145-5p, hsa-miR-155-5p, hsa-miR-199a-3p, hsa-miR-200a-3p
metanephric mesenchymal cell differentiation	GO:0072162	5	35	18	1102	0.000153554	0.0011147	8.74603	0	hsa-miR-223-3p, hsa-miR-145-5p, hsa-miR-155-5p, hsa-miR-1-3p, hsa-miR-203a-3p
positive regulation of release of sequestered calcium ion into cytosol	GO:0051281	7	35	40	1102	0.000153849	0.0011147	5.51	0	hsa-let-7f-5p, hsa-miR-98-5p, hsa-let-7g-5p, hsa-miR-142-5p, hsa-miR-27b-3p, hsa-miR-203a-3p, hsa-let-7i-5p
cytoskeleton-dependent cytokinesis	GO:0061640	4	35	10	1102	0.000156882	0.0011337	12.5943	0	hsa-miR-200b-3p, hsa-miR-200c-3p, hsa-miR-429, hsa-miR-200a-3p
nitric oxide-cGMP-mediated signaling	GO:0038060	4	35	10	1102	0.000156882	0.0011337	12.5943	0	hsa-miR-145-5p, hsa-miR-199a-3p, hsa-let-7g-5p, hsa-miR-27b-3p
vasculature development	GO:0001944	11	35	102	1102	0.000158138	0.00113979	3.39552	0	hsa-miR-223-3p, hsa-miR-145-5p, hsa-miR-155-5p, hsa-miR-199a-3p, hsa-miR-200b-3p, hsa-miR-200c-3p, hsa-miR-1-3p, hsa-miR-429, hsa-miR-203a-3p, hsa-miR-148b-3p, hsa-miR-223-5p
positive regulation of receptor signaling pathway via STAT	GO:1904894	11	35	102	1102	0.000158138	0.00113979	3.39552	0	hsa-miR-223-3p, hsa-miR-149-5p, hsa-let-7f-5p, hsa-miR-145-5p, hsa-miR-98-5p, hsa-miR-199a-3p, hsa-miR-200b-3p, hsa-miR-200c-3p, hsa-miR-1-3p, hsa-miR-429, hsa-miR-203a-3p
DNA-templated transcription	GO:0006351	13	35	140	1102	0.000160302	0.00115388	2.92367	0	hsa-miR-223-3p, hsa-miR-145-5p, hsa-miR-155-5p, hsa-miR-98-5p, hsa-let-7g-5p, hsa-miR-200b-3p, hsa-miR-200c-3p, hsa-miR-1-3p, hsa-miR-27b-3p, hsa-miR-429, hsa-miR-203a-3p, hsa-miR-200a-3p, hsa-miR-142-3p
regulation of stem cell proliferation	GO:0072091	10	35	85	1102	0.000163316	0.00117252	3.7042	0	hsa-miR-23b-3p, hsa-miR-200a-5p, hsa-miR-145-5p, hsa-miR-199a-3p, hsa-miR-145-3p, hsa-miR-200b-3p, hsa-miR-200c-3p, hsa-miR-142-5p, hsa-miR-27b-3p, hsa-miR-200a-3p
negative regulation of interleukin-6 production	GO:0032715	10	35	85	1102	0.000163316	0.00117252	3.7042	0	hsa-let-7f-5p, hsa-miR-155-5p, hsa-miR-98-5p, hsa-miR-199a-3p, hsa-miR-143-3p, hsa-miR-145-3p, hsa-miR-27b-3p, hsa-miR-203a-3p, hsa-miR-200a-3p, hsa-let-7i-5p
skeletal muscle tissue development	GO:0007519	9	35	69	1102	0.00016694	0.00119486	4.10683	0	hsa-miR-223-3p, hsa-miR-155-5p, hsa-miR-199a-3p, hsa-miR-200b-3p, hsa-miR-200c-3p, hsa-miR-27b-3p, hsa-miR-203a-3p, hsa-miR-200a-3p, hsa-miR-142-3p
heart looping	GO:0001947	14	35	161	1102	0.000167077	0.00119486	2.73789	0	hsa-miR-223-3p, hsa-miR-23b-3p, hsa-miR-200a-5p, hsa-miR-145-5p, hsa-miR-155-5p, hsa-miR-145-3p, hsa-miR-200b-3p, hsa-miR-200c-3p, hsa-miR-142-5p, hsa-miR-1-3p, hsa-miR-27b-3p, hsa-miR-429, hsa-miR-200a-3p, hsa-miR-324-5p
positive regulation of chemokine (C-X-C motif) ligand 2 production	GO:2000343	9	35	69	1102	0.00016694	0.00119486	4.10683	0	hsa-let-7f-5p, hsa-miR-145-5p, hsa-miR-143-3p, hsa-miR-574-5p, hsa-miR-145-3p, hsa-miR-203a-3p, hsa-miR-200a-3p, hsa-miR-142-3p, hsa-let-7i-5p
negative regulation of anoikis	GO:2000811	13	35	141	1102	0.000172933	0.00123514	2.90294	0	hsa-miR-23b-3p, hsa-miR-145-5p, hsa-miR-98-5p, hsa-miR-143-3p, hsa-miR-145-3p, hsa-miR-200b-3p, hsa-miR-200c-3p, hsa-miR-142-5p, hsa-miR-1-3p, hsa-miR-27b-3p, hsa-miR-429, hsa-miR-203a-3p, hsa-miR-148b-3p
cellular response to amino acid stimulus	GO:0071230	15	35	183	1102	0.000173853	0.00124011	2.5808	0	hsa-miR-223-3p, hsa-miR-23b-3p, hsa-miR-145-5p, hsa-miR-155-5p, hsa-miR-199a-3p, hsa-miR-143-3p, hsa-let-7g-5p, hsa-miR-200b-3p, hsa-miR-200c-3p, hsa-miR-142-5p, hsa-miR-27b-3p, hsa-miR-429, hsa-miR-203a-3p, hsa-miR-200a-3p, hsa-let-7i-5p
positive regulation of inflammatory response	GO:0050729	14	35	162	1102	0.000179178	0.0012748	2.72099	0	hsa-miR-223-3p, hsa-miR-23b-3p, hsa-miR-145-5p, hsa-miR-155-5p, hsa-miR-143-3p, hsa-miR-145-3p, hsa-miR-200b-3p, hsa-miR-200c-3p, hsa-miR-1-3p, hsa-miR-27b-3p, hsa-miR-203a-3p, hsa-miR-200a-3p, hsa-miR-324-5p, hsa-let-7i-5p
axon guidance	GO:0007411	14	35	162	1102	0.000179178	0.0012748	2.72099	0	hsa-miR-223-3p, hsa-miR-23b-3p, hsa-let-7f-5p, hsa-miR-145-5p, hsa-miR-155-5p, hsa-miR-98-5p, hsa-miR-145-3p, hsa-miR-200b-3p, hsa-miR-200c-3p, hsa-miR-1-3p, hsa-miR-27b-3p, hsa-miR-203a-3p, hsa-miR-338-5p, hsa-miR-148b-3p
cellular response to insulin stimulus	GO:0032869	16	35	206	1102	0.000181006	0.00128175	2.44549	0	hsa-miR-223-3p, hsa-miR-149-5p, hsa-miR-23b-3p, hsa-miR-145-5p, hsa-miR-155-5p, hsa-miR-199a-3p, hsa-miR-143-3p, hsa-let-7g-5p, hsa-miR-200b-3p, hsa-miR-200c-3p, hsa-miR-1-3p, hsa-miR-27b-3p, hsa-miR-429, hsa-miR-203a-3p, hsa-miR-324-5p, hsa-miR-148b-3p
segment specification	GO:0007379	7	35	41	1102	0.000181316	0.00128175	5.37561	0	hsa-miR-223-3p, hsa-miR-155-5p, hsa-let-7g-5p, hsa-miR-200b-3p, hsa-miR-200c-3p, hsa-miR-203a-3p, hsa-miR-338-5p
vasculogenesis involved in coronary vascular morphogenesis	GO:0060979	7	35	41	1102	0.000181316	0.00128175	5.37561	0	hsa-miR-23b-3p, hsa-miR-145-5p, hsa-miR-145-3p, hsa-miR-200b-3p, hsa-miR-200c-3p, hsa-miR-1-3p, hsa-miR-27b-3p
neuron fate commitment	GO:0048663	7	35	41	1102	0.000181316	0.00128175	5.37561	0	hsa-miR-223-3p, hsa-miR-143-3p, hsa-let-7g-5p, hsa-miR-1-3p, hsa-miR-27b-3p, hsa-miR-142-3p, hsa-let-7i-5p
striated muscle cell differentiation	GO:0051146	12	35	122	1102	0.000180463	0.00128175	3.09696	0	hsa-miR-223-3p, hsa-miR-23b-3p, hsa-miR-145-5p, hsa-miR-155-5p, hsa-miR-98-5p, hsa-miR-199a-3p, hsa-miR-143-3p, hsa-let-7g-5p, hsa-miR-200c-3p, hsa-miR-1-3p, hsa-miR-429, hsa-miR-200a-3p
cell-substrate junction assembly	GO:0007044	6	35	29	1102	0.000185073	0.00129998	6.51429	0	hsa-miR-98-5p, hsa-let-7g-5p, hsa-miR-200b-3p, hsa-miR-200c-3p, hsa-miR-1-3p, hsa-miR-148b-3p
zygotic specification of dorsal/ventral axis	GO:0007352	6	35	29	1102	0.000185073	0.00129998	6.51429	0	hsa-miR-145-5p, hsa-miR-155-5p, hsa-let-7g-5p, hsa-miR-200b-3p, hsa-miR-27b-3p, hsa-miR-200a-3p
skin morphogenesis	GO:0043589	6	35	29	1102	0.000185073	0.00129998	6.51429	0	hsa-miR-143-3p, hsa-let-7g-5p, hsa-miR-200c-3p, hsa-miR-1-3p, hsa-miR-203a-3p, hsa-miR-200a-3p
negative regulation of protein metabolic process	GO:0051248	6	35	29	1102	0.000185073	0.00129998	6.51429	0	hsa-let-7f-5p, hsa-miR-155-5p, hsa-miR-98-5p, hsa-miR-199a-3p, hsa-miR-1-3p, hsa-miR-27b-3p
positive regulation of mitochondrial fission	GO:0090141	6	35	29	1102	0.000185073	0.00129998	6.51429	0	hsa-miR-145-5p, hsa-miR-199a-3p, hsa-miR-200b-3p, hsa-miR-200c-3p, hsa-miR-27b-3p, hsa-miR-200a-3p
positive regulation of vascular associated smooth muscle cell proliferation	GO:1904707	15	35	184	1102	0.000185534	0.00130157	2.56677	0	hsa-miR-149-5p, hsa-miR-23b-3p, hsa-let-7f-5p, hsa-miR-145-5p, hsa-miR-155-5p, hsa-miR-98-5p, hsa-miR-199a-3p, hsa-miR-143-3p, hsa-miR-200b-3p, hsa-miR-1-3p, hsa-miR-27b-3p, hsa-miR-429, hsa-miR-203a-3p, hsa-miR-200a-3p, hsa-let-7i-5p
endocardial cell differentiation	GO:0060956	9	35	70	1102	0.000187323	0.00130913	4.04816	0	hsa-miR-23b-3p, hsa-miR-200a-5p, hsa-miR-145-5p, hsa-miR-155-5p, hsa-miR-145-3p, hsa-miR-200b-3p, hsa-miR-200c-3p, hsa-miR-27b-3p, hsa-miR-203a-3p
positive regulation of bone resorption	GO:0045780	9	35	70	1102	0.000187323	0.00130913	4.04816	0	hsa-miR-23b-3p, hsa-miR-145-5p, hsa-miR-155-5p, hsa-miR-98-5p, hsa-miR-200b-3p, hsa-miR-27b-3p, hsa-miR-203a-3p, hsa-miR-200a-3p, hsa-miR-142-3p
generation of neurons	GO:0048699	9	35	70	1102	0.000187323	0.00130913	4.04816	0	hsa-miR-223-3p, hsa-miR-145-5p, hsa-miR-155-5p, hsa-miR-145-3p, hsa-miR-142-5p, hsa-miR-1246, hsa-miR-203a-3p, hsa-miR-200a-3p, hsa-miR-324-5p
positive regulation of T cell migration	GO:2000406	8	35	55	1102	0.000189692	0.00132234	4.57974	0	hsa-miR-155-5p, hsa-miR-98-5p, hsa-miR-143-3p, hsa-miR-200b-3p, hsa-miR-200c-3p, hsa-miR-142-5p, hsa-miR-1-3p, hsa-miR-203a-3p
monocyte chemotaxis	GO:0002548	8	35	55	1102	0.000189692	0.00132234	4.57974	0	hsa-miR-223-3p, hsa-miR-149-5p, hsa-let-7f-5p, hsa-miR-98-5p, hsa-miR-199a-3p, hsa-miR-200b-3p, hsa-miR-200c-3p, hsa-miR-1-3p
cellular response to reactive oxygen species	GO:0034614	14	35	163	1102	0.000192042	0.00133703	2.70429	0	hsa-miR-223-3p, hsa-miR-149-5p, hsa-miR-23b-3p, hsa-miR-145-5p, hsa-miR-155-5p, hsa-miR-98-5p, hsa-miR-199a-3p, hsa-miR-143-3p, hsa-miR-200b-3p, hsa-miR-1-3p, hsa-miR-27b-3p, hsa-miR-429, hsa-miR-203a-3p, hsa-miR-200a-3p
dopaminergic neuron differentiation	GO:0071542	12	35	123	1102	0.000195753	0.00136115	3.07178	0	hsa-miR-145-5p, hsa-miR-155-5p, hsa-miR-199a-3p, hsa-miR-1290, hsa-miR-200b-3p, hsa-miR-200c-3p, hsa-miR-142-5p, hsa-miR-1-3p, hsa-miR-429, hsa-miR-203a-3p, hsa-miR-200a-3p, hsa-miR-324-5p
cellular response to fibroblast growth factor stimulus	GO:0044344	10	35	87	1102	0.000199784	0.00138569	3.61905	0	hsa-miR-223-3p, hsa-miR-149-5p, hsa-let-7f-5p, hsa-miR-145-5p, hsa-miR-155-5p, hsa-miR-98-5p, hsa-miR-199a-3p, hsa-miR-143-3p, hsa-miR-1-3p, hsa-miR-27b-3p
positive regulation of endothelial cell apoptotic process	GO:2000353	10	35	87	1102	0.000199784	0.00138569	3.61905	0	hsa-miR-223-3p, hsa-miR-149-5p, hsa-miR-145-5p, hsa-miR-155-5p, hsa-miR-98-5p, hsa-let-7g-5p, hsa-miR-1-3p, hsa-miR-27b-3p, hsa-miR-200a-3p, hsa-miR-148b-3p
negative regulation of hormone secretion	GO:0046888	5	35	19	1102	0.000203641	0.0014089	8.28571	0	hsa-miR-223-3p, hsa-let-7f-5p, hsa-miR-155-5p, hsa-miR-98-5p, hsa-miR-1-3p
positive regulation of fibroblast growth factor production	GO:0090271	5	35	19	1102	0.000203641	0.0014089	8.28571	0	hsa-miR-199a-3p, hsa-miR-143-3p, hsa-miR-200b-3p, hsa-miR-200c-3p, hsa-miR-142-3p
positive regulation of DNA biosynthetic process	GO:2000573	11	35	105	1102	0.000207206	0.00143177	3.2985	0	hsa-miR-23b-3p, hsa-miR-145-5p, hsa-miR-199a-3p, hsa-miR-143-3p, hsa-miR-200b-3p, hsa-miR-200c-3p, hsa-miR-1-3p, hsa-miR-27b-3p, hsa-miR-429, hsa-miR-203a-3p, hsa-miR-200a-3p
positive regulation of stem cell population maintenance	GO:1902459	9	35	71	1102	0.000209757	0.00144758	3.99115	0	hsa-miR-223-3p, hsa-miR-145-5p, hsa-miR-155-5p, hsa-miR-98-5p, hsa-miR-199a-3p, hsa-miR-200b-3p, hsa-miR-200c-3p, hsa-miR-429, hsa-miR-200a-3p
distal tubule development	GO:0072017	7	35	42	1102	0.000212642	0.00145657	5.24762	0	hsa-miR-23b-3p, hsa-miR-145-5p, hsa-miR-143-3p, hsa-miR-145-3p, hsa-miR-200b-3p, hsa-miR-200c-3p, hsa-miR-27b-3p
negative regulation of catalytic activity	GO:0043086	7	35	42	1102	0.000212642	0.00145657	5.24762	0	hsa-miR-23b-3p, hsa-miR-145-5p, hsa-miR-145-3p, hsa-miR-200b-3p, hsa-miR-200c-3p, hsa-miR-1-3p, hsa-miR-27b-3p
bicellular tight junction assembly	GO:0070830	7	35	42	1102	0.000212642	0.00145657	5.24762	0	hsa-miR-223-3p, hsa-miR-155-5p, hsa-miR-142-5p, hsa-miR-1-3p, hsa-miR-27b-3p, hsa-miR-200a-3p, hsa-miR-142-3p
positive regulation of calcineurin-NFAT signaling cascade	GO:0070886	7	35	42	1102	0.000212642	0.00145657	5.24762	0	hsa-miR-145-5p, hsa-miR-98-5p, hsa-miR-199a-3p, hsa-miR-143-3p, hsa-miR-1-3p, hsa-miR-203a-3p, hsa-let-7i-5p
regulation of innate immune response	GO:0045088	7	35	42	1102	0.000212642	0.00145657	5.24762	0	hsa-miR-145-5p, hsa-miR-155-5p, hsa-miR-199a-3p, hsa-miR-200b-3p, hsa-miR-200c-3p, hsa-miR-142-5p, hsa-miR-429
negative regulation of vascular associated smooth muscle cell migration	GO:1904753	7	35	42	1102	0.000212642	0.00145657	5.24762	0	hsa-miR-223-3p, hsa-miR-145-5p, hsa-miR-155-5p, hsa-miR-142-5p, hsa-miR-1-3p, hsa-miR-27b-3p, hsa-let-7i-5p
ureteric bud development	GO:0001657	13	35	144	1102	0.000216175	0.00147638	2.84246	0	hsa-miR-149-5p, hsa-miR-145-5p, hsa-miR-155-5p, hsa-miR-143-3p, hsa-miR-145-3p, hsa-let-7g-5p, hsa-miR-200b-3p, hsa-miR-142-5p, hsa-miR-1-3p, hsa-miR-27b-3p, hsa-miR-200a-3p, hsa-miR-338-5p, hsa-let-7i-5p
animal organ morphogenesis	GO:0009887	13	35	144	1102	0.000216175	0.00147638	2.84246	0	hsa-miR-223-3p, hsa-miR-149-5p, hsa-miR-23b-3p, hsa-miR-145-5p, hsa-miR-155-5p, hsa-miR-98-5p, hsa-miR-143-3p, hsa-miR-145-3p, hsa-miR-1-3p, hsa-miR-27b-3p, hsa-miR-429, hsa-miR-203a-3p, hsa-miR-338-5p
respiratory gaseous exchange by respiratory system	GO:0007585	8	35	56	1102	0.000216335	0.00147638	4.49796	0	hsa-miR-223-3p, hsa-let-7f-5p, hsa-miR-155-5p, hsa-miR-98-5p, hsa-miR-200c-3p, hsa-miR-1-3p, hsa-miR-27b-3p, hsa-miR-203a-3p
regulation of kidney development	GO:0090183	6	35	30	1102	0.00022606	0.00152391	6.29714	0	hsa-miR-145-5p, hsa-miR-98-5p, hsa-miR-143-3p, hsa-miR-200b-3p, hsa-miR-429, hsa-miR-200a-3p
cerebellar cortex development	GO:0021695	6	35	30	1102	0.00022606	0.00152391	6.29714	0	hsa-miR-145-5p, hsa-miR-98-5p, hsa-miR-143-3p, hsa-miR-200b-3p, hsa-miR-429, hsa-miR-200a-3p
negative regulation of signaling receptor activity	GO:2000272	6	35	30	1102	0.00022606	0.00152391	6.29714	0	hsa-miR-143-3p, hsa-miR-200b-3p, hsa-miR-200c-3p, hsa-miR-27b-3p, hsa-miR-203a-3p, hsa-miR-200a-3p
negative regulation of G1/S transition of mitotic cell cycle	GO:2000134	17	35	233	1102	0.000223996	0.00152391	2.29724	0	hsa-miR-223-3p, hsa-miR-23b-3p, hsa-miR-200a-5p, hsa-miR-145-5p, hsa-miR-155-5p, hsa-miR-98-5p, hsa-miR-143-3p, hsa-miR-1290, hsa-miR-200b-3p, hsa-miR-200c-3p, hsa-miR-142-5p, hsa-miR-1-3p, hsa-miR-27b-3p, hsa-miR-429, hsa-miR-200a-3p, hsa-miR-142-3p, hsa-miR-148b-3p
hepatocyte homeostasis	GO:0036333	6	35	30	1102	0.00022606	0.00152391	6.29714	0	hsa-miR-145-5p, hsa-miR-98-5p, hsa-miR-143-3p, hsa-miR-200b-3p, hsa-miR-429, hsa-miR-200a-3p
regulation of gliogenesis	GO:0014013	6	35	30	1102	0.00022606	0.00152391	6.29714	0	hsa-miR-145-5p, hsa-miR-98-5p, hsa-miR-143-3p, hsa-miR-200b-3p, hsa-miR-429, hsa-miR-200a-3p
regulation of systemic arterial blood pressure by endothelin	GO:0003100	6	35	30	1102	0.00022606	0.00152391	6.29714	0	hsa-let-7f-5p, hsa-miR-155-5p, hsa-miR-98-5p, hsa-miR-200b-3p, hsa-miR-200c-3p, hsa-miR-1-3p
3'-UTR-mediated mRNA stabilization	GO:0070935	6	35	30	1102	0.00022606	0.00152391	6.29714	0	hsa-miR-149-5p, hsa-miR-145-5p, hsa-miR-155-5p, hsa-miR-199a-3p, hsa-miR-203a-3p, hsa-miR-200a-3p
sarcomere organization	GO:0045214	6	35	30	1102	0.00022606	0.00152391	6.29714	0	hsa-miR-155-5p, hsa-miR-143-3p, hsa-miR-200c-3p, hsa-miR-1-3p, hsa-miR-1246, hsa-miR-200a-3p
cell projection assembly	GO:0030031	6	35	30	1102	0.00022606	0.00152391	6.29714	0	hsa-miR-149-5p, hsa-miR-155-5p, hsa-miR-200b-3p, hsa-miR-200c-3p, hsa-miR-142-5p, hsa-miR-142-3p
positive regulation of protein import into nucleus	GO:0042307	12	35	125	1102	0.00022972	0.00154292	3.02263	0	hsa-miR-223-3p, hsa-miR-145-5p, hsa-miR-155-5p, hsa-miR-199a-3p, hsa-miR-143-3p, hsa-miR-145-3p, hsa-miR-200c-3p, hsa-miR-142-5p, hsa-miR-203a-3p, hsa-miR-200a-3p, hsa-miR-324-5p, hsa-miR-148b-3p
extrinsic apoptotic signaling pathway via death domain receptors	GO:0008625	12	35	125	1102	0.00022972	0.00154292	3.02263	0	hsa-miR-223-3p, hsa-miR-149-5p, hsa-miR-23b-3p, hsa-miR-155-5p, hsa-miR-98-5p, hsa-miR-143-3p, hsa-let-7g-5p, hsa-miR-200b-3p, hsa-miR-200c-3p, hsa-miR-27b-3p, hsa-miR-429, hsa-miR-203a-3p
negative regulation of cell cycle G1/S phase transition	GO:1902807	12	35	125	1102	0.00022972	0.00154292	3.02263	0	hsa-miR-223-3p, hsa-miR-23b-3p, hsa-miR-200a-5p, hsa-miR-145-5p, hsa-miR-155-5p, hsa-miR-143-3p, hsa-miR-200c-3p, hsa-miR-142-5p, hsa-miR-429, hsa-miR-200a-3p, hsa-miR-142-3p, hsa-miR-450b-5p
positive regulation of cyclin-dependent protein serine/threonine kinase activity	GO:0045737	13	35	145	1102	0.000232542	0.00155998	2.82286	0	hsa-let-7f-5p, hsa-miR-145-5p, hsa-miR-155-5p, hsa-miR-98-5p, hsa-miR-199a-3p, hsa-miR-143-3p, hsa-miR-505-3p, hsa-miR-145-3p, hsa-miR-200b-3p, hsa-miR-1-3p, hsa-miR-27b-3p, hsa-miR-429, hsa-miR-200a-3p
nitric oxide biosynthetic process	GO:0006809	9	35	72	1102	0.000234402	0.00156864	3.93571	0	hsa-miR-155-5p, hsa-miR-199a-3p, hsa-miR-143-3p, hsa-miR-145-3p, hsa-miR-200c-3p, hsa-miR-27b-3p, hsa-miR-429, hsa-miR-203a-3p, hsa-let-7i-5p
positive regulation of collagen biosynthetic process	GO:0032967	9	35	72	1102	0.000234402	0.00156864	3.93571	0	hsa-miR-145-5p, hsa-miR-155-5p, hsa-miR-200b-3p, hsa-miR-200c-3p, hsa-miR-1-3p, hsa-miR-27b-3p, hsa-miR-429, hsa-miR-200a-3p, hsa-let-7i-5p
positive regulation of amyloid precursor protein catabolic process	GO:1902993	4	35	11	1102	0.000240968	0.00158191	11.4494	0	hsa-miR-155-5p, hsa-miR-200b-3p, hsa-miR-200c-3p, hsa-miR-142-3p
positive regulation of prostaglandin-endoperoxide synthase activity	GO:0060585	4	35	11	1102	0.000240968	0.00158191	11.4494	0	hsa-let-7f-5p, hsa-miR-155-5p, hsa-miR-98-5p, hsa-miR-1-3p
rhythmic excitation	GO:0043179	4	35	11	1102	0.000240968	0.00158191	11.4494	0	hsa-let-7f-5p, hsa-miR-155-5p, hsa-miR-98-5p, hsa-miR-1-3p
histamine secretion	GO:0001821	4	35	11	1102	0.000240968	0.00158191	11.4494	0	hsa-let-7f-5p, hsa-miR-155-5p, hsa-miR-98-5p, hsa-miR-1-3p
vein smooth muscle contraction	GO:0014826	4	35	11	1102	0.000240968	0.00158191	11.4494	0	hsa-let-7f-5p, hsa-miR-155-5p, hsa-miR-98-5p, hsa-miR-1-3p
protein kinase C deactivation	GO:0042313	4	35	11	1102	0.000240968	0.00158191	11.4494	0	hsa-let-7f-5p, hsa-miR-155-5p, hsa-miR-98-5p, hsa-miR-1-3p
vesicle docking involved in exocytosis	GO:0006904	4	35	11	1102	0.000240968	0.00158191	11.4494	0	hsa-miR-223-3p, hsa-miR-145-5p, hsa-miR-155-5p, hsa-miR-1246
phospholipase D-activating G protein-coupled receptor signaling pathway	GO:0031583	4	35	11	1102	0.000240968	0.00158191	11.4494	0	hsa-let-7f-5p, hsa-miR-155-5p, hsa-miR-98-5p, hsa-miR-1-3p
negative regulation of metanephric nephron tubule epithelial cell differentiation	GO:0072308	4	35	11	1102	0.000240968	0.00158191	11.4494	0	hsa-miR-223-3p, hsa-miR-145-5p, hsa-miR-155-5p, hsa-miR-203a-3p
negative regulation of actin filament depolymerization	GO:0030835	4	35	11	1102	0.000240968	0.00158191	11.4494	0	hsa-miR-145-5p, hsa-miR-1-3p, hsa-miR-203a-3p, hsa-miR-148b-3p
membrane hyperpolarization	GO:0060081	4	35	11	1102	0.000240968	0.00158191	11.4494	0	hsa-miR-223-3p, hsa-miR-145-5p, hsa-miR-200c-3p, hsa-miR-1246
body fluid secretion	GO:0007589	4	35	11	1102	0.000240968	0.00158191	11.4494	0	hsa-let-7f-5p, hsa-miR-155-5p, hsa-miR-98-5p, hsa-miR-1-3p
negative regulation by virus of viral protein levels in host cell	GO:0046725	4	35	11	1102	0.000240968	0.00158191	11.4494	0	hsa-miR-223-3p, hsa-miR-145-5p, hsa-miR-155-5p, hsa-miR-203a-3p
renal tubule development	GO:0061326	4	35	11	1102	0.000240968	0.00158191	11.4494	0	hsa-miR-223-3p, hsa-miR-145-5p, hsa-miR-155-5p, hsa-miR-203a-3p
peptide hormone secretion	GO:0030072	4	35	11	1102	0.000240968	0.00158191	11.4494	0	hsa-let-7f-5p, hsa-miR-155-5p, hsa-miR-98-5p, hsa-miR-1-3p
positive regulation of endothelial cell-matrix adhesion via fibronectin	GO:1904906	4	35	11	1102	0.000240968	0.00158191	11.4494	0	hsa-miR-200b-3p, hsa-miR-200c-3p, hsa-miR-429, hsa-miR-200a-3p
coronary vein morphogenesis	GO:0003169	10	35	89	1102	0.000242943	0.00158732	3.53772	0	hsa-miR-23b-3p, hsa-miR-145-5p, hsa-miR-199a-3p, hsa-miR-145-3p, hsa-miR-200b-3p, hsa-miR-200c-3p, hsa-miR-1-3p, hsa-miR-27b-3p, hsa-miR-429, hsa-miR-203a-3p
memory	GO:0007613	10	35	89	1102	0.000242943	0.00158732	3.53772	0	hsa-miR-199a-3p, hsa-miR-143-3p, hsa-miR-1290, hsa-miR-199b-3p, hsa-miR-200b-3p, hsa-miR-1-3p, hsa-miR-27b-3p, hsa-miR-203a-3p, hsa-miR-148b-3p, hsa-miR-223-5p
positive regulation of glycogen biosynthetic process	GO:0045725	10	35	89	1102	0.000242943	0.00158732	3.53772	0	hsa-let-7f-5p, hsa-miR-145-5p, hsa-miR-98-5p, hsa-miR-199a-3p, hsa-miR-143-3p, hsa-let-7g-5p, hsa-miR-1-3p, hsa-miR-429, hsa-miR-203a-3p, hsa-let-7i-5p
epithelial to mesenchymal transition involved in endocardial cushion formation	GO:0003198	10	35	89	1102	0.000242943	0.00158732	3.53772	0	hsa-miR-23b-3p, hsa-miR-145-5p, hsa-miR-155-5p, hsa-miR-145-3p, hsa-miR-200b-3p, hsa-miR-200c-3p, hsa-miR-1-3p, hsa-miR-27b-3p, hsa-miR-203a-3p, hsa-let-7i-5p
negative regulation of mesenchymal cell apoptotic process	GO:2001054	8	35	57	1102	0.000245999	0.0016016	4.41905	0	hsa-miR-223-3p, hsa-miR-145-5p, hsa-miR-155-5p, hsa-miR-145-3p, hsa-miR-200c-3p, hsa-miR-142-5p, hsa-miR-1-3p, hsa-miR-429
leukocyte cell-cell adhesion	GO:0007159	8	35	57	1102	0.000245999	0.0016016	4.41905	0	hsa-miR-223-3p, hsa-miR-145-5p, hsa-miR-155-5p, hsa-miR-98-5p, hsa-miR-143-3p, hsa-miR-200b-3p, hsa-miR-200c-3p, hsa-miR-148b-3p
embryonic camera-type eye morphogenesis	GO:0048596	8	35	57	1102	0.000245999	0.0016016	4.41905	0	hsa-miR-223-3p, hsa-miR-23b-3p, hsa-miR-200b-3p, hsa-miR-200c-3p, hsa-miR-142-5p, hsa-miR-1-3p, hsa-miR-429, hsa-miR-200a-3p
positive regulation of protein ubiquitination	GO:0031398	11	35	107	1102	0.000246719	0.0016044	3.23685	0	hsa-miR-223-3p, hsa-miR-155-5p, hsa-miR-199a-3p, hsa-miR-505-3p, hsa-miR-200b-3p, hsa-miR-200c-3p, hsa-miR-1246, hsa-miR-27b-3p, hsa-miR-429, hsa-miR-203a-3p, hsa-miR-223-5p
hepatocyte proliferation	GO:0072574	7	35	43	1102	0.000248224	0.00160662	5.12558	0	hsa-miR-223-3p, hsa-miR-149-5p, hsa-miR-23b-3p, hsa-let-7f-5p, hsa-miR-155-5p, hsa-miR-98-5p, hsa-miR-505-3p
heart trabecula morphogenesis	GO:0061384	7	35	43	1102	0.000248224	0.00160662	5.12558	0	hsa-miR-223-3p, hsa-miR-23b-3p, hsa-miR-145-5p, hsa-miR-145-3p, hsa-miR-200b-3p, hsa-miR-200c-3p, hsa-miR-27b-3p
receptor-mediated endocytosis	GO:0006898	7	35	43	1102	0.000248224	0.00160662	5.12558	0	hsa-miR-145-5p, hsa-miR-155-5p, hsa-miR-199a-3p, hsa-miR-143-3p, hsa-miR-200c-3p, hsa-miR-27b-3p, hsa-miR-338-5p
intestinal epithelial cell differentiation	GO:0060575	7	35	43	1102	0.000248224	0.00160662	5.12558	0	hsa-miR-145-5p, hsa-miR-199a-3p, hsa-miR-145-3p, hsa-miR-200b-3p, hsa-miR-200c-3p, hsa-miR-1-3p, hsa-miR-200a-3p
heterochromatin formation	GO:0031507	13	35	146	1102	0.000249975	0.00161606	2.80352	0	hsa-miR-23b-3p, hsa-miR-145-5p, hsa-miR-155-5p, hsa-miR-98-5p, hsa-miR-143-3p, hsa-miR-574-5p, hsa-let-7g-5p, hsa-miR-200b-3p, hsa-miR-200c-3p, hsa-miR-142-5p, hsa-miR-429, hsa-miR-200a-3p, hsa-miR-142-3p
positive regulation of TORC1 signaling	GO:1904263	9	35	73	1102	0.000261427	0.00168812	3.8818	0	hsa-miR-23b-3p, hsa-miR-145-5p, hsa-miR-155-5p, hsa-miR-199a-3p, hsa-miR-143-3p, hsa-miR-200c-3p, hsa-miR-1-3p, hsa-miR-429, hsa-miR-203a-3p
integrin activation	GO:0033622	5	35	20	1102	0.000265326	0.00169545	7.87143	0	hsa-let-7g-5p, hsa-miR-200b-3p, hsa-miR-200c-3p, hsa-miR-1-3p, hsa-miR-27b-3p
regulation of angiotensin-activated signaling pathway	GO:0110061	5	35	20	1102	0.000265326	0.00169545	7.87143	0	hsa-miR-145-5p, hsa-miR-200b-3p, hsa-miR-200c-3p, hsa-miR-142-3p, hsa-miR-148b-3p
positive regulation of trophectodermal cell proliferation	GO:1904075	5	35	20	1102	0.000265326	0.00169545	7.87143	0	hsa-miR-145-5p, hsa-miR-98-5p, hsa-miR-199a-3p, hsa-miR-1-3p, hsa-let-7i-5p
negative regulation of oocyte development	GO:0060283	5	35	20	1102	0.000265326	0.00169545	7.87143	0	hsa-miR-145-5p, hsa-miR-98-5p, hsa-miR-199a-3p, hsa-miR-1-3p, hsa-let-7i-5p
positive regulation of hepatic stellate cell activation	GO:2000491	5	35	20	1102	0.000265326	0.00169545	7.87143	0	hsa-miR-155-5p, hsa-miR-200b-3p, hsa-miR-200c-3p, hsa-miR-429, hsa-miR-200a-3p
germinal center B cell differentiation	GO:0002314	5	35	20	1102	0.000265326	0.00169545	7.87143	0	hsa-miR-223-3p, hsa-miR-149-5p, hsa-let-7f-5p, hsa-miR-155-5p, hsa-miR-98-5p
positive regulation of glycoprotein biosynthetic process	GO:0010560	5	35	20	1102	0.000265326	0.00169545	7.87143	0	hsa-miR-145-5p, hsa-miR-98-5p, hsa-miR-199a-3p, hsa-miR-1-3p, hsa-let-7i-5p
muscle hypertrophy	GO:0014896	5	35	20	1102	0.000265326	0.00169545	7.87143	0	hsa-miR-145-5p, hsa-miR-98-5p, hsa-miR-199a-3p, hsa-miR-1-3p, hsa-let-7i-5p
glycolate metabolic process	GO:0009441	5	35	20	1102	0.000265326	0.00169545	7.87143	0	hsa-miR-145-5p, hsa-miR-98-5p, hsa-miR-199a-3p, hsa-miR-1-3p, hsa-let-7i-5p
positive regulation of cytokinesis	GO:0032467	10	35	90	1102	0.000267328	0.00170429	3.49841	0	hsa-miR-223-3p, hsa-miR-145-5p, hsa-miR-155-5p, hsa-miR-143-3p, hsa-miR-145-3p, hsa-miR-200b-3p, hsa-miR-200c-3p, hsa-miR-1-3p, hsa-let-7i-5p, hsa-miR-223-5p
cardiac vascular smooth muscle cell development	GO:0060948	10	35	90	1102	0.000267328	0.00170429	3.49841	0	hsa-miR-23b-3p, hsa-miR-145-5p, hsa-miR-199a-3p, hsa-miR-145-3p, hsa-miR-200b-3p, hsa-miR-200c-3p, hsa-miR-1-3p, hsa-miR-27b-3p, hsa-miR-429, hsa-miR-203a-3p
embryonic skeletal system development	GO:0048706	6	35	31	1102	0.000273915	0.0017303	6.09401	0	hsa-miR-223-3p, hsa-miR-143-3p, hsa-miR-200c-3p, hsa-miR-1-3p, hsa-miR-27b-3p, hsa-miR-203a-3p
regulation of Wnt signaling pathway	GO:0030111	6	35	31	1102	0.000273915	0.0017303	6.09401	0	hsa-miR-199a-3p, hsa-miR-199b-3p, hsa-miR-200b-3p, hsa-miR-200c-3p, hsa-miR-429, hsa-miR-200a-3p
negative regulation of striated muscle cell differentiation	GO:0051154	6	35	31	1102	0.000273915	0.0017303	6.09401	0	hsa-miR-145-5p, hsa-miR-98-5p, hsa-miR-143-3p, hsa-miR-200b-3p, hsa-miR-429, hsa-miR-200a-3p
positive regulation of exocytosis	GO:0045921	6	35	31	1102	0.000273915	0.0017303	6.09401	0	hsa-miR-223-3p, hsa-miR-145-5p, hsa-miR-155-5p, hsa-miR-1-3p, hsa-miR-1246, hsa-miR-142-3p
negative regulation of retinoic acid receptor signaling pathway	GO:0048387	6	35	31	1102	0.000273915	0.0017303	6.09401	0	hsa-miR-145-5p, hsa-miR-98-5p, hsa-miR-143-3p, hsa-miR-200b-3p, hsa-miR-429, hsa-miR-200a-3p
negative regulation of tyrosine phosphorylation of STAT protein	GO:0042532	6	35	31	1102	0.000273915	0.0017303	6.09401	0	hsa-let-7f-5p, hsa-miR-155-5p, hsa-miR-142-5p, hsa-miR-203a-3p, hsa-miR-324-5p, hsa-let-7i-5p
embryonic brain development	GO:1990403	6	35	31	1102	0.000273915	0.0017303	6.09401	0	hsa-miR-200a-5p, hsa-miR-155-5p, hsa-miR-200b-3p, hsa-miR-200a-3p, hsa-miR-142-3p, hsa-miR-148b-3p
endodermal cell fate specification	GO:0001714	6	35	31	1102	0.000273915	0.0017303	6.09401	0	hsa-miR-200a-5p, hsa-miR-145-5p, hsa-miR-143-3p, hsa-miR-200c-3p, hsa-miR-429, hsa-miR-450b-5p
cellular response to hypoxia	GO:0071456	20	35	313	1102	0.000277095	0.00174839	2.01187	0	hsa-miR-223-3p, hsa-miR-149-5p, hsa-miR-23b-3p, hsa-let-7f-5p, hsa-miR-145-5p, hsa-miR-155-5p, hsa-miR-98-5p, hsa-miR-199a-3p, hsa-miR-143-3p, hsa-miR-145-3p, hsa-let-7g-5p, hsa-miR-200b-3p, hsa-miR-200c-3p, hsa-miR-142-5p, hsa-miR-1-3p, hsa-miR-27b-3p, hsa-miR-429, hsa-miR-203a-3p, hsa-miR-200a-3p, hsa-miR-151a-3p
cAMP-mediated signaling	GO:0019933	8	35	58	1102	0.000278941	0.00175602	4.34286	0	hsa-miR-145-5p, hsa-miR-155-5p, hsa-miR-1290, hsa-miR-145-3p, hsa-miR-200b-3p, hsa-miR-1-3p, hsa-miR-27b-3p, hsa-miR-203a-3p
regulation of immune response	GO:0050776	8	35	58	1102	0.000278941	0.00175602	4.34286	0	hsa-miR-145-5p, hsa-miR-155-5p, hsa-miR-145-3p, hsa-miR-200b-3p, hsa-miR-200c-3p, hsa-miR-142-5p, hsa-miR-429, hsa-miR-200a-3p
vascular endothelial growth factor receptor-1 signaling pathway	GO:0036323	3	35	5	1102	0.000281532	0.00176429	18.8914	0	hsa-miR-199a-3p, hsa-miR-200b-3p, hsa-miR-200c-3p
positive regulation of phosphate metabolic process	GO:0045937	3	35	5	1102	0.000281532	0.00176429	18.8914	0	hsa-miR-199a-3p, hsa-miR-200b-3p, hsa-miR-200c-3p
regulation of iron ion transport	GO:0034756	3	35	5	1102	0.000281532	0.00176429	18.8914	0	hsa-miR-200b-3p, hsa-miR-200c-3p, hsa-miR-200a-3p
antigen processing and presentation of peptide antigen via MHC class I	GO:0002474	3	35	5	1102	0.000281532	0.00176429	18.8914	0	hsa-miR-200b-3p, hsa-miR-200c-3p, hsa-miR-200a-3p
positive regulation of cell adhesion mediated by integrin	GO:0033630	7	35	44	1102	0.000288483	0.00179562	5.00909	0	hsa-miR-223-3p, hsa-miR-145-5p, hsa-miR-98-5p, hsa-miR-142-5p, hsa-miR-27b-3p, hsa-miR-200a-3p, hsa-miR-324-5p
autophagosome maturation	GO:0097352	7	35	44	1102	0.000288483	0.00179562	5.00909	0	hsa-miR-23b-3p, hsa-miR-155-5p, hsa-miR-143-3p, hsa-miR-200b-3p, hsa-miR-200c-3p, hsa-miR-142-5p, hsa-miR-203a-3p
response to glucagon	GO:0033762	7	35	44	1102	0.000288483	0.00179562	5.00909	0	hsa-miR-145-5p, hsa-miR-199a-3p, hsa-miR-1290, hsa-miR-200b-3p, hsa-miR-200c-3p, hsa-miR-27b-3p, hsa-miR-203a-3p
fibroblast activation	GO:0072537	7	35	44	1102	0.000288483	0.00179562	5.00909	0	hsa-miR-145-5p, hsa-miR-143-3p, hsa-miR-200b-3p, hsa-miR-200c-3p, hsa-miR-429, hsa-miR-203a-3p, hsa-miR-200a-3p
positive regulation of chemokine-mediated signaling pathway	GO:0070101	7	35	44	1102	0.000288483	0.00179562	5.00909	0	hsa-let-7f-5p, hsa-miR-155-5p, hsa-miR-98-5p, hsa-miR-200c-3p, hsa-miR-142-5p, hsa-miR-1-3p, hsa-miR-429
neuroendocrine cell differentiation	GO:0061101	7	35	44	1102	0.000288483	0.00179562	5.00909	0	hsa-miR-23b-3p, hsa-miR-145-5p, hsa-miR-143-3p, hsa-miR-145-3p, hsa-miR-200b-3p, hsa-miR-200c-3p, hsa-miR-27b-3p
response to insulin	GO:0032868	12	35	128	1102	0.000290171	0.00179919	2.95179	0	hsa-miR-23b-3p, hsa-miR-145-5p, hsa-miR-155-5p, hsa-miR-98-5p, hsa-miR-199a-3p, hsa-miR-143-3p, hsa-miR-200c-3p, hsa-miR-142-5p, hsa-miR-203a-3p, hsa-miR-200a-3p, hsa-miR-142-3p, hsa-miR-148b-3p
long-term memory	GO:0007616	9	35	74	1102	0.000291012	0.00179919	3.82934	0	hsa-miR-223-3p, hsa-miR-145-5p, hsa-miR-155-5p, hsa-miR-98-5p, hsa-miR-199a-3p, hsa-miR-200c-3p, hsa-miR-1-3p, hsa-miR-27b-3p, hsa-miR-200a-3p
VEGF-activated neuropilin signaling pathway	GO:0038190	9	35	74	1102	0.000291012	0.00179919	3.82934	0	hsa-miR-145-5p, hsa-miR-199a-3p, hsa-miR-145-3p, hsa-miR-200b-3p, hsa-miR-200c-3p, hsa-miR-1-3p, hsa-miR-429, hsa-miR-203a-3p, hsa-miR-338-5p
Wnt signaling pathway, planar cell polarity pathway	GO:0060071	9	35	74	1102	0.000291012	0.00179919	3.82934	0	hsa-miR-145-5p, hsa-miR-155-5p, hsa-miR-1271-5p, hsa-miR-200b-3p, hsa-miR-200c-3p, hsa-miR-142-5p, hsa-miR-1-3p, hsa-miR-27b-3p, hsa-miR-142-3p
positive regulation of protein binding	GO:0032092	9	35	74	1102	0.000291012	0.00179919	3.82934	0	hsa-miR-155-5p, hsa-miR-200b-3p, hsa-miR-200c-3p, hsa-miR-1246, hsa-miR-27b-3p, hsa-miR-203a-3p, hsa-miR-200a-3p, hsa-miR-338-5p, hsa-let-7i-5p
regulation of cell size	GO:0008361	9	35	74	1102	0.000291012	0.00179919	3.82934	0	hsa-miR-155-5p, hsa-miR-199a-3p, hsa-miR-1290, hsa-miR-200b-3p, hsa-miR-200c-3p, hsa-miR-142-5p, hsa-miR-27b-3p, hsa-miR-203a-3p, hsa-miR-142-3p
positive regulation of protein kinase activity	GO:0045860	11	35	109	1102	0.000292507	0.00180037	3.17746	0	hsa-miR-23b-3p, hsa-miR-145-5p, hsa-miR-155-5p, hsa-miR-200b-3p, hsa-miR-200c-3p, hsa-miR-1246, hsa-miR-429, hsa-miR-203a-3p, hsa-miR-200a-3p, hsa-miR-142-3p, hsa-miR-148b-3p
negative regulation of neuron differentiation	GO:0045665	11	35	109	1102	0.000292507	0.00180037	3.17746	0	hsa-miR-223-3p, hsa-miR-145-5p, hsa-miR-155-5p, hsa-miR-143-3p, hsa-miR-145-3p, hsa-miR-200b-3p, hsa-miR-1-3p, hsa-miR-429, hsa-miR-200a-3p, hsa-let-7i-5p, hsa-miR-450b-5p
positive regulation of multicellular organism growth	GO:0040018	11	35	109	1102	0.000292507	0.00180037	3.17746	0	hsa-miR-155-5p, hsa-miR-98-5p, hsa-miR-143-3p, hsa-miR-1290, hsa-miR-200b-3p, hsa-miR-200c-3p, hsa-miR-27b-3p, hsa-miR-429, hsa-miR-203a-3p, hsa-miR-324-5p, hsa-miR-148b-3p
negative regulation of osteoblast proliferation	GO:0033689	11	35	109	1102	0.000292507	0.00180037	3.17746	0	hsa-miR-145-5p, hsa-miR-155-5p, hsa-miR-98-5p, hsa-miR-143-3p, hsa-miR-145-3p, hsa-miR-200b-3p, hsa-miR-200c-3p, hsa-miR-142-5p, hsa-miR-1246, hsa-miR-429, hsa-miR-200a-3p
skeletal system morphogenesis	GO:0048705	10	35	91	1102	0.000293753	0.00180402	3.45997	0	hsa-miR-149-5p, hsa-miR-23b-3p, hsa-miR-155-5p, hsa-miR-143-3p, hsa-let-7g-5p, hsa-miR-200c-3p, hsa-miR-27b-3p, hsa-miR-203a-3p, hsa-miR-200a-3p, hsa-miR-142-3p
positive regulation of cell-matrix adhesion	GO:0001954	10	35	91	1102	0.000293753	0.00180402	3.45997	0	hsa-miR-23b-3p, hsa-miR-145-5p, hsa-miR-98-5p, hsa-miR-145-3p, hsa-miR-200c-3p, hsa-miR-1246, hsa-miR-27b-3p, hsa-miR-203a-3p, hsa-miR-200a-3p, hsa-miR-148b-3p
endothelial cell differentiation	GO:0045446	8	35	59	1102	0.000315436	0.00192433	4.26925	0	hsa-miR-223-3p, hsa-miR-145-5p, hsa-miR-199a-3p, hsa-miR-143-3p, hsa-miR-200b-3p, hsa-miR-200c-3p, hsa-miR-429, hsa-miR-200a-3p
negative regulation of amyloid-beta formation	GO:1902430	8	35	59	1102	0.000315436	0.00192433	4.26925	0	hsa-miR-145-5p, hsa-miR-98-5p, hsa-miR-199a-3p, hsa-miR-200b-3p, hsa-miR-200c-3p, hsa-miR-1-3p, hsa-let-7i-5p, hsa-miR-148b-3p
negative regulation of wound healing	GO:0061045	8	35	59	1102	0.000315436	0.00192433	4.26925	0	hsa-miR-145-5p, hsa-miR-155-5p, hsa-miR-143-3p, hsa-miR-145-3p, hsa-miR-142-5p, hsa-miR-1-3p, hsa-miR-203a-3p, hsa-miR-200a-3p
mesenchymal cell proliferation	GO:0010463	8	35	59	1102	0.000315436	0.00192433	4.26925	0	hsa-miR-149-5p, hsa-miR-145-5p, hsa-miR-155-5p, hsa-miR-199a-3p, hsa-miR-145-3p, hsa-miR-200b-3p, hsa-miR-200c-3p, hsa-miR-1-3p
pericardium development	GO:0060039	8	35	59	1102	0.000315436	0.00192433	4.26925	0	hsa-miR-145-5p, hsa-miR-155-5p, hsa-miR-145-3p, hsa-let-7g-5p, hsa-miR-200b-3p, hsa-miR-142-5p, hsa-miR-27b-3p, hsa-miR-200a-3p
lipid homeostasis	GO:0055088	8	35	59	1102	0.000315436	0.00192433	4.26925	0	hsa-miR-223-3p, hsa-miR-145-5p, hsa-miR-155-5p, hsa-miR-199a-3p, hsa-miR-143-3p, hsa-miR-1-3p, hsa-miR-27b-3p, hsa-miR-223-5p
negative regulation of cell differentiation	GO:0045596	11	35	110	1102	0.000317998	0.00193782	3.14857	0	hsa-miR-223-3p, hsa-miR-145-5p, hsa-miR-155-5p, hsa-miR-199a-3p, hsa-miR-143-3p, hsa-miR-145-3p, hsa-miR-200b-3p, hsa-miR-200c-3p, hsa-miR-1-3p, hsa-miR-203a-3p, hsa-miR-200a-3p
cell redox homeostasis	GO:0045454	6	35	32	1102	0.000329428	0.001962	5.90357	0	hsa-miR-223-3p, hsa-miR-149-5p, hsa-miR-23b-3p, hsa-miR-155-5p, hsa-miR-200c-3p, hsa-miR-142-5p
astrocyte activation	GO:0048143	10	35	92	1102	0.000322354	0.001962	3.42236	0	hsa-miR-145-5p, hsa-miR-155-5p, hsa-miR-143-3p, hsa-miR-200b-3p, hsa-miR-200c-3p, hsa-miR-27b-3p, hsa-miR-429, hsa-miR-203a-3p, hsa-miR-200a-3p, hsa-miR-324-5p
Notch signaling pathway	GO:0007219	16	35	216	1102	0.000326716	0.001962	2.33228	0	hsa-miR-223-3p, hsa-miR-23b-3p, hsa-miR-145-5p, hsa-miR-155-5p, hsa-miR-143-3p, hsa-miR-1290, hsa-miR-145-3p, hsa-miR-200b-3p, hsa-miR-200c-3p, hsa-miR-142-5p, hsa-miR-1-3p, hsa-miR-27b-3p, hsa-miR-203a-3p, hsa-miR-200a-3p, hsa-let-7i-5p, hsa-miR-223-5p
cardiac right atrium morphogenesis	GO:0003213	6	35	32	1102	0.000329428	0.001962	5.90357	0	hsa-miR-23b-3p, hsa-miR-145-5p, hsa-miR-145-3p, hsa-miR-200b-3p, hsa-miR-200c-3p, hsa-miR-27b-3p
nodal signaling pathway	GO:0038092	9	35	75	1102	0.000323344	0.001962	3.77829	0	hsa-miR-145-5p, hsa-miR-155-5p, hsa-miR-145-3p, hsa-let-7g-5p, hsa-miR-200b-3p, hsa-miR-142-5p, hsa-miR-27b-3p, hsa-miR-203a-3p, hsa-miR-200a-3p
retinal cone cell differentiation	GO:0042670	6	35	32	1102	0.000329428	0.001962	5.90357	0	hsa-miR-23b-3p, hsa-miR-145-5p, hsa-miR-145-3p, hsa-miR-200b-3p, hsa-miR-200c-3p, hsa-miR-27b-3p
negative regulation of ubiquitin-dependent protein catabolic process	GO:2000059	6	35	32	1102	0.000329428	0.001962	5.90357	0	hsa-let-7g-5p, hsa-miR-200b-3p, hsa-miR-200c-3p, hsa-miR-200a-3p, hsa-miR-324-5p, hsa-miR-148b-3p
regulation of lamellipodium assembly	GO:0010591	6	35	32	1102	0.000329428	0.001962	5.90357	0	hsa-miR-155-5p, hsa-miR-200b-3p, hsa-miR-200c-3p, hsa-miR-142-5p, hsa-miR-1-3p, hsa-miR-142-3p
Notch signaling pathway involved in regulation of secondary heart field cardioblast proliferation	GO:0003270	6	35	32	1102	0.000329428	0.001962	5.90357	0	hsa-miR-23b-3p, hsa-miR-145-5p, hsa-miR-145-3p, hsa-miR-200b-3p, hsa-miR-200c-3p, hsa-miR-27b-3p
positive regulation of apoptotic process involved in morphogenesis	GO:1902339	6	35	32	1102	0.000329428	0.001962	5.90357	0	hsa-miR-23b-3p, hsa-miR-145-5p, hsa-miR-145-3p, hsa-miR-200b-3p, hsa-miR-200c-3p, hsa-miR-27b-3p
venous endothelial cell differentiation	GO:0060843	6	35	32	1102	0.000329428	0.001962	5.90357	0	hsa-miR-23b-3p, hsa-miR-145-5p, hsa-miR-145-3p, hsa-miR-200b-3p, hsa-miR-200c-3p, hsa-miR-27b-3p
response to oxidative stress	GO:0006979	14	35	171	1102	0.000327583	0.001962	2.57778	0	hsa-miR-223-3p, hsa-miR-23b-3p, hsa-miR-145-5p, hsa-miR-155-5p, hsa-miR-199a-3p, hsa-miR-143-3p, hsa-miR-200b-3p, hsa-miR-200c-3p, hsa-miR-142-5p, hsa-miR-1-3p, hsa-miR-27b-3p, hsa-miR-429, hsa-miR-203a-3p, hsa-miR-200a-3p
cell differentiation in spinal cord	GO:0021515	6	35	32	1102	0.000329428	0.001962	5.90357	0	hsa-miR-23b-3p, hsa-miR-145-5p, hsa-miR-145-3p, hsa-miR-200b-3p, hsa-miR-200c-3p, hsa-miR-27b-3p
foregut morphogenesis	GO:0007440	6	35	32	1102	0.000329428	0.001962	5.90357	0	hsa-miR-23b-3p, hsa-miR-145-5p, hsa-miR-145-3p, hsa-miR-200b-3p, hsa-miR-200c-3p, hsa-miR-27b-3p
collagen catabolic process	GO:0030574	9	35	75	1102	0.000323344	0.001962	3.77829	0	hsa-miR-149-5p, hsa-let-7f-5p, hsa-miR-145-5p, hsa-miR-155-5p, hsa-miR-143-3p, hsa-miR-145-3p, hsa-miR-27b-3p, hsa-miR-203a-3p, hsa-miR-200a-3p
coronary sinus valve morphogenesis	GO:0003182	6	35	32	1102	0.000329428	0.001962	5.90357	0	hsa-miR-23b-3p, hsa-miR-145-5p, hsa-miR-145-3p, hsa-miR-200b-3p, hsa-miR-200c-3p, hsa-miR-27b-3p
negative regulation of cytosolic calcium ion concentration	GO:0051481	6	35	32	1102	0.000329428	0.001962	5.90357	0	hsa-miR-145-5p, hsa-miR-155-5p, hsa-miR-145-3p, hsa-miR-142-5p, hsa-miR-1-3p, hsa-miR-200a-3p
regulation of bone resorption	GO:0045124	6	35	32	1102	0.000329428	0.001962	5.90357	0	hsa-miR-223-3p, hsa-miR-23b-3p, hsa-miR-155-5p, hsa-miR-98-5p, hsa-miR-27b-3p, hsa-miR-203a-3p
regulation of epithelial cell proliferation involved in prostate gland development	GO:0060768	6	35	32	1102	0.000329428	0.001962	5.90357	0	hsa-miR-23b-3p, hsa-miR-145-5p, hsa-miR-145-3p, hsa-miR-200b-3p, hsa-miR-200c-3p, hsa-miR-27b-3p
negative regulation of extracellular matrix constituent secretion	GO:0003332	6	35	32	1102	0.000329428	0.001962	5.90357	0	hsa-miR-23b-3p, hsa-miR-145-5p, hsa-miR-145-3p, hsa-miR-200b-3p, hsa-miR-200c-3p, hsa-miR-27b-3p
growth involved in heart morphogenesis	GO:0003241	6	35	32	1102	0.000329428	0.001962	5.90357	0	hsa-miR-23b-3p, hsa-miR-145-5p, hsa-miR-145-3p, hsa-miR-200b-3p, hsa-miR-200c-3p, hsa-miR-27b-3p
autophagy of mitochondrion	GO:0000422	7	35	45	1102	0.000333864	0.0019693	4.89778	0	hsa-miR-23b-3p, hsa-miR-145-5p, hsa-miR-155-5p, hsa-miR-143-3p, hsa-miR-200b-3p, hsa-miR-142-5p, hsa-miR-27b-3p
negative regulation of TORC1 signaling	GO:1904262	7	35	45	1102	0.000333864	0.0019693	4.89778	0	hsa-miR-223-3p, hsa-miR-23b-3p, hsa-miR-155-5p, hsa-miR-199a-3p, hsa-miR-200c-3p, hsa-miR-1-3p, hsa-miR-203a-3p
peptidyl-threonine phosphorylation	GO:0018107	13	35	150	1102	0.000331561	0.0019693	2.72876	0	hsa-let-7f-5p, hsa-miR-145-5p, hsa-miR-155-5p, hsa-miR-199a-3p, hsa-miR-143-3p, hsa-miR-200b-3p, hsa-miR-200c-3p, hsa-miR-142-5p, hsa-miR-1246, hsa-miR-429, hsa-miR-203a-3p, hsa-miR-142-3p, hsa-miR-148b-3p
bone remodeling	GO:0046849	7	35	45	1102	0.000333864	0.0019693	4.89778	0	hsa-miR-23b-3p, hsa-miR-155-5p, hsa-miR-200b-3p, hsa-miR-200c-3p, hsa-miR-1-3p, hsa-miR-429, hsa-miR-200a-3p
interleukin-17-mediated signaling pathway	GO:0097400	7	35	45	1102	0.000333864	0.0019693	4.89778	0	hsa-miR-23b-3p, hsa-miR-145-5p, hsa-miR-155-5p, hsa-miR-145-3p, hsa-miR-200b-3p, hsa-miR-200c-3p, hsa-miR-27b-3p
endocardium development	GO:0003157	7	35	45	1102	0.000333864	0.0019693	4.89778	0	hsa-miR-23b-3p, hsa-miR-145-5p, hsa-miR-199a-3p, hsa-miR-145-3p, hsa-miR-200b-3p, hsa-miR-200c-3p, hsa-miR-27b-3p
atrioventricular node development	GO:0003162	7	35	45	1102	0.000333864	0.0019693	4.89778	0	hsa-miR-23b-3p, hsa-miR-145-5p, hsa-miR-145-3p, hsa-miR-200b-3p, hsa-miR-200c-3p, hsa-miR-1-3p, hsa-miR-27b-3p
regulation of protein neddylation	GO:2000434	7	35	45	1102	0.000333864	0.0019693	4.89778	0	hsa-let-7f-5p, hsa-miR-145-5p, hsa-miR-155-5p, hsa-miR-200c-3p, hsa-miR-142-5p, hsa-miR-429, hsa-let-7i-5p
inhibition of neuroepithelial cell differentiation	GO:0002085	7	35	45	1102	0.000333864	0.0019693	4.89778	0	hsa-miR-23b-3p, hsa-miR-145-5p, hsa-miR-143-3p, hsa-miR-145-3p, hsa-miR-200b-3p, hsa-miR-200c-3p, hsa-miR-27b-3p
cellular response to interleukin-7	GO:0098761	5	35	21	1102	0.000340295	0.00198182	7.4966	0	hsa-miR-200b-3p, hsa-miR-200c-3p, hsa-miR-1-3p, hsa-miR-429, hsa-miR-142-3p
positive regulation of dendritic spine morphogenesis	GO:0061003	5	35	21	1102	0.000340295	0.00198182	7.4966	0	hsa-miR-223-3p, hsa-miR-200b-3p, hsa-miR-200c-3p, hsa-miR-429, hsa-miR-200a-3p
negative regulation of fibrinolysis	GO:0051918	5	35	21	1102	0.000340295	0.00198182	7.4966	0	hsa-miR-23b-3p, hsa-miR-145-5p, hsa-miR-143-3p, hsa-let-7g-5p, hsa-miR-27b-3p
negative regulation of plasminogen activation	GO:0010757	5	35	21	1102	0.000340295	0.00198182	7.4966	0	hsa-miR-23b-3p, hsa-miR-145-5p, hsa-miR-143-3p, hsa-let-7g-5p, hsa-miR-27b-3p
negative regulation of megakaryocyte differentiation	GO:0045653	5	35	21	1102	0.000340295	0.00198182	7.4966	0	hsa-miR-155-5p, hsa-miR-200b-3p, hsa-miR-200c-3p, hsa-miR-429, hsa-miR-200a-3p
negative regulation of protein import into nucleus	GO:0042308	5	35	21	1102	0.000340295	0.00198182	7.4966	0	hsa-miR-145-5p, hsa-miR-155-5p, hsa-miR-200b-3p, hsa-miR-27b-3p, hsa-miR-324-5p
bone mineralization involved in bone maturation	GO:0035630	5	35	21	1102	0.000340295	0.00198182	7.4966	0	hsa-miR-145-5p, hsa-miR-98-5p, hsa-miR-199a-3p, hsa-miR-1-3p, hsa-let-7i-5p
regulation of vasoconstriction	GO:0019229	5	35	21	1102	0.000340295	0.00198182	7.4966	0	hsa-let-7f-5p, hsa-miR-155-5p, hsa-miR-98-5p, hsa-miR-200c-3p, hsa-miR-1-3p
anatomical structure formation involved in morphogenesis	GO:0048646	5	35	21	1102	0.000340295	0.00198182	7.4966	0	hsa-miR-143-3p, hsa-miR-1290, hsa-let-7g-5p, hsa-miR-203a-3p, hsa-miR-200a-3p
glial cell migration	GO:0008347	5	35	21	1102	0.000340295	0.00198182	7.4966	0	hsa-miR-23b-3p, hsa-miR-145-5p, hsa-miR-142-5p, hsa-miR-200a-3p, hsa-miR-324-5p
cell growth involved in cardiac muscle cell development	GO:0061049	5	35	21	1102	0.000340295	0.00198182	7.4966	0	hsa-miR-155-5p, hsa-miR-200b-3p, hsa-miR-200c-3p, hsa-miR-1-3p, hsa-miR-200a-3p
oogenesis	GO:0048477	5	35	21	1102	0.000340295	0.00198182	7.4966	0	hsa-miR-149-5p, hsa-miR-23b-3p, hsa-miR-155-5p, hsa-miR-203a-3p, hsa-miR-148b-3p
negative regulation of protein phosphorylation	GO:0001933	15	35	194	1102	0.000346215	0.00201417	2.43446	0	hsa-miR-223-3p, hsa-miR-23b-3p, hsa-miR-200a-5p, hsa-miR-145-5p, hsa-miR-155-5p, hsa-miR-98-5p, hsa-miR-200b-3p, hsa-miR-200c-3p, hsa-miR-142-5p, hsa-miR-1-3p, hsa-miR-429, hsa-miR-200a-3p, hsa-miR-151a-3p, hsa-miR-324-5p, hsa-let-7i-5p
defense response to virus	GO:0051607	14	35	172	1102	0.00034933	0.00203016	2.56279	0	hsa-miR-223-3p, hsa-miR-149-5p, hsa-let-7f-5p, hsa-miR-145-5p, hsa-miR-155-5p, hsa-miR-98-5p, hsa-miR-143-3p, hsa-let-7g-5p, hsa-miR-200b-3p, hsa-miR-200c-3p, hsa-miR-142-5p, hsa-miR-1-3p, hsa-miR-429, hsa-miR-203a-3p
positive regulation of autophagy of mitochondrion in response to mitochondrial depolarization	GO:1904925	4	35	12	1102	0.000353302	0.00203822	10.4952	0	hsa-miR-98-5p, hsa-miR-143-3p, hsa-miR-505-3p, hsa-miR-199b-3p
regulation of biological quality	GO:0065008	4	35	12	1102	0.000353302	0.00203822	10.4952	0	hsa-miR-23b-3p, hsa-miR-200c-3p, hsa-miR-27b-3p, hsa-miR-203a-3p
negative regulation of monocyte chemotactic protein-1 production	GO:0071638	4	35	12	1102	0.000353302	0.00203822	10.4952	0	hsa-miR-200b-3p, hsa-miR-200c-3p, hsa-miR-429, hsa-miR-200a-3p
positive regulation of renal sodium excretion	GO:0035815	4	35	12	1102	0.000353302	0.00203822	10.4952	0	hsa-let-7f-5p, hsa-miR-155-5p, hsa-miR-98-5p, hsa-miR-1-3p
nitric oxide transport	GO:0030185	4	35	12	1102	0.000353302	0.00203822	10.4952	0	hsa-let-7f-5p, hsa-miR-155-5p, hsa-miR-98-5p, hsa-miR-1-3p
regulation of actin filament organization	GO:0110053	4	35	12	1102	0.000353302	0.00203822	10.4952	0	hsa-miR-223-3p, hsa-miR-1-3p, hsa-miR-203a-3p, hsa-miR-148b-3p
positive regulation of actin filament bundle assembly	GO:0032233	4	35	12	1102	0.000353302	0.00203822	10.4952	0	hsa-miR-145-5p, hsa-miR-143-3p, hsa-miR-200c-3p, hsa-miR-27b-3p
heart valve development	GO:0003170	8	35	60	1102	0.000355772	0.00204606	4.1981	0	hsa-miR-223-3p, hsa-let-7f-5p, hsa-miR-145-5p, hsa-miR-155-5p, hsa-miR-145-3p, hsa-miR-200b-3p, hsa-miR-1-3p, hsa-miR-142-3p
endoderm formation	GO:0001706	8	35	60	1102	0.000355772	0.00204606	4.1981	0	hsa-miR-200a-5p, hsa-miR-145-5p, hsa-miR-155-5p, hsa-let-7g-5p, hsa-miR-200b-3p, hsa-miR-200c-3p, hsa-miR-27b-3p, hsa-miR-200a-3p
wound healing, spreading of cells	GO:0044319	8	35	60	1102	0.000355772	0.00204606	4.1981	0	hsa-miR-145-5p, hsa-miR-155-5p, hsa-miR-199a-3p, hsa-miR-143-3p, hsa-let-7g-5p, hsa-miR-200b-3p, hsa-miR-200c-3p, hsa-miR-27b-3p
activin receptor signaling pathway	GO:0032924	12	35	131	1102	0.000363843	0.0020903	2.88419	0	hsa-miR-145-5p, hsa-miR-155-5p, hsa-miR-145-3p, hsa-let-7g-5p, hsa-miR-200b-3p, hsa-miR-200c-3p, hsa-miR-142-5p, hsa-miR-27b-3p, hsa-miR-203a-3p, hsa-miR-200a-3p, hsa-miR-142-3p, hsa-miR-148b-3p
negative regulation of cyclin-dependent protein serine/threonine kinase activity	GO:0045736	14	35	173	1102	0.000372325	0.0021368	2.54798	0	hsa-miR-223-3p, hsa-miR-23b-3p, hsa-miR-200a-5p, hsa-miR-145-5p, hsa-miR-155-5p, hsa-let-7g-5p, hsa-miR-200b-3p, hsa-miR-200c-3p, hsa-miR-142-5p, hsa-miR-1-3p, hsa-miR-27b-3p, hsa-miR-429, hsa-miR-200a-3p, hsa-miR-142-3p
epithelial cell differentiation	GO:0030855	11	35	112	1102	0.000374702	0.00214598	3.09235	0	hsa-miR-145-5p, hsa-miR-199a-3p, hsa-miR-200b-3p, hsa-miR-200c-3p, hsa-miR-142-5p, hsa-miR-1-3p, hsa-miR-27b-3p, hsa-miR-429, hsa-miR-203a-3p, hsa-miR-200a-3p, hsa-miR-324-5p
negative regulation of blood vessel endothelial cell migration	GO:0043537	11	35	112	1102	0.000374702	0.00214598	3.09235	0	hsa-miR-223-3p, hsa-miR-145-5p, hsa-miR-155-5p, hsa-miR-199a-3p, hsa-miR-143-3p, hsa-miR-574-5p, hsa-let-7g-5p, hsa-miR-27b-3p, hsa-miR-203a-3p, hsa-miR-200a-3p, hsa-miR-142-3p
regulation of establishment of endothelial barrier	GO:1903140	7	35	46	1102	0.000384841	0.00219721	4.7913	0	hsa-miR-145-5p, hsa-miR-143-3p, hsa-miR-200b-3p, hsa-miR-200c-3p, hsa-miR-203a-3p, hsa-miR-142-3p, hsa-miR-148b-3p
negative regulation of vascular endothelial cell proliferation	GO:1905563	7	35	46	1102	0.000384841	0.00219721	4.7913	0	hsa-miR-223-3p, hsa-miR-98-5p, hsa-miR-199a-3p, hsa-miR-200b-3p, hsa-miR-200c-3p, hsa-miR-1-3p, hsa-miR-27b-3p
calcium-ion regulated exocytosis	GO:0017156	7	35	46	1102	0.000384841	0.00219721	4.7913	0	hsa-miR-23b-3p, hsa-miR-145-5p, hsa-miR-145-3p, hsa-miR-200b-3p, hsa-miR-200c-3p, hsa-miR-27b-3p, hsa-miR-142-3p
proteasome-mediated ubiquitin-dependent protein catabolic process	GO:0043161	15	35	196	1102	0.000390063	0.00222473	2.40962	0	hsa-miR-223-3p, hsa-miR-23b-3p, hsa-miR-200a-5p, hsa-miR-145-5p, hsa-miR-155-5p, hsa-miR-199a-3p, hsa-miR-143-3p, hsa-miR-200b-3p, hsa-miR-200c-3p, hsa-miR-142-5p, hsa-miR-1246, hsa-miR-429, hsa-miR-200a-3p, hsa-miR-142-3p, hsa-miR-223-5p
regulation of synapse assembly	GO:0051963	6	35	33	1102	0.000393437	0.00222786	5.72468	0	hsa-miR-223-3p, hsa-miR-200a-5p, hsa-miR-155-5p, hsa-miR-200c-3p, hsa-miR-200a-3p, hsa-miR-142-3p
negative regulation of amyloid-beta clearance	GO:1900222	6	35	33	1102	0.000393437	0.00222786	5.72468	0	hsa-miR-145-5p, hsa-miR-155-5p, hsa-miR-143-3p, hsa-miR-1-3p, hsa-miR-203a-3p, hsa-miR-200a-3p
glomerular mesangial cell development	GO:0072144	6	35	33	1102	0.000393437	0.00222786	5.72468	0	hsa-miR-23b-3p, hsa-miR-145-5p, hsa-miR-145-3p, hsa-miR-200b-3p, hsa-miR-200c-3p, hsa-miR-27b-3p
positive regulation of axon extension	GO:0045773	6	35	33	1102	0.000393437	0.00222786	5.72468	0	hsa-miR-143-3p, hsa-let-7g-5p, hsa-miR-200b-3p, hsa-miR-200c-3p, hsa-miR-1-3p, hsa-miR-200a-3p
regulation of metabolic process	GO:0019222	6	35	33	1102	0.000393437	0.00222786	5.72468	0	hsa-miR-223-3p, hsa-miR-155-5p, hsa-miR-143-3p, hsa-miR-200c-3p, hsa-miR-203a-3p, hsa-miR-338-5p
arterial endothelial cell differentiation	GO:0060842	6	35	33	1102	0.000393437	0.00222786	5.72468	0	hsa-miR-23b-3p, hsa-miR-145-5p, hsa-miR-145-3p, hsa-miR-200b-3p, hsa-miR-200c-3p, hsa-miR-27b-3p
mitral valve formation	GO:0003192	6	35	33	1102	0.000393437	0.00222786	5.72468	0	hsa-miR-23b-3p, hsa-miR-145-5p, hsa-miR-145-3p, hsa-miR-200b-3p, hsa-miR-200c-3p, hsa-miR-27b-3p
cellular response to calcium ion	GO:0071277	9	35	77	1102	0.000397048	0.00223912	3.68015	0	hsa-miR-223-3p, hsa-let-7f-5p, hsa-miR-145-5p, hsa-miR-155-5p, hsa-miR-98-5p, hsa-miR-143-3p, hsa-miR-1-3p, hsa-miR-203a-3p, hsa-miR-142-3p
positive regulation of G1/S transition of mitotic cell cycle	GO:1900087	14	35	174	1102	0.000396626	0.00223912	2.53333	0	hsa-let-7f-5p, hsa-miR-145-5p, hsa-miR-155-5p, hsa-miR-98-5p, hsa-miR-199a-3p, hsa-miR-143-3p, hsa-miR-145-3p, hsa-miR-200b-3p, hsa-miR-200c-3p, hsa-miR-1-3p, hsa-miR-27b-3p, hsa-miR-429, hsa-miR-200a-3p, hsa-miR-151a-3p
negative regulation of endothelial cell proliferation	GO:0001937	9	35	77	1102	0.000397048	0.00223912	3.68015	0	hsa-miR-223-3p, hsa-miR-145-5p, hsa-miR-155-5p, hsa-miR-199a-3p, hsa-miR-143-3p, hsa-let-7g-5p, hsa-miR-27b-3p, hsa-miR-203a-3p, hsa-miR-142-3p
positive regulation of mitotic cell cycle	GO:0045931	9	35	77	1102	0.000397048	0.00223912	3.68015	0	hsa-miR-223-3p, hsa-miR-145-5p, hsa-miR-155-5p, hsa-miR-143-3p, hsa-miR-505-3p, hsa-miR-1290, hsa-miR-200c-3p, hsa-miR-203a-3p, hsa-miR-142-3p
negative regulation by host of viral transcription	GO:0043922	8	35	61	1102	0.000400252	0.00225259	4.12927	0	hsa-miR-223-3p, hsa-miR-23b-3p, hsa-miR-145-5p, hsa-miR-155-5p, hsa-miR-98-5p, hsa-let-7g-5p, hsa-miR-200b-3p, hsa-miR-203a-3p
glandular epithelial cell differentiation	GO:0002067	8	35	61	1102	0.000400252	0.00225259	4.12927	0	hsa-miR-145-5p, hsa-miR-155-5p, hsa-miR-199a-3p, hsa-miR-145-3p, hsa-miR-1-3p, hsa-miR-1246, hsa-miR-203a-3p, hsa-miR-200a-3p
excitatory postsynaptic potential	GO:0060079	11	35	113	1102	0.00040614	0.0022834	3.06498	0	hsa-miR-223-3p, hsa-miR-23b-3p, hsa-miR-145-5p, hsa-miR-155-5p, hsa-miR-199a-3p, hsa-miR-143-3p, hsa-miR-1-3p, hsa-miR-1246, hsa-miR-27b-3p, hsa-miR-429, hsa-miR-203a-3p
response to hydrogen peroxide	GO:0042542	13	35	153	1102	0.000407016	0.002286	2.67526	0	hsa-miR-223-3p, hsa-miR-23b-3p, hsa-miR-145-5p, hsa-miR-155-5p, hsa-miR-98-5p, hsa-miR-143-3p, hsa-let-7g-5p, hsa-miR-200b-3p, hsa-miR-200c-3p, hsa-miR-142-5p, hsa-miR-429, hsa-miR-203a-3p, hsa-miR-200a-3p
myeloid cell development	GO:0061515	5	35	22	1102	0.000430333	0.00240716	7.15584	0	hsa-miR-155-5p, hsa-miR-200b-3p, hsa-miR-200c-3p, hsa-miR-429, hsa-miR-200a-3p
negative regulation of mitochondrial membrane permeability	GO:0035795	5	35	22	1102	0.000430333	0.00240716	7.15584	0	hsa-miR-98-5p, hsa-miR-143-3p, hsa-miR-505-3p, hsa-miR-199b-3p, hsa-miR-203a-3p
astrocyte cell migration	GO:0043615	5	35	22	1102	0.000430333	0.00240716	7.15584	0	hsa-miR-223-3p, hsa-miR-145-5p, hsa-miR-98-5p, hsa-miR-143-3p, hsa-miR-1-3p
chromosome organization involved in meiotic cell cycle	GO:0070192	5	35	22	1102	0.000430333	0.00240716	7.15584	0	hsa-miR-223-3p, hsa-miR-155-5p, hsa-miR-200c-3p, hsa-miR-203a-3p, hsa-miR-200a-3p
negative regulation of monocyte differentiation	GO:0045656	9	35	78	1102	0.000438842	0.00245228	3.63297	0	hsa-miR-145-5p, hsa-miR-155-5p, hsa-miR-98-5p, hsa-miR-145-3p, hsa-let-7g-5p, hsa-miR-429, hsa-miR-203a-3p, hsa-miR-200a-3p, hsa-miR-142-3p
smoothened signaling pathway	GO:0007224	11	35	114	1102	0.000439793	0.00245262	3.0381	0	hsa-miR-223-3p, hsa-miR-23b-3p, hsa-let-7f-5p, hsa-miR-145-5p, hsa-miR-155-5p, hsa-miR-1290, hsa-miR-145-3p, hsa-miR-1271-5p, hsa-miR-142-5p, hsa-miR-203a-3p, hsa-miR-324-5p
regulation of G1/S transition of mitotic cell cycle	GO:2000045	11	35	114	1102	0.000439793	0.00245262	3.0381	0	hsa-miR-223-3p, hsa-miR-145-5p, hsa-miR-155-5p, hsa-miR-98-5p, hsa-miR-199a-3p, hsa-let-7g-5p, hsa-miR-200b-3p, hsa-miR-200c-3p, hsa-miR-429, hsa-miR-203a-3p, hsa-miR-200a-3p
DNA biosynthetic process	GO:0071897	7	35	47	1102	0.000441909	0.00245698	4.68936	0	hsa-miR-23b-3p, hsa-miR-145-5p, hsa-miR-155-5p, hsa-miR-143-3p, hsa-miR-200b-3p, hsa-miR-27b-3p, hsa-miR-203a-3p
negative regulation of photoreceptor cell differentiation	GO:0046533	7	35	47	1102	0.000441909	0.00245698	4.68936	0	hsa-miR-23b-3p, hsa-miR-145-5p, hsa-miR-145-3p, hsa-miR-200b-3p, hsa-miR-200c-3p, hsa-miR-1-3p, hsa-miR-27b-3p
type I interferon-mediated signaling pathway	GO:0060337	7	35	47	1102	0.000441909	0.00245698	4.68936	0	hsa-miR-223-3p, hsa-miR-149-5p, hsa-miR-145-5p, hsa-miR-155-5p, hsa-miR-200c-3p, hsa-miR-1-3p, hsa-miR-203a-3p
negative regulation of cardiac muscle hypertrophy in response to stress	GO:1903243	8	35	62	1102	0.000449195	0.00248608	4.06267	0	hsa-miR-223-3p, hsa-miR-145-5p, hsa-miR-155-5p, hsa-miR-145-3p, hsa-miR-200c-3p, hsa-miR-142-5p, hsa-miR-27b-3p, hsa-miR-200a-3p
response to muscle stretch	GO:0035994	8	35	62	1102	0.000449195	0.00248608	4.06267	0	hsa-let-7f-5p, hsa-miR-155-5p, hsa-miR-98-5p, hsa-miR-199a-3p, hsa-miR-1-3p, hsa-miR-203a-3p, hsa-miR-200a-3p, hsa-miR-148b-3p
chondrocyte proliferation	GO:0035988	8	35	62	1102	0.000449195	0.00248608	4.06267	0	hsa-miR-23b-3p, hsa-miR-145-5p, hsa-miR-155-5p, hsa-miR-98-5p, hsa-miR-143-3p, hsa-miR-145-3p, hsa-let-7g-5p, hsa-miR-200c-3p
cellular response to progesterone stimulus	GO:0071393	8	35	62	1102	0.000449195	0.00248608	4.06267	0	hsa-miR-223-3p, hsa-miR-23b-3p, hsa-miR-145-5p, hsa-miR-143-3p, hsa-miR-145-3p, hsa-miR-27b-3p, hsa-miR-203a-3p, hsa-miR-223-5p
ossification	GO:0001503	14	35	176	1102	0.000449395	0.00248608	2.50455	0	hsa-miR-223-3p, hsa-miR-23b-3p, hsa-miR-145-5p, hsa-miR-155-5p, hsa-miR-98-5p, hsa-miR-143-3p, hsa-miR-200b-3p, hsa-miR-200c-3p, hsa-miR-1-3p, hsa-miR-27b-3p, hsa-miR-429, hsa-miR-203a-3p, hsa-miR-200a-3p, hsa-miR-151a-3p
epithelial cell fate commitment	GO:0072148	6	35	34	1102	0.00046683	0.00255185	5.5563	0	hsa-miR-23b-3p, hsa-miR-145-5p, hsa-miR-145-3p, hsa-miR-200b-3p, hsa-miR-200c-3p, hsa-miR-27b-3p
regulation of cell adhesion involved in heart morphogenesis	GO:0061344	6	35	34	1102	0.00046683	0.00255185	5.5563	0	hsa-miR-23b-3p, hsa-miR-145-5p, hsa-miR-145-3p, hsa-miR-200b-3p, hsa-miR-200c-3p, hsa-miR-27b-3p
epigenetic programming of gene expression	GO:0043045	6	35	34	1102	0.00046683	0.00255185	5.5563	0	hsa-miR-145-5p, hsa-miR-143-3p, hsa-miR-200b-3p, hsa-miR-200c-3p, hsa-miR-429, hsa-miR-200a-3p
regulation of BMP signaling pathway	GO:0030510	6	35	34	1102	0.00046683	0.00255185	5.5563	0	hsa-miR-199a-3p, hsa-miR-143-3p, hsa-miR-199b-3p, hsa-miR-200b-3p, hsa-miR-200c-3p, hsa-miR-429
DNA damage response	GO:0006974	20	35	324	1102	0.00046492	0.00255185	1.94356	0	hsa-miR-223-3p, hsa-miR-149-5p, hsa-miR-23b-3p, hsa-let-7f-5p, hsa-miR-145-5p, hsa-miR-155-5p, hsa-miR-98-5p, hsa-miR-199a-3p, hsa-miR-143-3p, hsa-miR-145-3p, hsa-let-7g-5p, hsa-miR-200b-3p, hsa-miR-200c-3p, hsa-miR-142-5p, hsa-miR-1-3p, hsa-miR-27b-3p, hsa-miR-429, hsa-miR-203a-3p, hsa-miR-200a-3p, hsa-miR-142-3p
collecting duct development	GO:0072044	6	35	34	1102	0.00046683	0.00255185	5.5563	0	hsa-miR-23b-3p, hsa-miR-145-5p, hsa-miR-145-3p, hsa-miR-200b-3p, hsa-miR-200c-3p, hsa-miR-27b-3p
positive regulation of brown fat cell differentiation	GO:0090336	6	35	34	1102	0.00046683	0.00255185	5.5563	0	hsa-miR-145-5p, hsa-miR-155-5p, hsa-miR-199a-3p, hsa-miR-143-3p, hsa-miR-1-3p, hsa-miR-200a-3p
hematopoietic stem cell homeostasis	GO:0061484	6	35	34	1102	0.00046683	0.00255185	5.5563	0	hsa-miR-143-3p, hsa-miR-200b-3p, hsa-miR-200c-3p, hsa-miR-1-3p, hsa-miR-429, hsa-miR-200a-3p
auditory receptor cell fate commitment	GO:0009912	6	35	34	1102	0.00046683	0.00255185	5.5563	0	hsa-miR-23b-3p, hsa-miR-145-5p, hsa-miR-145-3p, hsa-miR-200b-3p, hsa-miR-200c-3p, hsa-miR-27b-3p
membrane to membrane docking	GO:0022614	6	35	34	1102	0.00046683	0.00255185	5.5563	0	hsa-miR-223-3p, hsa-miR-145-5p, hsa-miR-155-5p, hsa-miR-200b-3p, hsa-miR-200c-3p, hsa-miR-148b-3p
cell communication	GO:0007154	6	35	34	1102	0.00046683	0.00255185	5.5563	0	hsa-miR-149-5p, hsa-miR-145-5p, hsa-miR-143-3p, hsa-miR-142-5p, hsa-miR-1-3p, hsa-miR-27b-3p
endocardium morphogenesis	GO:0003160	6	35	34	1102	0.00046683	0.00255185	5.5563	0	hsa-miR-23b-3p, hsa-miR-145-5p, hsa-miR-145-3p, hsa-miR-200b-3p, hsa-miR-200c-3p, hsa-miR-27b-3p
tube formation	GO:0035148	11	35	115	1102	0.000475786	0.00259824	3.01168	0	hsa-miR-23b-3p, hsa-miR-145-5p, hsa-miR-155-5p, hsa-miR-199a-3p, hsa-miR-145-3p, hsa-miR-200b-3p, hsa-miR-200c-3p, hsa-miR-1-3p, hsa-miR-27b-3p, hsa-miR-429, hsa-miR-203a-3p
cardiac muscle hypertrophy in response to stress	GO:0014898	9	35	79	1102	0.000484231	0.00263913	3.58698	0	hsa-miR-145-5p, hsa-miR-155-5p, hsa-miR-98-5p, hsa-miR-143-3p, hsa-miR-200b-3p, hsa-miR-1-3p, hsa-miR-429, hsa-miR-203a-3p, hsa-miR-200a-3p
skeletal muscle fiber development	GO:0048741	9	35	79	1102	0.000484231	0.00263913	3.58698	0	hsa-miR-145-5p, hsa-miR-155-5p, hsa-miR-98-5p, hsa-miR-199a-3p, hsa-miR-143-3p, hsa-miR-200b-3p, hsa-miR-200c-3p, hsa-miR-429, hsa-miR-324-5p
cellular response to interleukin-1	GO:0071347	12	35	135	1102	0.000486648	0.00264969	2.79873	0	hsa-miR-223-3p, hsa-let-7f-5p, hsa-miR-145-5p, hsa-miR-155-5p, hsa-miR-98-5p, hsa-miR-143-3p, hsa-miR-145-3p, hsa-miR-200c-3p, hsa-miR-142-5p, hsa-miR-1-3p, hsa-miR-429, hsa-miR-200a-3p
dendritic spine development	GO:0060996	4	35	13	1102	0.00049882	0.0026947	9.68791	0	hsa-miR-145-5p, hsa-miR-155-5p, hsa-miR-199a-3p, hsa-miR-199b-3p
negative regulation of L-glutamate import across plasma membrane	GO:0002037	4	35	13	1102	0.00049882	0.0026947	9.68791	0	hsa-miR-145-5p, hsa-miR-155-5p, hsa-miR-143-3p, hsa-miR-203a-3p
response to interferon-beta	GO:0035456	4	35	13	1102	0.00049882	0.0026947	9.68791	0	hsa-miR-223-3p, hsa-miR-145-5p, hsa-miR-155-5p, hsa-miR-203a-3p
norepinephrine metabolic process	GO:0042415	4	35	13	1102	0.00049882	0.0026947	9.68791	0	hsa-miR-145-5p, hsa-miR-200c-3p, hsa-miR-27b-3p, hsa-miR-203a-3p
cellular response to hydrogen sulfide	GO:1904881	4	35	13	1102	0.00049882	0.0026947	9.68791	0	hsa-miR-199a-3p, hsa-miR-200b-3p, hsa-miR-200c-3p, hsa-miR-27b-3p
granulocyte differentiation	GO:0030851	4	35	13	1102	0.00049882	0.0026947	9.68791	0	hsa-miR-223-3p, hsa-miR-155-5p, hsa-miR-200c-3p, hsa-miR-1-3p
regulation of nervous system process	GO:0031644	4	35	13	1102	0.00049882	0.0026947	9.68791	0	hsa-miR-155-5p, hsa-miR-200b-3p, hsa-miR-200c-3p, hsa-miR-142-3p
retrotransposon silencing by piRNA-directed DNA methylation	GO:0141196	4	35	13	1102	0.00049882	0.0026947	9.68791	0	hsa-miR-145-5p, hsa-miR-143-3p, hsa-miR-200b-3p, hsa-miR-200c-3p
transcytosis	GO:0045056	8	35	63	1102	0.000502934	0.00271162	3.99819	0	hsa-miR-223-3p, hsa-miR-23b-3p, hsa-miR-145-5p, hsa-miR-143-3p, hsa-miR-145-3p, hsa-miR-203a-3p, hsa-miR-338-5p, hsa-miR-223-5p
signal transduction in response to DNA damage	GO:0042770	8	35	63	1102	0.000502934	0.00271162	3.99819	0	hsa-miR-223-3p, hsa-miR-145-5p, hsa-miR-155-5p, hsa-miR-199a-3p, hsa-miR-200b-3p, hsa-miR-203a-3p, hsa-miR-200a-3p, hsa-miR-148b-3p
cellular response to tumor cell	GO:0071228	7	35	48	1102	0.000505593	0.00271799	4.59167	0	hsa-miR-223-3p, hsa-miR-23b-3p, hsa-miR-145-5p, hsa-miR-145-3p, hsa-miR-200b-3p, hsa-miR-200c-3p, hsa-miR-27b-3p
positive regulation of insulin secretion involved in cellular response to glucose stimulus	GO:0035774	7	35	48	1102	0.000505593	0.00271799	4.59167	0	hsa-miR-223-3p, hsa-miR-145-5p, hsa-miR-155-5p, hsa-miR-200c-3p, hsa-miR-142-5p, hsa-miR-1246, hsa-miR-429
maintenance of protein location in mitochondrion	GO:0072656	7	35	48	1102	0.000505593	0.00271799	4.59167	0	hsa-miR-98-5p, hsa-miR-199a-3p, hsa-miR-143-3p, hsa-miR-505-3p, hsa-miR-199b-3p, hsa-miR-27b-3p, hsa-miR-429
cellular response to ionizing radiation	GO:0071479	14	35	178	1102	0.000508157	0.00272912	2.4764	0	hsa-miR-223-3p, hsa-miR-149-5p, hsa-miR-23b-3p, hsa-miR-145-5p, hsa-miR-155-5p, hsa-miR-199a-3p, hsa-miR-143-3p, hsa-miR-505-3p, hsa-miR-200b-3p, hsa-miR-200c-3p, hsa-miR-142-5p, hsa-miR-1-3p, hsa-miR-203a-3p, hsa-miR-200a-3p
intracellular glucose homeostasis	GO:0001678	11	35	116	1102	0.000514249	0.00275647	2.98571	0	hsa-miR-223-3p, hsa-miR-23b-3p, hsa-miR-155-5p, hsa-miR-98-5p, hsa-miR-143-3p, hsa-miR-505-3p, hsa-miR-199b-3p, hsa-miR-200c-3p, hsa-miR-142-5p, hsa-miR-27b-3p, hsa-miR-429
B cell proliferation	GO:0042100	11	35	116	1102	0.000514249	0.00275647	2.98571	0	hsa-miR-223-3p, hsa-miR-145-5p, hsa-miR-155-5p, hsa-miR-98-5p, hsa-miR-143-3p, hsa-miR-145-3p, hsa-miR-200b-3p, hsa-miR-200c-3p, hsa-miR-1-3p, hsa-miR-429, hsa-let-7i-5p
negative regulation of neuron projection development	GO:0010977	13	35	157	1102	0.000530389	0.00284023	2.6071	0	hsa-miR-223-3p, hsa-miR-23b-3p, hsa-miR-200a-5p, hsa-miR-145-5p, hsa-miR-155-5p, hsa-miR-199a-3p, hsa-miR-143-3p, hsa-miR-145-3p, hsa-miR-200c-3p, hsa-miR-142-5p, hsa-miR-429, hsa-miR-200a-3p, hsa-miR-338-5p
prostatic bud formation	GO:0060513	3	35	6	1102	0.000550787	0.00284995	15.7429	0	hsa-miR-145-5p, hsa-miR-203a-3p, hsa-let-7i-5p
neutrophil differentiation	GO:0030223	5	35	23	1102	0.000537323	0.00284995	6.84472	0	hsa-miR-200b-3p, hsa-miR-200c-3p, hsa-miR-1-3p, hsa-miR-429, hsa-miR-200a-3p
neutrophil-mediated killing of bacterium	GO:0070944	3	35	6	1102	0.000550787	0.00284995	15.7429	0	hsa-miR-149-5p, hsa-miR-155-5p, hsa-miR-203a-3p
cell activation	GO:0001775	6	35	35	1102	0.000550541	0.00284995	5.39755	0	hsa-miR-223-3p, hsa-miR-145-5p, hsa-miR-98-5p, hsa-miR-199a-3p, hsa-miR-1-3p, hsa-let-7i-5p
negative regulation of proteasomal ubiquitin-dependent protein catabolic process	GO:0032435	5	35	23	1102	0.000537323	0.00284995	6.84472	0	hsa-miR-143-3p, hsa-miR-200b-3p, hsa-miR-200c-3p, hsa-miR-429, hsa-miR-200a-3p
release from viral latency	GO:0019046	3	35	6	1102	0.000550787	0.00284995	15.7429	0	hsa-miR-155-5p, hsa-miR-200b-3p, hsa-miR-203a-3p
modification of postsynaptic actin cytoskeleton	GO:0098885	3	35	6	1102	0.000550787	0.00284995	15.7429	0	hsa-miR-200b-3p, hsa-miR-429, hsa-miR-200a-3p
sodium ion homeostasis	GO:0055078	3	35	6	1102	0.000550787	0.00284995	15.7429	0	hsa-miR-200c-3p, hsa-miR-27b-3p, hsa-miR-203a-3p
induced systemic resistance	GO:0009682	3	35	6	1102	0.000550787	0.00284995	15.7429	0	hsa-miR-149-5p, hsa-miR-155-5p, hsa-miR-203a-3p
compartment pattern specification	GO:0007386	6	35	35	1102	0.000550541	0.00284995	5.39755	0	hsa-miR-23b-3p, hsa-miR-145-5p, hsa-miR-145-3p, hsa-miR-200b-3p, hsa-miR-200c-3p, hsa-miR-27b-3p
response to tetrachloromethane	GO:1904772	6	35	35	1102	0.000550541	0.00284995	5.39755	0	hsa-miR-145-5p, hsa-miR-98-5p, hsa-miR-143-3p, hsa-miR-200b-3p, hsa-miR-429, hsa-miR-200a-3p
eosinophil chemotaxis	GO:0048245	5	35	23	1102	0.000537323	0.00284995	6.84472	0	hsa-miR-223-3p, hsa-let-7f-5p, hsa-miR-98-5p, hsa-miR-1-3p, hsa-miR-27b-3p
positive regulation of aorta morphogenesis	GO:1903849	6	35	35	1102	0.000550541	0.00284995	5.39755	0	hsa-miR-23b-3p, hsa-miR-145-5p, hsa-miR-145-3p, hsa-miR-200b-3p, hsa-miR-200c-3p, hsa-miR-27b-3p
embryonic placenta development	GO:0001892	10	35	98	1102	0.000548014	0.00284995	3.21283	0	hsa-miR-223-3p, hsa-miR-145-5p, hsa-miR-155-5p, hsa-miR-200b-3p, hsa-miR-200c-3p, hsa-miR-142-5p, hsa-miR-1-3p, hsa-miR-27b-3p, hsa-miR-429, hsa-miR-200a-3p
positive regulation of B cell activation	GO:0050871	5	35	23	1102	0.000537323	0.00284995	6.84472	0	hsa-miR-223-3p, hsa-miR-149-5p, hsa-let-7f-5p, hsa-miR-98-5p, hsa-miR-1180-3p
sphingolipid metabolic process	GO:0006665	3	35	6	1102	0.000550787	0.00284995	15.7429	0	hsa-miR-145-5p, hsa-miR-1-3p, hsa-miR-27b-3p
V(D)J recombination	GO:0033151	6	35	35	1102	0.000550541	0.00284995	5.39755	0	hsa-miR-223-3p, hsa-miR-23b-3p, hsa-miR-574-5p, hsa-miR-203a-3p, hsa-miR-200a-3p, hsa-miR-142-3p
olfactory pit development	GO:0060166	3	35	6	1102	0.000550787	0.00284995	15.7429	0	hsa-miR-203a-3p, hsa-miR-200a-3p, hsa-let-7i-5p
cellular response to bisphenol A	GO:1903926	6	35	35	1102	0.000550541	0.00284995	5.39755	0	hsa-miR-145-5p, hsa-miR-143-3p, hsa-miR-200b-3p, hsa-miR-200c-3p, hsa-miR-429, hsa-miR-200a-3p
response to molecule of fungal origin	GO:0002238	3	35	6	1102	0.000550787	0.00284995	15.7429	0	hsa-miR-149-5p, hsa-miR-155-5p, hsa-miR-203a-3p
rostrocaudal neural tube patterning	GO:0021903	6	35	35	1102	0.000550541	0.00284995	5.39755	0	hsa-miR-200a-5p, hsa-let-7g-5p, hsa-miR-200b-3p, hsa-miR-200c-3p, hsa-miR-203a-3p, hsa-miR-338-5p
regulation of vascular endothelial growth factor production	GO:0010574	5	35	23	1102	0.000537323	0.00284995	6.84472	0	hsa-miR-223-3p, hsa-miR-149-5p, hsa-let-7f-5p, hsa-miR-145-5p, hsa-miR-98-5p
negative regulation of receptor binding	GO:1900121	3	35	6	1102	0.000550787	0.00284995	15.7429	0	hsa-miR-200b-3p, hsa-miR-200c-3p, hsa-miR-200a-3p
negative regulation of ectodermal cell fate specification	GO:0042666	3	35	6	1102	0.000550787	0.00284995	15.7429	0	hsa-miR-145-5p, hsa-miR-1-3p, hsa-miR-27b-3p
hormone biosynthetic process	GO:0042446	3	35	6	1102	0.000550787	0.00284995	15.7429	0	hsa-miR-200b-3p, hsa-miR-200c-3p, hsa-miR-200a-3p
positive regulation of platelet aggregation	GO:1901731	6	35	35	1102	0.000550541	0.00284995	5.39755	0	hsa-miR-223-3p, hsa-miR-149-5p, hsa-let-7f-5p, hsa-miR-145-5p, hsa-miR-98-5p, hsa-miR-142-5p
retrograde transport, endosome to Golgi	GO:0042147	5	35	23	1102	0.000537323	0.00284995	6.84472	0	hsa-miR-145-5p, hsa-miR-155-5p, hsa-miR-98-5p, hsa-miR-142-5p, hsa-miR-200a-3p
protein kinase C-activating G protein-coupled receptor signaling pathway	GO:0007205	5	35	23	1102	0.000537323	0.00284995	6.84472	0	hsa-let-7f-5p, hsa-miR-155-5p, hsa-miR-98-5p, hsa-miR-1-3p, hsa-let-7i-5p
positive regulation of integrin biosynthetic process	GO:0045726	5	35	23	1102	0.000537323	0.00284995	6.84472	0	hsa-miR-145-5p, hsa-miR-142-5p, hsa-miR-1246, hsa-miR-200a-3p, hsa-miR-324-5p
spliceosomal complex assembly	GO:0000245	3	35	6	1102	0.000550787	0.00284995	15.7429	0	hsa-miR-155-5p, hsa-miR-200c-3p, hsa-miR-200a-3p
regulation of chemokine (C-X-C motif) ligand 1 production	GO:2000338	3	35	6	1102	0.000550787	0.00284995	15.7429	0	hsa-miR-149-5p, hsa-miR-155-5p, hsa-miR-203a-3p
myotube cell development	GO:0014904	5	35	23	1102	0.000537323	0.00284995	6.84472	0	hsa-miR-145-5p, hsa-miR-98-5p, hsa-miR-199a-3p, hsa-miR-1-3p, hsa-let-7i-5p
parathyroid gland development	GO:0060017	6	35	35	1102	0.000550541	0.00284995	5.39755	0	hsa-let-7g-5p, hsa-miR-200b-3p, hsa-miR-200c-3p, hsa-miR-27b-3p, hsa-miR-429, hsa-miR-142-3p
toll-like receptor 8 signaling pathway	GO:0034158	3	35	6	1102	0.000550787	0.00284995	15.7429	0	hsa-miR-149-5p, hsa-miR-155-5p, hsa-miR-203a-3p
lung epithelium development	GO:0060428	3	35	6	1102	0.000550787	0.00284995	15.7429	0	hsa-miR-145-5p, hsa-miR-200c-3p, hsa-miR-200a-3p
toll-like receptor 5 signaling pathway	GO:0034146	3	35	6	1102	0.000550787	0.00284995	15.7429	0	hsa-miR-149-5p, hsa-miR-155-5p, hsa-miR-203a-3p
tumor necrosis factor-mediated signaling pathway	GO:0033209	11	35	117	1102	0.000555315	0.00287069	2.9602	0	hsa-miR-223-3p, hsa-miR-23b-3p, hsa-miR-145-5p, hsa-miR-155-5p, hsa-miR-98-5p, hsa-miR-143-3p, hsa-miR-200b-3p, hsa-miR-200c-3p, hsa-miR-1-3p, hsa-miR-203a-3p, hsa-miR-200a-3p
multicellular organism growth	GO:0035264	12	35	137	1102	0.000560321	0.00289115	2.75787	0	hsa-miR-223-3p, hsa-miR-23b-3p, hsa-miR-199a-3p, hsa-miR-143-3p, hsa-miR-505-3p, hsa-miR-200c-3p, hsa-miR-1-3p, hsa-miR-1246, hsa-miR-203a-3p, hsa-miR-200a-3p, hsa-miR-324-5p, hsa-miR-142-3p
cell migration involved in sprouting angiogenesis	GO:0002042	12	35	137	1102	0.000560321	0.00289115	2.75787	0	hsa-miR-145-5p, hsa-miR-199a-3p, hsa-miR-143-3p, hsa-miR-145-3p, hsa-miR-200b-3p, hsa-miR-200c-3p, hsa-miR-1-3p, hsa-miR-429, hsa-miR-203a-3p, hsa-miR-200a-3p, hsa-miR-338-5p, hsa-miR-148b-3p
transcription initiation at RNA polymerase II promoter	GO:0006367	7	35	49	1102	0.00057644	0.00296601	4.49796	0	hsa-miR-145-5p, hsa-miR-155-5p, hsa-miR-98-5p, hsa-miR-199a-3p, hsa-miR-200b-3p, hsa-miR-200c-3p, hsa-miR-203a-3p
positive regulation of monocyte chemotaxis	GO:0090026	7	35	49	1102	0.00057644	0.00296601	4.49796	0	hsa-miR-145-5p, hsa-miR-98-5p, hsa-miR-143-3p, hsa-miR-574-5p, hsa-miR-1-3p, hsa-miR-200a-3p, hsa-miR-142-3p
Fc-gamma receptor signaling pathway involved in phagocytosis	GO:0038096	7	35	49	1102	0.00057644	0.00296601	4.49796	0	hsa-miR-23b-3p, hsa-miR-145-5p, hsa-miR-98-5p, hsa-miR-143-3p, hsa-miR-1-3p, hsa-miR-27b-3p, hsa-miR-203a-3p
positive regulation of osteoclast differentiation	GO:0045672	9	35	81	1102	0.000586748	0.00299117	3.49841	0	hsa-miR-23b-3p, hsa-miR-145-5p, hsa-miR-155-5p, hsa-miR-143-3p, hsa-miR-1290, hsa-miR-200b-3p, hsa-miR-27b-3p, hsa-miR-203a-3p, hsa-miR-148b-3p
focal adhesion assembly	GO:0048041	9	35	81	1102	0.000586748	0.00299117	3.49841	0	hsa-miR-23b-3p, hsa-miR-98-5p, hsa-miR-143-3p, hsa-miR-200b-3p, hsa-miR-200c-3p, hsa-miR-27b-3p, hsa-miR-429, hsa-miR-203a-3p, hsa-miR-200a-3p
negative regulation of type II interferon production	GO:0032689	9	35	81	1102	0.000586748	0.00299117	3.49841	0	hsa-miR-98-5p, hsa-miR-574-5p, hsa-miR-145-3p, hsa-miR-200b-3p, hsa-miR-200a-3p, hsa-miR-338-5p, hsa-miR-324-5p, hsa-miR-142-3p, hsa-let-7i-5p
positive regulation of protein autophosphorylation	GO:0031954	9	35	81	1102	0.000586748	0.00299117	3.49841	0	hsa-miR-145-5p, hsa-miR-199a-3p, hsa-miR-200b-3p, hsa-miR-200c-3p, hsa-miR-1-3p, hsa-miR-27b-3p, hsa-miR-429, hsa-miR-203a-3p, hsa-miR-200a-3p
ephrin receptor signaling pathway	GO:0048013	9	35	81	1102	0.000586748	0.00299117	3.49841	0	hsa-miR-149-5p, hsa-miR-23b-3p, hsa-miR-145-5p, hsa-miR-98-5p, hsa-miR-143-3p, hsa-miR-505-3p, hsa-miR-200c-3p, hsa-miR-203a-3p, hsa-miR-200a-3p
negative regulation of osteoclast differentiation	GO:0045671	9	35	81	1102	0.000586748	0.00299117	3.49841	0	hsa-miR-223-3p, hsa-miR-200a-5p, hsa-miR-155-5p, hsa-miR-145-3p, hsa-miR-27b-3p, hsa-miR-429, hsa-miR-200a-3p, hsa-miR-142-3p, hsa-let-7i-5p
positive regulation of protein localization to early endosome	GO:1902966	9	35	81	1102	0.000586748	0.00299117	3.49841	0	hsa-miR-145-5p, hsa-miR-199a-3p, hsa-miR-200b-3p, hsa-miR-200c-3p, hsa-miR-1-3p, hsa-miR-429, hsa-miR-203a-3p, hsa-miR-142-3p, hsa-miR-223-5p
eye photoreceptor cell development	GO:0042462	9	35	81	1102	0.000586748	0.00299117	3.49841	0	hsa-miR-223-3p, hsa-let-7f-5p, hsa-miR-145-5p, hsa-miR-199a-3p, hsa-miR-200b-3p, hsa-miR-200c-3p, hsa-miR-1-3p, hsa-miR-429, hsa-miR-203a-3p
positive regulation of osteoblast proliferation	GO:0033690	9	35	81	1102	0.000586748	0.00299117	3.49841	0	hsa-miR-223-3p, hsa-miR-145-5p, hsa-miR-155-5p, hsa-miR-98-5p, hsa-miR-143-3p, hsa-miR-145-3p, hsa-miR-142-5p, hsa-miR-203a-3p, hsa-miR-223-5p
DNA methylation-dependent heterochromatin formation	GO:0006346	9	35	81	1102	0.000586748	0.00299117	3.49841	0	hsa-miR-23b-3p, hsa-miR-145-5p, hsa-miR-143-3p, hsa-miR-200b-3p, hsa-miR-200c-3p, hsa-miR-142-5p, hsa-miR-429, hsa-miR-203a-3p, hsa-miR-200a-3p
regulation of phosphatidylinositol 3-kinase/protein kinase B signal transduction	GO:0051896	12	35	138	1102	0.000600596	0.00305612	2.73789	0	hsa-miR-223-3p, hsa-miR-23b-3p, hsa-miR-200a-5p, hsa-miR-145-5p, hsa-miR-155-5p, hsa-miR-199a-3p, hsa-miR-200b-3p, hsa-miR-200c-3p, hsa-miR-142-5p, hsa-miR-27b-3p, hsa-miR-429, hsa-miR-200a-3p
negative regulation of DNA-binding transcription factor activity	GO:0043433	12	35	138	1102	0.000600596	0.00305612	2.73789	0	hsa-miR-23b-3p, hsa-miR-145-5p, hsa-miR-155-5p, hsa-miR-199a-3p, hsa-miR-145-3p, hsa-miR-200b-3p, hsa-miR-200c-3p, hsa-miR-142-5p, hsa-miR-1-3p, hsa-miR-200a-3p, hsa-miR-338-5p, hsa-miR-324-5p
negative regulation of reactive oxygen species metabolic process	GO:2000378	13	35	159	1102	0.000603313	0.00306712	2.5743	0	hsa-miR-145-5p, hsa-miR-155-5p, hsa-miR-98-5p, hsa-miR-143-3p, hsa-miR-505-3p, hsa-miR-199b-3p, hsa-miR-200b-3p, hsa-miR-200c-3p, hsa-miR-142-5p, hsa-miR-1-3p, hsa-miR-27b-3p, hsa-miR-429, hsa-miR-200a-3p
sprouting angiogenesis	GO:0002040	12	35	139	1102	0.000643316	0.00326082	2.71819	0	hsa-miR-23b-3p, hsa-miR-145-5p, hsa-miR-199a-3p, hsa-miR-145-3p, hsa-let-7g-5p, hsa-miR-200b-3p, hsa-miR-200c-3p, hsa-miR-1-3p, hsa-miR-27b-3p, hsa-miR-429, hsa-miR-203a-3p, hsa-miR-338-5p
anterior/posterior pattern specification	GO:0009952	12	35	139	1102	0.000643316	0.00326082	2.71819	0	hsa-miR-145-5p, hsa-miR-155-5p, hsa-miR-145-3p, hsa-let-7g-5p, hsa-miR-200b-3p, hsa-miR-200c-3p, hsa-miR-27b-3p, hsa-miR-429, hsa-miR-203a-3p, hsa-miR-200a-3p, hsa-miR-324-5p, hsa-miR-142-3p
positive regulation of transcription of Notch receptor target	GO:0007221	6	35	36	1102	0.000645549	0.00326082	5.24762	0	hsa-miR-23b-3p, hsa-miR-145-5p, hsa-miR-145-3p, hsa-miR-200b-3p, hsa-miR-200c-3p, hsa-miR-27b-3p
peripheral nervous system neuron development	GO:0048935	6	35	36	1102	0.000645549	0.00326082	5.24762	0	hsa-miR-200b-3p, hsa-miR-200c-3p, hsa-miR-1-3p, hsa-miR-27b-3p, hsa-miR-429, hsa-let-7i-5p
positive regulation of neuroinflammatory response	GO:0150078	6	35	36	1102	0.000645549	0.00326082	5.24762	0	hsa-miR-223-3p, hsa-miR-149-5p, hsa-let-7f-5p, hsa-miR-98-5p, hsa-miR-143-3p, hsa-miR-203a-3p
neuron fate specification	GO:0048665	9	35	82	1102	0.00064438	0.00326082	3.45575	0	hsa-miR-223-3p, hsa-miR-145-5p, hsa-miR-155-5p, hsa-miR-1290, hsa-miR-145-3p, hsa-miR-1-3p, hsa-miR-1246, hsa-miR-203a-3p, hsa-let-7i-5p
endothelial cell morphogenesis	GO:0001886	6	35	36	1102	0.000645549	0.00326082	5.24762	0	hsa-miR-23b-3p, hsa-miR-199a-3p, hsa-miR-1-3p, hsa-miR-27b-3p, hsa-miR-203a-3p, hsa-miR-142-3p
response to glucose	GO:0009749	10	35	100	1102	0.000647826	0.00326933	3.14857	0	hsa-miR-223-3p, hsa-miR-23b-3p, hsa-miR-145-5p, hsa-miR-155-5p, hsa-miR-98-5p, hsa-miR-143-3p, hsa-let-7g-5p, hsa-miR-200b-3p, hsa-miR-200c-3p, hsa-miR-27b-3p
protein maturation	GO:0051604	7	35	50	1102	0.000655027	0.00330265	4.408	0	hsa-miR-223-3p, hsa-miR-155-5p, hsa-miR-98-5p, hsa-let-7g-5p, hsa-miR-200b-3p, hsa-miR-200c-3p, hsa-miR-1-3p
regulation of blood-brain barrier permeability	GO:1905603	5	35	24	1102	0.000663237	0.00331979	6.55952	0	hsa-miR-200b-3p, hsa-miR-200c-3p, hsa-miR-429, hsa-miR-203a-3p, hsa-miR-200a-3p
regulation of keratinocyte differentiation	GO:0045616	5	35	24	1102	0.000663237	0.00331979	6.55952	0	hsa-miR-145-5p, hsa-miR-200b-3p, hsa-miR-200c-3p, hsa-miR-142-3p, hsa-miR-148b-3p
positive regulation of myofibroblast contraction	GO:1904330	5	35	24	1102	0.000663237	0.00331979	6.55952	0	hsa-miR-200b-3p, hsa-miR-200c-3p, hsa-miR-429, hsa-miR-203a-3p, hsa-miR-200a-3p
positive regulation of T cell mediated cytotoxicity	GO:0001916	5	35	24	1102	0.000663237	0.00331979	6.55952	0	hsa-miR-155-5p, hsa-miR-200b-3p, hsa-miR-200c-3p, hsa-miR-200a-3p, hsa-miR-148b-3p
response to gravity	GO:0009629	5	35	24	1102	0.000663237	0.00331979	6.55952	0	hsa-miR-23b-3p, hsa-miR-155-5p, hsa-miR-1271-5p, hsa-miR-27b-3p, hsa-miR-203a-3p
negative regulation of microtubule polymerization	GO:0031115	5	35	24	1102	0.000663237	0.00331979	6.55952	0	hsa-miR-223-3p, hsa-miR-143-3p, hsa-miR-1246, hsa-miR-27b-3p, hsa-miR-200a-3p
positive regulation of amyloid-beta clearance	GO:1900223	5	35	24	1102	0.000663237	0.00331979	6.55952	0	hsa-miR-145-5p, hsa-miR-199a-3p, hsa-miR-429, hsa-miR-338-5p, hsa-miR-148b-3p
regulation of melanosome organization	GO:1903056	5	35	24	1102	0.000663237	0.00331979	6.55952	0	hsa-miR-200b-3p, hsa-miR-200c-3p, hsa-miR-429, hsa-miR-203a-3p, hsa-miR-200a-3p
positive regulation of embryonic development	GO:0040019	4	35	14	1102	0.000682608	0.00338606	8.99592	0	hsa-miR-199a-3p, hsa-miR-143-3p, hsa-miR-203a-3p, hsa-miR-200a-3p
antigen processing and presentation of endogenous peptide antigen via MHC class I via ER pathway, TAP-independent	GO:0002486	4	35	14	1102	0.000682608	0.00338606	8.99592	0	hsa-miR-200b-3p, hsa-miR-200c-3p, hsa-miR-200a-3p, hsa-miR-148b-3p
carbohydrate phosphorylation	GO:0046835	4	35	14	1102	0.000682608	0.00338606	8.99592	0	hsa-miR-98-5p, hsa-miR-143-3p, hsa-miR-505-3p, hsa-miR-199b-3p
positive regulation of protein modification process	GO:0031401	4	35	14	1102	0.000682608	0.00338606	8.99592	0	hsa-miR-199a-3p, hsa-miR-200b-3p, hsa-miR-200c-3p, hsa-miR-27b-3p
mitochondrial fission	GO:0000266	4	35	14	1102	0.000682608	0.00338606	8.99592	0	hsa-miR-27b-3p, hsa-miR-203a-3p, hsa-miR-200a-3p, hsa-miR-324-5p
antigen processing and presentation of endogenous peptide antigen via MHC class Ib	GO:0002476	4	35	14	1102	0.000682608	0.00338606	8.99592	0	hsa-miR-200b-3p, hsa-miR-200c-3p, hsa-miR-200a-3p, hsa-miR-148b-3p
common myeloid progenitor cell proliferation	GO:0035726	4	35	14	1102	0.000682608	0.00338606	8.99592	0	hsa-miR-200b-3p, hsa-miR-200c-3p, hsa-miR-429, hsa-miR-200a-3p
leukocyte activation	GO:0045321	4	35	14	1102	0.000682608	0.00338606	8.99592	0	hsa-let-7f-5p, hsa-miR-155-5p, hsa-miR-98-5p, hsa-miR-1-3p
lysosome localization	GO:0032418	4	35	14	1102	0.000682608	0.00338606	8.99592	0	hsa-let-7f-5p, hsa-miR-203a-3p, hsa-miR-200a-3p, hsa-miR-142-3p
maternal process involved in parturition	GO:0060137	4	35	14	1102	0.000682608	0.00338606	8.99592	0	hsa-let-7f-5p, hsa-miR-155-5p, hsa-miR-98-5p, hsa-miR-1-3p
cellular response to epidermal growth factor stimulus	GO:0071364	13	35	161	1102	0.000684693	0.00339335	2.54232	0	hsa-miR-145-5p, hsa-miR-155-5p, hsa-miR-98-5p, hsa-miR-199a-3p, hsa-miR-143-3p, hsa-miR-505-3p, hsa-miR-145-3p, hsa-miR-200b-3p, hsa-miR-1-3p, hsa-miR-27b-3p, hsa-miR-429, hsa-miR-203a-3p, hsa-miR-200a-3p
negative regulation of myotube differentiation	GO:0010832	8	35	66	1102	0.000696508	0.00344263	3.81645	0	hsa-miR-23b-3p, hsa-miR-145-5p, hsa-miR-155-5p, hsa-miR-145-3p, hsa-miR-200b-3p, hsa-miR-200c-3p, hsa-miR-1-3p, hsa-miR-27b-3p
ERBB2-EGFR signaling pathway	GO:0038134	8	35	66	1102	0.000696508	0.00344263	3.81645	0	hsa-miR-145-5p, hsa-miR-155-5p, hsa-miR-505-3p, hsa-miR-200b-3p, hsa-miR-200c-3p, hsa-miR-27b-3p, hsa-miR-200a-3p, hsa-miR-223-5p
myofibroblast differentiation	GO:0036446	8	35	66	1102	0.000696508	0.00344263	3.81645	0	hsa-let-7g-5p, hsa-miR-200b-3p, hsa-miR-200c-3p, hsa-miR-27b-3p, hsa-miR-429, hsa-miR-203a-3p, hsa-miR-200a-3p, hsa-miR-142-3p
transmembrane transport	GO:0055085	10	35	101	1102	0.000703172	0.00346626	3.1174	0	hsa-miR-223-3p, hsa-miR-200a-5p, hsa-miR-145-5p, hsa-miR-155-5p, hsa-miR-1271-5p, hsa-miR-142-5p, hsa-miR-1-3p, hsa-miR-1246, hsa-miR-142-3p, hsa-miR-223-5p
negative regulation of extrinsic apoptotic signaling pathway via death domain receptors	GO:1902042	10	35	101	1102	0.000703172	0.00346626	3.1174	0	hsa-miR-223-3p, hsa-miR-23b-3p, hsa-miR-145-5p, hsa-miR-155-5p, hsa-miR-199a-3p, hsa-miR-143-3p, hsa-let-7g-5p, hsa-miR-200c-3p, hsa-miR-1246, hsa-miR-200a-3p
camera-type eye morphogenesis	GO:0048593	10	35	101	1102	0.000703172	0.00346626	3.1174	0	hsa-miR-145-5p, hsa-miR-155-5p, hsa-miR-199a-3p, hsa-miR-1271-5p, hsa-miR-200b-3p, hsa-miR-200c-3p, hsa-miR-1-3p, hsa-miR-27b-3p, hsa-miR-429, hsa-miR-203a-3p
cellular response to angiotensin	GO:1904385	9	35	83	1102	0.000706615	0.00347393	3.41411	0	hsa-miR-223-3p, hsa-miR-23b-3p, hsa-miR-145-5p, hsa-miR-155-5p, hsa-miR-143-3p, hsa-miR-145-3p, hsa-miR-142-5p, hsa-miR-203a-3p, hsa-miR-223-5p
negative regulation of oxidative stress-induced intrinsic apoptotic signaling pathway	GO:1902176	9	35	83	1102	0.000706615	0.00347393	3.41411	0	hsa-miR-23b-3p, hsa-miR-155-5p, hsa-miR-199a-3p, hsa-miR-143-3p, hsa-miR-200b-3p, hsa-miR-200c-3p, hsa-miR-142-5p, hsa-miR-1-3p, hsa-miR-429
non-canonical NF-kappaB signal transduction	GO:0038061	9	35	83	1102	0.000706615	0.00347393	3.41411	0	hsa-miR-223-3p, hsa-miR-23b-3p, hsa-miR-155-5p, hsa-miR-98-5p, hsa-miR-199a-3p, hsa-miR-143-3p, hsa-miR-505-3p, hsa-miR-429, hsa-miR-142-3p
filopodium assembly	GO:0046847	7	35	51	1102	0.000741953	0.00362828	4.32157	0	hsa-miR-145-5p, hsa-miR-143-3p, hsa-let-7g-5p, hsa-miR-1-3p, hsa-miR-27b-3p, hsa-miR-200a-3p, hsa-miR-142-3p
regulation of stress fiber assembly	GO:0051492	7	35	51	1102	0.000741953	0.00362828	4.32157	0	hsa-miR-145-5p, hsa-miR-155-5p, hsa-miR-200b-3p, hsa-miR-200c-3p, hsa-miR-142-5p, hsa-miR-142-3p, hsa-miR-148b-3p
establishment of protein localization to mitochondrion	GO:0072655	7	35	51	1102	0.000741953	0.00362828	4.32157	0	hsa-miR-98-5p, hsa-miR-199a-3p, hsa-miR-143-3p, hsa-miR-505-3p, hsa-miR-199b-3p, hsa-miR-27b-3p, hsa-miR-429
regulation of somatic stem cell population maintenance	GO:1904672	7	35	51	1102	0.000741953	0.00362828	4.32157	0	hsa-miR-223-3p, hsa-miR-145-5p, hsa-miR-155-5p, hsa-miR-98-5p, hsa-let-7g-5p, hsa-miR-429, hsa-miR-324-5p
negative regulation of signal transduction	GO:0009968	7	35	51	1102	0.000741953	0.00362828	4.32157	0	hsa-miR-149-5p, hsa-miR-23b-3p, hsa-miR-145-5p, hsa-miR-155-5p, hsa-miR-203a-3p, hsa-miR-200a-3p, hsa-miR-148b-3p
negative chemotaxis	GO:0050919	7	35	51	1102	0.000741953	0.00362828	4.32157	0	hsa-miR-223-3p, hsa-miR-155-5p, hsa-miR-98-5p, hsa-miR-200b-3p, hsa-miR-200c-3p, hsa-miR-142-5p, hsa-miR-27b-3p
negative regulation of hydrogen peroxide-mediated programmed cell death	GO:1901299	6	35	37	1102	0.00075288	0.00365902	5.10579	0	hsa-miR-23b-3p, hsa-miR-199a-3p, hsa-miR-1-3p, hsa-miR-27b-3p, hsa-miR-203a-3p, hsa-miR-200a-3p
layer formation in cerebral cortex	GO:0021819	6	35	37	1102	0.00075288	0.00365902	5.10579	0	hsa-miR-200a-5p, hsa-miR-145-5p, hsa-miR-143-3p, hsa-miR-200c-3p, hsa-miR-200a-3p, hsa-miR-142-3p
negative regulation of stem cell population maintenance	GO:1902455	6	35	37	1102	0.00075288	0.00365902	5.10579	0	hsa-miR-223-3p, hsa-miR-145-5p, hsa-miR-155-5p, hsa-miR-200b-3p, hsa-miR-200c-3p, hsa-miR-429
regulation of extracellular matrix assembly	GO:1901201	6	35	37	1102	0.00075288	0.00365902	5.10579	0	hsa-miR-23b-3p, hsa-miR-145-5p, hsa-miR-145-3p, hsa-miR-200b-3p, hsa-miR-200c-3p, hsa-miR-27b-3p
inner ear auditory receptor cell differentiation	GO:0042491	6	35	37	1102	0.00075288	0.00365902	5.10579	0	hsa-miR-145-5p, hsa-miR-155-5p, hsa-miR-143-3p, hsa-miR-145-3p, hsa-miR-203a-3p, hsa-let-7i-5p
lung epithelial cell differentiation	GO:0060487	6	35	37	1102	0.00075288	0.00365902	5.10579	0	hsa-miR-200a-5p, hsa-miR-199a-3p, hsa-miR-1290, hsa-miR-200a-3p, hsa-miR-142-3p, hsa-let-7i-5p
cardiac atrium morphogenesis	GO:0003209	6	35	37	1102	0.00075288	0.00365902	5.10579	0	hsa-miR-23b-3p, hsa-miR-145-5p, hsa-miR-145-3p, hsa-miR-200b-3p, hsa-miR-200c-3p, hsa-miR-27b-3p
negative regulation of vascular associated smooth muscle cell proliferation	GO:1904706	14	35	185	1102	0.000769422	0.00373613	2.3827	0	hsa-miR-223-3p, hsa-miR-23b-3p, hsa-miR-200a-5p, hsa-miR-145-5p, hsa-miR-155-5p, hsa-miR-98-5p, hsa-miR-200b-3p, hsa-miR-200c-3p, hsa-miR-142-5p, hsa-miR-1-3p, hsa-miR-27b-3p, hsa-miR-429, hsa-miR-200a-3p, hsa-let-7i-5p
maternal placenta development	GO:0001893	8	35	67	1102	0.00077309	0.00374406	3.75949	0	hsa-miR-223-3p, hsa-miR-23b-3p, hsa-let-7f-5p, hsa-miR-155-5p, hsa-miR-199a-3p, hsa-miR-143-3p, hsa-miR-27b-3p, hsa-miR-429
primary miRNA processing	GO:0031053	8	35	67	1102	0.00077309	0.00374406	3.75949	0	hsa-miR-145-5p, hsa-miR-155-5p, hsa-miR-145-3p, hsa-let-7g-5p, hsa-miR-200b-3p, hsa-miR-142-5p, hsa-miR-27b-3p, hsa-miR-200a-3p
positive regulation of vasoconstriction	GO:0045907	8	35	67	1102	0.00077309	0.00374406	3.75949	0	hsa-miR-145-5p, hsa-miR-155-5p, hsa-miR-199a-3p, hsa-miR-143-3p, hsa-miR-200b-3p, hsa-miR-27b-3p, hsa-miR-203a-3p, hsa-miR-200a-3p
positive regulation of DNA damage response, signal transduction by p53 class mediator	GO:0043517	5	35	25	1102	0.000810128	0.00388257	6.29714	0	hsa-miR-223-3p, hsa-miR-200c-3p, hsa-miR-1-3p, hsa-miR-1246, hsa-miR-203a-3p
collateral sprouting	GO:0048668	5	35	25	1102	0.000810128	0.00388257	6.29714	0	hsa-miR-155-5p, hsa-miR-200b-3p, hsa-miR-200c-3p, hsa-miR-1-3p, hsa-miR-200a-3p
presynapse assembly	GO:0099054	5	35	25	1102	0.000810128	0.00388257	6.29714	0	hsa-miR-155-5p, hsa-miR-200b-3p, hsa-miR-200c-3p, hsa-miR-429, hsa-miR-200a-3p
negative regulation of CD8-positive, alpha-beta T cell activation	GO:2001186	5	35	25	1102	0.000810128	0.00388257	6.29714	0	hsa-miR-200b-3p, hsa-miR-200c-3p, hsa-miR-200a-3p, hsa-miR-338-5p, hsa-miR-324-5p
regulatory ncRNA-mediated post-transcriptional gene silencing	GO:0035194	5	35	25	1102	0.000810128	0.00388257	6.29714	0	hsa-let-7f-5p, hsa-miR-155-5p, hsa-let-7g-5p, hsa-miR-1-3p, hsa-let-7i-5p
siRNA-mediated gene silencing by mRNA destabilization	GO:0090625	5	35	25	1102	0.000810128	0.00388257	6.29714	0	hsa-let-7f-5p, hsa-miR-155-5p, hsa-let-7g-5p, hsa-miR-1-3p, hsa-let-7i-5p
DNA geometric change	GO:0032392	5	35	25	1102	0.000810128	0.00388257	6.29714	0	hsa-miR-23b-3p, hsa-miR-574-5p, hsa-miR-27b-3p, hsa-miR-200a-3p, hsa-miR-142-3p
positive regulation of interleukin-21 production	GO:0032745	5	35	25	1102	0.000810128	0.00388257	6.29714	0	hsa-miR-223-3p, hsa-miR-149-5p, hsa-let-7f-5p, hsa-miR-98-5p, hsa-miR-1-3p
secretory granule organization	GO:0033363	5	35	25	1102	0.000810128	0.00388257	6.29714	0	hsa-miR-1290, hsa-miR-200b-3p, hsa-miR-1-3p, hsa-miR-27b-3p, hsa-miR-203a-3p
regulation of nitric oxide biosynthetic process	GO:0045428	5	35	25	1102	0.000810128	0.00388257	6.29714	0	hsa-miR-155-5p, hsa-miR-200b-3p, hsa-miR-200c-3p, hsa-miR-142-5p, hsa-miR-142-3p
B cell receptor signaling pathway	GO:0050853	11	35	122	1102	0.00080479	0.00388257	2.83888	0	hsa-miR-223-3p, hsa-miR-155-5p, hsa-miR-98-5p, hsa-miR-199a-3p, hsa-miR-143-3p, hsa-miR-200b-3p, hsa-miR-200c-3p, hsa-miR-27b-3p, hsa-miR-429, hsa-miR-203a-3p, hsa-miR-200a-3p
T follicular helper cell differentiation	GO:0061470	5	35	25	1102	0.000810128	0.00388257	6.29714	0	hsa-miR-223-3p, hsa-miR-149-5p, hsa-let-7f-5p, hsa-miR-98-5p, hsa-miR-1-3p
cellular response to glucose starvation	GO:0042149	13	35	164	1102	0.000824357	0.00394724	2.49582	0	hsa-miR-223-3p, hsa-miR-23b-3p, hsa-miR-145-5p, hsa-miR-155-5p, hsa-miR-98-5p, hsa-miR-143-3p, hsa-miR-200b-3p, hsa-miR-200c-3p, hsa-miR-142-5p, hsa-miR-1-3p, hsa-miR-429, hsa-miR-200a-3p, hsa-miR-148b-3p
positive regulation of endothelial cell chemotaxis	GO:2001028	10	35	103	1102	0.000825767	0.00394724	3.05687	0	hsa-miR-149-5p, hsa-miR-23b-3p, hsa-miR-145-5p, hsa-miR-199a-3p, hsa-miR-200b-3p, hsa-miR-200c-3p, hsa-miR-1-3p, hsa-miR-27b-3p, hsa-miR-429, hsa-miR-203a-3p
T cell receptor signaling pathway	GO:0050852	10	35	103	1102	0.000825767	0.00394724	3.05687	0	hsa-miR-145-5p, hsa-miR-155-5p, hsa-miR-199a-3p, hsa-miR-143-3p, hsa-miR-200b-3p, hsa-miR-200c-3p, hsa-miR-1-3p, hsa-miR-429, hsa-miR-203a-3p, hsa-miR-148b-3p
mesodermal cell differentiation	GO:0048333	7	35	52	1102	0.000837845	0.00399805	4.23846	0	hsa-miR-23b-3p, hsa-miR-145-5p, hsa-miR-98-5p, hsa-miR-199a-3p, hsa-miR-143-3p, hsa-let-7g-5p, hsa-miR-199b-3p
positive regulation of keratinocyte differentiation	GO:0045618	7	35	52	1102	0.000837845	0.00399805	4.23846	0	hsa-miR-23b-3p, hsa-miR-145-5p, hsa-miR-98-5p, hsa-miR-145-3p, hsa-miR-200b-3p, hsa-miR-200c-3p, hsa-miR-27b-3p
negative regulation of peptidyl-serine phosphorylation	GO:0033137	12	35	143	1102	0.000841078	0.00401001	2.64216	0	hsa-miR-223-3p, hsa-miR-149-5p, hsa-miR-23b-3p, hsa-miR-200a-5p, hsa-miR-155-5p, hsa-miR-199a-3p, hsa-miR-200b-3p, hsa-miR-200c-3p, hsa-miR-142-5p, hsa-miR-429, hsa-miR-203a-3p, hsa-miR-200a-3p
positive regulation of leukocyte migration	GO:0002687	9	35	85	1102	0.000846016	0.0040266	3.33378	0	hsa-miR-145-5p, hsa-miR-155-5p, hsa-miR-199a-3p, hsa-miR-200b-3p, hsa-miR-200c-3p, hsa-miR-1-3p, hsa-miR-429, hsa-miR-203a-3p, hsa-miR-148b-3p
lung vasculature development	GO:0060426	9	35	85	1102	0.000846016	0.0040266	3.33378	0	hsa-miR-223-3p, hsa-miR-145-5p, hsa-miR-199a-3p, hsa-miR-200b-3p, hsa-miR-200c-3p, hsa-miR-1-3p, hsa-miR-429, hsa-miR-203a-3p, hsa-let-7i-5p
cell-cell junction organization	GO:0045216	8	35	68	1102	0.000856374	0.00406888	3.7042	0	hsa-miR-145-5p, hsa-miR-155-5p, hsa-miR-145-3p, hsa-miR-200c-3p, hsa-miR-142-5p, hsa-miR-203a-3p, hsa-miR-200a-3p, hsa-miR-324-5p
negative regulation of cell-matrix adhesion	GO:0001953	8	35	68	1102	0.000856374	0.00406888	3.7042	0	hsa-let-7f-5p, hsa-miR-145-5p, hsa-miR-155-5p, hsa-miR-143-3p, hsa-let-7g-5p, hsa-miR-27b-3p, hsa-miR-203a-3p, hsa-miR-142-3p
xenobiotic transport	GO:0042908	6	35	38	1102	0.000873601	0.00413295	4.97143	0	hsa-miR-23b-3p, hsa-miR-145-5p, hsa-miR-98-5p, hsa-miR-1-3p, hsa-miR-200a-3p, hsa-miR-148b-3p
myoblast fusion	GO:0007520	6	35	38	1102	0.000873601	0.00413295	4.97143	0	hsa-let-7f-5p, hsa-miR-155-5p, hsa-miR-143-3p, hsa-miR-200b-3p, hsa-miR-200c-3p, hsa-miR-148b-3p
calcineurin-NFAT signaling cascade	GO:0033173	6	35	38	1102	0.000873601	0.00413295	4.97143	0	hsa-miR-223-3p, hsa-miR-23b-3p, hsa-miR-145-5p, hsa-miR-199a-3p, hsa-miR-143-3p, hsa-miR-200b-3p
epidermal cell fate specification	GO:0009957	6	35	38	1102	0.000873601	0.00413295	4.97143	0	hsa-miR-23b-3p, hsa-miR-145-5p, hsa-miR-145-3p, hsa-miR-200b-3p, hsa-miR-200c-3p, hsa-miR-27b-3p
negative regulation of pro-B cell differentiation	GO:2000974	6	35	38	1102	0.000873601	0.00413295	4.97143	0	hsa-miR-23b-3p, hsa-miR-145-5p, hsa-miR-145-3p, hsa-miR-200b-3p, hsa-miR-200c-3p, hsa-miR-27b-3p
negative regulation of extrinsic apoptotic signaling pathway in absence of ligand	GO:2001240	13	35	165	1102	0.000876026	0.00414087	2.48069	0	hsa-miR-145-5p, hsa-miR-98-5p, hsa-miR-199a-3p, hsa-miR-143-3p, hsa-let-7g-5p, hsa-miR-200b-3p, hsa-miR-200c-3p, hsa-miR-142-5p, hsa-miR-1-3p, hsa-miR-27b-3p, hsa-miR-429, hsa-miR-203a-3p, hsa-miR-142-3p
negative regulation of intrinsic apoptotic signaling pathway	GO:2001243	10	35	104	1102	0.000893447	0.00421961	3.02747	0	hsa-miR-149-5p, hsa-miR-23b-3p, hsa-miR-98-5p, hsa-miR-143-3p, hsa-let-7g-5p, hsa-miR-200b-3p, hsa-miR-200c-3p, hsa-miR-27b-3p, hsa-miR-429, hsa-miR-203a-3p
response to gamma radiation	GO:0010332	12	35	144	1102	0.000897887	0.00423695	2.62381	0	hsa-miR-223-3p, hsa-let-7f-5p, hsa-miR-145-5p, hsa-miR-155-5p, hsa-miR-98-5p, hsa-miR-143-3p, hsa-let-7g-5p, hsa-miR-200b-3p, hsa-miR-200c-3p, hsa-miR-429, hsa-miR-200a-3p, hsa-miR-142-3p
negative regulation of nitric-oxide synthase biosynthetic process	GO:0051771	4	35	15	1102	0.000909856	0.00426428	8.39619	0	hsa-let-7f-5p, hsa-miR-155-5p, hsa-miR-98-5p, hsa-miR-1-3p
positive regulation of lens fiber cell differentiation	GO:1902748	4	35	15	1102	0.000909856	0.00426428	8.39619	0	hsa-miR-200b-3p, hsa-miR-200c-3p, hsa-miR-203a-3p, hsa-miR-200a-3p
exploration behavior	GO:0035640	4	35	15	1102	0.000909856	0.00426428	8.39619	0	hsa-miR-199a-3p, hsa-miR-143-3p, hsa-miR-199b-3p, hsa-miR-142-5p
metanephric mesenchymal cell proliferation involved in metanephros development	GO:0072136	4	35	15	1102	0.000909856	0.00426428	8.39619	0	hsa-miR-223-3p, hsa-miR-145-5p, hsa-miR-155-5p, hsa-miR-203a-3p
regulation of non-canonical NF-kappaB signal transduction	GO:1901222	4	35	15	1102	0.000909856	0.00426428	8.39619	0	hsa-miR-200b-3p, hsa-miR-200c-3p, hsa-miR-429, hsa-miR-200a-3p
long-chain fatty acid transport	GO:0015909	4	35	15	1102	0.000909856	0.00426428	8.39619	0	hsa-miR-145-5p, hsa-miR-199a-3p, hsa-miR-1-3p, hsa-miR-27b-3p
regulation of chemokine (C-X-C motif) ligand 2 production	GO:2000341	4	35	15	1102	0.000909856	0.00426428	8.39619	0	hsa-miR-149-5p, hsa-miR-155-5p, hsa-miR-1-3p, hsa-miR-203a-3p
positive regulation of cellular response to hypoxia	GO:1900039	4	35	15	1102	0.000909856	0.00426428	8.39619	0	hsa-miR-145-5p, hsa-miR-143-3p, hsa-miR-200b-3p, hsa-miR-200c-3p
macroautophagy	GO:0016236	9	35	86	1102	0.000923772	0.00432582	3.29502	0	hsa-miR-223-3p, hsa-miR-23b-3p, hsa-miR-145-5p, hsa-miR-155-5p, hsa-miR-199a-3p, hsa-miR-200b-3p, hsa-miR-200c-3p, hsa-miR-142-5p, hsa-miR-203a-3p
response to UV-A	GO:0070141	11	35	124	1102	0.00092812	0.0043425	2.79309	0	hsa-let-7f-5p, hsa-miR-145-5p, hsa-miR-155-5p, hsa-miR-199a-3p, hsa-miR-143-3p, hsa-miR-145-3p, hsa-miR-200b-3p, hsa-miR-1-3p, hsa-miR-27b-3p, hsa-miR-429, hsa-miR-200a-3p
cellular response to glucagon stimulus	GO:0071377	3	35	7	1102	0.000942878	0.00436568	13.4939	0	hsa-miR-149-5p, hsa-miR-155-5p, hsa-miR-1246
podocyte apoptotic process	GO:1903210	3	35	7	1102	0.000942878	0.00436568	13.4939	0	hsa-miR-200c-3p, hsa-miR-27b-3p, hsa-miR-203a-3p
establishment of mitotic spindle orientation	GO:0000132	7	35	53	1102	0.000943354	0.00436568	4.15849	0	hsa-miR-223-3p, hsa-miR-23b-3p, hsa-miR-145-5p, hsa-miR-143-3p, hsa-miR-1-3p, hsa-miR-200a-3p, hsa-miR-338-5p
response to acetate	GO:0010034	3	35	7	1102	0.000942878	0.00436568	13.4939	0	hsa-miR-223-3p, hsa-miR-23b-3p, hsa-miR-98-5p
leukocyte activation involved in inflammatory response	GO:0002269	3	35	7	1102	0.000942878	0.00436568	13.4939	0	hsa-miR-149-5p, hsa-miR-155-5p, hsa-miR-203a-3p
positive regulation of Arp2/3 complex-mediated actin nucleation	GO:2000601	3	35	7	1102	0.000942878	0.00436568	13.4939	0	hsa-miR-200b-3p, hsa-miR-429, hsa-miR-200a-3p
positive regulation of Rac protein signal transduction	GO:0035022	7	35	53	1102	0.000943354	0.00436568	4.15849	0	hsa-miR-155-5p, hsa-miR-143-3p, hsa-let-7g-5p, hsa-miR-200b-3p, hsa-miR-200c-3p, hsa-miR-1-3p, hsa-miR-429
RNA splicing, via transesterification reactions	GO:0000375	3	35	7	1102	0.000942878	0.00436568	13.4939	0	hsa-miR-200c-3p, hsa-miR-27b-3p, hsa-miR-200a-3p
renal filtration	GO:0097205	3	35	7	1102	0.000942878	0.00436568	13.4939	0	hsa-miR-145-5p, hsa-miR-199a-3p, hsa-miR-199b-3p
atrioventricular canal development	GO:0036302	7	35	53	1102	0.000943354	0.00436568	4.15849	0	hsa-miR-145-5p, hsa-miR-155-5p, hsa-miR-505-3p, hsa-miR-200b-3p, hsa-miR-200c-3p, hsa-miR-1-3p, hsa-miR-203a-3p
heparin metabolic process	GO:0030202	3	35	7	1102	0.000942878	0.00436568	13.4939	0	hsa-miR-200c-3p, hsa-miR-27b-3p, hsa-miR-203a-3p
skeletal muscle satellite cell differentiation	GO:0014816	3	35	7	1102	0.000942878	0.00436568	13.4939	0	hsa-miR-145-5p, hsa-miR-143-3p, hsa-miR-27b-3p
regulation of focal adhesion assembly	GO:0051893	7	35	53	1102	0.000943354	0.00436568	4.15849	0	hsa-miR-145-5p, hsa-miR-155-5p, hsa-miR-200b-3p, hsa-miR-200c-3p, hsa-miR-1-3p, hsa-miR-142-3p, hsa-miR-148b-3p
positive regulation of mast cell chemotaxis	GO:0060754	8	35	69	1102	0.000946792	0.00437426	3.65052	0	hsa-miR-145-5p, hsa-miR-199a-3p, hsa-miR-200b-3p, hsa-miR-200c-3p, hsa-miR-1-3p, hsa-miR-27b-3p, hsa-miR-429, hsa-miR-203a-3p
negative regulation of insulin receptor signaling pathway	GO:0046627	8	35	69	1102	0.000946792	0.00437426	3.65052	0	hsa-let-7f-5p, hsa-miR-145-5p, hsa-miR-155-5p, hsa-miR-200c-3p, hsa-miR-142-5p, hsa-miR-203a-3p, hsa-miR-324-5p, hsa-let-7i-5p
roof of mouth development	GO:0060021	12	35	145	1102	0.000957918	0.00442196	2.60571	0	hsa-miR-145-5p, hsa-miR-155-5p, hsa-let-7g-5p, hsa-miR-200b-3p, hsa-miR-200c-3p, hsa-miR-142-5p, hsa-miR-1-3p, hsa-miR-27b-3p, hsa-miR-203a-3p, hsa-miR-200a-3p, hsa-miR-151a-3p, hsa-miR-142-3p
negative regulation of RNA binding	GO:1905215	2	35	2	1102	0.000980795	0.0044385	31.4857	0	hsa-miR-200c-3p, hsa-miR-200a-3p
RNA secondary structure unwinding	GO:0010501	5	35	26	1102	0.000980128	0.0044385	6.05495	0	hsa-let-7f-5p, hsa-miR-155-5p, hsa-let-7g-5p, hsa-miR-1-3p, hsa-let-7i-5p
negative regulation of T cell differentiation in thymus	GO:0033085	2	35	2	1102	0.000980795	0.0044385	31.4857	0	hsa-miR-200a-3p, hsa-let-7i-5p
regulation of lipopolysaccharide-mediated signaling pathway	GO:0031664	2	35	2	1102	0.000980795	0.0044385	31.4857	0	hsa-miR-145-5p, hsa-miR-27b-3p
ERK5 cascade	GO:0070375	2	35	2	1102	0.000980795	0.0044385	31.4857	0	hsa-miR-155-5p, hsa-miR-1-3p
vestibular nucleus development	GO:0021750	2	35	2	1102	0.000980795	0.0044385	31.4857	0	hsa-miR-1-3p, hsa-let-7i-5p
positive regulation of toll-like receptor 2 signaling pathway	GO:0034137	2	35	2	1102	0.000980795	0.0044385	31.4857	0	hsa-miR-145-5p, hsa-miR-142-3p
facial nerve structural organization	GO:0021612	5	35	26	1102	0.000980128	0.0044385	6.05495	0	hsa-miR-223-3p, hsa-miR-145-3p, hsa-let-7g-5p, hsa-miR-338-5p, hsa-miR-142-3p
catecholamine biosynthetic process	GO:0042423	2	35	2	1102	0.000980795	0.0044385	31.4857	0	hsa-miR-145-5p, hsa-miR-1-3p
regulation of protein processing	GO:0070613	2	35	2	1102	0.000980795	0.0044385	31.4857	0	hsa-miR-223-3p, hsa-miR-23b-3p
mitochondrion distribution	GO:0048311	2	35	2	1102	0.000980795	0.0044385	31.4857	0	hsa-miR-155-5p, hsa-miR-1-3p
radial glia guided migration of Purkinje cell	GO:0021942	2	35	2	1102	0.000980795	0.0044385	31.4857	0	hsa-miR-200b-3p, hsa-miR-429
cerebellar Purkinje cell layer maturation	GO:0021691	2	35	2	1102	0.000980795	0.0044385	31.4857	0	hsa-miR-200b-3p, hsa-miR-429
negative regulation of cAMP/PKA signal transduction	GO:0141162	2	35	2	1102	0.000980795	0.0044385	31.4857	0	hsa-miR-155-5p, hsa-miR-1246
negative regulation of transport	GO:0051051	2	35	2	1102	0.000980795	0.0044385	31.4857	0	hsa-miR-145-5p, hsa-miR-155-5p
post-embryonic forelimb morphogenesis	GO:0035128	2	35	2	1102	0.000980795	0.0044385	31.4857	0	hsa-miR-200c-3p, hsa-miR-200a-3p
viral RNA genome packaging	GO:0019074	2	35	2	1102	0.000980795	0.0044385	31.4857	0	hsa-miR-145-5p, hsa-miR-143-3p
positive regulation of extracellular matrix assembly	GO:1901203	10	35	105	1102	0.000965683	0.0044385	2.99864	0	hsa-miR-145-5p, hsa-miR-155-5p, hsa-miR-145-3p, hsa-let-7g-5p, hsa-miR-142-5p, hsa-miR-1-3p, hsa-miR-27b-3p, hsa-miR-203a-3p, hsa-miR-200a-3p, hsa-miR-142-3p
spindle localization	GO:0051653	2	35	2	1102	0.000980795	0.0044385	31.4857	0	hsa-miR-155-5p, hsa-miR-142-3p
cell cycle	GO:0007049	5	35	26	1102	0.000980128	0.0044385	6.05495	0	hsa-miR-145-5p, hsa-miR-143-3p, hsa-miR-574-5p, hsa-miR-142-5p, hsa-miR-142-3p
defense response	GO:0006952	10	35	105	1102	0.000965683	0.0044385	2.99864	0	hsa-miR-223-3p, hsa-miR-200a-5p, hsa-miR-145-5p, hsa-miR-155-5p, hsa-miR-199a-3p, hsa-miR-1-3p, hsa-miR-27b-3p, hsa-miR-203a-3p, hsa-miR-200a-3p, hsa-miR-148b-3p
negative regulation of maintenance of mitotic sister chromatid cohesion, telomeric	GO:1904908	2	35	2	1102	0.000980795	0.0044385	31.4857	0	hsa-miR-200c-3p, hsa-miR-200a-3p
negative regulation of store-operated calcium channel activity	GO:1901340	2	35	2	1102	0.000980795	0.0044385	31.4857	0	hsa-miR-155-5p, hsa-miR-200c-3p
regulation of endocytosis	GO:0030100	5	35	26	1102	0.000980128	0.0044385	6.05495	0	hsa-miR-155-5p, hsa-miR-143-3p, hsa-miR-142-5p, hsa-miR-27b-3p, hsa-miR-203a-3p
blood vessel development	GO:0001568	13	35	167	1102	0.000987716	0.00446616	2.45098	0	hsa-miR-223-3p, hsa-miR-145-5p, hsa-miR-155-5p, hsa-miR-199a-3p, hsa-miR-143-3p, hsa-let-7g-5p, hsa-miR-200b-3p, hsa-miR-200c-3p, hsa-miR-142-5p, hsa-miR-1-3p, hsa-miR-27b-3p, hsa-miR-429, hsa-miR-203a-3p
circadian rhythm	GO:0007623	11	35	125	1102	0.00099551	0.00449772	2.77074	0	hsa-miR-145-5p, hsa-miR-155-5p, hsa-miR-143-3p, hsa-miR-1290, hsa-miR-200b-3p, hsa-miR-200c-3p, hsa-miR-1246, hsa-miR-27b-3p, hsa-miR-203a-3p, hsa-miR-200a-3p, hsa-miR-142-3p
T-helper 2 cell differentiation	GO:0045064	6	35	39	1102	0.00100883	0.00453561	4.84396	0	hsa-miR-223-3p, hsa-miR-155-5p, hsa-miR-200b-3p, hsa-miR-200c-3p, hsa-miR-429, hsa-miR-200a-3p
epithelial cell proliferation involved in prostate gland development	GO:0060767	6	35	39	1102	0.00100883	0.00453561	4.84396	0	hsa-miR-200a-5p, hsa-miR-155-5p, hsa-miR-199a-3p, hsa-miR-200b-3p, hsa-miR-200a-3p, hsa-miR-142-3p
regulation of growth	GO:0040008	9	35	87	1102	0.00100731	0.00453561	3.25714	0	hsa-miR-145-5p, hsa-miR-155-5p, hsa-miR-199a-3p, hsa-let-7g-5p, hsa-miR-200b-3p, hsa-miR-200c-3p, hsa-miR-1-3p, hsa-miR-429, hsa-miR-203a-3p
morphogenesis of an epithelial sheet	GO:0002011	6	35	39	1102	0.00100883	0.00453561	4.84396	0	hsa-miR-23b-3p, hsa-miR-145-5p, hsa-miR-155-5p, hsa-miR-143-3p, hsa-miR-1-3p, hsa-miR-200a-3p
homologous chromosome pairing at meiosis	GO:0007129	6	35	39	1102	0.00100883	0.00453561	4.84396	0	hsa-miR-155-5p, hsa-miR-200b-3p, hsa-miR-200c-3p, hsa-miR-200a-3p, hsa-miR-151a-3p, hsa-miR-148b-3p
monoatomic ion transmembrane transport	GO:0034220	6	35	39	1102	0.00100883	0.00453561	4.84396	0	hsa-miR-23b-3p, hsa-miR-1-3p, hsa-miR-203a-3p, hsa-miR-200a-3p, hsa-miR-148b-3p, hsa-miR-223-5p
regulation of cytokinesis	GO:0032465	8	35	70	1102	0.00104479	0.00467067	3.59837	0	hsa-miR-149-5p, hsa-let-7g-5p, hsa-miR-200b-3p, hsa-miR-200c-3p, hsa-miR-142-5p, hsa-miR-1-3p, hsa-miR-203a-3p, hsa-let-7i-5p
stress-activated MAPK cascade	GO:0051403	8	35	70	1102	0.00104479	0.00467067	3.59837	0	hsa-miR-145-5p, hsa-miR-155-5p, hsa-miR-199a-3p, hsa-miR-145-3p, hsa-miR-200b-3p, hsa-miR-200c-3p, hsa-miR-200a-3p, hsa-let-7i-5p
protein localization to chromatin	GO:0071168	8	35	70	1102	0.00104479	0.00467067	3.59837	0	hsa-miR-223-3p, hsa-miR-145-5p, hsa-miR-155-5p, hsa-miR-98-5p, hsa-miR-143-3p, hsa-miR-200b-3p, hsa-miR-429, hsa-miR-200a-3p
cellular response to fluid shear stress	GO:0071498	8	35	70	1102	0.00104479	0.00467067	3.59837	0	hsa-miR-223-3p, hsa-miR-23b-3p, hsa-miR-155-5p, hsa-miR-199a-3p, hsa-miR-143-3p, hsa-miR-142-5p, hsa-miR-203a-3p, hsa-miR-200a-3p
positive regulation of lymphangiogenesis	GO:1901492	8	35	70	1102	0.00104479	0.00467067	3.59837	0	hsa-miR-145-5p, hsa-miR-199a-3p, hsa-miR-200b-3p, hsa-miR-200c-3p, hsa-miR-1-3p, hsa-miR-27b-3p, hsa-miR-429, hsa-miR-203a-3p
forebrain morphogenesis	GO:0048853	10	35	106	1102	0.00104271	0.00467067	2.97035	0	hsa-miR-223-3p, hsa-miR-23b-3p, hsa-miR-200a-5p, hsa-miR-155-5p, hsa-miR-200c-3p, hsa-miR-142-5p, hsa-miR-27b-3p, hsa-miR-429, hsa-miR-200a-3p, hsa-miR-324-5p
negative regulation of intrinsic apoptotic signaling pathway in response to DNA damage by p53 class mediator	GO:1902166	10	35	106	1102	0.00104271	0.00467067	2.97035	0	hsa-miR-23b-3p, hsa-miR-145-5p, hsa-miR-98-5p, hsa-miR-199a-3p, hsa-miR-143-3p, hsa-miR-200b-3p, hsa-miR-200c-3p, hsa-miR-142-5p, hsa-miR-27b-3p, hsa-miR-429
negative regulation of innate immune response	GO:0045824	7	35	54	1102	0.00105916	0.00472724	4.08148	0	hsa-miR-223-3p, hsa-miR-23b-3p, hsa-miR-155-5p, hsa-miR-200b-3p, hsa-miR-1-3p, hsa-miR-203a-3p, hsa-let-7i-5p
prostate gland development	GO:0030850	7	35	54	1102	0.00105916	0.00472724	4.08148	0	hsa-miR-145-5p, hsa-miR-155-5p, hsa-miR-145-3p, hsa-miR-1-3p, hsa-miR-203a-3p, hsa-miR-324-5p, hsa-miR-142-3p
dentate gyrus development	GO:0021542	12	35	147	1102	0.00108823	0.00485309	2.57026	0	hsa-miR-223-3p, hsa-miR-23b-3p, hsa-miR-200a-5p, hsa-miR-145-5p, hsa-miR-155-5p, hsa-miR-145-3p, hsa-miR-200c-3p, hsa-miR-142-5p, hsa-miR-429, hsa-miR-203a-3p, hsa-miR-200a-3p, hsa-miR-324-5p
negative regulation of B cell apoptotic process	GO:0002903	9	35	88	1102	0.00109695	0.00488408	3.22013	0	hsa-miR-145-5p, hsa-miR-155-5p, hsa-miR-98-5p, hsa-miR-143-3p, hsa-miR-200b-3p, hsa-miR-200c-3p, hsa-miR-1-3p, hsa-miR-429, hsa-let-7i-5p
response to cholesterol	GO:0070723	9	35	88	1102	0.00109695	0.00488408	3.22013	0	hsa-miR-223-3p, hsa-miR-145-5p, hsa-miR-155-5p, hsa-let-7g-5p, hsa-miR-200b-3p, hsa-miR-142-5p, hsa-miR-27b-3p, hsa-miR-200a-3p, hsa-miR-142-3p
adrenal gland development	GO:0030325	10	35	107	1102	0.00112477	0.00499988	2.94259	0	hsa-miR-145-5p, hsa-miR-155-5p, hsa-miR-145-3p, hsa-let-7g-5p, hsa-miR-200b-3p, hsa-miR-142-5p, hsa-miR-1-3p, hsa-miR-27b-3p, hsa-miR-203a-3p, hsa-miR-200a-3p
phosphatidylinositol biosynthetic process	GO:0006661	10	35	107	1102	0.00112477	0.00499988	2.94259	0	hsa-miR-223-3p, hsa-miR-23b-3p, hsa-miR-200a-5p, hsa-miR-145-5p, hsa-miR-155-5p, hsa-miR-200b-3p, hsa-miR-200c-3p, hsa-miR-142-5p, hsa-miR-429, hsa-miR-200a-3p
positive regulation of cell migration involved in sprouting angiogenesis	GO:0090050	11	35	127	1102	0.00114266	0.00507533	2.72711	0	hsa-miR-145-5p, hsa-miR-199a-3p, hsa-miR-143-3p, hsa-miR-145-3p, hsa-miR-200b-3p, hsa-miR-200c-3p, hsa-miR-1-3p, hsa-miR-27b-3p, hsa-miR-429, hsa-miR-203a-3p, hsa-miR-338-5p
positive regulation of glucose metabolic process	GO:0010907	8	35	71	1102	0.00115082	0.00509927	3.54769	0	hsa-miR-23b-3p, hsa-miR-145-5p, hsa-miR-199a-3p, hsa-miR-143-3p, hsa-let-7g-5p, hsa-miR-200c-3p, hsa-miR-429, hsa-miR-203a-3p
glomerulus development	GO:0032835	8	35	71	1102	0.00115082	0.00509927	3.54769	0	hsa-miR-98-5p, hsa-miR-143-3p, hsa-miR-145-3p, hsa-miR-200b-3p, hsa-miR-200c-3p, hsa-miR-27b-3p, hsa-miR-429, hsa-miR-203a-3p
negative regulation of cardiac muscle hypertrophy	GO:0010614	8	35	71	1102	0.00115082	0.00509927	3.54769	0	hsa-miR-23b-3p, hsa-miR-145-5p, hsa-miR-155-5p, hsa-miR-145-3p, hsa-miR-200b-3p, hsa-miR-200c-3p, hsa-miR-27b-3p, hsa-miR-203a-3p
positive regulation of macromolecule metabolic process	GO:0010604	6	35	40	1102	0.0011597	0.005114	4.72286	0	hsa-miR-23b-3p, hsa-miR-145-5p, hsa-miR-98-5p, hsa-let-7g-5p, hsa-miR-200b-3p, hsa-miR-200c-3p
negative regulation of bone resorption	GO:0045779	6	35	40	1102	0.0011597	0.005114	4.72286	0	hsa-miR-223-3p, hsa-miR-149-5p, hsa-let-7f-5p, hsa-miR-155-5p, hsa-miR-98-5p, hsa-miR-200a-3p
cardiac muscle tissue regeneration	GO:0061026	6	35	40	1102	0.0011597	0.005114	4.72286	0	hsa-miR-199a-3p, hsa-miR-200b-3p, hsa-miR-200c-3p, hsa-miR-1-3p, hsa-miR-27b-3p, hsa-miR-200a-3p
regulation of somitogenesis	GO:0014807	6	35	40	1102	0.0011597	0.005114	4.72286	0	hsa-miR-23b-3p, hsa-miR-145-5p, hsa-miR-145-3p, hsa-miR-200b-3p, hsa-miR-200c-3p, hsa-miR-27b-3p
negative regulation of inner ear auditory receptor cell differentiation	GO:0045608	6	35	40	1102	0.0011597	0.005114	4.72286	0	hsa-miR-23b-3p, hsa-miR-145-5p, hsa-miR-145-3p, hsa-miR-200b-3p, hsa-miR-200c-3p, hsa-miR-27b-3p
blood vessel diameter maintenance	GO:0097746	6	35	40	1102	0.0011597	0.005114	4.72286	0	hsa-miR-145-5p, hsa-miR-155-5p, hsa-miR-200b-3p, hsa-miR-200c-3p, hsa-miR-142-3p, hsa-miR-148b-3p
regulation of pH	GO:0006885	4	35	16	1102	0.00118581	0.00512737	7.87143	0	hsa-let-7f-5p, hsa-miR-155-5p, hsa-miR-98-5p, hsa-miR-1-3p
CD40 signaling pathway	GO:0023035	5	35	27	1102	0.00117543	0.00512737	5.83069	0	hsa-miR-145-5p, hsa-miR-143-3p, hsa-miR-1180-3p, hsa-miR-27b-3p, hsa-miR-148b-3p
negative regulation of epithelial to mesenchymal transition involved in endocardial cushion formation	GO:1905006	4	35	16	1102	0.00118581	0.00512737	7.87143	0	hsa-miR-145-5p, hsa-miR-142-5p, hsa-miR-200a-3p, hsa-miR-324-5p
positive regulation of low-density lipoprotein receptor activity	GO:1905599	4	35	16	1102	0.00118581	0.00512737	7.87143	0	hsa-miR-149-5p, hsa-miR-155-5p, hsa-miR-1-3p, hsa-miR-27b-3p
regulation of cellular respiration	GO:0043457	4	35	16	1102	0.00118581	0.00512737	7.87143	0	hsa-miR-155-5p, hsa-miR-1-3p, hsa-miR-203a-3p, hsa-miR-148b-3p
astrocyte-dopaminergic neuron signaling	GO:0036520	5	35	27	1102	0.00117543	0.00512737	5.83069	0	hsa-miR-200a-5p, hsa-miR-200b-3p, hsa-miR-200a-3p, hsa-miR-142-3p, hsa-miR-148b-3p
protein targeting to mitochondrion	GO:0006626	4	35	16	1102	0.00118581	0.00512737	7.87143	0	hsa-miR-155-5p, hsa-miR-27b-3p, hsa-miR-203a-3p, hsa-miR-200a-3p
positive regulation of artery morphogenesis	GO:1905653	5	35	27	1102	0.00117543	0.00512737	5.83069	0	hsa-miR-23b-3p, hsa-let-7f-5p, hsa-miR-155-5p, hsa-miR-98-5p, hsa-miR-1-3p
regulation of apoptotic process involved in outflow tract morphogenesis	GO:1902256	4	35	16	1102	0.00118581	0.00512737	7.87143	0	hsa-miR-145-5p, hsa-miR-142-5p, hsa-miR-200a-3p, hsa-miR-324-5p
uterine wall breakdown	GO:0042704	4	35	16	1102	0.00118581	0.00512737	7.87143	0	hsa-miR-145-5p, hsa-miR-142-5p, hsa-miR-200a-3p, hsa-miR-324-5p
regulation of removal of superoxide radicals	GO:2000121	4	35	16	1102	0.00118581	0.00512737	7.87143	0	hsa-miR-145-5p, hsa-miR-155-5p, hsa-miR-200c-3p, hsa-miR-142-5p
neutrophil homeostasis	GO:0001780	5	35	27	1102	0.00117543	0.00512737	5.83069	0	hsa-let-7f-5p, hsa-miR-155-5p, hsa-miR-98-5p, hsa-miR-1-3p, hsa-miR-148b-3p
meiotic telomere clustering	GO:0045141	4	35	16	1102	0.00118581	0.00512737	7.87143	0	hsa-miR-223-3p, hsa-miR-155-5p, hsa-miR-203a-3p, hsa-miR-148b-3p
dopamine biosynthetic process	GO:0042416	5	35	27	1102	0.00117543	0.00512737	5.83069	0	hsa-miR-145-5p, hsa-miR-142-5p, hsa-miR-1-3p, hsa-miR-200a-3p, hsa-miR-324-5p
positive regulation of cardioblast differentiation	GO:0051891	4	35	16	1102	0.00118581	0.00512737	7.87143	0	hsa-miR-145-5p, hsa-miR-142-5p, hsa-miR-200a-3p, hsa-miR-324-5p
dendrite development	GO:0016358	7	35	55	1102	0.00118595	0.00512737	4.00727	0	hsa-miR-145-5p, hsa-miR-155-5p, hsa-miR-145-3p, hsa-miR-200b-3p, hsa-miR-200c-3p, hsa-miR-429, hsa-miR-338-5p
negative regulation of cilium assembly	GO:1902018	7	35	55	1102	0.00118595	0.00512737	4.00727	0	hsa-miR-155-5p, hsa-miR-199a-3p, hsa-miR-143-3p, hsa-miR-200c-3p, hsa-miR-429, hsa-miR-200a-3p, hsa-miR-338-5p
negative regulation of lung blood pressure	GO:0061767	5	35	27	1102	0.00117543	0.00512737	5.83069	0	hsa-miR-145-5p, hsa-miR-155-5p, hsa-miR-145-3p, hsa-miR-142-5p, hsa-miR-200a-3p
bleb assembly	GO:0032060	5	35	27	1102	0.00117543	0.00512737	5.83069	0	hsa-miR-145-5p, hsa-miR-155-5p, hsa-miR-200c-3p, hsa-miR-338-5p, hsa-miR-148b-3p
positive regulation of skeletal muscle cell differentiation	GO:2001016	4	35	16	1102	0.00118581	0.00512737	7.87143	0	hsa-miR-223-3p, hsa-miR-149-5p, hsa-miR-155-5p, hsa-miR-142-3p
substantia propria of cornea development	GO:1903701	4	35	16	1102	0.00118581	0.00512737	7.87143	0	hsa-miR-145-5p, hsa-miR-142-5p, hsa-miR-200a-3p, hsa-miR-324-5p
bud elongation involved in lung branching	GO:0060449	5	35	27	1102	0.00117543	0.00512737	5.83069	0	hsa-miR-145-5p, hsa-miR-199a-3p, hsa-miR-200a-3p, hsa-miR-338-5p, hsa-let-7i-5p
regulation of dendrite development	GO:0050773	4	35	16	1102	0.00118581	0.00512737	7.87143	0	hsa-miR-145-5p, hsa-miR-200b-3p, hsa-miR-200c-3p, hsa-miR-429
activation of GTPase activity	GO:0090630	7	35	55	1102	0.00118595	0.00512737	4.00727	0	hsa-miR-223-3p, hsa-miR-155-5p, hsa-miR-200c-3p, hsa-miR-1-3p, hsa-miR-200a-3p, hsa-miR-151a-3p, hsa-let-7i-5p
regulation of timing of catagen	GO:0051794	4	35	16	1102	0.00118581	0.00512737	7.87143	0	hsa-miR-145-5p, hsa-miR-142-5p, hsa-miR-200a-3p, hsa-miR-324-5p
lens development in camera-type eye	GO:0002088	9	35	89	1102	0.00119302	0.00514987	3.18395	0	hsa-miR-223-3p, hsa-miR-23b-3p, hsa-miR-145-5p, hsa-let-7g-5p, hsa-miR-142-5p, hsa-miR-1-3p, hsa-miR-27b-3p, hsa-miR-200a-3p, hsa-miR-142-3p
negative regulation of stress-activated MAPK cascade	GO:0032873	9	35	89	1102	0.00119302	0.00514987	3.18395	0	hsa-miR-223-3p, hsa-miR-149-5p, hsa-miR-145-5p, hsa-miR-155-5p, hsa-miR-98-5p, hsa-let-7g-5p, hsa-miR-200c-3p, hsa-miR-27b-3p, hsa-miR-429
cerebellum development	GO:0021549	11	35	128	1102	0.00122281	0.00527432	2.7058	0	hsa-miR-223-3p, hsa-miR-145-5p, hsa-miR-155-5p, hsa-miR-143-3p, hsa-miR-145-3p, hsa-miR-200b-3p, hsa-miR-200c-3p, hsa-miR-429, hsa-miR-200a-3p, hsa-miR-338-5p, hsa-miR-223-5p
positive regulation of interleukin-17 production	GO:0032740	8	35	72	1102	0.00126538	0.00544092	3.49841	0	hsa-miR-223-3p, hsa-miR-149-5p, hsa-let-7f-5p, hsa-miR-155-5p, hsa-miR-98-5p, hsa-miR-27b-3p, hsa-miR-203a-3p, hsa-let-7i-5p
negative regulation of myeloid cell differentiation	GO:0045638	8	35	72	1102	0.00126538	0.00544092	3.49841	0	hsa-miR-23b-3p, hsa-miR-145-5p, hsa-miR-155-5p, hsa-miR-1290, hsa-miR-145-3p, hsa-miR-203a-3p, hsa-miR-200a-3p, hsa-miR-142-3p
white fat cell differentiation	GO:0050872	8	35	72	1102	0.00126538	0.00544092	3.49841	0	hsa-miR-23b-3p, hsa-miR-145-5p, hsa-miR-200b-3p, hsa-miR-200c-3p, hsa-miR-142-5p, hsa-miR-1-3p, hsa-miR-27b-3p, hsa-miR-203a-3p
salivary gland morphogenesis	GO:0007435	8	35	72	1102	0.00126538	0.00544092	3.49841	0	hsa-miR-223-3p, hsa-miR-145-5p, hsa-miR-155-5p, hsa-miR-200b-3p, hsa-miR-142-5p, hsa-miR-27b-3p, hsa-miR-200a-3p, hsa-miR-324-5p
regulation of cell cycle	GO:0051726	18	35	293	1102	0.00127148	0.00546292	1.93428	0	hsa-miR-223-3p, hsa-miR-149-5p, hsa-miR-145-5p, hsa-miR-155-5p, hsa-miR-98-5p, hsa-miR-199a-3p, hsa-miR-143-3p, hsa-miR-145-3p, hsa-let-7g-5p, hsa-miR-200b-3p, hsa-miR-200c-3p, hsa-miR-142-5p, hsa-miR-1-3p, hsa-miR-27b-3p, hsa-miR-429, hsa-miR-203a-3p, hsa-miR-200a-3p, hsa-miR-142-3p
response to nutrient	GO:0007584	9	35	90	1102	0.00129588	0.00556342	3.14857	0	hsa-miR-223-3p, hsa-miR-145-5p, hsa-miR-155-5p, hsa-miR-199a-3p, hsa-miR-200c-3p, hsa-miR-27b-3p, hsa-miR-203a-3p, hsa-miR-200a-3p, hsa-miR-148b-3p
protein import into nucleus	GO:0006606	15	35	218	1102	0.00129941	0.00557424	2.16645	0	hsa-miR-223-3p, hsa-miR-23b-3p, hsa-miR-145-5p, hsa-miR-155-5p, hsa-miR-199a-3p, hsa-miR-143-3p, hsa-miR-145-3p, hsa-miR-200b-3p, hsa-miR-200c-3p, hsa-miR-1-3p, hsa-miR-27b-3p, hsa-miR-429, hsa-miR-203a-3p, hsa-miR-200a-3p, hsa-miR-324-5p
embryonic digit morphogenesis	GO:0042733	10	35	109	1102	0.00130501	0.0055939	2.8886	0	hsa-miR-23b-3p, hsa-miR-200a-5p, hsa-miR-145-5p, hsa-miR-155-5p, hsa-miR-1-3p, hsa-miR-203a-3p, hsa-miR-200a-3p, hsa-miR-151a-3p, hsa-miR-142-3p, hsa-let-7i-5p
cellular response to dexamethasone stimulus	GO:0071549	11	35	129	1102	0.00130761	0.0056007	2.68483	0	hsa-miR-223-3p, hsa-miR-145-5p, hsa-miR-155-5p, hsa-miR-143-3p, hsa-miR-145-3p, hsa-miR-200b-3p, hsa-miR-200c-3p, hsa-miR-1246, hsa-miR-27b-3p, hsa-miR-200a-3p, hsa-miR-223-5p
regulation of osteoclast differentiation	GO:0045670	6	35	41	1102	0.00132743	0.00564617	4.60767	0	hsa-miR-155-5p, hsa-miR-199a-3p, hsa-miR-200b-3p, hsa-miR-200c-3p, hsa-miR-429, hsa-miR-200a-3p
atrioventricular valve formation	GO:0003190	6	35	41	1102	0.00132743	0.00564617	4.60767	0	hsa-miR-145-5p, hsa-miR-155-5p, hsa-miR-200b-3p, hsa-miR-200c-3p, hsa-miR-1-3p, hsa-miR-203a-3p
regulation of heart rate	GO:0002027	6	35	41	1102	0.00132743	0.00564617	4.60767	0	hsa-miR-145-5p, hsa-miR-143-3p, hsa-miR-200c-3p, hsa-miR-1-3p, hsa-miR-27b-3p, hsa-miR-203a-3p
positive regulation of wound healing	GO:0090303	6	35	41	1102	0.00132743	0.00564617	4.60767	0	hsa-miR-155-5p, hsa-miR-143-3p, hsa-miR-200c-3p, hsa-miR-142-5p, hsa-miR-1-3p, hsa-miR-142-3p
regulation of canonical Wnt signaling pathway	GO:0060828	6	35	41	1102	0.00132743	0.00564617	4.60767	0	hsa-miR-145-5p, hsa-miR-199a-3p, hsa-miR-1271-5p, hsa-miR-1-3p, hsa-miR-27b-3p, hsa-miR-200a-3p
ruffle organization	GO:0031529	6	35	41	1102	0.00132743	0.00564617	4.60767	0	hsa-miR-155-5p, hsa-miR-199a-3p, hsa-miR-200b-3p, hsa-miR-200c-3p, hsa-miR-142-5p, hsa-miR-142-3p
negative regulation of epidermal growth factor receptor signaling pathway	GO:0042059	7	35	56	1102	0.00132447	0.00564617	3.93571	0	hsa-miR-145-5p, hsa-miR-155-5p, hsa-miR-98-5p, hsa-miR-200b-3p, hsa-miR-200c-3p, hsa-miR-27b-3p, hsa-miR-200a-3p
export across plasma membrane	GO:0140115	7	35	56	1102	0.00132447	0.00564617	3.93571	0	hsa-miR-223-3p, hsa-miR-23b-3p, hsa-miR-145-5p, hsa-miR-1-3p, hsa-miR-27b-3p, hsa-miR-200a-3p, hsa-miR-142-3p
cardiac muscle tissue morphogenesis	GO:0055008	6	35	41	1102	0.00132743	0.00564617	4.60767	0	hsa-miR-23b-3p, hsa-miR-145-5p, hsa-miR-145-3p, hsa-miR-200b-3p, hsa-miR-200c-3p, hsa-miR-27b-3p
positive regulation of acute inflammatory response	GO:0002675	5	35	28	1102	0.00139831	0.00589768	5.62245	0	hsa-miR-223-3p, hsa-miR-149-5p, hsa-let-7f-5p, hsa-miR-98-5p, hsa-miR-142-5p
positive regulation of sprouting angiogenesis	GO:1903672	11	35	130	1102	0.00139727	0.00589768	2.66418	0	hsa-miR-145-5p, hsa-miR-155-5p, hsa-miR-98-5p, hsa-miR-199a-3p, hsa-miR-200b-3p, hsa-miR-200c-3p, hsa-miR-1-3p, hsa-miR-429, hsa-miR-203a-3p, hsa-miR-142-3p, hsa-miR-148b-3p
positive regulation of melanin biosynthetic process	GO:0048023	5	35	28	1102	0.00139831	0.00589768	5.62245	0	hsa-miR-200b-3p, hsa-miR-200c-3p, hsa-miR-429, hsa-miR-203a-3p, hsa-miR-200a-3p
neural precursor cell proliferation	GO:0061351	5	35	28	1102	0.00139831	0.00589768	5.62245	0	hsa-miR-223-3p, hsa-miR-145-5p, hsa-miR-155-5p, hsa-miR-1-3p, hsa-miR-1246
T-helper 17 type immune response	GO:0072538	8	35	73	1102	0.00138894	0.00589768	3.45049	0	hsa-miR-223-3p, hsa-miR-23b-3p, hsa-miR-145-5p, hsa-miR-199a-3p, hsa-miR-145-3p, hsa-miR-200b-3p, hsa-miR-200c-3p, hsa-miR-27b-3p
vascular endothelial growth factor receptor-2 signaling pathway	GO:0036324	8	35	73	1102	0.00138894	0.00589768	3.45049	0	hsa-miR-145-5p, hsa-miR-98-5p, hsa-miR-199a-3p, hsa-miR-200b-3p, hsa-miR-200c-3p, hsa-miR-1-3p, hsa-miR-429, hsa-miR-203a-3p
positive regulation of wound healing, spreading of epidermal cells	GO:1903691	5	35	28	1102	0.00139831	0.00589768	5.62245	0	hsa-miR-145-5p, hsa-miR-199a-3p, hsa-miR-143-3p, hsa-miR-200b-3p, hsa-miR-200c-3p
mitotic cell cycle phase transition	GO:0044772	5	35	28	1102	0.00139831	0.00589768	5.62245	0	hsa-miR-23b-3p, hsa-miR-145-5p, hsa-miR-98-5p, hsa-miR-1271-5p, hsa-miR-27b-3p
myoblast migration	GO:0051451	5	35	28	1102	0.00139831	0.00589768	5.62245	0	hsa-miR-145-5p, hsa-miR-505-3p, hsa-miR-324-5p, hsa-miR-142-3p, hsa-miR-148b-3p
regulation of nucleotide-excision repair	GO:2000819	5	35	28	1102	0.00139831	0.00589768	5.62245	0	hsa-miR-145-5p, hsa-miR-155-5p, hsa-miR-199a-3p, hsa-miR-200c-3p, hsa-miR-142-3p
regulation of secondary heart field cardioblast proliferation	GO:0003266	5	35	28	1102	0.00139831	0.00589768	5.62245	0	hsa-miR-200a-5p, hsa-miR-145-3p, hsa-miR-1-3p, hsa-miR-200a-3p, hsa-miR-142-3p
embryonic limb morphogenesis	GO:0030326	10	35	110	1102	0.00140371	0.00591593	2.86234	0	hsa-miR-149-5p, hsa-miR-23b-3p, hsa-miR-145-5p, hsa-miR-155-5p, hsa-miR-98-5p, hsa-miR-142-5p, hsa-miR-203a-3p, hsa-miR-200a-3p, hsa-miR-324-5p, hsa-miR-142-3p
mesenchymal cell development	GO:0014031	9	35	91	1102	0.00140587	0.00592052	3.11397	0	hsa-miR-23b-3p, hsa-miR-145-5p, hsa-miR-98-5p, hsa-miR-143-3p, hsa-miR-145-3p, hsa-miR-200b-3p, hsa-miR-200c-3p, hsa-miR-27b-3p, hsa-miR-429
cellular response to acetylcholine	GO:1905145	3	35	8	1102	0.00147576	0.00614456	11.8071	0	hsa-miR-200b-3p, hsa-miR-200c-3p, hsa-miR-142-3p
positive regulation of voltage-gated chloride channel activity	GO:1902943	3	35	8	1102	0.00147576	0.00614456	11.8071	0	hsa-miR-223-3p, hsa-miR-145-5p, hsa-miR-1246
interneuron migration	GO:1904936	3	35	8	1102	0.00147576	0.00614456	11.8071	0	hsa-miR-155-5p, hsa-miR-200c-3p, hsa-miR-27b-3p
cartilage condensation	GO:0001502	7	35	57	1102	0.00147546	0.00614456	3.86667	0	hsa-miR-145-5p, hsa-miR-155-5p, hsa-miR-199a-3p, hsa-miR-143-3p, hsa-miR-145-3p, hsa-miR-1-3p, hsa-miR-200a-3p
positive regulation of enamel mineralization	GO:0070175	3	35	8	1102	0.00147576	0.00614456	11.8071	0	hsa-miR-223-3p, hsa-miR-145-5p, hsa-miR-1246
regulation of cell projection assembly	GO:0060491	3	35	8	1102	0.00147576	0.00614456	11.8071	0	hsa-miR-23b-3p, hsa-miR-203a-3p, hsa-miR-142-3p
leukemia inhibitory factor signaling pathway	GO:0048861	3	35	8	1102	0.00147576	0.00614456	11.8071	0	hsa-miR-223-3p, hsa-miR-142-5p, hsa-miR-203a-3p
negative regulation of dendritic cell antigen processing and presentation	GO:0002605	3	35	8	1102	0.00147576	0.00614456	11.8071	0	hsa-miR-155-5p, hsa-let-7g-5p, hsa-miR-27b-3p
positive regulation of glial cell migration	GO:1903977	3	35	8	1102	0.00147576	0.00614456	11.8071	0	hsa-miR-200b-3p, hsa-miR-200c-3p, hsa-miR-429
positive regulation of cyclic nucleotide-gated ion channel activity	GO:1902161	3	35	8	1102	0.00147576	0.00614456	11.8071	0	hsa-miR-223-3p, hsa-miR-145-5p, hsa-miR-1246
tongue development	GO:0043586	7	35	57	1102	0.00147546	0.00614456	3.86667	0	hsa-miR-145-5p, hsa-miR-155-5p, hsa-miR-143-3p, hsa-miR-200b-3p, hsa-miR-1-3p, hsa-miR-27b-3p, hsa-miR-200a-3p
positive regulation of centrosome duplication	GO:0010825	3	35	8	1102	0.00147576	0.00614456	11.8071	0	hsa-miR-200b-3p, hsa-miR-200c-3p, hsa-miR-142-3p
calcium ion import	GO:0070509	3	35	8	1102	0.00147576	0.00614456	11.8071	0	hsa-miR-1-3p, hsa-miR-203a-3p, hsa-miR-223-5p
positive regulation of toll-like receptor 4 signaling pathway	GO:0034145	3	35	8	1102	0.00147576	0.00614456	11.8071	0	hsa-miR-145-5p, hsa-miR-155-5p, hsa-miR-142-3p
protein insertion into mitochondrial outer membrane	GO:0045040	3	35	8	1102	0.00147576	0.00614456	11.8071	0	hsa-miR-155-5p, hsa-miR-1-3p, hsa-miR-148b-3p
regulation of neuron projection development	GO:0010975	13	35	174	1102	0.00147938	0.00615496	2.35238	0	hsa-miR-223-3p, hsa-miR-23b-3p, hsa-miR-200a-5p, hsa-let-7f-5p, hsa-miR-155-5p, hsa-miR-199a-3p, hsa-miR-143-3p, hsa-miR-200b-3p, hsa-miR-200c-3p, hsa-miR-142-5p, hsa-miR-1246, hsa-miR-429, hsa-miR-200a-3p
protein localization	GO:0008104	12	35	152	1102	0.0014811	0.0061575	2.48571	0	hsa-miR-23b-3p, hsa-miR-145-5p, hsa-miR-155-5p, hsa-miR-143-3p, hsa-miR-200b-3p, hsa-miR-200c-3p, hsa-miR-142-5p, hsa-miR-1-3p, hsa-miR-1246, hsa-miR-429, hsa-miR-203a-3p, hsa-miR-200a-3p
positive regulation of macrophage migration	GO:1905523	4	35	17	1102	0.00151576	0.00618059	7.4084	0	hsa-miR-145-5p, hsa-miR-155-5p, hsa-miR-143-3p, hsa-miR-148b-3p
fructose 6-phosphate metabolic process	GO:0006002	4	35	17	1102	0.00151576	0.00618059	7.4084	0	hsa-miR-98-5p, hsa-miR-143-3p, hsa-miR-505-3p, hsa-miR-199b-3p
neural plate development	GO:0001840	4	35	17	1102	0.00151576	0.00618059	7.4084	0	hsa-miR-200a-5p, hsa-miR-155-5p, hsa-miR-200a-3p, hsa-miR-142-3p
metanephros morphogenesis	GO:0003338	4	35	17	1102	0.00151576	0.00618059	7.4084	0	hsa-miR-200a-5p, hsa-miR-145-5p, hsa-miR-200a-3p, hsa-miR-142-3p
myeloid progenitor cell differentiation	GO:0002318	4	35	17	1102	0.00151576	0.00618059	7.4084	0	hsa-miR-223-3p, hsa-miR-145-5p, hsa-miR-143-3p, hsa-miR-142-3p
positive regulation of interleukin-1 production	GO:0032732	6	35	42	1102	0.00151322	0.00618059	4.49796	0	hsa-miR-145-5p, hsa-miR-574-5p, hsa-miR-145-3p, hsa-miR-200a-3p, hsa-miR-142-3p, hsa-let-7i-5p
stimulatory C-type lectin receptor signaling pathway	GO:0002223	6	35	42	1102	0.00151322	0.00618059	4.49796	0	hsa-miR-23b-3p, hsa-miR-155-5p, hsa-miR-98-5p, hsa-miR-200b-3p, hsa-miR-200c-3p, hsa-miR-203a-3p
positive regulation of branching involved in lung morphogenesis	GO:0061047	4	35	17	1102	0.00151576	0.00618059	7.4084	0	hsa-miR-200a-5p, hsa-miR-200a-3p, hsa-miR-142-3p, hsa-let-7i-5p
toll-like receptor TLR6:TLR2 signaling pathway	GO:0038124	4	35	17	1102	0.00151576	0.00618059	7.4084	0	hsa-miR-149-5p, hsa-miR-155-5p, hsa-miR-143-3p, hsa-miR-203a-3p
positive regulation of timing of catagen	GO:0051795	4	35	17	1102	0.00151576	0.00618059	7.4084	0	hsa-miR-145-5p, hsa-miR-142-5p, hsa-miR-200a-3p, hsa-miR-324-5p
positive regulation of calcium ion transport	GO:0051928	4	35	17	1102	0.00151576	0.00618059	7.4084	0	hsa-miR-223-3p, hsa-miR-155-5p, hsa-miR-98-5p, hsa-miR-200c-3p
positive regulation of immune response	GO:0050778	4	35	17	1102	0.00151576	0.00618059	7.4084	0	hsa-miR-145-5p, hsa-miR-142-5p, hsa-miR-200a-3p, hsa-miR-324-5p
biological_process	GO:0008150	6	35	42	1102	0.00151322	0.00618059	4.49796	0	hsa-miR-223-3p, hsa-miR-145-5p, hsa-miR-155-5p, hsa-miR-98-5p, hsa-miR-1-3p, hsa-miR-142-3p
positive thymic T cell selection	GO:0045059	4	35	17	1102	0.00151576	0.00618059	7.4084	0	hsa-miR-23b-3p, hsa-miR-199a-3p, hsa-miR-1-3p, hsa-miR-200a-3p
positive regulation of cell size	GO:0045793	6	35	42	1102	0.00151322	0.00618059	4.49796	0	hsa-let-7f-5p, hsa-miR-155-5p, hsa-miR-98-5p, hsa-miR-1-3p, hsa-miR-27b-3p, hsa-miR-148b-3p
regulation of cardiac muscle cell contraction	GO:0086004	4	35	17	1102	0.00151576	0.00618059	7.4084	0	hsa-miR-200b-3p, hsa-miR-200c-3p, hsa-miR-142-5p, hsa-miR-1-3p
response to prostaglandin F	GO:0034696	4	35	17	1102	0.00151576	0.00618059	7.4084	0	hsa-let-7f-5p, hsa-miR-155-5p, hsa-miR-98-5p, hsa-miR-1-3p
forebrain astrocyte development	GO:0021897	6	35	42	1102	0.00151322	0.00618059	4.49796	0	hsa-miR-155-5p, hsa-miR-143-3p, hsa-let-7g-5p, hsa-miR-200c-3p, hsa-miR-1-3p, hsa-miR-27b-3p
regulation of astrocyte activation	GO:0061888	4	35	17	1102	0.00151576	0.00618059	7.4084	0	hsa-miR-223-3p, hsa-miR-149-5p, hsa-let-7f-5p, hsa-miR-98-5p
endodermal cell fate commitment	GO:0001711	4	35	17	1102	0.00151576	0.00618059	7.4084	0	hsa-miR-200a-5p, hsa-miR-1290, hsa-miR-200a-3p, hsa-miR-142-3p
cardioblast differentiation	GO:0010002	4	35	17	1102	0.00151576	0.00618059	7.4084	0	hsa-miR-145-5p, hsa-miR-142-5p, hsa-miR-200a-3p, hsa-miR-324-5p
vasodilation	GO:0042311	11	35	131	1102	0.001492	0.00618059	2.64384	0	hsa-miR-145-5p, hsa-miR-155-5p, hsa-miR-199a-3p, hsa-miR-143-3p, hsa-miR-200b-3p, hsa-miR-200c-3p, hsa-miR-1-3p, hsa-miR-27b-3p, hsa-miR-429, hsa-miR-203a-3p, hsa-miR-200a-3p
positive regulation of immature T cell proliferation in thymus	GO:0033092	6	35	42	1102	0.00151322	0.00618059	4.49796	0	hsa-let-7g-5p, hsa-miR-200b-3p, hsa-miR-200c-3p, hsa-miR-203a-3p, hsa-miR-338-5p, hsa-miR-142-3p
positive regulation of type I interferon-mediated signaling pathway	GO:0060340	4	35	17	1102	0.00151576	0.00618059	7.4084	0	hsa-miR-145-5p, hsa-miR-155-5p, hsa-miR-200c-3p, hsa-miR-203a-3p
apolipoprotein A-I-mediated signaling pathway	GO:0038027	6	35	42	1102	0.00151322	0.00618059	4.49796	0	hsa-miR-155-5p, hsa-miR-98-5p, hsa-miR-200b-3p, hsa-miR-200c-3p, hsa-miR-142-5p, hsa-miR-27b-3p
cellular response to toxic substance	GO:0097237	4	35	17	1102	0.00151576	0.00618059	7.4084	0	hsa-miR-143-3p, hsa-miR-200c-3p, hsa-miR-27b-3p, hsa-miR-203a-3p
regulation of transforming growth factor beta2 production	GO:0032909	9	35	92	1102	0.00152336	0.00618872	3.08012	0	hsa-miR-145-5p, hsa-miR-155-5p, hsa-miR-145-3p, hsa-miR-200c-3p, hsa-miR-142-5p, hsa-miR-429, hsa-miR-203a-3p, hsa-miR-200a-3p, hsa-miR-324-5p
embryonic forelimb morphogenesis	GO:0035115	9	35	92	1102	0.00152336	0.00618872	3.08012	0	hsa-miR-23b-3p, hsa-miR-200a-5p, hsa-miR-145-5p, hsa-miR-155-5p, hsa-miR-1-3p, hsa-miR-203a-3p, hsa-miR-200a-3p, hsa-miR-151a-3p, hsa-miR-142-3p
positive regulation of vascular endothelial growth factor signaling pathway	GO:1900748	8	35	74	1102	0.00152202	0.00618872	3.40386	0	hsa-miR-145-5p, hsa-miR-199a-3p, hsa-miR-143-3p, hsa-miR-200b-3p, hsa-miR-200c-3p, hsa-miR-1-3p, hsa-miR-429, hsa-miR-203a-3p
single fertilization	GO:0007338	8	35	74	1102	0.00152202	0.00618872	3.40386	0	hsa-miR-145-5p, hsa-miR-155-5p, hsa-miR-200b-3p, hsa-miR-200c-3p, hsa-miR-1246, hsa-miR-429, hsa-miR-203a-3p, hsa-miR-142-3p
lung alveolus development	GO:0048286	9	35	92	1102	0.00152336	0.00618872	3.08012	0	hsa-miR-223-3p, hsa-miR-145-5p, hsa-miR-155-5p, hsa-miR-199a-3p, hsa-miR-143-3p, hsa-miR-200b-3p, hsa-miR-200c-3p, hsa-miR-1-3p, hsa-let-7i-5p
epithelial cell differentiation involved in prostate gland development	GO:0060742	5	35	29	1102	0.00165107	0.00663914	5.42857	0	hsa-miR-200a-5p, hsa-miR-1246, hsa-miR-27b-3p, hsa-miR-200a-3p, hsa-miR-142-3p
definitive hemopoiesis	GO:0060216	5	35	29	1102	0.00165107	0.00663914	5.42857	0	hsa-miR-223-3p, hsa-miR-145-5p, hsa-miR-155-5p, hsa-miR-1-3p, hsa-miR-142-3p
cholesterol transport	GO:0030301	5	35	29	1102	0.00165107	0.00663914	5.42857	0	hsa-miR-223-3p, hsa-miR-145-5p, hsa-miR-1246, hsa-miR-27b-3p, hsa-miR-203a-3p
glucose import	GO:0046323	5	35	29	1102	0.00165107	0.00663914	5.42857	0	hsa-miR-223-3p, hsa-miR-155-5p, hsa-miR-199a-3p, hsa-miR-200a-3p, hsa-miR-148b-3p
tissue regeneration	GO:0042246	9	35	93	1102	0.00164873	0.00663914	3.047	0	hsa-miR-23b-3p, hsa-let-7f-5p, hsa-miR-145-5p, hsa-miR-145-3p, hsa-miR-200b-3p, hsa-miR-200c-3p, hsa-miR-27b-3p, hsa-miR-429, hsa-miR-450b-5p
neural retina development	GO:0003407	5	35	29	1102	0.00165107	0.00663914	5.42857	0	hsa-miR-145-5p, hsa-miR-155-5p, hsa-miR-142-5p, hsa-miR-200a-3p, hsa-miR-324-5p
positive regulation of transforming growth factor beta3 production	GO:0032916	5	35	29	1102	0.00165107	0.00663914	5.42857	0	hsa-miR-145-5p, hsa-miR-155-5p, hsa-miR-145-3p, hsa-miR-142-5p, hsa-miR-200a-3p
keratinocyte proliferation	GO:0043616	9	35	93	1102	0.00164873	0.00663914	3.047	0	hsa-miR-223-3p, hsa-miR-23b-3p, hsa-miR-145-5p, hsa-miR-200b-3p, hsa-miR-200c-3p, hsa-miR-142-5p, hsa-miR-429, hsa-miR-203a-3p, hsa-miR-200a-3p
positive regulation of connective tissue replacement	GO:1905205	5	35	29	1102	0.00165107	0.00663914	5.42857	0	hsa-miR-145-5p, hsa-miR-200b-3p, hsa-miR-200c-3p, hsa-miR-142-3p, hsa-miR-148b-3p
negative regulation of oxidative phosphorylation	GO:0090324	5	35	29	1102	0.00165107	0.00663914	5.42857	0	hsa-miR-155-5p, hsa-miR-143-3p, hsa-miR-200b-3p, hsa-miR-200c-3p, hsa-miR-203a-3p
fibrinolysis	GO:0042730	5	35	29	1102	0.00165107	0.00663914	5.42857	0	hsa-miR-23b-3p, hsa-miR-145-5p, hsa-miR-155-5p, hsa-miR-143-3p, hsa-miR-1-3p
lung saccule development	GO:0060430	5	35	29	1102	0.00165107	0.00663914	5.42857	0	hsa-miR-145-5p, hsa-miR-1290, hsa-miR-200b-3p, hsa-miR-27b-3p, hsa-miR-203a-3p
positive regulation of leukocyte chemotaxis	GO:0002690	5	35	29	1102	0.00165107	0.00663914	5.42857	0	hsa-miR-223-3p, hsa-miR-149-5p, hsa-let-7f-5p, hsa-miR-145-5p, hsa-miR-98-5p
negative regulation of hippo signaling	GO:0035331	5	35	29	1102	0.00165107	0.00663914	5.42857	0	hsa-miR-23b-3p, hsa-miR-155-5p, hsa-miR-199a-3p, hsa-miR-203a-3p, hsa-miR-200a-3p
positive regulation of glycolytic process	GO:0045821	8	35	75	1102	0.00166515	0.00668602	3.35848	0	hsa-miR-23b-3p, hsa-miR-145-5p, hsa-miR-155-5p, hsa-miR-98-5p, hsa-miR-199a-3p, hsa-miR-1-3p, hsa-miR-203a-3p, hsa-let-7i-5p
telomere maintenance	GO:0000723	8	35	75	1102	0.00166515	0.00668602	3.35848	0	hsa-miR-223-3p, hsa-miR-145-5p, hsa-miR-155-5p, hsa-miR-200b-3p, hsa-miR-200c-3p, hsa-miR-203a-3p, hsa-miR-200a-3p, hsa-miR-151a-3p
negative regulation of ossification	GO:0030279	12	35	154	1102	0.00166862	0.00669509	2.45343	0	hsa-miR-223-3p, hsa-miR-23b-3p, hsa-miR-145-5p, hsa-miR-155-5p, hsa-miR-98-5p, hsa-miR-143-3p, hsa-miR-145-3p, hsa-miR-200b-3p, hsa-miR-200c-3p, hsa-miR-1-3p, hsa-miR-27b-3p, hsa-miR-429
antiviral innate immune response	GO:0140374	6	35	43	1102	0.00171836	0.00686971	4.39336	0	hsa-miR-149-5p, hsa-miR-155-5p, hsa-miR-143-3p, hsa-miR-200c-3p, hsa-miR-27b-3p, hsa-miR-203a-3p
angiogenesis involved in coronary vascular morphogenesis	GO:0060978	6	35	43	1102	0.00171836	0.00686971	4.39336	0	hsa-miR-145-3p, hsa-let-7g-5p, hsa-miR-27b-3p, hsa-miR-203a-3p, hsa-miR-338-5p, hsa-miR-142-3p
negative regulation of non-canonical NF-kappaB signal transduction	GO:1901223	6	35	43	1102	0.00171836	0.00686971	4.39336	0	hsa-miR-223-3p, hsa-miR-155-5p, hsa-miR-200b-3p, hsa-miR-200c-3p, hsa-miR-429, hsa-miR-200a-3p
response to unfolded protein	GO:0006986	6	35	43	1102	0.00171836	0.00686971	4.39336	0	hsa-let-7g-5p, hsa-miR-200c-3p, hsa-miR-1-3p, hsa-miR-27b-3p, hsa-miR-142-3p, hsa-miR-148b-3p
female gonad development	GO:0008585	6	35	43	1102	0.00171836	0.00686971	4.39336	0	hsa-miR-223-3p, hsa-let-7f-5p, hsa-miR-98-5p, hsa-miR-1-3p, hsa-miR-27b-3p, hsa-miR-203a-3p
secondary palate development	GO:0062009	10	35	113	1102	0.00173747	0.00693605	2.78635	0	hsa-miR-145-5p, hsa-miR-155-5p, hsa-let-7g-5p, hsa-miR-200b-3p, hsa-miR-142-5p, hsa-miR-27b-3p, hsa-miR-203a-3p, hsa-miR-200a-3p, hsa-miR-324-5p, hsa-miR-142-3p
regulation of translation	GO:0006417	10	35	113	1102	0.00173747	0.00693605	2.78635	0	hsa-miR-223-3p, hsa-miR-145-5p, hsa-miR-155-5p, hsa-miR-98-5p, hsa-miR-199a-3p, hsa-miR-143-3p, hsa-let-7g-5p, hsa-miR-200c-3p, hsa-miR-429, hsa-miR-203a-3p
ovarian follicle development	GO:0001541	13	35	177	1102	0.00174626	0.00696613	2.31251	0	hsa-miR-223-3p, hsa-miR-145-5p, hsa-miR-155-5p, hsa-miR-98-5p, hsa-miR-199a-3p, hsa-miR-143-3p, hsa-let-7g-5p, hsa-miR-200b-3p, hsa-miR-200c-3p, hsa-miR-1-3p, hsa-miR-429, hsa-miR-203a-3p, hsa-miR-200a-3p
positive regulation of DNA repair	GO:0045739	9	35	94	1102	0.00178236	0.00709985	3.01459	0	hsa-miR-23b-3p, hsa-miR-145-5p, hsa-miR-155-5p, hsa-miR-200b-3p, hsa-miR-200c-3p, hsa-miR-142-5p, hsa-miR-27b-3p, hsa-miR-203a-3p, hsa-miR-200a-3p
positive regulation of axon extension involved in axon guidance	GO:0048842	9	35	94	1102	0.00178236	0.00709985	3.01459	0	hsa-miR-145-5p, hsa-miR-199a-3p, hsa-miR-145-3p, hsa-miR-200b-3p, hsa-miR-200c-3p, hsa-miR-1-3p, hsa-miR-429, hsa-miR-203a-3p, hsa-miR-338-5p
positive regulation of translation	GO:0045727	11	35	134	1102	0.00180887	0.00720025	2.58465	0	hsa-miR-223-3p, hsa-miR-149-5p, hsa-miR-23b-3p, hsa-let-7f-5p, hsa-miR-145-5p, hsa-miR-98-5p, hsa-miR-199a-3p, hsa-let-7g-5p, hsa-miR-200c-3p, hsa-miR-1-3p, hsa-miR-27b-3p
bone trabecula morphogenesis	GO:0061430	8	35	76	1102	0.00181886	0.00722959	3.31429	0	hsa-miR-145-5p, hsa-miR-155-5p, hsa-miR-199a-3p, hsa-miR-200b-3p, hsa-miR-200c-3p, hsa-miR-1-3p, hsa-miR-429, hsa-miR-203a-3p
positive regulation of cholesterol efflux	GO:0010875	8	35	76	1102	0.00181886	0.00722959	3.31429	0	hsa-miR-23b-3p, hsa-miR-155-5p, hsa-miR-199a-3p, hsa-miR-200c-3p, hsa-miR-142-5p, hsa-miR-27b-3p, hsa-miR-203a-3p, hsa-miR-338-5p
response to toxic substance	GO:0009636	13	35	178	1102	0.00184381	0.00732352	2.29952	0	hsa-miR-223-3p, hsa-miR-23b-3p, hsa-miR-145-5p, hsa-miR-155-5p, hsa-miR-98-5p, hsa-miR-143-3p, hsa-miR-200b-3p, hsa-miR-200c-3p, hsa-miR-142-5p, hsa-miR-1-3p, hsa-miR-429, hsa-miR-203a-3p, hsa-miR-200a-3p
regulation of cell morphogenesis	GO:0022604	4	35	18	1102	0.00190496	0.00747498	6.99683	0	hsa-miR-155-5p, hsa-miR-200b-3p, hsa-miR-200c-3p, hsa-miR-1-3p
glucagon secretion	GO:0070091	4	35	18	1102	0.00190496	0.00747498	6.99683	0	hsa-miR-223-3p, hsa-miR-149-5p, hsa-let-7f-5p, hsa-miR-98-5p
neutrophil apoptotic process	GO:0001781	4	35	18	1102	0.00190496	0.00747498	6.99683	0	hsa-miR-223-3p, hsa-miR-149-5p, hsa-let-7f-5p, hsa-miR-98-5p
protein refolding	GO:0042026	4	35	18	1102	0.00190496	0.00747498	6.99683	0	hsa-miR-199a-3p, hsa-miR-1-3p, hsa-miR-142-3p, hsa-miR-148b-3p
positive regulation of small GTPase mediated signal transduction	GO:0051057	4	35	18	1102	0.00190496	0.00747498	6.99683	0	hsa-miR-23b-3p, hsa-miR-200c-3p, hsa-miR-142-5p, hsa-miR-203a-3p
negative regulation of calcium ion transport	GO:0051926	4	35	18	1102	0.00190496	0.00747498	6.99683	0	hsa-miR-155-5p, hsa-miR-199a-3p, hsa-miR-143-3p, hsa-miR-200c-3p
mononuclear cell differentiation	GO:1903131	4	35	18	1102	0.00190496	0.00747498	6.99683	0	hsa-miR-145-5p, hsa-miR-155-5p, hsa-miR-143-3p, hsa-miR-203a-3p
hormone metabolic process	GO:0042445	4	35	18	1102	0.00190496	0.00747498	6.99683	0	hsa-let-7f-5p, hsa-miR-505-3p, hsa-miR-1290, hsa-miR-1-3p
stress-activated protein kinase signaling cascade	GO:0031098	4	35	18	1102	0.00190496	0.00747498	6.99683	0	hsa-miR-145-5p, hsa-miR-155-5p, hsa-miR-199a-3p, hsa-miR-200a-3p
cell proliferation in forebrain	GO:0021846	4	35	18	1102	0.00190496	0.00747498	6.99683	0	hsa-miR-200b-3p, hsa-miR-200c-3p, hsa-miR-1246, hsa-miR-200a-3p
response to type II interferon	GO:0034341	4	35	18	1102	0.00190496	0.00747498	6.99683	0	hsa-miR-223-3p, hsa-miR-145-5p, hsa-miR-155-5p, hsa-miR-203a-3p
positive regulation of sarcomere organization	GO:0060298	4	35	18	1102	0.00190496	0.00747498	6.99683	0	hsa-let-7f-5p, hsa-miR-155-5p, hsa-miR-98-5p, hsa-miR-1-3p
glycophagy	GO:0061723	4	35	18	1102	0.00190496	0.00747498	6.99683	0	hsa-miR-23b-3p, hsa-miR-155-5p, hsa-miR-143-3p, hsa-miR-200b-3p
cerebellar granule cell precursor proliferation	GO:0021930	4	35	18	1102	0.00190496	0.00747498	6.99683	0	hsa-miR-200b-3p, hsa-miR-429, hsa-miR-203a-3p, hsa-miR-223-5p
genitalia morphogenesis	GO:0035112	4	35	18	1102	0.00190496	0.00747498	6.99683	0	hsa-miR-200a-5p, hsa-miR-200a-3p, hsa-miR-142-3p, hsa-let-7i-5p
positive regulation of protein transport	GO:0051222	4	35	18	1102	0.00190496	0.00747498	6.99683	0	hsa-miR-23b-3p, hsa-miR-143-3p, hsa-miR-200c-3p, hsa-miR-203a-3p
aortic valve formation	GO:0003189	4	35	18	1102	0.00190496	0.00747498	6.99683	0	hsa-miR-155-5p, hsa-miR-200b-3p, hsa-miR-200c-3p, hsa-miR-27b-3p
cell projection organization	GO:0030030	5	35	30	1102	0.00193607	0.0075755	5.24762	0	hsa-miR-145-5p, hsa-miR-155-5p, hsa-miR-98-5p, hsa-miR-143-3p, hsa-miR-1-3p
centrosome duplication	GO:0051298	5	35	30	1102	0.00193607	0.0075755	5.24762	0	hsa-miR-223-3p, hsa-miR-155-5p, hsa-miR-200b-3p, hsa-miR-200c-3p, hsa-miR-142-3p
adenohypophysis development	GO:0021984	5	35	30	1102	0.00193607	0.0075755	5.24762	0	hsa-miR-145-5p, hsa-miR-143-3p, hsa-miR-145-3p, hsa-miR-429, hsa-miR-450b-5p
regulation of adaxial/abaxial pattern formation	GO:2000011	5	35	30	1102	0.00193607	0.0075755	5.24762	0	hsa-let-7g-5p, hsa-miR-200b-3p, hsa-miR-200c-3p, hsa-miR-203a-3p, hsa-miR-338-5p
negative regulation of protein localization to lysosome	GO:0150033	6	35	44	1102	0.00194413	0.00758554	4.29351	0	hsa-miR-199a-3p, hsa-miR-143-3p, hsa-miR-200b-3p, hsa-miR-200c-3p, hsa-miR-429, hsa-miR-142-3p
calcium ion homeostasis	GO:0055074	6	35	44	1102	0.00194413	0.00758554	4.29351	0	hsa-miR-149-5p, hsa-miR-199a-3p, hsa-miR-200b-3p, hsa-miR-200c-3p, hsa-miR-1-3p, hsa-miR-203a-3p
negative regulation of calcium ion-dependent exocytosis	GO:0045955	6	35	44	1102	0.00194413	0.00758554	4.29351	0	hsa-miR-23b-3p, hsa-miR-145-5p, hsa-miR-145-3p, hsa-miR-200b-3p, hsa-miR-200c-3p, hsa-miR-27b-3p
odontoblast differentiation	GO:0071895	6	35	44	1102	0.00194413	0.00758554	4.29351	0	hsa-miR-145-5p, hsa-miR-155-5p, hsa-let-7g-5p, hsa-miR-200b-3p, hsa-miR-27b-3p, hsa-miR-200a-3p
negative regulation of cell migration	GO:0030336	18	35	303	1102	0.00195148	0.00760886	1.87044	0	hsa-miR-223-3p, hsa-miR-23b-3p, hsa-miR-200a-5p, hsa-miR-145-5p, hsa-miR-155-5p, hsa-miR-98-5p, hsa-miR-143-3p, hsa-let-7g-5p, hsa-miR-200b-3p, hsa-miR-200c-3p, hsa-miR-142-5p, hsa-miR-1-3p, hsa-miR-1246, hsa-miR-27b-3p, hsa-miR-429, hsa-miR-203a-3p, hsa-miR-200a-3p, hsa-miR-142-3p
positive regulation of epithelial tube formation	GO:1905278	8	35	77	1102	0.0019837	0.00771813	3.27124	0	hsa-miR-145-5p, hsa-miR-199a-3p, hsa-miR-200b-3p, hsa-miR-200c-3p, hsa-miR-1-3p, hsa-miR-429, hsa-miR-203a-3p, hsa-miR-223-5p
regulation of insulin secretion	GO:0050796	8	35	77	1102	0.0019837	0.00771813	3.27124	0	hsa-miR-223-3p, hsa-miR-149-5p, hsa-let-7f-5p, hsa-miR-155-5p, hsa-miR-98-5p, hsa-miR-143-3p, hsa-miR-203a-3p, hsa-miR-142-3p
bone development	GO:0060348	8	35	77	1102	0.0019837	0.00771813	3.27124	0	hsa-miR-23b-3p, hsa-miR-145-5p, hsa-miR-155-5p, hsa-miR-199a-3p, hsa-miR-200b-3p, hsa-miR-1-3p, hsa-miR-200a-3p, hsa-miR-148b-3p
positive regulation of protein-containing complex assembly	GO:0031334	12	35	157	1102	0.001987	0.00772551	2.40655	0	hsa-miR-223-3p, hsa-miR-149-5p, hsa-miR-145-5p, hsa-miR-199a-3p, hsa-miR-143-3p, hsa-miR-200b-3p, hsa-miR-200c-3p, hsa-miR-1-3p, hsa-miR-1246, hsa-miR-27b-3p, hsa-miR-429, hsa-miR-203a-3p
cell surface receptor signaling pathway via JAK-STAT	GO:0007259	10	35	115	1102	0.00199429	0.00774838	2.73789	0	hsa-miR-223-3p, hsa-miR-145-5p, hsa-miR-155-5p, hsa-miR-98-5p, hsa-miR-199a-3p, hsa-miR-142-5p, hsa-miR-1-3p, hsa-miR-203a-3p, hsa-miR-200a-3p, hsa-let-7i-5p
negative regulation of long-chain fatty acid import across plasma membrane	GO:0010748	7	35	60	1102	0.00201106	0.00780808	3.67333	0	hsa-miR-145-5p, hsa-miR-199a-3p, hsa-miR-143-3p, hsa-let-7g-5p, hsa-miR-27b-3p, hsa-miR-429, hsa-miR-203a-3p
negative regulation of gene expression via chromosomal CpG island methylation	GO:0044027	9	35	96	1102	0.00207602	0.00804895	2.95179	0	hsa-miR-145-5p, hsa-miR-155-5p, hsa-miR-98-5p, hsa-miR-143-3p, hsa-let-7g-5p, hsa-miR-200b-3p, hsa-miR-200c-3p, hsa-miR-429, hsa-miR-200a-3p
bone trabecula formation	GO:0060346	9	35	96	1102	0.00207602	0.00804895	2.95179	0	hsa-miR-145-5p, hsa-miR-199a-3p, hsa-miR-143-3p, hsa-miR-200b-3p, hsa-miR-200c-3p, hsa-miR-1-3p, hsa-miR-429, hsa-miR-203a-3p, hsa-miR-200a-3p
cellular response to organic cyclic compound	GO:0071407	10	35	116	1102	0.00213391	0.0082676	2.71429	0	hsa-miR-223-3p, hsa-miR-145-5p, hsa-miR-155-5p, hsa-miR-199a-3p, hsa-miR-199b-3p, hsa-miR-200b-3p, hsa-miR-200c-3p, hsa-miR-1-3p, hsa-miR-27b-3p, hsa-miR-203a-3p
proteasomal protein catabolic process	GO:0010498	3	35	9	1102	0.00216549	0.00826811	10.4952	0	hsa-miR-155-5p, hsa-miR-200c-3p, hsa-miR-203a-3p
positive regulation of synaptic transmission, GABAergic	GO:0032230	3	35	9	1102	0.00216549	0.00826811	10.4952	0	hsa-miR-23b-3p, hsa-miR-1-3p, hsa-miR-203a-3p
chordate pharynx development	GO:0160093	3	35	9	1102	0.00216549	0.00826811	10.4952	0	hsa-miR-200b-3p, hsa-miR-200c-3p, hsa-miR-429
L-glutamate transmembrane transport	GO:0015813	3	35	9	1102	0.00216549	0.00826811	10.4952	0	hsa-miR-145-5p, hsa-miR-155-5p, hsa-miR-200c-3p
regulation of vesicle size	GO:0097494	3	35	9	1102	0.00216549	0.00826811	10.4952	0	hsa-miR-155-5p, hsa-miR-200b-3p, hsa-miR-203a-3p
positive regulation of peptide hormone secretion	GO:0090277	3	35	9	1102	0.00216549	0.00826811	10.4952	0	hsa-miR-200b-3p, hsa-miR-200c-3p, hsa-miR-200a-3p
neutrophil activation involved in immune response	GO:0002283	3	35	9	1102	0.00216549	0.00826811	10.4952	0	hsa-miR-149-5p, hsa-miR-155-5p, hsa-miR-203a-3p
positive regulation of natural killer cell chemotaxis	GO:2000503	3	35	9	1102	0.00216549	0.00826811	10.4952	0	hsa-miR-223-3p, hsa-let-7f-5p, hsa-miR-98-5p
positive regulation of oxidoreductase activity	GO:0051353	3	35	9	1102	0.00216549	0.00826811	10.4952	0	hsa-miR-143-3p, hsa-miR-142-5p, hsa-miR-203a-3p
amelogenesis	GO:0097186	3	35	9	1102	0.00216549	0.00826811	10.4952	0	hsa-miR-223-3p, hsa-miR-145-5p, hsa-miR-1246
L-glutamate import across plasma membrane	GO:0098712	3	35	9	1102	0.00216549	0.00826811	10.4952	0	hsa-miR-145-5p, hsa-miR-155-5p, hsa-miR-200c-3p
transepithelial water transport	GO:0035377	3	35	9	1102	0.00216549	0.00826811	10.4952	0	hsa-miR-223-3p, hsa-miR-145-5p, hsa-miR-1246
response to ionizing radiation	GO:0010212	8	35	78	1102	0.00216026	0.00826811	3.2293	0	hsa-miR-223-3p, hsa-miR-145-5p, hsa-miR-155-5p, hsa-miR-199a-3p, hsa-miR-143-3p, hsa-miR-200b-3p, hsa-miR-200c-3p, hsa-miR-203a-3p
cellular response to hydroxyurea	GO:0072711	3	35	9	1102	0.00216549	0.00826811	10.4952	0	hsa-miR-155-5p, hsa-miR-200c-3p, hsa-miR-200a-3p
intestinal absorption	GO:0050892	3	35	9	1102	0.00216549	0.00826811	10.4952	0	hsa-miR-145-5p, hsa-miR-27b-3p, hsa-miR-203a-3p
vesicle transport along microtubule	GO:0047496	3	35	9	1102	0.00216549	0.00826811	10.4952	0	hsa-miR-155-5p, hsa-miR-200c-3p, hsa-miR-203a-3p
protein complex oligomerization	GO:0051259	3	35	9	1102	0.00216549	0.00826811	10.4952	0	hsa-miR-155-5p, hsa-miR-98-5p, hsa-miR-142-5p
sperm capacitation	GO:0048240	3	35	9	1102	0.00216549	0.00826811	10.4952	0	hsa-miR-223-3p, hsa-miR-145-5p, hsa-miR-1246
protein auto-ADP-ribosylation	GO:0070213	3	35	9	1102	0.00216549	0.00826811	10.4952	0	hsa-miR-223-3p, hsa-miR-145-5p, hsa-miR-1-3p
cellular hypotonic response	GO:0071476	3	35	9	1102	0.00216549	0.00826811	10.4952	0	hsa-miR-155-5p, hsa-miR-1271-5p, hsa-miR-200c-3p
intracellular pH elevation	GO:0051454	3	35	9	1102	0.00216549	0.00826811	10.4952	0	hsa-miR-223-3p, hsa-miR-145-5p, hsa-miR-1246
nucleotide-binding oligomerization domain containing 2 signaling pathway	GO:0070431	6	35	45	1102	0.00219186	0.00833421	4.1981	0	hsa-miR-155-5p, hsa-miR-145-3p, hsa-miR-200b-3p, hsa-miR-200c-3p, hsa-miR-429, hsa-let-7i-5p
seminiferous tubule development	GO:0072520	6	35	45	1102	0.00219186	0.00833421	4.1981	0	hsa-miR-145-5p, hsa-miR-155-5p, hsa-miR-200c-3p, hsa-miR-1246, hsa-miR-203a-3p, hsa-miR-200a-3p
regulation of establishment of cell polarity	GO:2000114	6	35	45	1102	0.00219186	0.00833421	4.1981	0	hsa-miR-145-5p, hsa-miR-200b-3p, hsa-miR-200c-3p, hsa-miR-27b-3p, hsa-miR-142-3p, hsa-miR-148b-3p
regulation of synaptic transmission, GABAergic	GO:0032228	6	35	45	1102	0.00219186	0.00833421	4.1981	0	hsa-miR-155-5p, hsa-miR-143-3p, hsa-let-7g-5p, hsa-miR-200c-3p, hsa-miR-1-3p, hsa-miR-27b-3p
cellular oxidant detoxification	GO:0098869	6	35	45	1102	0.00219186	0.00833421	4.1981	0	hsa-miR-23b-3p, hsa-miR-155-5p, hsa-miR-199a-3p, hsa-miR-143-3p, hsa-miR-142-5p, hsa-miR-1-3p
negative regulation of fat cell proliferation	GO:0070345	6	35	45	1102	0.00219186	0.00833421	4.1981	0	hsa-miR-223-3p, hsa-miR-145-5p, hsa-miR-98-5p, hsa-miR-200b-3p, hsa-miR-200c-3p, hsa-miR-203a-3p
G1/S transition of mitotic cell cycle	GO:0000082	16	35	254	1102	0.00222399	0.00845055	1.98335	0	hsa-miR-223-3p, hsa-let-7f-5p, hsa-miR-145-5p, hsa-miR-155-5p, hsa-miR-98-5p, hsa-miR-143-3p, hsa-miR-145-3p, hsa-let-7g-5p, hsa-miR-200b-3p, hsa-miR-200c-3p, hsa-miR-1-3p, hsa-miR-27b-3p, hsa-miR-429, hsa-miR-203a-3p, hsa-miR-200a-3p, hsa-miR-151a-3p
cell morphogenesis	GO:0000902	12	35	159	1102	0.0022263	0.0084535	2.37628	0	hsa-miR-223-3p, hsa-miR-23b-3p, hsa-miR-145-5p, hsa-miR-155-5p, hsa-miR-199a-3p, hsa-miR-200b-3p, hsa-miR-200c-3p, hsa-miR-142-5p, hsa-miR-27b-3p, hsa-miR-203a-3p, hsa-miR-200a-3p, hsa-miR-324-5p
presynaptic membrane assembly	GO:0097105	9	35	97	1102	0.00223688	0.00845878	2.92135	0	hsa-miR-223-3p, hsa-miR-23b-3p, hsa-miR-200a-5p, hsa-miR-155-5p, hsa-miR-200b-3p, hsa-miR-200c-3p, hsa-miR-142-5p, hsa-miR-429, hsa-miR-200a-3p
positive regulation of p38MAPK cascade	GO:1900745	9	35	97	1102	0.00223688	0.00845878	2.92135	0	hsa-miR-145-5p, hsa-miR-155-5p, hsa-miR-199a-3p, hsa-miR-200b-3p, hsa-miR-200c-3p, hsa-miR-1-3p, hsa-miR-429, hsa-miR-203a-3p, hsa-let-7i-5p
multicellular organismal response to stress	GO:0033555	9	35	97	1102	0.00223688	0.00845878	2.92135	0	hsa-miR-223-3p, hsa-miR-23b-3p, hsa-miR-200a-5p, hsa-miR-145-5p, hsa-miR-155-5p, hsa-miR-200c-3p, hsa-miR-142-5p, hsa-miR-429, hsa-miR-200a-3p
central nervous system myelin maintenance	GO:0032286	9	35	97	1102	0.00223688	0.00845878	2.92135	0	hsa-miR-223-3p, hsa-miR-23b-3p, hsa-miR-200a-5p, hsa-miR-145-5p, hsa-miR-155-5p, hsa-miR-200c-3p, hsa-miR-142-5p, hsa-miR-429, hsa-miR-200a-3p
negative regulation of motor neuron apoptotic process	GO:2000672	9	35	97	1102	0.00223688	0.00845878	2.92135	0	hsa-miR-145-5p, hsa-miR-155-5p, hsa-miR-98-5p, hsa-miR-143-3p, hsa-miR-200b-3p, hsa-miR-200c-3p, hsa-miR-429, hsa-miR-200a-3p, hsa-miR-148b-3p
calcium-mediated signaling	GO:0019722	9	35	97	1102	0.00223688	0.00845878	2.92135	0	hsa-miR-223-3p, hsa-let-7f-5p, hsa-miR-145-5p, hsa-miR-155-5p, hsa-miR-98-5p, hsa-miR-143-3p, hsa-miR-145-3p, hsa-miR-1-3p, hsa-miR-203a-3p
positive regulation of transcription elongation by RNA polymerase II	GO:0032968	5	35	31	1102	0.00225571	0.00851833	5.07834	0	hsa-miR-200a-5p, hsa-miR-1290, hsa-miR-27b-3p, hsa-miR-200a-3p, hsa-miR-142-3p
phosphate-containing compound metabolic process	GO:0006796	5	35	31	1102	0.00225571	0.00851833	5.07834	0	hsa-miR-155-5p, hsa-miR-200b-3p, hsa-miR-200c-3p, hsa-miR-429, hsa-miR-200a-3p
somitogenesis	GO:0001756	10	35	117	1102	0.00228144	0.00860961	2.69109	0	hsa-miR-223-3p, hsa-miR-145-5p, hsa-miR-155-5p, hsa-miR-145-3p, hsa-miR-200b-3p, hsa-miR-200c-3p, hsa-miR-142-5p, hsa-miR-1246, hsa-miR-203a-3p, hsa-miR-200a-3p
negative regulation of apoptotic signaling pathway	GO:2001234	11	35	138	1102	0.00231649	0.00872993	2.50973	0	hsa-miR-155-5p, hsa-miR-98-5p, hsa-miR-143-3p, hsa-let-7g-5p, hsa-miR-200b-3p, hsa-miR-200c-3p, hsa-miR-1-3p, hsa-miR-27b-3p, hsa-miR-429, hsa-miR-203a-3p, hsa-miR-338-5p
response to organic cyclic compound	GO:0014070	11	35	138	1102	0.00231649	0.00872993	2.50973	0	hsa-miR-149-5p, hsa-miR-145-5p, hsa-miR-155-5p, hsa-miR-143-3p, hsa-miR-145-3p, hsa-miR-200b-3p, hsa-miR-200c-3p, hsa-miR-1-3p, hsa-miR-27b-3p, hsa-miR-203a-3p, hsa-miR-200a-3p
positive regulation of protein processing	GO:0010954	4	35	19	1102	0.00235865	0.00879278	6.62857	0	hsa-miR-23b-3p, hsa-miR-145-5p, hsa-miR-143-3p, hsa-miR-203a-3p
mesenchymal cell proliferation involved in lung development	GO:0060916	4	35	19	1102	0.00235865	0.00879278	6.62857	0	hsa-miR-200a-5p, hsa-miR-155-5p, hsa-miR-200a-3p, hsa-miR-142-3p
chloride transmembrane transport	GO:1902476	4	35	19	1102	0.00235865	0.00879278	6.62857	0	hsa-miR-223-3p, hsa-miR-145-5p, hsa-miR-1246, hsa-miR-142-3p
vascular associated smooth muscle cell development	GO:0097084	4	35	19	1102	0.00235865	0.00879278	6.62857	0	hsa-miR-145-3p, hsa-miR-200c-3p, hsa-miR-27b-3p, hsa-miR-203a-3p
regulation of T cell differentiation	GO:0045580	4	35	19	1102	0.00235865	0.00879278	6.62857	0	hsa-miR-145-5p, hsa-miR-155-5p, hsa-miR-143-3p, hsa-miR-203a-3p
regulation of cysteine-type endopeptidase activity involved in apoptotic process	GO:0043281	4	35	19	1102	0.00235865	0.00879278	6.62857	0	hsa-miR-145-5p, hsa-miR-143-3p, hsa-miR-429, hsa-miR-450b-5p
negative regulation of nucleotide-binding oligomerization domain containing 2 signaling pathway	GO:0070433	4	35	19	1102	0.00235865	0.00879278	6.62857	0	hsa-miR-200b-3p, hsa-miR-200c-3p, hsa-miR-429, hsa-miR-200a-3p
urogenital system development	GO:0001655	4	35	19	1102	0.00235865	0.00879278	6.62857	0	hsa-miR-155-5p, hsa-miR-200b-3p, hsa-miR-200c-3p, hsa-miR-429
positive regulation of type B pancreatic cell apoptotic process	GO:2000676	4	35	19	1102	0.00235865	0.00879278	6.62857	0	hsa-miR-223-3p, hsa-miR-149-5p, hsa-let-7f-5p, hsa-miR-98-5p
T cell proliferation	GO:0042098	8	35	79	1102	0.00234911	0.00879278	3.18843	0	hsa-miR-23b-3p, hsa-miR-145-5p, hsa-miR-199a-3p, hsa-miR-145-3p, hsa-miR-200b-3p, hsa-miR-200c-3p, hsa-miR-1-3p, hsa-miR-200a-3p
regulation of vascular permeability	GO:0043114	4	35	19	1102	0.00235865	0.00879278	6.62857	0	hsa-miR-23b-3p, hsa-miR-145-5p, hsa-miR-27b-3p, hsa-miR-203a-3p
glutamate secretion	GO:0014047	4	35	19	1102	0.00235865	0.00879278	6.62857	0	hsa-miR-23b-3p, hsa-miR-200c-3p, hsa-miR-1-3p, hsa-miR-200a-3p
regulation of calcium ion import	GO:0090279	4	35	19	1102	0.00235865	0.00879278	6.62857	0	hsa-miR-200a-5p, hsa-miR-200a-3p, hsa-miR-142-3p, hsa-miR-223-5p
dorsal root ganglion development	GO:1990791	4	35	19	1102	0.00235865	0.00879278	6.62857	0	hsa-miR-200a-5p, hsa-miR-200c-3p, hsa-miR-200a-3p, hsa-miR-142-3p
positive regulation of mitochondrial depolarization	GO:0051901	4	35	19	1102	0.00235865	0.00879278	6.62857	0	hsa-miR-223-3p, hsa-miR-199a-3p, hsa-miR-200b-3p, hsa-miR-200c-3p
cellular response to lead ion	GO:0071284	4	35	19	1102	0.00235865	0.00879278	6.62857	0	hsa-miR-155-5p, hsa-miR-199a-3p, hsa-miR-143-3p, hsa-miR-142-5p
positive regulation of receptor internalization	GO:0002092	9	35	98	1102	0.00240766	0.00896944	2.89155	0	hsa-miR-145-5p, hsa-miR-155-5p, hsa-miR-199a-3p, hsa-miR-200b-3p, hsa-miR-200c-3p, hsa-miR-1-3p, hsa-miR-429, hsa-miR-203a-3p, hsa-miR-223-5p
protein sumoylation	GO:0016925	7	35	62	1102	0.00244523	0.009091	3.55484	0	hsa-miR-145-5p, hsa-miR-155-5p, hsa-miR-143-3p, hsa-let-7g-5p, hsa-miR-200c-3p, hsa-miR-1-3p, hsa-miR-142-3p
regulation of peptidyl-tyrosine phosphorylation	GO:0050730	7	35	62	1102	0.00244523	0.009091	3.55484	0	hsa-miR-145-5p, hsa-miR-155-5p, hsa-miR-200b-3p, hsa-miR-200c-3p, hsa-miR-1-3p, hsa-miR-27b-3p, hsa-miR-200a-3p
positive regulation of epithelial to mesenchymal transition involved in endocardial cushion formation	GO:1905007	7	35	62	1102	0.00244523	0.009091	3.55484	0	hsa-miR-145-5p, hsa-let-7g-5p, hsa-miR-142-5p, hsa-miR-27b-3p, hsa-miR-200a-3p, hsa-miR-324-5p, hsa-miR-142-3p
hindbrain development	GO:0030902	6	35	46	1102	0.00246292	0.00911378	4.10683	0	hsa-miR-200a-5p, hsa-miR-155-5p, hsa-miR-200c-3p, hsa-miR-1246, hsa-miR-200a-3p, hsa-miR-142-3p
neurotrophin TRK receptor signaling pathway	GO:0048011	6	35	46	1102	0.00246292	0.00911378	4.10683	0	hsa-miR-23b-3p, hsa-miR-155-5p, hsa-miR-98-5p, hsa-miR-505-3p, hsa-let-7g-5p, hsa-miR-203a-3p
pericardium morphogenesis	GO:0003344	6	35	46	1102	0.00246292	0.00911378	4.10683	0	hsa-miR-23b-3p, hsa-miR-145-5p, hsa-miR-145-3p, hsa-miR-200b-3p, hsa-miR-200c-3p, hsa-miR-27b-3p
embryo development ending in birth or egg hatching	GO:0009792	6	35	46	1102	0.00246292	0.00911378	4.10683	0	hsa-miR-145-5p, hsa-miR-142-5p, hsa-miR-27b-3p, hsa-miR-203a-3p, hsa-miR-200a-3p, hsa-miR-324-5p
release of cytochrome c from mitochondria	GO:0001836	11	35	139	1102	0.00246028	0.00911378	2.49168	0	hsa-miR-149-5p, hsa-miR-98-5p, hsa-miR-143-3p, hsa-let-7g-5p, hsa-miR-200b-3p, hsa-miR-200c-3p, hsa-miR-142-5p, hsa-miR-27b-3p, hsa-miR-429, hsa-miR-203a-3p, hsa-miR-200a-3p
establishment of endothelial barrier	GO:0061028	6	35	46	1102	0.00246292	0.00911378	4.10683	0	hsa-miR-223-3p, hsa-miR-155-5p, hsa-miR-200b-3p, hsa-miR-200c-3p, hsa-miR-27b-3p, hsa-miR-203a-3p
positive regulation of macrophage chemotaxis	GO:0010759	6	35	46	1102	0.00246292	0.00911378	4.10683	0	hsa-miR-155-5p, hsa-miR-98-5p, hsa-miR-199a-3p, hsa-let-7g-5p, hsa-miR-27b-3p, hsa-miR-148b-3p
microglia differentiation	GO:0014004	5	35	32	1102	0.00261243	0.00960909	4.91964	0	hsa-miR-149-5p, hsa-miR-155-5p, hsa-miR-145-3p, hsa-miR-203a-3p, hsa-let-7i-5p
associative learning	GO:0008306	5	35	32	1102	0.00261243	0.00960909	4.91964	0	hsa-miR-155-5p, hsa-miR-200c-3p, hsa-miR-1-3p, hsa-miR-203a-3p, hsa-miR-200a-3p
regulation of cell adhesion mediated by integrin	GO:0033628	5	35	32	1102	0.00261243	0.00960909	4.91964	0	hsa-miR-23b-3p, hsa-miR-505-3p, hsa-miR-200b-3p, hsa-miR-200c-3p, hsa-miR-429
melanocyte migration	GO:0097324	5	35	32	1102	0.00261243	0.00960909	4.91964	0	hsa-miR-200b-3p, hsa-miR-200c-3p, hsa-miR-429, hsa-miR-203a-3p, hsa-miR-200a-3p
embryonic axis specification	GO:0000578	5	35	32	1102	0.00261243	0.00960909	4.91964	0	hsa-miR-200a-5p, hsa-miR-200b-3p, hsa-miR-200a-3p, hsa-miR-142-3p, hsa-miR-148b-3p
regulation of Cdc42 protein signal transduction	GO:0032489	5	35	32	1102	0.00261243	0.00960909	4.91964	0	hsa-miR-199a-3p, hsa-miR-145-3p, hsa-miR-27b-3p, hsa-miR-203a-3p, hsa-miR-338-5p
positive regulation of keratinocyte proliferation	GO:0010838	5	35	32	1102	0.00261243	0.00960909	4.91964	0	hsa-miR-23b-3p, hsa-miR-145-5p, hsa-miR-155-5p, hsa-miR-203a-3p, hsa-miR-200a-3p
regulation of synapse maturation	GO:0090128	5	35	32	1102	0.00261243	0.00960909	4.91964	0	hsa-miR-145-5p, hsa-miR-155-5p, hsa-miR-200c-3p, hsa-miR-1-3p, hsa-miR-148b-3p
cellular response to zinc ion	GO:0071294	5	35	32	1102	0.00261243	0.00960909	4.91964	0	hsa-miR-223-3p, hsa-miR-1290, hsa-miR-200b-3p, hsa-miR-27b-3p, hsa-miR-203a-3p
dendritic spine maintenance	GO:0097062	7	35	63	1102	0.00268802	0.00988053	3.49841	0	hsa-miR-223-3p, hsa-miR-145-5p, hsa-miR-199a-3p, hsa-miR-143-3p, hsa-miR-145-3p, hsa-miR-199b-3p, hsa-miR-223-5p
morphogenesis of an epithelial fold	GO:0060571	6	35	47	1102	0.00275867	0.01012	4.01945	0	hsa-miR-145-5p, hsa-miR-155-5p, hsa-miR-200b-3p, hsa-miR-1246, hsa-miR-27b-3p, hsa-miR-200a-3p
negative regulation of Ras protein signal transduction	GO:0046580	6	35	47	1102	0.00275867	0.01012	4.01945	0	hsa-miR-145-5p, hsa-miR-142-5p, hsa-miR-27b-3p, hsa-miR-200a-3p, hsa-miR-338-5p, hsa-miR-324-5p
regulation of miRNA transcription	GO:1902893	6	35	47	1102	0.00275867	0.01012	4.01945	0	hsa-miR-145-5p, hsa-miR-155-5p, hsa-miR-145-3p, hsa-miR-142-5p, hsa-miR-200a-3p, hsa-let-7i-5p
cellular response to estradiol stimulus	GO:0071392	11	35	141	1102	0.00276999	0.0101548	2.45633	0	hsa-miR-223-3p, hsa-miR-145-5p, hsa-miR-155-5p, hsa-miR-98-5p, hsa-miR-143-3p, hsa-miR-145-3p, hsa-miR-200b-3p, hsa-miR-27b-3p, hsa-miR-203a-3p, hsa-miR-200a-3p, hsa-miR-223-5p
axoneme assembly	GO:0035082	2	35	3	1102	0.00288354	0.010331	20.9905	0	hsa-miR-155-5p, hsa-miR-200a-3p
nephron development	GO:0072006	4	35	20	1102	0.00288198	0.010331	6.29714	0	hsa-miR-145-5p, hsa-miR-199a-3p, hsa-miR-143-3p, hsa-miR-199b-3p
cellular component maintenance	GO:0043954	2	35	3	1102	0.00288354	0.010331	20.9905	0	hsa-miR-145-5p, hsa-miR-1-3p
lung induction	GO:0060492	4	35	20	1102	0.00288198	0.010331	6.29714	0	hsa-miR-200a-5p, hsa-miR-145-5p, hsa-miR-200a-3p, hsa-miR-142-3p
endocytic recycling	GO:0032456	4	35	20	1102	0.00288198	0.010331	6.29714	0	hsa-miR-145-5p, hsa-miR-155-5p, hsa-miR-142-3p, hsa-miR-223-5p
regulation of secretion	GO:0051046	2	35	3	1102	0.00288354	0.010331	20.9905	0	hsa-miR-145-5p, hsa-miR-143-3p
reelin-mediated signaling pathway	GO:0038026	4	35	20	1102	0.00288198	0.010331	6.29714	0	hsa-miR-223-3p, hsa-miR-200b-3p, hsa-miR-200c-3p, hsa-miR-429
male meiosis chromosome segregation	GO:0007060	2	35	3	1102	0.00288354	0.010331	20.9905	0	hsa-miR-155-5p, hsa-miR-148b-3p
deoxyribonucleotide catabolic process	GO:0009264	2	35	3	1102	0.00288354	0.010331	20.9905	0	hsa-miR-155-5p, hsa-miR-574-5p
negative regulation of skeletal muscle cell differentiation	GO:2001015	2	35	3	1102	0.00288354	0.010331	20.9905	0	hsa-miR-145-5p, hsa-miR-1-3p
regulation of lymphocyte migration	GO:2000401	2	35	3	1102	0.00288354	0.010331	20.9905	0	hsa-miR-200b-3p, hsa-miR-200c-3p
regulation of bone remodeling	GO:0046850	4	35	20	1102	0.00288198	0.010331	6.29714	0	hsa-miR-23b-3p, hsa-miR-200c-3p, hsa-miR-1-3p, hsa-miR-200a-3p
maintenance of postsynaptic density structure	GO:0099562	2	35	3	1102	0.00288354	0.010331	20.9905	0	hsa-miR-145-5p, hsa-miR-155-5p
regulation of plasma membrane repair	GO:1905684	2	35	3	1102	0.00288354	0.010331	20.9905	0	hsa-let-7f-5p, hsa-miR-142-3p
salivary gland development	GO:0007431	2	35	3	1102	0.00288354	0.010331	20.9905	0	hsa-miR-145-5p, hsa-miR-155-5p
spinal cord association neuron differentiation	GO:0021527	4	35	20	1102	0.00288198	0.010331	6.29714	0	hsa-miR-223-3p, hsa-miR-200b-3p, hsa-let-7i-5p, hsa-miR-148b-3p
osteoclast fusion	GO:0072675	2	35	3	1102	0.00288354	0.010331	20.9905	0	hsa-miR-155-5p, hsa-miR-200c-3p
regulation of cell growth by extracellular stimulus	GO:0001560	2	35	3	1102	0.00288354	0.010331	20.9905	0	hsa-miR-145-5p, hsa-miR-1-3p
negative regulation of dendrite morphogenesis	GO:0050774	2	35	3	1102	0.00288354	0.010331	20.9905	0	hsa-miR-145-5p, hsa-miR-155-5p
regulation of chemokine production	GO:0032642	4	35	20	1102	0.00288198	0.010331	6.29714	0	hsa-miR-200b-3p, hsa-miR-200c-3p, hsa-miR-1-3p, hsa-miR-203a-3p
skeletal muscle adaptation	GO:0043501	2	35	3	1102	0.00288354	0.010331	20.9905	0	hsa-miR-145-5p, hsa-miR-143-3p
meiotic spindle midzone assembly	GO:0051257	2	35	3	1102	0.00288354	0.010331	20.9905	0	hsa-miR-155-5p, hsa-miR-148b-3p
negative regulation of interleukin-1-mediated signaling pathway	GO:2000660	4	35	20	1102	0.00288198	0.010331	6.29714	0	hsa-miR-223-3p, hsa-miR-149-5p, hsa-let-7f-5p, hsa-miR-98-5p
lymphocyte chemotaxis	GO:0048247	2	35	3	1102	0.00288354	0.010331	20.9905	0	hsa-miR-223-3p, hsa-miR-27b-3p
vesicle transport along actin filament	GO:0030050	2	35	3	1102	0.00288354	0.010331	20.9905	0	hsa-miR-145-5p, hsa-miR-142-3p
negative regulation of Arp2/3 complex-mediated actin nucleation	GO:0034316	2	35	3	1102	0.00288354	0.010331	20.9905	0	hsa-miR-145-5p, hsa-miR-27b-3p
negative regulation of mitotic recombination	GO:0045950	2	35	3	1102	0.00288354	0.010331	20.9905	0	hsa-miR-155-5p, hsa-miR-148b-3p
regulation of oxidative stress-induced intrinsic apoptotic signaling pathway	GO:1902175	2	35	3	1102	0.00288354	0.010331	20.9905	0	hsa-miR-155-5p, hsa-miR-200c-3p
cGAS/STING signaling pathway	GO:0140896	2	35	3	1102	0.00288354	0.010331	20.9905	0	hsa-miR-200c-3p, hsa-miR-203a-3p
myofibril assembly	GO:0030239	2	35	3	1102	0.00288354	0.010331	20.9905	0	hsa-miR-223-3p, hsa-miR-145-5p
daunorubicin metabolic process	GO:0044597	2	35	3	1102	0.00288354	0.010331	20.9905	0	hsa-miR-145-5p, hsa-miR-155-5p
meiotic metaphase I homologous chromosome alignment	GO:0043060	2	35	3	1102	0.00288354	0.010331	20.9905	0	hsa-miR-155-5p, hsa-miR-148b-3p
doxorubicin metabolic process	GO:0044598	2	35	3	1102	0.00288354	0.010331	20.9905	0	hsa-miR-145-5p, hsa-miR-155-5p
peptidyl-serine autophosphorylation	GO:0036289	4	35	20	1102	0.00288198	0.010331	6.29714	0	hsa-miR-223-3p, hsa-miR-1246, hsa-miR-27b-3p, hsa-miR-203a-3p
secretion by lung epithelial cell involved in lung growth	GO:0061033	2	35	3	1102	0.00288354	0.010331	20.9905	0	hsa-miR-145-5p, hsa-miR-155-5p
synapse assembly	GO:0007416	11	35	142	1102	0.00293647	0.0105138	2.43903	0	hsa-miR-223-3p, hsa-miR-23b-3p, hsa-miR-200a-5p, hsa-miR-145-5p, hsa-miR-155-5p, hsa-miR-200c-3p, hsa-miR-142-5p, hsa-miR-1-3p, hsa-miR-429, hsa-miR-203a-3p, hsa-miR-200a-3p
DNA damage checkpoint signaling	GO:0000077	7	35	64	1102	0.00294913	0.0105523	3.44375	0	hsa-miR-223-3p, hsa-miR-155-5p, hsa-miR-98-5p, hsa-miR-199a-3p, hsa-miR-505-3p, hsa-miR-203a-3p, hsa-miR-200a-3p
postsynaptic specialization assembly	GO:0098698	3	35	10	1102	0.00302633	0.0106355	9.44571	0	hsa-miR-200b-3p, hsa-miR-200c-3p, hsa-miR-429
progesterone receptor signaling pathway	GO:0050847	5	35	33	1102	0.00300868	0.0106355	4.77056	0	hsa-miR-23b-3p, hsa-miR-199a-3p, hsa-miR-200c-3p, hsa-miR-27b-3p, hsa-miR-203a-3p
response to folic acid	GO:0051593	3	35	10	1102	0.00302633	0.0106355	9.44571	0	hsa-miR-149-5p, hsa-miR-203a-3p, hsa-let-7i-5p
positive regulation of cell cycle	GO:0045787	8	35	82	1102	0.00299546	0.0106355	3.07178	0	hsa-miR-145-5p, hsa-miR-155-5p, hsa-miR-98-5p, hsa-miR-200b-3p, hsa-miR-142-5p, hsa-miR-200a-3p, hsa-miR-324-5p, hsa-let-7i-5p
response to butyrate	GO:1903544	3	35	10	1102	0.00302633	0.0106355	9.44571	0	hsa-miR-1-3p, hsa-miR-203a-3p, hsa-miR-148b-3p
thrombopoietin-mediated signaling pathway	GO:0038163	3	35	10	1102	0.00302633	0.0106355	9.44571	0	hsa-let-7f-5p, hsa-miR-98-5p, hsa-miR-1-3p
icosanoid biosynthetic process	GO:0046456	3	35	10	1102	0.00302633	0.0106355	9.44571	0	hsa-miR-145-5p, hsa-miR-143-3p, hsa-miR-1-3p
cellular response to iron ion	GO:0071281	3	35	10	1102	0.00302633	0.0106355	9.44571	0	hsa-miR-200b-3p, hsa-miR-200c-3p, hsa-miR-200a-3p
basophil homeostasis	GO:1990960	3	35	10	1102	0.00302633	0.0106355	9.44571	0	hsa-let-7f-5p, hsa-miR-98-5p, hsa-miR-1-3p
rhombomere 5 development	GO:0021571	3	35	10	1102	0.00302633	0.0106355	9.44571	0	hsa-miR-223-3p, hsa-miR-155-5p, hsa-let-7g-5p
response to cholecystokinin	GO:0061847	3	35	10	1102	0.00302633	0.0106355	9.44571	0	hsa-miR-223-3p, hsa-miR-23b-3p, hsa-miR-98-5p
multicellular organismal-level iron ion homeostasis	GO:0060586	5	35	33	1102	0.00300868	0.0106355	4.77056	0	hsa-miR-145-5p, hsa-miR-155-5p, hsa-miR-200b-3p, hsa-miR-200c-3p, hsa-miR-200a-3p
regulation of microglial cell activation	GO:1903978	5	35	33	1102	0.00300868	0.0106355	4.77056	0	hsa-miR-223-3p, hsa-miR-149-5p, hsa-let-7f-5p, hsa-miR-98-5p, hsa-miR-203a-3p
helper T cell diapedesis	GO:0035685	3	35	10	1102	0.00302633	0.0106355	9.44571	0	hsa-miR-200b-3p, hsa-miR-200c-3p, hsa-miR-429
notochord development	GO:0030903	5	35	33	1102	0.00300868	0.0106355	4.77056	0	hsa-miR-145-5p, hsa-miR-199a-3p, hsa-miR-145-3p, hsa-miR-1-3p, hsa-miR-200a-3p
regulation of intracellular estrogen receptor signaling pathway	GO:0033146	3	35	10	1102	0.00302633	0.0106355	9.44571	0	hsa-miR-223-3p, hsa-miR-23b-3p, hsa-miR-203a-3p
protein localization to chromosome, telomeric region	GO:0070198	3	35	10	1102	0.00302633	0.0106355	9.44571	0	hsa-miR-200c-3p, hsa-miR-1-3p, hsa-miR-200a-3p
toll-like receptor 3 signaling pathway	GO:0034138	5	35	33	1102	0.00300868	0.0106355	4.77056	0	hsa-miR-143-3p, hsa-miR-1180-3p, hsa-miR-200b-3p, hsa-miR-200c-3p, hsa-miR-203a-3p
branching involved in labyrinthine layer morphogenesis	GO:0060670	5	35	33	1102	0.00300868	0.0106355	4.77056	0	hsa-let-7f-5p, hsa-miR-98-5p, hsa-miR-203a-3p, hsa-miR-200a-3p, hsa-miR-324-5p
positive regulation of platelet-derived growth factor receptor-beta signaling pathway	GO:2000588	3	35	10	1102	0.00302633	0.0106355	9.44571	0	hsa-miR-23b-3p, hsa-miR-27b-3p, hsa-miR-203a-3p
axonal fasciculation	GO:0007413	5	35	33	1102	0.00300868	0.0106355	4.77056	0	hsa-miR-155-5p, hsa-miR-98-5p, hsa-miR-145-3p, hsa-let-7g-5p, hsa-miR-338-5p
omega-hydroxylase P450 pathway	GO:0097267	3	35	10	1102	0.00302633	0.0106355	9.44571	0	hsa-miR-155-5p, hsa-miR-143-3p, hsa-miR-27b-3p
cerebellar neuron development	GO:0098749	3	35	10	1102	0.00302633	0.0106355	9.44571	0	hsa-miR-200b-3p, hsa-miR-200c-3p, hsa-miR-429
lymphocyte migration into lymphoid organs	GO:0097021	3	35	10	1102	0.00302633	0.0106355	9.44571	0	hsa-miR-223-3p, hsa-miR-145-5p, hsa-miR-27b-3p
bicarbonate transport	GO:0015701	3	35	10	1102	0.00302633	0.0106355	9.44571	0	hsa-miR-223-3p, hsa-miR-145-5p, hsa-miR-1246
embryonic heart tube morphogenesis	GO:0003143	5	35	33	1102	0.00300868	0.0106355	4.77056	0	hsa-miR-200a-5p, hsa-miR-199a-3p, hsa-miR-145-3p, hsa-miR-200a-3p, hsa-miR-148b-3p
response to muscle inactivity	GO:0014870	3	35	10	1102	0.00302633	0.0106355	9.44571	0	hsa-miR-1-3p, hsa-miR-203a-3p, hsa-miR-148b-3p
embryonic heart tube anterior/posterior pattern specification	GO:0035054	3	35	10	1102	0.00302633	0.0106355	9.44571	0	hsa-miR-200b-3p, hsa-miR-200c-3p, hsa-miR-1-3p
placenta blood vessel development	GO:0060674	6	35	48	1102	0.00308054	0.0107917	3.93571	0	hsa-miR-23b-3p, hsa-let-7f-5p, hsa-miR-145-5p, hsa-miR-27b-3p, hsa-miR-203a-3p, hsa-miR-324-5p
genomic imprinting	GO:0071514	6	35	48	1102	0.00308054	0.0107917	3.93571	0	hsa-miR-223-3p, hsa-miR-145-5p, hsa-miR-155-5p, hsa-miR-143-3p, hsa-miR-200b-3p, hsa-miR-200c-3p
positive regulation of protein dephosphorylation	GO:0035307	6	35	48	1102	0.00308054	0.0107917	3.93571	0	hsa-miR-200b-3p, hsa-miR-200c-3p, hsa-miR-1-3p, hsa-miR-27b-3p, hsa-miR-429, hsa-miR-200a-3p
negative regulation of cell proliferation involved in heart valve morphogenesis	GO:0003252	6	35	48	1102	0.00308054	0.0107917	3.93571	0	hsa-miR-23b-3p, hsa-miR-145-5p, hsa-miR-145-3p, hsa-miR-200b-3p, hsa-miR-200c-3p, hsa-miR-27b-3p
response to reactive oxygen species	GO:0000302	6	35	48	1102	0.00308054	0.0107917	3.93571	0	hsa-miR-23b-3p, hsa-miR-155-5p, hsa-miR-199a-3p, hsa-miR-200c-3p, hsa-miR-142-5p, hsa-miR-429
positive regulation of endothelial cell chemotaxis by VEGF-activated vascular endothelial growth factor receptor signaling pathway	GO:0038033	7	35	65	1102	0.00322948	0.0112634	3.39077	0	hsa-miR-145-5p, hsa-miR-199a-3p, hsa-miR-200b-3p, hsa-miR-200c-3p, hsa-miR-1-3p, hsa-miR-429, hsa-miR-203a-3p
lymph vessel morphogenesis	GO:0036303	7	35	65	1102	0.00322948	0.0112634	3.39077	0	hsa-miR-145-5p, hsa-miR-199a-3p, hsa-miR-200b-3p, hsa-miR-200c-3p, hsa-miR-1-3p, hsa-miR-429, hsa-miR-203a-3p
transport across blood-brain barrier	GO:0150104	7	35	65	1102	0.00322948	0.0112634	3.39077	0	hsa-miR-223-3p, hsa-miR-145-5p, hsa-miR-200c-3p, hsa-miR-1-3p, hsa-miR-338-5p, hsa-miR-142-3p, hsa-miR-148b-3p
regulation of endothelial cell differentiation	GO:0045601	7	35	65	1102	0.00322948	0.0112634	3.39077	0	hsa-miR-145-5p, hsa-miR-199a-3p, hsa-miR-200b-3p, hsa-miR-200c-3p, hsa-miR-1-3p, hsa-miR-429, hsa-miR-203a-3p
basophil chemotaxis	GO:0002575	7	35	65	1102	0.00322948	0.0112634	3.39077	0	hsa-miR-145-5p, hsa-miR-199a-3p, hsa-miR-200b-3p, hsa-miR-200c-3p, hsa-miR-1-3p, hsa-miR-429, hsa-miR-203a-3p
osteoblast development	GO:0002076	7	35	65	1102	0.00322948	0.0112634	3.39077	0	hsa-miR-23b-3p, hsa-miR-145-5p, hsa-miR-155-5p, hsa-miR-145-3p, hsa-miR-142-5p, hsa-miR-203a-3p, hsa-miR-200a-3p
negative regulation of blood-brain barrier permeability	GO:1905604	7	35	65	1102	0.00322948	0.0112634	3.39077	0	hsa-miR-145-5p, hsa-miR-199a-3p, hsa-miR-200b-3p, hsa-miR-200c-3p, hsa-miR-1-3p, hsa-miR-429, hsa-miR-203a-3p
digestive tract morphogenesis	GO:0048546	11	35	144	1102	0.00329413	0.0114744	2.40516	0	hsa-miR-145-5p, hsa-miR-155-5p, hsa-miR-98-5p, hsa-miR-143-3p, hsa-miR-200b-3p, hsa-miR-200c-3p, hsa-miR-142-5p, hsa-miR-27b-3p, hsa-miR-429, hsa-miR-200a-3p, hsa-miR-324-5p
odontogenesis of dentin-containing tooth	GO:0042475	11	35	144	1102	0.00329413	0.0114744	2.40516	0	hsa-miR-23b-3p, hsa-miR-200a-5p, hsa-miR-145-5p, hsa-miR-155-5p, hsa-miR-200c-3p, hsa-miR-1-3p, hsa-miR-203a-3p, hsa-miR-200a-3p, hsa-miR-324-5p, hsa-miR-142-3p, hsa-let-7i-5p
intracellular iron ion homeostasis	GO:0006879	10	35	123	1102	0.0033518	0.0116605	2.55981	0	hsa-miR-145-5p, hsa-miR-155-5p, hsa-miR-98-5p, hsa-let-7g-5p, hsa-miR-200b-3p, hsa-miR-200c-3p, hsa-miR-142-5p, hsa-miR-429, hsa-miR-203a-3p, hsa-miR-200a-3p
locomotory behavior	GO:0007626	10	35	123	1102	0.0033518	0.0116605	2.55981	0	hsa-miR-223-3p, hsa-miR-149-5p, hsa-miR-23b-3p, hsa-miR-200a-5p, hsa-miR-155-5p, hsa-miR-200c-3p, hsa-miR-142-5p, hsa-miR-1-3p, hsa-miR-429, hsa-miR-200a-3p
cellular response to alkaloid	GO:0071312	5	35	34	1102	0.00344693	0.0118941	4.63025	0	hsa-miR-145-5p, hsa-miR-155-5p, hsa-miR-143-3p, hsa-let-7g-5p, hsa-miR-1-3p
lymphocyte homeostasis	GO:0002260	5	35	34	1102	0.00344693	0.0118941	4.63025	0	hsa-miR-223-3p, hsa-miR-200b-3p, hsa-miR-200c-3p, hsa-miR-429, hsa-miR-200a-3p
regulation of protein stability	GO:0031647	14	35	214	1102	0.00343751	0.0118941	2.05981	0	hsa-miR-223-3p, hsa-miR-23b-3p, hsa-miR-200a-5p, hsa-miR-155-5p, hsa-miR-98-5p, hsa-miR-199a-3p, hsa-miR-143-3p, hsa-let-7g-5p, hsa-miR-200b-3p, hsa-miR-200c-3p, hsa-miR-142-5p, hsa-miR-1-3p, hsa-miR-429, hsa-miR-200a-3p
DNA recombination	GO:0006310	6	35	49	1102	0.00342995	0.0118941	3.85539	0	hsa-miR-145-5p, hsa-miR-155-5p, hsa-miR-574-5p, hsa-miR-27b-3p, hsa-miR-200a-3p, hsa-miR-142-3p
coronary vasculature development	GO:0060976	5	35	34	1102	0.00344693	0.0118941	4.63025	0	hsa-miR-223-3p, hsa-let-7f-5p, hsa-miR-1271-5p, hsa-miR-324-5p, hsa-let-7i-5p
glial cell fate specification	GO:0021780	5	35	34	1102	0.00344693	0.0118941	4.63025	0	hsa-miR-223-3p, hsa-miR-145-5p, hsa-miR-145-3p, hsa-miR-1-3p, hsa-miR-1246
trophectodermal cell differentiation	GO:0001829	5	35	34	1102	0.00344693	0.0118941	4.63025	0	hsa-miR-223-3p, hsa-miR-199a-3p, hsa-miR-143-3p, hsa-miR-1-3p, hsa-miR-200a-3p
integrated stress response signaling	GO:0140467	6	35	49	1102	0.00342995	0.0118941	3.85539	0	hsa-miR-223-3p, hsa-miR-155-5p, hsa-miR-200b-3p, hsa-miR-142-5p, hsa-miR-1-3p, hsa-miR-203a-3p
positive regulation of transcription initiation by RNA polymerase II	GO:0060261	5	35	34	1102	0.00344693	0.0118941	4.63025	0	hsa-miR-149-5p, hsa-miR-155-5p, hsa-miR-200c-3p, hsa-miR-1-3p, hsa-miR-200a-3p
positive regulation of type I interferon production	GO:0032481	6	35	49	1102	0.00342995	0.0118941	3.85539	0	hsa-miR-149-5p, hsa-miR-155-5p, hsa-miR-200b-3p, hsa-miR-200c-3p, hsa-miR-429, hsa-miR-203a-3p
neutrophil mediated immunity	GO:0002446	5	35	34	1102	0.00344693	0.0118941	4.63025	0	hsa-miR-223-3p, hsa-miR-149-5p, hsa-let-7f-5p, hsa-miR-145-5p, hsa-miR-98-5p
positive regulation of dendritic spine development	GO:0060999	5	35	34	1102	0.00344693	0.0118941	4.63025	0	hsa-miR-155-5p, hsa-miR-199a-3p, hsa-miR-200c-3p, hsa-miR-338-5p, hsa-let-7i-5p
positive regulation of telomere maintenance	GO:0032206	5	35	34	1102	0.00344693	0.0118941	4.63025	0	hsa-miR-145-5p, hsa-miR-155-5p, hsa-miR-200c-3p, hsa-miR-200a-3p, hsa-let-7i-5p
regulation of heart contraction	GO:0008016	4	35	21	1102	0.00348002	0.0119189	5.99728	0	hsa-miR-155-5p, hsa-miR-142-5p, hsa-miR-1-3p, hsa-miR-200a-3p
osteoclast development	GO:0036035	4	35	21	1102	0.00348002	0.0119189	5.99728	0	hsa-miR-23b-3p, hsa-miR-155-5p, hsa-miR-1-3p, hsa-miR-203a-3p
epithelial fluid transport	GO:0042045	4	35	21	1102	0.00348002	0.0119189	5.99728	0	hsa-let-7f-5p, hsa-miR-155-5p, hsa-miR-98-5p, hsa-miR-1-3p
animal organ development	GO:0048513	4	35	21	1102	0.00348002	0.0119189	5.99728	0	hsa-miR-200b-3p, hsa-miR-200c-3p, hsa-miR-200a-3p, hsa-miR-338-5p
acinar cell differentiation	GO:0090425	4	35	21	1102	0.00348002	0.0119189	5.99728	0	hsa-miR-200a-5p, hsa-miR-27b-3p, hsa-miR-200a-3p, hsa-miR-142-3p
epithelium development	GO:0060429	4	35	21	1102	0.00348002	0.0119189	5.99728	0	hsa-miR-200b-3p, hsa-miR-1-3p, hsa-miR-203a-3p, hsa-miR-200a-3p
mitochondrial transcription	GO:0006390	4	35	21	1102	0.00348002	0.0119189	5.99728	0	hsa-miR-223-3p, hsa-miR-155-5p, hsa-miR-199a-3p, hsa-miR-200a-3p
regulation of lamellipodium morphogenesis	GO:2000392	4	35	21	1102	0.00348002	0.0119189	5.99728	0	hsa-miR-145-5p, hsa-miR-199a-3p, hsa-miR-143-3p, hsa-miR-27b-3p
skeletal muscle tissue regeneration	GO:0043403	4	35	21	1102	0.00348002	0.0119189	5.99728	0	hsa-miR-23b-3p, hsa-miR-145-5p, hsa-miR-1-3p, hsa-miR-200a-3p
positive regulation of neuron migration	GO:2001224	4	35	21	1102	0.00348002	0.0119189	5.99728	0	hsa-miR-223-3p, hsa-miR-155-5p, hsa-miR-200c-3p, hsa-miR-27b-3p
cleavage furrow formation	GO:0036089	4	35	21	1102	0.00348002	0.0119189	5.99728	0	hsa-miR-155-5p, hsa-miR-200b-3p, hsa-miR-200c-3p, hsa-let-7i-5p
angiogenesis involved in wound healing	GO:0060055	4	35	21	1102	0.00348002	0.0119189	5.99728	0	hsa-miR-98-5p, hsa-miR-1-3p, hsa-miR-27b-3p, hsa-miR-200a-3p
positive regulation of proteasomal ubiquitin-dependent protein catabolic process	GO:0032436	11	35	145	1102	0.00348591	0.0119316	2.38857	0	hsa-miR-145-5p, hsa-miR-155-5p, hsa-miR-98-5p, hsa-miR-199a-3p, hsa-miR-143-3p, hsa-miR-505-3p, hsa-miR-1-3p, hsa-miR-1246, hsa-miR-429, hsa-miR-200a-3p, hsa-miR-142-3p
apoptotic mitochondrial changes	GO:0008637	8	35	84	1102	0.00349917	0.0119548	2.99864	0	hsa-miR-98-5p, hsa-miR-199a-3p, hsa-miR-143-3p, hsa-miR-505-3p, hsa-let-7g-5p, hsa-miR-199b-3p, hsa-miR-1-3p, hsa-miR-429
long-term synaptic potentiation	GO:0060291	8	35	84	1102	0.00349917	0.0119548	2.99864	0	hsa-miR-23b-3p, hsa-miR-145-5p, hsa-miR-155-5p, hsa-miR-199a-3p, hsa-miR-143-3p, hsa-miR-200c-3p, hsa-miR-27b-3p, hsa-miR-223-5p
positive regulation of type II interferon production	GO:0032729	8	35	84	1102	0.00349917	0.0119548	2.99864	0	hsa-miR-155-5p, hsa-miR-143-3p, hsa-miR-145-3p, hsa-miR-200c-3p, hsa-miR-1-3p, hsa-miR-203a-3p, hsa-miR-151a-3p, hsa-let-7i-5p
amyloid-beta clearance	GO:0097242	7	35	66	1102	0.00353001	0.0120229	3.33939	0	hsa-miR-223-3p, hsa-miR-145-5p, hsa-miR-143-3p, hsa-miR-145-3p, hsa-miR-27b-3p, hsa-miR-338-5p, hsa-miR-223-5p
regulation of epithelial cell proliferation	GO:0050678	7	35	66	1102	0.00353001	0.0120229	3.33939	0	hsa-miR-145-5p, hsa-miR-155-5p, hsa-miR-143-3p, hsa-miR-145-3p, hsa-miR-142-5p, hsa-miR-1-3p, hsa-miR-200a-3p
response to cAMP	GO:0051591	7	35	66	1102	0.00353001	0.0120229	3.33939	0	hsa-miR-223-3p, hsa-miR-23b-3p, hsa-miR-145-5p, hsa-miR-155-5p, hsa-miR-143-3p, hsa-miR-203a-3p, hsa-miR-200a-3p
positive regulation of insulin receptor signaling pathway	GO:0046628	7	35	66	1102	0.00353001	0.0120229	3.33939	0	hsa-miR-23b-3p, hsa-miR-145-5p, hsa-miR-143-3p, hsa-miR-505-3p, hsa-miR-200c-3p, hsa-miR-142-5p, hsa-miR-203a-3p
negative regulation of establishment of endothelial barrier	GO:1903141	7	35	66	1102	0.00353001	0.0120229	3.33939	0	hsa-miR-145-5p, hsa-miR-199a-3p, hsa-miR-200b-3p, hsa-miR-200c-3p, hsa-miR-1-3p, hsa-miR-429, hsa-miR-203a-3p
cholesterol homeostasis	GO:0042632	10	35	124	1102	0.0035644	0.0121251	2.53917	0	hsa-miR-223-3p, hsa-miR-23b-3p, hsa-miR-155-5p, hsa-miR-199a-3p, hsa-miR-143-3p, hsa-miR-200c-3p, hsa-miR-142-5p, hsa-miR-1-3p, hsa-miR-27b-3p, hsa-miR-203a-3p
response to leptin	GO:0044321	10	35	124	1102	0.0035644	0.0121251	2.53917	0	hsa-miR-223-3p, hsa-miR-23b-3p, hsa-let-7f-5p, hsa-miR-155-5p, hsa-miR-98-5p, hsa-miR-199a-3p, hsa-miR-145-3p, hsa-miR-200c-3p, hsa-miR-142-5p, hsa-miR-1-3p
BMP signaling pathway	GO:0030509	12	35	168	1102	0.00362112	0.0123105	2.24898	0	hsa-miR-223-3p, hsa-miR-23b-3p, hsa-miR-145-5p, hsa-miR-155-5p, hsa-miR-145-3p, hsa-miR-200b-3p, hsa-miR-200c-3p, hsa-miR-27b-3p, hsa-miR-203a-3p, hsa-miR-200a-3p, hsa-let-7i-5p, hsa-miR-148b-3p
regulation of JNK cascade	GO:0046328	9	35	104	1102	0.00366619	0.012456	2.72473	0	hsa-miR-223-3p, hsa-miR-145-5p, hsa-miR-155-5p, hsa-miR-143-3p, hsa-miR-145-3p, hsa-miR-200b-3p, hsa-miR-27b-3p, hsa-miR-200a-3p, hsa-miR-223-5p
hematopoietic stem cell differentiation	GO:0060218	11	35	146	1102	0.00368673	0.0125181	2.37221	0	hsa-miR-223-3p, hsa-miR-145-5p, hsa-miR-98-5p, hsa-miR-143-3p, hsa-miR-145-3p, hsa-miR-200b-3p, hsa-miR-200c-3p, hsa-miR-1-3p, hsa-miR-429, hsa-miR-203a-3p, hsa-miR-200a-3p
astrocyte differentiation	GO:0048708	8	35	85	1102	0.00377483	0.0128094	2.96336	0	hsa-miR-223-3p, hsa-miR-23b-3p, hsa-miR-145-5p, hsa-miR-199a-3p, hsa-miR-145-3p, hsa-miR-200b-3p, hsa-miR-200c-3p, hsa-miR-27b-3p
response to peptide hormone	GO:0043434	10	35	125	1102	0.00378778	0.0128454	2.51886	0	hsa-miR-223-3p, hsa-miR-145-5p, hsa-miR-155-5p, hsa-miR-199a-3p, hsa-miR-143-3p, hsa-miR-200b-3p, hsa-miR-200c-3p, hsa-miR-1-3p, hsa-miR-203a-3p, hsa-miR-200a-3p
antimicrobial humoral immune response mediated by antimicrobial peptide	GO:0061844	6	35	50	1102	0.00380835	0.0128756	3.77829	0	hsa-miR-223-3p, hsa-let-7f-5p, hsa-miR-155-5p, hsa-miR-98-5p, hsa-miR-1-3p, hsa-miR-27b-3p
negative regulation of cGAS/STING signaling pathway	GO:0160049	6	35	50	1102	0.00380835	0.0128756	3.77829	0	hsa-miR-223-3p, hsa-miR-199a-3p, hsa-miR-143-3p, hsa-miR-429, hsa-miR-203a-3p, hsa-let-7i-5p
brown fat cell differentiation	GO:0050873	6	35	50	1102	0.00380835	0.0128756	3.77829	0	hsa-miR-223-3p, hsa-miR-145-5p, hsa-miR-155-5p, hsa-miR-199a-3p, hsa-miR-143-3p, hsa-miR-1-3p
negative regulation of cardiac muscle cell apoptotic process	GO:0010667	6	35	50	1102	0.00380835	0.0128756	3.77829	0	hsa-miR-145-5p, hsa-miR-155-5p, hsa-miR-200b-3p, hsa-miR-200c-3p, hsa-miR-142-5p, hsa-miR-1-3p
androgen receptor signaling pathway	GO:0030521	6	35	50	1102	0.00380835	0.0128756	3.77829	0	hsa-miR-145-5p, hsa-miR-155-5p, hsa-miR-199a-3p, hsa-miR-200b-3p, hsa-miR-200c-3p, hsa-miR-1246
negative regulation of T cell proliferation	GO:0042130	7	35	67	1102	0.00385165	0.0129902	3.28955	0	hsa-miR-155-5p, hsa-miR-98-5p, hsa-miR-200b-3p, hsa-miR-200a-3p, hsa-miR-338-5p, hsa-miR-324-5p, hsa-miR-148b-3p
cellular response to peptide	GO:1901653	7	35	67	1102	0.00385165	0.0129902	3.28955	0	hsa-miR-145-5p, hsa-miR-199a-3p, hsa-miR-143-3p, hsa-miR-200b-3p, hsa-miR-200c-3p, hsa-miR-429, hsa-miR-200a-3p
regulation of nitric oxide mediated signal transduction	GO:0010749	7	35	67	1102	0.00385165	0.0129902	3.28955	0	hsa-miR-145-5p, hsa-miR-199a-3p, hsa-miR-200b-3p, hsa-miR-200c-3p, hsa-miR-1-3p, hsa-miR-429, hsa-miR-203a-3p
primitive erythrocyte differentiation	GO:0060319	7	35	67	1102	0.00385165	0.0129902	3.28955	0	hsa-miR-145-5p, hsa-miR-199a-3p, hsa-miR-200b-3p, hsa-miR-200c-3p, hsa-miR-1-3p, hsa-miR-429, hsa-miR-203a-3p
negative regulation of cAMP-dependent protein kinase activity	GO:2000480	5	35	35	1102	0.00392967	0.013221	4.49796	0	hsa-miR-23b-3p, hsa-miR-155-5p, hsa-miR-200c-3p, hsa-miR-142-5p, hsa-miR-1246
glial cell differentiation	GO:0010001	5	35	35	1102	0.00392967	0.013221	4.49796	0	hsa-miR-23b-3p, hsa-miR-145-5p, hsa-miR-200c-3p, hsa-miR-1246, hsa-miR-203a-3p
organ induction	GO:0001759	5	35	35	1102	0.00392967	0.013221	4.49796	0	hsa-miR-149-5p, hsa-miR-145-5p, hsa-miR-1-3p, hsa-miR-203a-3p, hsa-miR-338-5p
positive regulation of miRNA catabolic process	GO:2000627	5	35	35	1102	0.00392967	0.013221	4.49796	0	hsa-miR-200b-3p, hsa-miR-200c-3p, hsa-miR-429, hsa-miR-203a-3p, hsa-miR-200a-3p
B cell differentiation	GO:0030183	10	35	126	1102	0.00402233	0.0135245	2.49887	0	hsa-miR-223-3p, hsa-miR-145-5p, hsa-miR-155-5p, hsa-miR-98-5p, hsa-miR-143-3p, hsa-miR-200b-3p, hsa-miR-1-3p, hsa-miR-429, hsa-miR-200a-3p, hsa-miR-148b-3p
tissue development	GO:0009888	3	35	11	1102	0.00407084	0.0135392	8.58701	0	hsa-let-7f-5p, hsa-miR-98-5p, hsa-miR-27b-3p
negative regulation of MHC class II biosynthetic process	GO:0045347	3	35	11	1102	0.00407084	0.0135392	8.58701	0	hsa-miR-145-5p, hsa-miR-155-5p, hsa-miR-98-5p
nitric oxide mediated signal transduction	GO:0007263	3	35	11	1102	0.00407084	0.0135392	8.58701	0	hsa-miR-155-5p, hsa-miR-145-3p, hsa-miR-200c-3p
cholesterol import	GO:0070508	3	35	11	1102	0.00407084	0.0135392	8.58701	0	hsa-miR-223-3p, hsa-miR-145-5p, hsa-miR-27b-3p
positive regulation of skeletal muscle acetylcholine-gated channel clustering	GO:1904395	3	35	11	1102	0.00407084	0.0135392	8.58701	0	hsa-miR-200b-3p, hsa-miR-200c-3p, hsa-miR-429
positive regulation of establishment of T cell polarity	GO:1903905	3	35	11	1102	0.00407084	0.0135392	8.58701	0	hsa-miR-143-3p, hsa-miR-142-5p, hsa-miR-203a-3p
vesicle organization	GO:0016050	3	35	11	1102	0.00407084	0.0135392	8.58701	0	hsa-miR-199a-3p, hsa-miR-203a-3p, hsa-miR-142-3p
Golgi reassembly	GO:0090168	3	35	11	1102	0.00407084	0.0135392	8.58701	0	hsa-miR-155-5p, hsa-miR-200c-3p, hsa-miR-1-3p
regulation of postsynapse organization	GO:0099175	8	35	86	1102	0.00406724	0.0135392	2.9289	0	hsa-miR-145-5p, hsa-miR-155-5p, hsa-miR-199a-3p, hsa-miR-143-3p, hsa-miR-27b-3p, hsa-miR-429, hsa-miR-203a-3p, hsa-miR-142-3p
acetylcholine receptor signaling pathway	GO:0095500	3	35	11	1102	0.00407084	0.0135392	8.58701	0	hsa-miR-200b-3p, hsa-miR-200c-3p, hsa-miR-429
[truncated: 773 more rows]

## Sheet: SIG-Enrich-Output-GO_CC
description	annotation_id	genes_found	input_size	term_genes	universe	pval	pval_adj	relative_enrichment	annotsbias	genes
[truncated: 289 more rows]

[truncated: 4 more sheets: SIG-Enrich-Output-GO_MF, TOP-SELECTED-30-GO-BP, TOP-SELECTED-30-GO-CC, TOP-SELECTED-30-GO-MF]
