# Supplementary material for: Salivary MicroRNA Reflects Neurodevelopment and Oral Health Traits in Children With Autism
Source: Int Dent J. 2026 May 20;76(4):109632. doi: 10.1016/j.identj.2026.109632 (PMC13217594; doi:10.1016/j.identj.2026.109632)
Supplement: Supplementary file 3 [file mmc3.xlsx]

## Sheet: SIG-Enrich-Output-KEGG
description	annotation_id	genes_found	input_size	term_genes	universe	pval	pval_adj	relative_enrichment	annotsbias	genes
Cytoskeleton in muscle cells	hsa04820	18	34	121	754	3.60447e-07	7.96587e-05	3.29898	0	hsa-miR-223-3p, hsa-miR-23b-3p, hsa-let-7f-5p, hsa-miR-145-5p, hsa-miR-155-5p, hsa-miR-98-5p, hsa-miR-199a-3p, hsa-miR-143-3p, hsa-let-7g-5p, hsa-miR-199b-3p, hsa-miR-200b-3p, hsa-miR-200c-3p, hsa-miR-142-5p, hsa-miR-1-3p, hsa-miR-27b-3p, hsa-miR-200a-3p, hsa-miR-142-3p, hsa-miR-148b-3p
Malaria	hsa05144	20	34	146	754	2.04092e-07	7.96587e-05	3.03787	0	hsa-miR-223-3p, hsa-miR-149-5p, hsa-miR-23b-3p, hsa-let-7f-5p, hsa-miR-145-5p, hsa-miR-155-5p, hsa-miR-98-5p, hsa-miR-199a-3p, hsa-miR-143-3p, hsa-miR-145-3p, hsa-let-7g-5p, hsa-miR-142-5p, hsa-miR-1-3p, hsa-miR-27b-3p, hsa-miR-203a-3p, hsa-miR-200a-3p, hsa-miR-338-5p, hsa-miR-324-5p, hsa-miR-142-3p, hsa-let-7i-5p
Phagosome	hsa04145	16	34	100	754	8.55302e-07	9.45109e-05	3.54824	0	hsa-miR-223-3p, hsa-miR-200a-5p, hsa-miR-145-5p, hsa-miR-155-5p, hsa-miR-98-5p, hsa-miR-143-3p, hsa-miR-145-3p, hsa-let-7g-5p, hsa-miR-200b-3p, hsa-miR-200c-3p, hsa-miR-142-5p, hsa-miR-1-3p, hsa-miR-27b-3p, hsa-miR-142-3p, hsa-let-7i-5p, hsa-miR-148b-3p
Pathogenic Escherichia coli infection	hsa05130	23	34	209	754	7.96692e-07	9.45109e-05	2.44047	0	hsa-miR-223-3p, hsa-miR-149-5p, hsa-miR-23b-3p, hsa-let-7f-5p, hsa-miR-145-5p, hsa-miR-155-5p, hsa-miR-98-5p, hsa-miR-199a-3p, hsa-miR-143-3p, hsa-miR-505-3p, hsa-miR-145-3p, hsa-let-7g-5p, hsa-miR-200b-3p, hsa-miR-200c-3p, hsa-miR-142-5p, hsa-miR-1-3p, hsa-miR-429, hsa-miR-203a-3p, hsa-miR-200a-3p, hsa-miR-338-5p, hsa-miR-142-3p, hsa-let-7i-5p, hsa-miR-148b-3p
Asthma	hsa05310	8	34	23	754	2.21851e-06	0.00016343	7.71355	0	hsa-let-7f-5p, hsa-miR-145-5p, hsa-miR-98-5p, hsa-miR-143-3p, hsa-let-7g-5p, hsa-miR-429, hsa-miR-203a-3p, hsa-let-7i-5p
Prion disease	hsa05020	22	34	201	754	2.13427e-06	0.00016343	2.42728	0	hsa-miR-223-3p, hsa-miR-149-5p, hsa-miR-23b-3p, hsa-let-7f-5p, hsa-miR-145-5p, hsa-miR-155-5p, hsa-miR-98-5p, hsa-miR-199a-3p, hsa-miR-143-3p, hsa-miR-1290, hsa-miR-145-3p, hsa-let-7g-5p, hsa-miR-200b-3p, hsa-miR-200c-3p, hsa-miR-142-5p, hsa-miR-1-3p, hsa-miR-1246, hsa-miR-27b-3p, hsa-miR-203a-3p, hsa-miR-200a-3p, hsa-miR-142-3p, hsa-miR-148b-3p
IL-17 signaling pathway	hsa04657	22	34	207	754	3.73492e-06	0.000204504	2.35692	0	hsa-miR-223-3p, hsa-miR-149-5p, hsa-miR-23b-3p, hsa-let-7f-5p, hsa-miR-145-5p, hsa-miR-155-5p, hsa-miR-98-5p, hsa-miR-199a-3p, hsa-miR-143-3p, hsa-miR-505-3p, hsa-let-7g-5p, hsa-miR-200b-3p, hsa-miR-200c-3p, hsa-miR-1-3p, hsa-miR-1246, hsa-miR-27b-3p, hsa-miR-429, hsa-miR-203a-3p, hsa-miR-200a-3p, hsa-miR-142-3p, hsa-let-7i-5p, hsa-miR-148b-3p
Arrhythmogenic right ventricular cardiomyopathy	hsa05412	15	34	97	754	3.64697e-06	0.000204504	3.42935	0	hsa-miR-23b-3p, hsa-miR-200a-5p, hsa-miR-145-5p, hsa-miR-98-5p, hsa-miR-199a-3p, hsa-miR-143-3p, hsa-miR-199b-3p, hsa-miR-200b-3p, hsa-miR-200c-3p, hsa-miR-142-5p, hsa-miR-1-3p, hsa-miR-429, hsa-miR-200a-3p, hsa-miR-142-3p, hsa-miR-148b-3p
Amoebiasis	hsa05146	20	34	173	754	4.16411e-06	0.000204504	2.56375	0	hsa-miR-223-3p, hsa-miR-149-5p, hsa-miR-23b-3p, hsa-let-7f-5p, hsa-miR-145-5p, hsa-miR-155-5p, hsa-miR-98-5p, hsa-miR-143-3p, hsa-miR-145-3p, hsa-let-7g-5p, hsa-miR-200b-3p, hsa-miR-200c-3p, hsa-miR-142-5p, hsa-miR-1-3p, hsa-miR-203a-3p, hsa-miR-200a-3p, hsa-miR-324-5p, hsa-miR-142-3p, hsa-let-7i-5p, hsa-miR-148b-3p
Efferocytosis	hsa04148	22	34	211	754	5.35809e-06	0.000236827	2.31224	0	hsa-miR-223-3p, hsa-miR-149-5p, hsa-miR-23b-3p, hsa-miR-145-5p, hsa-miR-155-5p, hsa-miR-98-5p, hsa-miR-199a-3p, hsa-miR-143-3p, hsa-miR-505-3p, hsa-miR-1290, hsa-miR-145-3p, hsa-let-7g-5p, hsa-miR-200b-3p, hsa-miR-200c-3p, hsa-miR-142-5p, hsa-miR-27b-3p, hsa-miR-429, hsa-miR-203a-3p, hsa-miR-200a-3p, hsa-miR-338-5p, hsa-miR-142-3p, hsa-miR-148b-3p
Insulin signaling pathway	hsa04910	23	34	242	754	1.45031e-05	0.000256415	2.10768	0	hsa-miR-223-3p, hsa-miR-23b-3p, hsa-let-7f-5p, hsa-miR-145-5p, hsa-miR-155-5p, hsa-miR-98-5p, hsa-miR-199a-3p, hsa-miR-143-3p, hsa-miR-505-3p, hsa-let-7g-5p, hsa-miR-199b-3p, hsa-miR-200b-3p, hsa-miR-200c-3p, hsa-miR-142-5p, hsa-miR-1-3p, hsa-miR-1246, hsa-miR-27b-3p, hsa-miR-429, hsa-miR-203a-3p, hsa-miR-200a-3p, hsa-miR-324-5p, hsa-let-7i-5p, hsa-miR-148b-3p
Vascular smooth muscle contraction	hsa04270	16	34	118	754	9.25271e-06	0.000256415	3.00698	0	hsa-miR-223-3p, hsa-miR-23b-3p, hsa-let-7f-5p, hsa-miR-145-5p, hsa-miR-155-5p, hsa-miR-98-5p, hsa-miR-199a-3p, hsa-miR-143-3p, hsa-miR-200b-3p, hsa-miR-200c-3p, hsa-miR-1-3p, hsa-miR-27b-3p, hsa-miR-203a-3p, hsa-miR-200a-3p, hsa-miR-142-3p, hsa-miR-148b-3p
Th1 and Th2 cell differentiation	hsa04658	19	34	161	754	6.60353e-06	0.000256415	2.6171	0	hsa-miR-223-3p, hsa-miR-23b-3p, hsa-let-7f-5p, hsa-miR-145-5p, hsa-miR-155-5p, hsa-miR-98-5p, hsa-miR-199a-3p, hsa-miR-143-3p, hsa-miR-145-3p, hsa-let-7g-5p, hsa-miR-200b-3p, hsa-miR-200c-3p, hsa-miR-1-3p, hsa-miR-27b-3p, hsa-miR-429, hsa-miR-203a-3p, hsa-miR-200a-3p, hsa-miR-151a-3p, hsa-let-7i-5p
Natural killer cell mediated cytotoxicity	hsa04650	20	34	184	754	1.19286e-05	0.000256415	2.41049	0	hsa-miR-223-3p, hsa-miR-149-5p, hsa-miR-23b-3p, hsa-miR-145-5p, hsa-miR-155-5p, hsa-miR-98-5p, hsa-miR-199a-3p, hsa-miR-143-3p, hsa-miR-505-3p, hsa-let-7g-5p, hsa-miR-200b-3p, hsa-miR-200c-3p, hsa-miR-142-5p, hsa-miR-1-3p, hsa-miR-27b-3p, hsa-miR-429, hsa-miR-203a-3p, hsa-miR-200a-3p, hsa-miR-142-3p, hsa-miR-148b-3p
Cortisol synthesis and secretion	hsa04927	14	34	90	754	8.47036e-06	0.000256415	3.44967	0	hsa-miR-223-3p, hsa-miR-149-5p, hsa-miR-23b-3p, hsa-miR-145-5p, hsa-miR-155-5p, hsa-miR-199a-3p, hsa-miR-1290, hsa-miR-200b-3p, hsa-miR-200c-3p, hsa-miR-1-3p, hsa-miR-27b-3p, hsa-miR-429, hsa-miR-203a-3p, hsa-miR-324-5p
Melanogenesis	hsa04916	20	34	186	754	1.43099e-05	0.000256415	2.38457	0	hsa-miR-23b-3p, hsa-miR-200a-5p, hsa-let-7f-5p, hsa-miR-145-5p, hsa-miR-155-5p, hsa-miR-98-5p, hsa-miR-199a-3p, hsa-miR-143-3p, hsa-miR-1290, hsa-let-7g-5p, hsa-miR-200b-3p, hsa-miR-200c-3p, hsa-miR-1-3p, hsa-miR-1246, hsa-miR-27b-3p, hsa-miR-429, hsa-miR-203a-3p, hsa-miR-200a-3p, hsa-miR-142-3p, hsa-miR-148b-3p
Rheumatoid arthritis	hsa05323	20	34	182	754	9.91591e-06	0.000256415	2.43697	0	hsa-miR-223-3p, hsa-miR-149-5p, hsa-let-7f-5p, hsa-miR-145-5p, hsa-miR-155-5p, hsa-miR-98-5p, hsa-miR-199a-3p, hsa-miR-143-3p, hsa-miR-145-3p, hsa-miR-200b-3p, hsa-miR-200c-3p, hsa-miR-142-5p, hsa-miR-1-3p, hsa-miR-429, hsa-miR-203a-3p, hsa-miR-200a-3p, hsa-miR-324-5p, hsa-miR-142-3p, hsa-let-7i-5p, hsa-miR-148b-3p
Motor proteins	hsa04814	9	34	35	754	7.99135e-06	0.000256415	5.70252	0	hsa-miR-223-3p, hsa-let-7f-5p, hsa-miR-145-5p, hsa-miR-155-5p, hsa-miR-143-3p, hsa-miR-200c-3p, hsa-miR-1-3p, hsa-miR-203a-3p, hsa-miR-200a-3p
Inflammatory bowel disease	hsa05321	20	34	181	754	9.03118e-06	0.000256415	2.45044	0	hsa-miR-223-3p, hsa-miR-149-5p, hsa-let-7f-5p, hsa-miR-145-5p, hsa-miR-155-5p, hsa-miR-98-5p, hsa-miR-199a-3p, hsa-miR-143-3p, hsa-miR-145-3p, hsa-let-7g-5p, hsa-miR-200b-3p, hsa-miR-142-5p, hsa-miR-27b-3p, hsa-miR-429, hsa-miR-203a-3p, hsa-miR-200a-3p, hsa-miR-151a-3p, hsa-miR-324-5p, hsa-miR-142-3p, hsa-let-7i-5p
Renin secretion	hsa04924	12	34	68	754	1.24649e-05	0.000256415	3.91349	0	hsa-miR-149-5p, hsa-miR-23b-3p, hsa-let-7f-5p, hsa-miR-145-5p, hsa-miR-155-5p, hsa-miR-98-5p, hsa-miR-1290, hsa-miR-200b-3p, hsa-miR-200c-3p, hsa-miR-1-3p, hsa-miR-27b-3p, hsa-miR-203a-3p
Chagas disease	hsa05142	23	34	240	754	1.23601e-05	0.000256415	2.12525	0	hsa-miR-223-3p, hsa-miR-149-5p, hsa-miR-23b-3p, hsa-let-7f-5p, hsa-miR-145-5p, hsa-miR-155-5p, hsa-miR-98-5p, hsa-miR-199a-3p, hsa-miR-143-3p, hsa-miR-145-3p, hsa-let-7g-5p, hsa-miR-200b-3p, hsa-miR-200c-3p, hsa-miR-142-5p, hsa-miR-1-3p, hsa-miR-27b-3p, hsa-miR-429, hsa-miR-203a-3p, hsa-miR-200a-3p, hsa-miR-324-5p, hsa-miR-142-3p, hsa-let-7i-5p, hsa-miR-148b-3p
cAMP signaling pathway	hsa04024	23	34	241	754	1.3392e-05	0.000256415	2.11643	0	hsa-miR-223-3p, hsa-miR-149-5p, hsa-miR-23b-3p, hsa-let-7f-5p, hsa-miR-145-5p, hsa-miR-155-5p, hsa-miR-98-5p, hsa-miR-199a-3p, hsa-miR-143-3p, hsa-miR-1290, hsa-miR-145-3p, hsa-let-7g-5p, hsa-miR-200b-3p, hsa-miR-200c-3p, hsa-miR-142-5p, hsa-miR-1-3p, hsa-miR-1246, hsa-miR-27b-3p, hsa-miR-429, hsa-miR-203a-3p, hsa-miR-324-5p, hsa-miR-142-3p, hsa-miR-148b-3p
Mitophagy - animal	hsa04137	21	34	202	754	1.21889e-05	0.000256415	2.30547	0	hsa-miR-223-3p, hsa-miR-149-5p, hsa-miR-23b-3p, hsa-miR-145-5p, hsa-miR-155-5p, hsa-miR-98-5p, hsa-miR-199a-3p, hsa-miR-143-3p, hsa-miR-505-3p, hsa-miR-145-3p, hsa-let-7g-5p, hsa-miR-200b-3p, hsa-miR-200c-3p, hsa-miR-142-5p, hsa-miR-1-3p, hsa-miR-27b-3p, hsa-miR-429, hsa-miR-203a-3p, hsa-miR-200a-3p, hsa-miR-324-5p, hsa-miR-148b-3p
Pertussis	hsa05133	18	34	152	754	1.3649e-05	0.000256415	2.62616	0	hsa-miR-223-3p, hsa-miR-149-5p, hsa-let-7f-5p, hsa-miR-145-5p, hsa-miR-155-5p, hsa-miR-98-5p, hsa-miR-199a-3p, hsa-miR-143-3p, hsa-miR-145-3p, hsa-let-7g-5p, hsa-miR-200b-3p, hsa-miR-200c-3p, hsa-miR-1-3p, hsa-miR-203a-3p, hsa-miR-200a-3p, hsa-miR-142-3p, hsa-let-7i-5p, hsa-miR-148b-3p
Hematopoietic cell lineage	hsa04640	15	34	104	754	9.30248e-06	0.000256415	3.19853	0	hsa-miR-223-3p, hsa-miR-149-5p, hsa-let-7f-5p, hsa-miR-145-5p, hsa-miR-155-5p, hsa-miR-98-5p, hsa-miR-199a-3p, hsa-miR-143-3p, hsa-miR-199b-3p, hsa-miR-1-3p, hsa-miR-27b-3p, hsa-miR-429, hsa-miR-203a-3p, hsa-miR-142-3p, hsa-miR-148b-3p
Yersinia infection	hsa05135	23	34	244	754	1.69859e-05	0.000278065	2.09041	0	hsa-miR-223-3p, hsa-miR-149-5p, hsa-miR-23b-3p, hsa-let-7f-5p, hsa-miR-145-5p, hsa-miR-155-5p, hsa-miR-98-5p, hsa-miR-199a-3p, hsa-miR-143-3p, hsa-miR-145-3p, hsa-let-7g-5p, hsa-miR-200b-3p, hsa-miR-200c-3p, hsa-miR-142-5p, hsa-miR-1-3p, hsa-miR-1246, hsa-miR-27b-3p, hsa-miR-429, hsa-miR-203a-3p, hsa-miR-200a-3p, hsa-miR-142-3p, hsa-let-7i-5p, hsa-miR-148b-3p
Alcoholic liver disease	hsa04936	24	34	264	754	1.66157e-05	0.000278065	2.01604	0	hsa-miR-223-3p, hsa-miR-149-5p, hsa-miR-23b-3p, hsa-miR-200a-5p, hsa-let-7f-5p, hsa-miR-145-5p, hsa-miR-155-5p, hsa-miR-98-5p, hsa-miR-199a-3p, hsa-miR-143-3p, hsa-miR-145-3p, hsa-let-7g-5p, hsa-miR-200b-3p, hsa-miR-200c-3p, hsa-miR-142-5p, hsa-miR-1-3p, hsa-miR-1246, hsa-miR-27b-3p, hsa-miR-429, hsa-miR-203a-3p, hsa-miR-200a-3p, hsa-miR-142-3p, hsa-let-7i-5p, hsa-miR-148b-3p
Hypertrophic cardiomyopathy	hsa05410	16	34	124	754	1.84175e-05	0.000290734	2.86148	0	hsa-miR-223-3p, hsa-miR-149-5p, hsa-let-7f-5p, hsa-miR-145-5p, hsa-miR-155-5p, hsa-miR-98-5p, hsa-miR-199a-3p, hsa-miR-143-3p, hsa-miR-199b-3p, hsa-miR-142-5p, hsa-miR-1-3p, hsa-miR-203a-3p, hsa-miR-200a-3p, hsa-miR-324-5p, hsa-let-7i-5p, hsa-miR-148b-3p
Tuberculosis	hsa05152	23	34	247	754	2.14552e-05	0.000327008	2.06502	0	hsa-miR-223-3p, hsa-miR-149-5p, hsa-miR-23b-3p, hsa-let-7f-5p, hsa-miR-145-5p, hsa-miR-155-5p, hsa-miR-98-5p, hsa-miR-199a-3p, hsa-miR-143-3p, hsa-miR-1290, hsa-miR-145-3p, hsa-let-7g-5p, hsa-miR-200b-3p, hsa-miR-200c-3p, hsa-miR-142-5p, hsa-miR-1-3p, hsa-miR-27b-3p, hsa-miR-429, hsa-miR-203a-3p, hsa-miR-200a-3p, hsa-miR-324-5p, hsa-miR-142-3p, hsa-let-7i-5p
Leishmaniasis	hsa05140	18	34	158	754	2.45836e-05	0.000362198	2.52643	0	hsa-miR-223-3p, hsa-miR-149-5p, hsa-miR-23b-3p, hsa-miR-145-5p, hsa-miR-155-5p, hsa-miR-98-5p, hsa-miR-199a-3p, hsa-miR-143-3p, hsa-miR-145-3p, hsa-miR-200b-3p, hsa-miR-142-5p, hsa-miR-429, hsa-miR-203a-3p, hsa-miR-200a-3p, hsa-miR-324-5p, hsa-miR-142-3p, hsa-let-7i-5p, hsa-miR-148b-3p
Insulin resistance	hsa04931	24	34	270	754	2.60185e-05	0.000370974	1.97124	0	hsa-miR-223-3p, hsa-miR-149-5p, hsa-miR-23b-3p, hsa-miR-200a-5p, hsa-let-7f-5p, hsa-miR-145-5p, hsa-miR-155-5p, hsa-miR-98-5p, hsa-miR-199a-3p, hsa-miR-143-3p, hsa-miR-505-3p, hsa-miR-1290, hsa-let-7g-5p, hsa-miR-200b-3p, hsa-miR-200c-3p, hsa-miR-142-5p, hsa-miR-1-3p, hsa-miR-1246, hsa-miR-27b-3p, hsa-miR-429, hsa-miR-203a-3p, hsa-miR-200a-3p, hsa-miR-324-5p, hsa-miR-148b-3p
Type II diabetes mellitus	hsa04930	17	34	143	754	2.72517e-05	0.000376414	2.63636	0	hsa-miR-223-3p, hsa-let-7f-5p, hsa-miR-145-5p, hsa-miR-155-5p, hsa-miR-98-5p, hsa-miR-199a-3p, hsa-miR-143-3p, hsa-miR-505-3p, hsa-miR-199b-3p, hsa-miR-200b-3p, hsa-miR-200c-3p, hsa-miR-142-5p, hsa-miR-1-3p, hsa-miR-203a-3p, hsa-miR-324-5p, hsa-let-7i-5p, hsa-miR-148b-3p
Bacterial invasion of epithelial cells	hsa05100	18	34	160	754	2.97059e-05	0.000397878	2.49485	0	hsa-miR-23b-3p, hsa-miR-200a-5p, hsa-miR-145-5p, hsa-miR-155-5p, hsa-miR-98-5p, hsa-miR-199a-3p, hsa-miR-143-3p, hsa-let-7g-5p, hsa-miR-200b-3p, hsa-miR-200c-3p, hsa-miR-142-5p, hsa-miR-1-3p, hsa-miR-27b-3p, hsa-miR-429, hsa-miR-203a-3p, hsa-miR-200a-3p, hsa-miR-142-3p, hsa-miR-148b-3p
Axon guidance	hsa04360	22	34	236	754	4.18951e-05	0.000544637	2.0673	0	hsa-miR-223-3p, hsa-miR-23b-3p, hsa-miR-145-5p, hsa-miR-155-5p, hsa-miR-98-5p, hsa-miR-199a-3p, hsa-miR-143-3p, hsa-miR-505-3p, hsa-miR-145-3p, hsa-let-7g-5p, hsa-miR-199b-3p, hsa-miR-200b-3p, hsa-miR-200c-3p, hsa-miR-142-5p, hsa-miR-1-3p, hsa-miR-1246, hsa-miR-27b-3p, hsa-miR-203a-3p, hsa-miR-338-5p, hsa-miR-324-5p, hsa-miR-142-3p, hsa-miR-148b-3p
Toll-like receptor signaling pathway	hsa04620	21	34	218	754	4.58164e-05	0.000578595	2.13627	0	hsa-miR-223-3p, hsa-miR-149-5p, hsa-miR-23b-3p, hsa-let-7f-5p, hsa-miR-145-5p, hsa-miR-155-5p, hsa-miR-98-5p, hsa-miR-199a-3p, hsa-miR-143-3p, hsa-miR-145-3p, hsa-let-7g-5p, hsa-miR-200b-3p, hsa-miR-200c-3p, hsa-miR-142-5p, hsa-miR-1-3p, hsa-miR-429, hsa-miR-203a-3p, hsa-miR-200a-3p, hsa-miR-142-3p, hsa-let-7i-5p, hsa-miR-148b-3p
Cell adhesion molecules	hsa04514	15	34	118	754	4.80356e-05	0.00058977	2.81904	0	hsa-miR-223-3p, hsa-miR-23b-3p, hsa-miR-145-5p, hsa-miR-155-5p, hsa-miR-143-3p, hsa-miR-200b-3p, hsa-miR-200c-3p, hsa-miR-142-5p, hsa-miR-27b-3p, hsa-miR-429, hsa-miR-203a-3p, hsa-miR-200a-3p, hsa-miR-338-5p, hsa-miR-324-5p, hsa-miR-148b-3p
PD-L1 expression and PD-1 checkpoint pathway in cancer	hsa05235	25	34	305	754	6.6671e-05	0.000775489	1.81774	0	hsa-miR-223-3p, hsa-miR-149-5p, hsa-miR-23b-3p, hsa-miR-200a-5p, hsa-miR-145-5p, hsa-miR-155-5p, hsa-miR-98-5p, hsa-miR-199a-3p, hsa-miR-143-3p, hsa-miR-505-3p, hsa-miR-145-3p, hsa-let-7g-5p, hsa-miR-200b-3p, hsa-miR-200c-3p, hsa-miR-142-5p, hsa-miR-1-3p, hsa-miR-27b-3p, hsa-miR-429, hsa-miR-203a-3p, hsa-miR-200a-3p, hsa-miR-338-5p, hsa-miR-324-5p, hsa-let-7i-5p, hsa-miR-148b-3p, hsa-miR-223-5p
Growth hormone synthesis, secretion and action	hsa04935	23	34	262	754	6.50352e-05	0.000775489	1.94679	0	hsa-miR-223-3p, hsa-miR-23b-3p, hsa-let-7f-5p, hsa-miR-145-5p, hsa-miR-155-5p, hsa-miR-98-5p, hsa-miR-199a-3p, hsa-miR-143-3p, hsa-miR-1290, hsa-let-7g-5p, hsa-miR-200b-3p, hsa-miR-200c-3p, hsa-miR-142-5p, hsa-miR-1-3p, hsa-miR-1246, hsa-miR-27b-3p, hsa-miR-429, hsa-miR-203a-3p, hsa-miR-200a-3p, hsa-miR-324-5p, hsa-miR-142-3p, hsa-let-7i-5p, hsa-miR-148b-3p
Osteoclast differentiation	hsa04380	22	34	243	754	7.04936e-05	0.000791436	2.00775	0	hsa-miR-223-3p, hsa-miR-23b-3p, hsa-let-7f-5p, hsa-miR-145-5p, hsa-miR-155-5p, hsa-miR-98-5p, hsa-miR-199a-3p, hsa-miR-143-3p, hsa-miR-1290, hsa-let-7g-5p, hsa-miR-200b-3p, hsa-miR-200c-3p, hsa-miR-142-5p, hsa-miR-1-3p, hsa-miR-27b-3p, hsa-miR-429, hsa-miR-203a-3p, hsa-miR-200a-3p, hsa-miR-324-5p, hsa-miR-142-3p, hsa-let-7i-5p, hsa-miR-148b-3p
Vibrio cholerae infection	hsa05110	7	34	26	754	7.16232e-05	0.000791436	5.97059	0	hsa-miR-223-3p, hsa-miR-23b-3p, hsa-miR-145-5p, hsa-miR-1-3p, hsa-miR-1246, hsa-miR-203a-3p, hsa-miR-142-3p
Regulation of actin cytoskeleton	hsa04810	23	34	264	754	7.48671e-05	0.000807104	1.93204	0	hsa-miR-223-3p, hsa-miR-149-5p, hsa-miR-23b-3p, hsa-let-7f-5p, hsa-miR-145-5p, hsa-miR-155-5p, hsa-miR-98-5p, hsa-miR-199a-3p, hsa-miR-143-3p, hsa-let-7g-5p, hsa-miR-199b-3p, hsa-miR-200b-3p, hsa-miR-200c-3p, hsa-miR-142-5p, hsa-miR-1-3p, hsa-miR-27b-3p, hsa-miR-429, hsa-miR-203a-3p, hsa-miR-200a-3p, hsa-miR-338-5p, hsa-miR-142-3p, hsa-miR-148b-3p, hsa-miR-223-5p
Leukocyte transendothelial migration	hsa04670	19	34	188	754	7.70015e-05	0.000810349	2.24124	0	hsa-miR-223-3p, hsa-miR-149-5p, hsa-miR-23b-3p, hsa-miR-200a-5p, hsa-miR-145-5p, hsa-miR-155-5p, hsa-miR-98-5p, hsa-miR-199a-3p, hsa-miR-143-3p, hsa-miR-505-3p, hsa-miR-200b-3p, hsa-miR-200c-3p, hsa-miR-142-5p, hsa-miR-1-3p, hsa-miR-27b-3p, hsa-miR-203a-3p, hsa-miR-200a-3p, hsa-miR-142-3p, hsa-miR-148b-3p
Ras signaling pathway	hsa04014	25	34	308	754	8.13077e-05	0.000835768	1.80004	0	hsa-miR-223-3p, hsa-miR-149-5p, hsa-miR-23b-3p, hsa-miR-145-5p, hsa-miR-155-5p, hsa-miR-98-5p, hsa-miR-199a-3p, hsa-miR-143-3p, hsa-miR-505-3p, hsa-miR-145-3p, hsa-let-7g-5p, hsa-miR-199b-3p, hsa-miR-200b-3p, hsa-miR-200c-3p, hsa-miR-142-5p, hsa-miR-1-3p, hsa-miR-27b-3p, hsa-miR-429, hsa-miR-203a-3p, hsa-miR-200a-3p, hsa-miR-324-5p, hsa-miR-142-3p, hsa-let-7i-5p, hsa-miR-148b-3p, hsa-miR-223-5p
Antifolate resistance	hsa01523	12	34	82	754	9.3545e-05	0.000939702	3.24534	0	hsa-miR-223-3p, hsa-miR-149-5p, hsa-miR-23b-3p, hsa-let-7f-5p, hsa-miR-145-5p, hsa-miR-155-5p, hsa-miR-98-5p, hsa-miR-143-3p, hsa-miR-200b-3p, hsa-miR-200c-3p, hsa-miR-203a-3p, hsa-miR-142-3p
TGF-beta signaling pathway	hsa04350	23	34	268	754	9.87443e-05	0.000950006	1.9032	0	hsa-miR-223-3p, hsa-miR-149-5p, hsa-miR-23b-3p, hsa-miR-145-5p, hsa-miR-155-5p, hsa-miR-98-5p, hsa-miR-199a-3p, hsa-miR-143-3p, hsa-miR-145-3p, hsa-let-7g-5p, hsa-miR-200b-3p, hsa-miR-200c-3p, hsa-miR-142-5p, hsa-miR-1-3p, hsa-miR-27b-3p, hsa-miR-429, hsa-miR-203a-3p, hsa-miR-200a-3p, hsa-miR-338-5p, hsa-miR-324-5p, hsa-miR-142-3p, hsa-let-7i-5p, hsa-miR-148b-3p
Cushing syndrome	hsa04934	25	34	311	754	9.88694e-05	0.000950006	1.78267	0	hsa-miR-223-3p, hsa-miR-149-5p, hsa-miR-23b-3p, hsa-miR-200a-5p, hsa-let-7f-5p, hsa-miR-145-5p, hsa-miR-155-5p, hsa-miR-98-5p, hsa-miR-199a-3p, hsa-miR-143-3p, hsa-miR-1290, hsa-miR-145-3p, hsa-let-7g-5p, hsa-miR-200b-3p, hsa-miR-200c-3p, hsa-miR-1-3p, hsa-miR-1246, hsa-miR-27b-3p, hsa-miR-429, hsa-miR-203a-3p, hsa-miR-200a-3p, hsa-miR-151a-3p, hsa-miR-324-5p, hsa-miR-142-3p, hsa-miR-148b-3p
Neuroactive ligand-receptor interaction	hsa04080	12	34	83	754	0.000106127	0.000977257	3.20624	0	hsa-miR-223-3p, hsa-miR-149-5p, hsa-let-7f-5p, hsa-miR-155-5p, hsa-miR-98-5p, hsa-miR-200c-3p, hsa-miR-1-3p, hsa-miR-27b-3p, hsa-miR-203a-3p, hsa-miR-200a-3p, hsa-miR-338-5p, hsa-miR-148b-3p
Neutrophil extracellular trap formation	hsa04613	20	34	210	754	0.000104386	0.000977257	2.11204	0	hsa-miR-223-3p, hsa-miR-23b-3p, hsa-miR-145-5p, hsa-miR-155-5p, hsa-miR-98-5p, hsa-miR-199a-3p, hsa-miR-143-3p, hsa-miR-574-5p, hsa-miR-145-3p, hsa-let-7g-5p, hsa-miR-200b-3p, hsa-miR-200c-3p, hsa-miR-142-5p, hsa-miR-1-3p, hsa-miR-429, hsa-miR-203a-3p, hsa-miR-200a-3p, hsa-miR-142-3p, hsa-let-7i-5p, hsa-miR-148b-3p
Viral myocarditis	hsa05416	15	34	126	754	0.000109369	0.000986557	2.64006	0	hsa-miR-223-3p, hsa-let-7f-5p, hsa-miR-145-5p, hsa-miR-155-5p, hsa-miR-98-5p, hsa-miR-143-3p, hsa-miR-145-3p, hsa-let-7g-5p, hsa-miR-200b-3p, hsa-miR-200c-3p, hsa-miR-142-5p, hsa-miR-1-3p, hsa-miR-203a-3p, hsa-miR-142-3p, hsa-miR-148b-3p
Cytokine-cytokine receptor interaction	hsa04060	20	34	211	754	0.000112581	0.000995212	2.10204	0	hsa-miR-223-3p, hsa-miR-149-5p, hsa-let-7f-5p, hsa-miR-145-5p, hsa-miR-155-5p, hsa-miR-98-5p, hsa-miR-143-3p, hsa-let-7g-5p, hsa-miR-200c-3p, hsa-miR-142-5p, hsa-miR-1-3p, hsa-miR-27b-3p, hsa-miR-429, hsa-miR-203a-3p, hsa-miR-200a-3p, hsa-miR-151a-3p, hsa-miR-324-5p, hsa-miR-142-3p, hsa-let-7i-5p, hsa-miR-148b-3p
Graft-versus-host disease	hsa05332	10	34	59	754	0.000120072	0.00102441	3.75872	0	hsa-miR-223-3p, hsa-miR-149-5p, hsa-let-7f-5p, hsa-miR-145-5p, hsa-miR-98-5p, hsa-miR-143-3p, hsa-miR-203a-3p, hsa-miR-142-3p, hsa-let-7i-5p, hsa-miR-148b-3p
Alcoholism	hsa05034	17	34	159	754	0.000120518	0.00102441	2.37107	0	hsa-miR-223-3p, hsa-miR-23b-3p, hsa-miR-145-5p, hsa-miR-155-5p, hsa-miR-98-5p, hsa-miR-199a-3p, hsa-miR-143-3p, hsa-miR-1290, hsa-let-7g-5p, hsa-miR-200b-3p, hsa-miR-200c-3p, hsa-miR-1-3p, hsa-miR-27b-3p, hsa-miR-429, hsa-miR-203a-3p, hsa-miR-200a-3p, hsa-miR-148b-3p
Galactose metabolism	hsa00052	6	34	20	754	0.000131816	0.00107894	6.65294	0	hsa-miR-145-5p, hsa-miR-98-5p, hsa-miR-143-3p, hsa-miR-505-3p, hsa-miR-199b-3p, hsa-miR-1-3p
Non-alcoholic fatty liver disease	hsa04932	21	34	232	754	0.000130629	0.00107894	2.00735	0	hsa-miR-223-3p, hsa-miR-149-5p, hsa-let-7f-5p, hsa-miR-145-5p, hsa-miR-155-5p, hsa-miR-98-5p, hsa-miR-199a-3p, hsa-miR-143-3p, hsa-let-7g-5p, hsa-miR-200b-3p, hsa-miR-200c-3p, hsa-miR-142-5p, hsa-miR-1-3p, hsa-miR-1246, hsa-miR-27b-3p, hsa-miR-429, hsa-miR-203a-3p, hsa-miR-200a-3p, hsa-miR-324-5p, hsa-miR-142-3p, hsa-miR-148b-3p
Hippo signaling pathway	hsa04390	25	34	316	754	0.0001361	0.00109375	1.75447	0	hsa-miR-149-5p, hsa-miR-200a-5p, hsa-let-7f-5p, hsa-miR-145-5p, hsa-miR-155-5p, hsa-miR-98-5p, hsa-miR-199a-3p, hsa-miR-143-3p, hsa-miR-145-3p, hsa-let-7g-5p, hsa-miR-200b-3p, hsa-miR-200c-3p, hsa-miR-142-5p, hsa-miR-1-3p, hsa-miR-1246, hsa-miR-27b-3p, hsa-miR-429, hsa-miR-203a-3p, hsa-miR-200a-3p, hsa-miR-338-5p, hsa-miR-324-5p, hsa-miR-142-3p, hsa-let-7i-5p, hsa-miR-148b-3p, hsa-miR-450b-5p
Coronavirus disease - COVID-19	hsa05171	21	34	233	754	0.000140272	0.00110714	1.99874	0	hsa-miR-223-3p, hsa-miR-149-5p, hsa-miR-23b-3p, hsa-let-7f-5p, hsa-miR-145-5p, hsa-miR-155-5p, hsa-miR-98-5p, hsa-miR-199a-3p, hsa-miR-143-3p, hsa-miR-145-3p, hsa-miR-200b-3p, hsa-miR-200c-3p, hsa-miR-142-5p, hsa-miR-1-3p, hsa-miR-27b-3p, hsa-miR-203a-3p, hsa-miR-200a-3p, hsa-miR-338-5p, hsa-miR-142-3p, hsa-let-7i-5p, hsa-miR-148b-3p
Epithelial cell signaling in Helicobacter pylori infection	hsa05120	17	34	161	754	0.000142966	0.00110862	2.34161	0	hsa-miR-223-3p, hsa-miR-149-5p, hsa-miR-23b-3p, hsa-miR-145-5p, hsa-miR-155-5p, hsa-miR-98-5p, hsa-miR-199a-3p, hsa-miR-505-3p, hsa-let-7g-5p, hsa-miR-200b-3p, hsa-miR-200c-3p, hsa-miR-142-5p, hsa-miR-1-3p, hsa-miR-27b-3p, hsa-miR-203a-3p, hsa-miR-200a-3p, hsa-miR-142-3p
Ubiquitin mediated proteolysis	hsa04120	16	34	147	754	0.000177412	0.001352	2.41377	0	hsa-miR-223-3p, hsa-miR-23b-3p, hsa-let-7f-5p, hsa-miR-145-5p, hsa-miR-155-5p, hsa-miR-98-5p, hsa-miR-143-3p, hsa-miR-200b-3p, hsa-miR-200c-3p, hsa-miR-142-5p, hsa-miR-429, hsa-miR-203a-3p, hsa-miR-200a-3p, hsa-miR-324-5p, hsa-let-7i-5p, hsa-miR-223-5p
B cell receptor signaling pathway	hsa04662	19	34	199	754	0.00018198	0.00136331	2.11735	0	hsa-miR-223-3p, hsa-miR-23b-3p, hsa-miR-145-5p, hsa-miR-155-5p, hsa-miR-98-5p, hsa-miR-199a-3p, hsa-miR-143-3p, hsa-let-7g-5p, hsa-miR-200b-3p, hsa-miR-200c-3p, hsa-miR-142-5p, hsa-miR-1-3p, hsa-miR-1246, hsa-miR-27b-3p, hsa-miR-429, hsa-miR-203a-3p, hsa-miR-200a-3p, hsa-miR-142-3p, hsa-miR-148b-3p
Biosynthesis of nucleotide sugars	hsa01250	5	34	14	754	0.000206884	0.00149906	7.92017	0	hsa-miR-98-5p, hsa-miR-143-3p, hsa-miR-505-3p, hsa-miR-199b-3p, hsa-miR-1-3p
Amino sugar and nucleotide sugar metabolism	hsa00520	5	34	14	754	0.000206884	0.00149906	7.92017	0	hsa-miR-98-5p, hsa-miR-143-3p, hsa-miR-505-3p, hsa-miR-199b-3p, hsa-miR-1-3p
Gap junction	hsa04540	17	34	166	754	0.000216241	0.00154159	2.27108	0	hsa-miR-23b-3p, hsa-miR-145-5p, hsa-miR-155-5p, hsa-miR-98-5p, hsa-miR-199a-3p, hsa-miR-143-3p, hsa-let-7g-5p, hsa-miR-200b-3p, hsa-miR-200c-3p, hsa-miR-1-3p, hsa-miR-27b-3p, hsa-miR-203a-3p, hsa-miR-200a-3p, hsa-miR-338-5p, hsa-miR-142-3p, hsa-miR-148b-3p, hsa-miR-223-5p
Prostate cancer	hsa05215	28	34	396	754	0.00021973	0.0015416	1.56803	0	hsa-miR-223-3p, hsa-miR-149-5p, hsa-miR-23b-3p, hsa-miR-200a-5p, hsa-let-7f-5p, hsa-miR-145-5p, hsa-miR-155-5p, hsa-miR-98-5p, hsa-miR-199a-3p, hsa-miR-143-3p, hsa-miR-505-3p, hsa-miR-1290, hsa-miR-145-3p, hsa-let-7g-5p, hsa-miR-200b-3p, hsa-miR-200c-3p, hsa-miR-142-5p, hsa-miR-1-3p, hsa-miR-1246, hsa-miR-27b-3p, hsa-miR-429, hsa-miR-203a-3p, hsa-miR-200a-3p, hsa-miR-151a-3p, hsa-miR-142-3p, hsa-…
ECM-receptor interaction	hsa04512	13	34	104	754	0.000239076	0.00163202	2.77206	0	hsa-miR-145-5p, hsa-miR-98-5p, hsa-miR-199a-3p, hsa-miR-143-3p, hsa-let-7g-5p, hsa-miR-199b-3p, hsa-miR-200b-3p, hsa-miR-200c-3p, hsa-miR-142-5p, hsa-miR-1-3p, hsa-miR-27b-3p, hsa-miR-142-3p, hsa-miR-148b-3p
Prolactin signaling pathway	hsa04917	22	34	261	754	0.000243695	0.00163202	1.86928	0	hsa-miR-223-3p, hsa-miR-23b-3p, hsa-let-7f-5p, hsa-miR-145-5p, hsa-miR-155-5p, hsa-miR-98-5p, hsa-miR-199a-3p, hsa-miR-143-3p, hsa-miR-145-3p, hsa-let-7g-5p, hsa-miR-200b-3p, hsa-miR-200c-3p, hsa-miR-142-5p, hsa-miR-1-3p, hsa-miR-1246, hsa-miR-27b-3p, hsa-miR-429, hsa-miR-203a-3p, hsa-miR-200a-3p, hsa-miR-324-5p, hsa-let-7i-5p, hsa-miR-148b-3p
Cytosolic DNA-sensing pathway	hsa04623	12	34	90	754	0.000243124	0.00163202	2.95686	0	hsa-miR-223-3p, hsa-miR-149-5p, hsa-miR-23b-3p, hsa-let-7f-5p, hsa-miR-145-5p, hsa-miR-155-5p, hsa-miR-98-5p, hsa-let-7g-5p, hsa-miR-200b-3p, hsa-miR-200c-3p, hsa-miR-1-3p, hsa-miR-203a-3p
HIF-1 signaling pathway	hsa04066	25	34	326	754	0.000252022	0.0016626	1.70065	0	hsa-miR-223-3p, hsa-miR-149-5p, hsa-miR-23b-3p, hsa-let-7f-5p, hsa-miR-145-5p, hsa-miR-155-5p, hsa-miR-98-5p, hsa-miR-199a-3p, hsa-miR-143-3p, hsa-miR-505-3p, hsa-miR-145-3p, hsa-let-7g-5p, hsa-miR-199b-3p, hsa-miR-200b-3p, hsa-miR-200c-3p, hsa-miR-142-5p, hsa-miR-1-3p, hsa-miR-27b-3p, hsa-miR-429, hsa-miR-203a-3p, hsa-miR-200a-3p, hsa-miR-142-3p, hsa-let-7i-5p, hsa-miR-148b-3p, hsa-miR-223-5p
PI3K-Akt signaling pathway	hsa04151	30	34	453	754	0.000256115	0.00166475	1.46864	0	hsa-miR-223-3p, hsa-miR-149-5p, hsa-miR-23b-3p, hsa-miR-200a-5p, hsa-let-7f-5p, hsa-miR-145-5p, hsa-miR-155-5p, hsa-miR-98-5p, hsa-miR-199a-3p, hsa-miR-143-3p, hsa-miR-505-3p, hsa-miR-1290, hsa-miR-145-3p, hsa-let-7g-5p, hsa-miR-199b-3p, hsa-miR-200b-3p, hsa-miR-200c-3p, hsa-miR-142-5p, hsa-miR-1-3p, hsa-miR-1246, hsa-miR-27b-3p, hsa-miR-429, hsa-miR-203a-3p, hsa-miR-200a-3p, hsa-miR-151a-3p, hsa…
Longevity regulating pathway - multiple species	hsa04213	20	34	223	754	0.000267838	0.00171571	1.98892	0	hsa-miR-223-3p, hsa-miR-23b-3p, hsa-miR-145-5p, hsa-miR-155-5p, hsa-miR-98-5p, hsa-miR-199a-3p, hsa-miR-143-3p, hsa-miR-145-3p, hsa-let-7g-5p, hsa-miR-200c-3p, hsa-miR-142-5p, hsa-miR-1-3p, hsa-miR-27b-3p, hsa-miR-429, hsa-miR-203a-3p, hsa-miR-200a-3p, hsa-miR-142-3p, hsa-let-7i-5p, hsa-miR-148b-3p, hsa-miR-223-5p
Rap1 signaling pathway	hsa04015	24	34	306	754	0.00028958	0.00175335	1.73933	0	hsa-miR-223-3p, hsa-miR-149-5p, hsa-miR-23b-3p, hsa-miR-200a-5p, hsa-miR-145-5p, hsa-miR-155-5p, hsa-miR-98-5p, hsa-miR-199a-3p, hsa-miR-143-3p, hsa-miR-145-3p, hsa-let-7g-5p, hsa-miR-200b-3p, hsa-miR-200c-3p, hsa-miR-142-5p, hsa-miR-1-3p, hsa-miR-27b-3p, hsa-miR-429, hsa-miR-203a-3p, hsa-miR-200a-3p, hsa-miR-338-5p, hsa-miR-142-3p, hsa-let-7i-5p, hsa-miR-148b-3p, hsa-miR-223-5p
JAK-STAT signaling pathway	hsa04630	24	34	306	754	0.00028958	0.00175335	1.73933	0	hsa-miR-223-3p, hsa-miR-149-5p, hsa-let-7f-5p, hsa-miR-145-5p, hsa-miR-155-5p, hsa-miR-98-5p, hsa-miR-199a-3p, hsa-miR-143-3p, hsa-miR-505-3p, hsa-miR-145-3p, hsa-let-7g-5p, hsa-miR-200b-3p, hsa-miR-200c-3p, hsa-miR-142-5p, hsa-miR-1-3p, hsa-miR-27b-3p, hsa-miR-429, hsa-miR-203a-3p, hsa-miR-200a-3p, hsa-miR-151a-3p, hsa-miR-324-5p, hsa-let-7i-5p, hsa-miR-148b-3p, hsa-miR-223-5p
NOD-like receptor signaling pathway	hsa04621	20	34	224	754	0.000286974	0.00175335	1.98004	0	hsa-miR-223-3p, hsa-miR-149-5p, hsa-miR-23b-3p, hsa-let-7f-5p, hsa-miR-145-5p, hsa-miR-155-5p, hsa-miR-98-5p, hsa-miR-199a-3p, hsa-miR-143-3p, hsa-miR-145-3p, hsa-let-7g-5p, hsa-miR-200b-3p, hsa-miR-200c-3p, hsa-miR-1-3p, hsa-miR-429, hsa-miR-203a-3p, hsa-miR-200a-3p, hsa-miR-142-3p, hsa-let-7i-5p, hsa-miR-148b-3p
Fc epsilon RI signaling pathway	hsa04664	18	34	187	754	0.000285412	0.00175335	2.13463	0	hsa-let-7f-5p, hsa-miR-145-5p, hsa-miR-155-5p, hsa-miR-98-5p, hsa-miR-199a-3p, hsa-miR-143-3p, hsa-let-7g-5p, hsa-miR-200b-3p, hsa-miR-200c-3p, hsa-miR-142-5p, hsa-miR-1-3p, hsa-miR-27b-3p, hsa-miR-429, hsa-miR-203a-3p, hsa-miR-200a-3p, hsa-miR-142-3p, hsa-let-7i-5p, hsa-miR-148b-3p
Herpes simplex virus 1 infection	hsa05168	22	34	265	754	0.000315375	0.00185861	1.84107	0	hsa-miR-223-3p, hsa-miR-149-5p, hsa-miR-23b-3p, hsa-miR-200a-5p, hsa-let-7f-5p, hsa-miR-145-5p, hsa-miR-155-5p, hsa-miR-98-5p, hsa-miR-199a-3p, hsa-miR-143-3p, hsa-miR-505-3p, hsa-let-7g-5p, hsa-miR-200b-3p, hsa-miR-200c-3p, hsa-miR-1-3p, hsa-miR-429, hsa-miR-203a-3p, hsa-miR-200a-3p, hsa-miR-151a-3p, hsa-miR-324-5p, hsa-miR-142-3p, hsa-miR-148b-3p
AMPK signaling pathway	hsa04152	22	34	265	754	0.000315375	0.00185861	1.84107	0	hsa-miR-223-3p, hsa-miR-23b-3p, hsa-let-7f-5p, hsa-miR-145-5p, hsa-miR-155-5p, hsa-miR-98-5p, hsa-miR-199a-3p, hsa-miR-143-3p, hsa-miR-1290, hsa-miR-145-3p, hsa-let-7g-5p, hsa-miR-200b-3p, hsa-miR-200c-3p, hsa-miR-142-5p, hsa-miR-1-3p, hsa-miR-1246, hsa-miR-27b-3p, hsa-miR-429, hsa-miR-203a-3p, hsa-let-7i-5p, hsa-miR-148b-3p, hsa-miR-223-5p
Fc gamma R-mediated phagocytosis	hsa04666	17	34	171	754	0.000321232	0.00186822	2.20468	0	hsa-miR-23b-3p, hsa-miR-145-5p, hsa-miR-155-5p, hsa-miR-98-5p, hsa-miR-199a-3p, hsa-miR-143-3p, hsa-let-7g-5p, hsa-miR-200b-3p, hsa-miR-200c-3p, hsa-miR-142-5p, hsa-miR-1-3p, hsa-miR-27b-3p, hsa-miR-429, hsa-miR-203a-3p, hsa-miR-200a-3p, hsa-miR-142-3p, hsa-miR-148b-3p
Influenza A	hsa05164	21	34	246	754	0.000339905	0.00192613	1.89311	0	hsa-miR-223-3p, hsa-miR-149-5p, hsa-miR-23b-3p, hsa-let-7f-5p, hsa-miR-145-5p, hsa-miR-155-5p, hsa-miR-98-5p, hsa-miR-199a-3p, hsa-miR-143-3p, hsa-miR-145-3p, hsa-let-7g-5p, hsa-miR-200b-3p, hsa-miR-200c-3p, hsa-miR-1-3p, hsa-miR-429, hsa-miR-203a-3p, hsa-miR-200a-3p, hsa-miR-324-5p, hsa-miR-142-3p, hsa-let-7i-5p, hsa-miR-148b-3p
Human immunodeficiency virus 1 infection	hsa05170	23	34	287	754	0.000338822	0.00192613	1.77721	0	hsa-miR-223-3p, hsa-miR-149-5p, hsa-miR-23b-3p, hsa-miR-200a-5p, hsa-miR-145-5p, hsa-miR-155-5p, hsa-miR-98-5p, hsa-miR-199a-3p, hsa-miR-143-3p, hsa-miR-145-3p, hsa-let-7g-5p, hsa-miR-199b-3p, hsa-miR-200b-3p, hsa-miR-200c-3p, hsa-miR-142-5p, hsa-miR-1-3p, hsa-miR-27b-3p, hsa-miR-429, hsa-miR-203a-3p, hsa-miR-200a-3p, hsa-miR-142-3p, hsa-let-7i-5p, hsa-miR-148b-3p
Allograft rejection	hsa05330	8	34	43	754	0.000345423	0.00193262	4.12585	0	hsa-miR-149-5p, hsa-miR-145-5p, hsa-miR-98-5p, hsa-miR-143-3p, hsa-miR-429, hsa-miR-203a-3p, hsa-let-7i-5p, hsa-miR-148b-3p
EGFR tyrosine kinase inhibitor resistance	hsa01521	26	34	356	754	0.000375325	0.00207367	1.61963	0	hsa-miR-223-3p, hsa-miR-149-5p, hsa-miR-23b-3p, hsa-miR-200a-5p, hsa-let-7f-5p, hsa-miR-145-5p, hsa-miR-155-5p, hsa-miR-98-5p, hsa-miR-199a-3p, hsa-miR-143-3p, hsa-miR-505-3p, hsa-miR-145-3p, hsa-let-7g-5p, hsa-miR-200b-3p, hsa-miR-200c-3p, hsa-miR-142-5p, hsa-miR-1-3p, hsa-miR-1246, hsa-miR-27b-3p, hsa-miR-429, hsa-miR-203a-3p, hsa-miR-200a-3p, hsa-miR-142-3p, hsa-let-7i-5p, hsa-miR-148b-3p, hsa…
Gastric acid secretion	hsa04971	9	34	55	754	0.00038216	0.00208537	3.62888	0	hsa-miR-223-3p, hsa-miR-23b-3p, hsa-miR-145-5p, hsa-miR-155-5p, hsa-miR-200c-3p, hsa-miR-1-3p, hsa-miR-1246, hsa-miR-142-3p, hsa-miR-148b-3p
Viral protein interaction with cytokine and cytokine receptor	hsa04061	13	34	109	754	0.000393954	0.00212351	2.6449	0	hsa-miR-223-3p, hsa-miR-149-5p, hsa-let-7f-5p, hsa-miR-155-5p, hsa-miR-98-5p, hsa-miR-143-3p, hsa-let-7g-5p, hsa-miR-142-5p, hsa-miR-1-3p, hsa-miR-27b-3p, hsa-miR-203a-3p, hsa-let-7i-5p, hsa-miR-148b-3p
Legionellosis	hsa05134	13	34	110	754	0.000433648	0.00230931	2.62086	0	hsa-miR-223-3p, hsa-miR-149-5p, hsa-let-7f-5p, hsa-miR-145-5p, hsa-miR-155-5p, hsa-miR-98-5p, hsa-miR-143-3p, hsa-miR-145-3p, hsa-let-7g-5p, hsa-miR-1-3p, hsa-miR-203a-3p, hsa-miR-142-3p, hsa-let-7i-5p
Th17 cell differentiation	hsa04659	21	34	250	754	0.000439862	0.00231451	1.86282	0	hsa-miR-223-3p, hsa-miR-149-5p, hsa-miR-23b-3p, hsa-let-7f-5p, hsa-miR-145-5p, hsa-miR-155-5p, hsa-miR-98-5p, hsa-miR-199a-3p, hsa-miR-143-3p, hsa-miR-145-3p, hsa-let-7g-5p, hsa-miR-200b-3p, hsa-miR-200c-3p, hsa-miR-142-5p, hsa-miR-27b-3p, hsa-miR-429, hsa-miR-203a-3p, hsa-miR-200a-3p, hsa-miR-142-3p, hsa-let-7i-5p, hsa-miR-148b-3p
Ovarian steroidogenesis	hsa04913	12	34	96	754	0.000462301	0.00232201	2.77206	0	hsa-miR-223-3p, hsa-miR-23b-3p, hsa-let-7f-5p, hsa-miR-145-5p, hsa-miR-98-5p, hsa-miR-199a-3p, hsa-miR-143-3p, hsa-miR-145-3p, hsa-miR-1-3p, hsa-miR-27b-3p, hsa-let-7i-5p, hsa-miR-223-5p
Salmonella infection	hsa05132	22	34	271	754	0.000459051	0.00232201	1.8003	0	hsa-miR-223-3p, hsa-miR-149-5p, hsa-miR-23b-3p, hsa-miR-200a-5p, hsa-let-7f-5p, hsa-miR-145-5p, hsa-miR-155-5p, hsa-miR-98-5p, hsa-miR-199a-3p, hsa-miR-143-3p, hsa-miR-145-3p, hsa-let-7g-5p, hsa-miR-200b-3p, hsa-miR-200c-3p, hsa-miR-142-5p, hsa-miR-1-3p, hsa-miR-429, hsa-miR-203a-3p, hsa-miR-200a-3p, hsa-miR-142-3p, hsa-let-7i-5p, hsa-miR-148b-3p
T cell receptor signaling pathway	hsa04660	20	34	231	754	0.000459159	0.00232201	1.92004	0	hsa-miR-223-3p, hsa-miR-23b-3p, hsa-miR-145-5p, hsa-miR-155-5p, hsa-miR-98-5p, hsa-miR-199a-3p, hsa-miR-143-3p, hsa-miR-505-3p, hsa-let-7g-5p, hsa-miR-199b-3p, hsa-miR-200b-3p, hsa-miR-200c-3p, hsa-miR-1-3p, hsa-miR-1246, hsa-miR-27b-3p, hsa-miR-429, hsa-miR-203a-3p, hsa-miR-200a-3p, hsa-let-7i-5p, hsa-miR-148b-3p
C-type lectin receptor signaling pathway	hsa04625	20	34	231	754	0.000459159	0.00232201	1.92004	0	hsa-miR-223-3p, hsa-miR-149-5p, hsa-miR-23b-3p, hsa-let-7f-5p, hsa-miR-145-5p, hsa-miR-155-5p, hsa-miR-98-5p, hsa-miR-199a-3p, hsa-miR-143-3p, hsa-miR-505-3p, hsa-let-7g-5p, hsa-miR-200b-3p, hsa-miR-200c-3p, hsa-miR-1-3p, hsa-miR-429, hsa-miR-203a-3p, hsa-miR-200a-3p, hsa-miR-142-3p, hsa-let-7i-5p, hsa-miR-148b-3p
Estrogen signaling pathway	hsa04915	21	34	251	754	0.000468665	0.00232753	1.8554	0	hsa-miR-223-3p, hsa-miR-149-5p, hsa-miR-23b-3p, hsa-miR-145-5p, hsa-miR-155-5p, hsa-miR-98-5p, hsa-miR-199a-3p, hsa-miR-143-3p, hsa-miR-505-3p, hsa-miR-1290, hsa-let-7g-5p, hsa-miR-200b-3p, hsa-miR-200c-3p, hsa-miR-1-3p, hsa-miR-27b-3p, hsa-miR-429, hsa-miR-203a-3p, hsa-miR-200a-3p, hsa-miR-324-5p, hsa-miR-142-3p, hsa-miR-148b-3p
Dilated cardiomyopathy	hsa05414	13	34	111	754	0.000476749	0.00234137	2.59724	0	hsa-miR-23b-3p, hsa-miR-145-5p, hsa-miR-98-5p, hsa-miR-199a-3p, hsa-miR-143-3p, hsa-miR-199b-3p, hsa-miR-142-5p, hsa-miR-1-3p, hsa-miR-203a-3p, hsa-miR-200a-3p, hsa-miR-324-5p, hsa-let-7i-5p, hsa-miR-148b-3p
Calcium signaling pathway	hsa04020	20	34	232	754	0.000490152	0.00235486	1.91176	0	hsa-miR-149-5p, hsa-miR-23b-3p, hsa-miR-145-5p, hsa-miR-155-5p, hsa-miR-199a-3p, hsa-miR-143-3p, hsa-miR-505-3p, hsa-miR-145-3p, hsa-miR-200b-3p, hsa-miR-200c-3p, hsa-miR-1-3p, hsa-miR-27b-3p, hsa-miR-429, hsa-miR-203a-3p, hsa-miR-200a-3p, hsa-miR-151a-3p, hsa-miR-142-3p, hsa-let-7i-5p, hsa-miR-148b-3p, hsa-miR-223-5p
Choline metabolism in cancer	hsa05231	20	34	232	754	0.000490152	0.00235486	1.91176	0	hsa-miR-223-3p, hsa-miR-149-5p, hsa-miR-145-5p, hsa-miR-155-5p, hsa-miR-98-5p, hsa-miR-199a-3p, hsa-miR-143-3p, hsa-let-7g-5p, hsa-miR-200b-3p, hsa-miR-200c-3p, hsa-miR-142-5p, hsa-miR-1-3p, hsa-miR-27b-3p, hsa-miR-429, hsa-miR-203a-3p, hsa-miR-200a-3p, hsa-miR-324-5p, hsa-miR-142-3p, hsa-miR-148b-3p, hsa-miR-223-5p
Signaling pathways regulating pluripotency of stem cells	hsa04550	25	34	338	754	0.000507819	0.0024135	1.64027	0	hsa-miR-223-3p, hsa-miR-149-5p, hsa-miR-200a-5p, hsa-miR-145-5p, hsa-miR-155-5p, hsa-miR-98-5p, hsa-miR-199a-3p, hsa-miR-143-3p, hsa-miR-145-3p, hsa-let-7g-5p, hsa-miR-200b-3p, hsa-miR-200c-3p, hsa-miR-142-5p, hsa-miR-1-3p, hsa-miR-1246, hsa-miR-27b-3p, hsa-miR-429, hsa-miR-203a-3p, hsa-miR-200a-3p, hsa-miR-338-5p, hsa-miR-142-3p, hsa-let-7i-5p, hsa-miR-148b-3p, hsa-miR-450b-5p, hsa-miR-223-5p
RIG-I-like receptor signaling pathway	hsa04622	13	34	112	754	0.000523497	0.00246155	2.57405	0	hsa-miR-223-3p, hsa-miR-149-5p, hsa-miR-23b-3p, hsa-miR-145-5p, hsa-miR-155-5p, hsa-miR-98-5p, hsa-miR-199a-3p, hsa-miR-143-3p, hsa-miR-200b-3p, hsa-miR-200c-3p, hsa-miR-1-3p, hsa-miR-203a-3p, hsa-miR-200a-3p
Pancreatic secretion	hsa04972	10	34	70	754	0.000536996	0.00249844	3.16807	0	hsa-miR-223-3p, hsa-miR-23b-3p, hsa-miR-145-5p, hsa-miR-155-5p, hsa-miR-200b-3p, hsa-miR-200c-3p, hsa-miR-142-5p, hsa-miR-1246, hsa-miR-203a-3p, hsa-miR-142-3p
Starch and sucrose metabolism	hsa00500	5	34	17	754	0.000579456	0.00266791	6.52249	0	hsa-miR-98-5p, hsa-miR-143-3p, hsa-miR-505-3p, hsa-miR-199b-3p, hsa-miR-1-3p
Type I diabetes mellitus	hsa04940	8	34	47	754	0.000658122	0.00299886	3.77472	0	hsa-miR-149-5p, hsa-miR-145-5p, hsa-miR-143-3p, hsa-miR-1-3p, hsa-miR-203a-3p, hsa-miR-142-3p, hsa-let-7i-5p, hsa-miR-148b-3p
Polycomb repressive complex	hsa03083	12	34	100	754	0.000688196	0.00308872	2.66118	0	hsa-miR-145-5p, hsa-miR-155-5p, hsa-miR-98-5p, hsa-miR-143-3p, hsa-let-7g-5p, hsa-miR-200b-3p, hsa-miR-200c-3p, hsa-miR-429, hsa-miR-203a-3p, hsa-miR-200a-3p, hsa-miR-338-5p, hsa-let-7i-5p
p53 signaling pathway	hsa04115	23	34	299	754	0.000691817	0.00308872	1.70588	0	hsa-miR-223-3p, hsa-miR-149-5p, hsa-miR-23b-3p, hsa-miR-200a-5p, hsa-let-7f-5p, hsa-miR-145-5p, hsa-miR-155-5p, hsa-miR-98-5p, hsa-miR-199a-3p, hsa-miR-143-3p, hsa-miR-145-3p, hsa-let-7g-5p, hsa-miR-1271-5p, hsa-miR-200b-3p, hsa-miR-200c-3p, hsa-miR-142-5p, hsa-miR-1-3p, hsa-miR-27b-3p, hsa-miR-429, hsa-miR-203a-3p, hsa-miR-200a-3p, hsa-miR-151a-3p, hsa-let-7i-5p
Adherens junction	hsa04520	22	34	278	754	0.000699601	0.00309224	1.75497	0	hsa-miR-223-3p, hsa-miR-149-5p, hsa-miR-23b-3p, hsa-miR-200a-5p, hsa-miR-145-5p, hsa-miR-155-5p, hsa-miR-98-5p, hsa-miR-199a-3p, hsa-miR-143-3p, hsa-miR-145-3p, hsa-let-7g-5p, hsa-miR-200b-3p, hsa-miR-200c-3p, hsa-miR-142-5p, hsa-miR-1-3p, hsa-miR-27b-3p, hsa-miR-429, hsa-miR-203a-3p, hsa-miR-200a-3p, hsa-miR-142-3p, hsa-miR-148b-3p, hsa-miR-223-5p
cGMP-PKG signaling pathway	hsa04022	17	34	182	754	0.000723689	0.00316703	2.07143	0	hsa-miR-223-3p, hsa-miR-23b-3p, hsa-miR-145-5p, hsa-miR-155-5p, hsa-miR-199a-3p, hsa-miR-143-3p, hsa-miR-1290, hsa-let-7g-5p, hsa-miR-200b-3p, hsa-miR-200c-3p, hsa-miR-1-3p, hsa-miR-27b-3p, hsa-miR-429, hsa-miR-203a-3p, hsa-miR-200a-3p, hsa-miR-142-3p, hsa-miR-148b-3p
ErbB signaling pathway	hsa04012	22	34	279	754	0.000741953	0.00321513	1.74868	0	hsa-miR-223-3p, hsa-miR-23b-3p, hsa-miR-145-5p, hsa-miR-155-5p, hsa-miR-98-5p, hsa-miR-199a-3p, hsa-miR-143-3p, hsa-miR-505-3p, hsa-let-7g-5p, hsa-miR-199b-3p, hsa-miR-200b-3p, hsa-miR-200c-3p, hsa-miR-142-5p, hsa-miR-1-3p, hsa-miR-1246, hsa-miR-27b-3p, hsa-miR-429, hsa-miR-203a-3p, hsa-miR-200a-3p, hsa-miR-142-3p, hsa-miR-148b-3p, hsa-miR-223-5p
Thermogenesis	hsa04714	16	34	165	754	0.000751743	0.00322593	2.15045	0	hsa-miR-149-5p, hsa-miR-23b-3p, hsa-miR-145-5p, hsa-miR-155-5p, hsa-miR-98-5p, hsa-miR-199a-3p, hsa-miR-143-3p, hsa-miR-1290, hsa-let-7g-5p, hsa-miR-200b-3p, hsa-miR-200c-3p, hsa-miR-1-3p, hsa-miR-27b-3p, hsa-miR-203a-3p, hsa-miR-200a-3p, hsa-miR-148b-3p
mTOR signaling pathway	hsa04150	23	34	301	754	0.000775669	0.0032966	1.69455	0	hsa-miR-223-3p, hsa-miR-23b-3p, hsa-miR-200a-5p, hsa-miR-145-5p, hsa-miR-155-5p, hsa-miR-98-5p, hsa-miR-199a-3p, hsa-miR-143-3p, hsa-miR-145-3p, hsa-let-7g-5p, hsa-miR-200b-3p, hsa-miR-200c-3p, hsa-miR-142-5p, hsa-miR-1-3p, hsa-miR-1246, hsa-miR-27b-3p, hsa-miR-429, hsa-miR-203a-3p, hsa-miR-200a-3p, hsa-miR-142-3p, hsa-let-7i-5p, hsa-miR-148b-3p, hsa-miR-223-5p
Transcriptional misregulation in cancer	hsa05202	25	34	346	754	0.000792201	0.00333479	1.60235	0	hsa-miR-223-3p, hsa-miR-149-5p, hsa-miR-23b-3p, hsa-let-7f-5p, hsa-miR-145-5p, hsa-miR-155-5p, hsa-miR-98-5p, hsa-miR-199a-3p, hsa-miR-143-3p, hsa-miR-145-3p, hsa-let-7g-5p, hsa-miR-199b-3p, hsa-miR-200b-3p, hsa-miR-200c-3p, hsa-miR-142-5p, hsa-miR-1-3p, hsa-miR-27b-3p, hsa-miR-429, hsa-miR-203a-3p, hsa-miR-200a-3p, hsa-miR-338-5p, hsa-miR-324-5p, hsa-miR-142-3p, hsa-let-7i-5p, hsa-miR-223-5p
Longevity regulating pathway	hsa04211	21	34	261	754	0.000864765	0.00360591	1.78431	0	hsa-miR-223-3p, hsa-miR-23b-3p, hsa-miR-145-5p, hsa-miR-155-5p, hsa-miR-98-5p, hsa-miR-199a-3p, hsa-miR-143-3p, hsa-miR-1290, hsa-miR-145-3p, hsa-let-7g-5p, hsa-miR-200b-3p, hsa-miR-200c-3p, hsa-miR-142-5p, hsa-miR-1-3p, hsa-miR-27b-3p, hsa-miR-429, hsa-miR-203a-3p, hsa-miR-200a-3p, hsa-let-7i-5p, hsa-miR-148b-3p, hsa-miR-223-5p
TNF signaling pathway	hsa04668	21	34	262	754	0.000917456	0.00378987	1.7775	0	hsa-miR-223-3p, hsa-miR-149-5p, hsa-miR-23b-3p, hsa-let-7f-5p, hsa-miR-145-5p, hsa-miR-155-5p, hsa-miR-98-5p, hsa-miR-199a-3p, hsa-miR-143-3p, hsa-miR-1290, hsa-let-7g-5p, hsa-miR-200b-3p, hsa-miR-200c-3p, hsa-miR-1-3p, hsa-miR-27b-3p, hsa-miR-429, hsa-miR-203a-3p, hsa-miR-200a-3p, hsa-miR-324-5p, hsa-miR-142-3p, hsa-miR-148b-3p
Phospholipase D signaling pathway	hsa04072	19	34	223	754	0.000945282	0.00386865	1.88948	0	hsa-miR-23b-3p, hsa-miR-145-5p, hsa-miR-155-5p, hsa-miR-98-5p, hsa-miR-199a-3p, hsa-miR-143-3p, hsa-miR-505-3p, hsa-let-7g-5p, hsa-miR-200b-3p, hsa-miR-200c-3p, hsa-miR-1-3p, hsa-miR-27b-3p, hsa-miR-429, hsa-miR-203a-3p, hsa-miR-200a-3p, hsa-miR-338-5p, hsa-miR-142-3p, hsa-miR-148b-3p, hsa-miR-223-5p
Autoimmune thyroid disease	hsa05320	6	34	28	754	0.000985086	0.00399457	4.7521	0	hsa-miR-149-5p, hsa-miR-145-5p, hsa-miR-98-5p, hsa-miR-429, hsa-let-7i-5p, hsa-miR-148b-3p
Thyroid hormone signaling pathway	hsa04919	23	34	306	754	0.00102682	0.00412597	1.66686	0	hsa-miR-223-3p, hsa-miR-23b-3p, hsa-miR-200a-5p, hsa-let-7f-5p, hsa-miR-145-5p, hsa-miR-155-5p, hsa-miR-98-5p, hsa-miR-199a-3p, hsa-miR-143-3p, hsa-miR-145-3p, hsa-let-7g-5p, hsa-miR-200b-3p, hsa-miR-200c-3p, hsa-miR-142-5p, hsa-miR-1-3p, hsa-miR-1246, hsa-miR-27b-3p, hsa-miR-429, hsa-miR-203a-3p, hsa-miR-200a-3p, hsa-miR-142-3p, hsa-let-7i-5p, hsa-miR-148b-3p
Fluid shear stress and atherosclerosis	hsa05418	22	34	285	754	0.00104807	0.0041734	1.71187	0	hsa-miR-223-3p, hsa-miR-149-5p, hsa-miR-23b-3p, hsa-miR-200a-5p, hsa-let-7f-5p, hsa-miR-145-5p, hsa-miR-155-5p, hsa-miR-98-5p, hsa-miR-199a-3p, hsa-miR-143-3p, hsa-let-7g-5p, hsa-miR-200b-3p, hsa-miR-200c-3p, hsa-miR-142-5p, hsa-miR-1-3p, hsa-miR-27b-3p, hsa-miR-429, hsa-miR-203a-3p, hsa-miR-200a-3p, hsa-miR-142-3p, hsa-let-7i-5p, hsa-miR-148b-3p
Human T-cell leukemia virus 1 infection	hsa05166	27	34	402	754	0.00120921	0.00469796	1.48946	0	hsa-miR-223-3p, hsa-miR-149-5p, hsa-miR-23b-3p, hsa-miR-200a-5p, hsa-let-7f-5p, hsa-miR-145-5p, hsa-miR-155-5p, hsa-miR-98-5p, hsa-miR-199a-3p, hsa-miR-143-3p, hsa-miR-1290, hsa-miR-145-3p, hsa-let-7g-5p, hsa-miR-200b-3p, hsa-miR-200c-3p, hsa-miR-142-5p, hsa-miR-1-3p, hsa-miR-27b-3p, hsa-miR-429, hsa-miR-203a-3p, hsa-miR-200a-3p, hsa-miR-151a-3p, hsa-miR-338-5p, hsa-miR-324-5p, hsa-miR-142-3p, hs…
Necroptosis	hsa04217	18	34	208	754	0.00121169	0.00469796	1.91912	0	hsa-miR-223-3p, hsa-miR-149-5p, hsa-miR-145-5p, hsa-miR-155-5p, hsa-miR-98-5p, hsa-miR-199a-3p, hsa-miR-143-3p, hsa-miR-574-5p, hsa-miR-145-3p, hsa-let-7g-5p, hsa-miR-200b-3p, hsa-miR-200c-3p, hsa-miR-429, hsa-miR-203a-3p, hsa-miR-200a-3p, hsa-miR-142-3p, hsa-let-7i-5p, hsa-miR-148b-3p
Shigellosis	hsa05131	24	34	331	754	0.00120372	0.00469796	1.60796	0	hsa-miR-223-3p, hsa-miR-149-5p, hsa-miR-23b-3p, hsa-miR-145-5p, hsa-miR-155-5p, hsa-miR-98-5p, hsa-miR-199a-3p, hsa-miR-143-3p, hsa-miR-505-3p, hsa-miR-145-3p, hsa-let-7g-5p, hsa-miR-199b-3p, hsa-miR-200b-3p, hsa-miR-200c-3p, hsa-miR-142-5p, hsa-miR-1-3p, hsa-miR-1246, hsa-miR-27b-3p, hsa-miR-429, hsa-miR-203a-3p, hsa-miR-200a-3p, hsa-miR-142-3p, hsa-let-7i-5p, hsa-miR-148b-3p
Adipocytokine signaling pathway	hsa04920	16	34	172	754	0.00123783	0.00471656	2.06293	0	hsa-miR-223-3p, hsa-miR-23b-3p, hsa-let-7f-5p, hsa-miR-145-5p, hsa-miR-155-5p, hsa-miR-98-5p, hsa-miR-199a-3p, hsa-miR-143-3p, hsa-miR-505-3p, hsa-let-7g-5p, hsa-miR-200b-3p, hsa-miR-200c-3p, hsa-miR-429, hsa-miR-203a-3p, hsa-miR-324-5p, hsa-miR-148b-3p
Adrenergic signaling in cardiomyocytes	hsa04261	16	34	172	754	0.00123783	0.00471656	2.06293	0	hsa-miR-23b-3p, hsa-miR-145-5p, hsa-miR-155-5p, hsa-miR-98-5p, hsa-miR-199a-3p, hsa-miR-143-3p, hsa-miR-1290, hsa-let-7g-5p, hsa-miR-200b-3p, hsa-miR-200c-3p, hsa-miR-1-3p, hsa-miR-27b-3p, hsa-miR-429, hsa-miR-203a-3p, hsa-miR-200a-3p, hsa-miR-142-3p
Huntington disease	hsa05016	18	34	209	754	0.00129057	0.00483418	1.90994	0	hsa-miR-223-3p, hsa-miR-149-5p, hsa-miR-145-5p, hsa-miR-155-5p, hsa-miR-98-5p, hsa-miR-199a-3p, hsa-miR-143-3p, hsa-miR-1290, hsa-let-7g-5p, hsa-miR-200b-3p, hsa-miR-200c-3p, hsa-miR-142-5p, hsa-miR-1-3p, hsa-miR-27b-3p, hsa-miR-429, hsa-miR-203a-3p, hsa-miR-200a-3p, hsa-miR-324-5p
Maturity onset diabetes of the young	hsa04950	7	34	40	754	0.00128518	0.00483418	3.88088	0	hsa-miR-223-3p, hsa-miR-199a-3p, hsa-miR-143-3p, hsa-miR-145-3p, hsa-miR-200c-3p, hsa-miR-27b-3p, hsa-miR-200a-3p
Neurotrophin signaling pathway	hsa04722	22	34	289	754	0.00131062	0.004868	1.68817	0	hsa-miR-223-3p, hsa-miR-149-5p, hsa-miR-145-5p, hsa-miR-155-5p, hsa-miR-98-5p, hsa-miR-199a-3p, hsa-miR-143-3p, hsa-miR-505-3p, hsa-let-7g-5p, hsa-miR-200b-3p, hsa-miR-200c-3p, hsa-miR-142-5p, hsa-miR-1-3p, hsa-miR-1246, hsa-miR-27b-3p, hsa-miR-429, hsa-miR-203a-3p, hsa-miR-200a-3p, hsa-miR-151a-3p, hsa-miR-142-3p, hsa-let-7i-5p, hsa-miR-148b-3p
Neomycin, kanamycin and gentamicin biosynthesis	hsa00524	4	34	12	754	0.00132499	0.00488036	7.39216	0	hsa-miR-98-5p, hsa-miR-143-3p, hsa-miR-505-3p, hsa-miR-199b-3p
Oocyte meiosis	hsa04114	16	34	174	754	0.00141916	0.00518403	2.03922	0	hsa-miR-223-3p, hsa-miR-23b-3p, hsa-miR-145-5p, hsa-miR-155-5p, hsa-miR-98-5p, hsa-miR-199a-3p, hsa-miR-143-3p, hsa-miR-145-3p, hsa-miR-200b-3p, hsa-miR-200c-3p, hsa-miR-1-3p, hsa-miR-1246, hsa-miR-200a-3p, hsa-miR-151a-3p, hsa-let-7i-5p, hsa-miR-223-5p
Yersinia infection	mmu05135	3	34	6	754	0.0015306	0.00545583	11.0882	0	hsa-miR-223-3p, hsa-miR-155-5p, hsa-miR-142-3p
Metabolic pathways	mmu01100	3	34	6	754	0.0015306	0.00545583	11.0882	0	hsa-miR-223-3p, hsa-miR-155-5p, hsa-miR-574-5p
Autophagy - animal	mmu04140	3	34	6	754	0.0015306	0.00545583	11.0882	0	hsa-miR-155-5p, hsa-miR-142-5p, hsa-miR-142-3p
Diabetic cardiomyopathy	hsa05415	22	34	292	754	0.00154452	0.00546141	1.67083	0	hsa-miR-223-3p, hsa-miR-149-5p, hsa-miR-23b-3p, hsa-miR-200a-5p, hsa-miR-145-5p, hsa-miR-155-5p, hsa-miR-199a-3p, hsa-miR-143-3p, hsa-miR-145-3p, hsa-let-7g-5p, hsa-miR-200b-3p, hsa-miR-200c-3p, hsa-miR-142-5p, hsa-miR-1-3p, hsa-miR-1246, hsa-miR-27b-3p, hsa-miR-429, hsa-miR-203a-3p, hsa-miR-200a-3p, hsa-miR-324-5p, hsa-miR-142-3p, hsa-miR-148b-3p
Dopaminergic synapse	hsa04728	15	34	158	754	0.00156794	0.00550023	2.10536	0	hsa-miR-23b-3p, hsa-miR-145-5p, hsa-miR-155-5p, hsa-miR-199a-3p, hsa-miR-143-3p, hsa-miR-1290, hsa-let-7g-5p, hsa-miR-200b-3p, hsa-miR-1-3p, hsa-miR-1246, hsa-miR-27b-3p, hsa-miR-429, hsa-miR-203a-3p, hsa-miR-200a-3p, hsa-miR-142-3p
Alzheimer disease	hsa05010	23	34	314	754	0.00158301	0.00550937	1.62439	0	hsa-miR-223-3p, hsa-miR-149-5p, hsa-miR-23b-3p, hsa-miR-200a-5p, hsa-let-7f-5p, hsa-miR-145-5p, hsa-miR-155-5p, hsa-miR-98-5p, hsa-miR-199a-3p, hsa-miR-143-3p, hsa-let-7g-5p, hsa-miR-200b-3p, hsa-miR-200c-3p, hsa-miR-142-5p, hsa-miR-1-3p, hsa-miR-1246, hsa-miR-27b-3p, hsa-miR-429, hsa-miR-203a-3p, hsa-miR-200a-3p, hsa-miR-338-5p, hsa-miR-142-3p, hsa-miR-148b-3p
Metabolic pathways	hsa01100	22	34	293	754	0.00163036	0.00562984	1.66513	0	hsa-miR-223-3p, hsa-miR-149-5p, hsa-miR-23b-3p, hsa-miR-200a-5p, hsa-let-7f-5p, hsa-miR-145-5p, hsa-miR-155-5p, hsa-miR-98-5p, hsa-miR-199a-3p, hsa-miR-143-3p, hsa-miR-505-3p, hsa-miR-145-3p, hsa-miR-199b-3p, hsa-miR-200b-3p, hsa-miR-200c-3p, hsa-miR-142-5p, hsa-miR-1-3p, hsa-miR-27b-3p, hsa-miR-429, hsa-miR-203a-3p, hsa-miR-200a-3p, hsa-miR-148b-3p
Fructose and mannose metabolism	hsa00051	5	34	21	754	0.00167087	0.00570107	5.28011	0	hsa-miR-145-5p, hsa-miR-98-5p, hsa-miR-143-3p, hsa-miR-505-3p, hsa-miR-199b-3p
Long-term depression	hsa04730	14	34	142	754	0.00167679	0.00570107	2.18641	0	hsa-miR-223-3p, hsa-miR-145-5p, hsa-miR-155-5p, hsa-miR-98-5p, hsa-miR-199a-3p, hsa-miR-143-3p, hsa-miR-145-3p, hsa-let-7g-5p, hsa-miR-200c-3p, hsa-miR-1-3p, hsa-miR-142-3p, hsa-let-7i-5p, hsa-miR-148b-3p, hsa-miR-223-5p
Glycolysis / Gluconeogenesis	hsa00010	7	34	42	754	0.00174167	0.00583318	3.69608	0	hsa-miR-145-5p, hsa-miR-98-5p, hsa-miR-143-3p, hsa-miR-505-3p, hsa-miR-199b-3p, hsa-miR-200b-3p, hsa-miR-1-3p
Hepatitis C	hsa05160	25	34	361	754	0.00174204	0.00583318	1.53577	0	hsa-miR-223-3p, hsa-miR-149-5p, hsa-miR-23b-3p, hsa-miR-200a-5p, hsa-let-7f-5p, hsa-miR-145-5p, hsa-miR-155-5p, hsa-miR-98-5p, hsa-miR-199a-3p, hsa-miR-143-3p, hsa-miR-145-3p, hsa-let-7g-5p, hsa-miR-200b-3p, hsa-miR-200c-3p, hsa-miR-142-5p, hsa-miR-1-3p, hsa-miR-1246, hsa-miR-27b-3p, hsa-miR-429, hsa-miR-203a-3p, hsa-miR-200a-3p, hsa-miR-324-5p, hsa-miR-142-3p, hsa-miR-148b-3p, hsa-miR-223-5p
Tight junction	hsa04530	18	34	214	754	0.00175625	0.00583656	1.86531	0	hsa-miR-223-3p, hsa-miR-23b-3p, hsa-let-7f-5p, hsa-miR-145-5p, hsa-miR-155-5p, hsa-miR-199a-3p, hsa-miR-143-3p, hsa-miR-145-3p, hsa-miR-200b-3p, hsa-miR-200c-3p, hsa-miR-142-5p, hsa-miR-1-3p, hsa-miR-1246, hsa-miR-27b-3p, hsa-miR-203a-3p, hsa-miR-200a-3p, hsa-miR-142-3p, hsa-miR-148b-3p
Toxoplasmosis	hsa05145	20	34	254	754	0.0018538	0.00611478	1.74618	0	hsa-miR-223-3p, hsa-miR-149-5p, hsa-miR-23b-3p, hsa-miR-145-5p, hsa-miR-155-5p, hsa-miR-98-5p, hsa-miR-199a-3p, hsa-miR-143-3p, hsa-miR-145-3p, hsa-let-7g-5p, hsa-miR-200b-3p, hsa-miR-200c-3p, hsa-miR-142-5p, hsa-miR-27b-3p, hsa-miR-429, hsa-miR-203a-3p, hsa-miR-200a-3p, hsa-miR-324-5p, hsa-miR-142-3p, hsa-let-7i-5p
Spinocerebellar ataxia	mmu05017	2	34	2	754	0.00197618	0.00629601	22.1765	0	hsa-miR-200c-3p, hsa-miR-142-5p
Mitophagy - animal	mmu04137	2	34	2	754	0.00197618	0.00629601	22.1765	0	hsa-miR-155-5p, hsa-miR-142-5p
Aldosterone synthesis and secretion	hsa04925	10	34	82	754	0.00197997	0.00629601	2.70445	0	hsa-miR-223-3p, hsa-miR-23b-3p, hsa-miR-145-5p, hsa-miR-155-5p, hsa-miR-1290, hsa-miR-200b-3p, hsa-miR-1-3p, hsa-miR-27b-3p, hsa-miR-203a-3p, hsa-miR-142-3p
Neutrophil extracellular trap formation	mmu04613	2	34	2	754	0.00197618	0.00629601	22.1765	0	hsa-miR-155-5p, hsa-miR-142-3p
Antigen processing and presentation	hsa04612	9	34	68	754	0.00195188	0.00629601	2.93512	0	hsa-miR-200a-5p, hsa-miR-143-3p, hsa-miR-1290, hsa-miR-200b-3p, hsa-miR-1-3p, hsa-miR-27b-3p, hsa-miR-203a-3p, hsa-miR-142-3p, hsa-miR-148b-3p
Hippo signaling pathway - multiple species	hsa04392	7	34	43	754	0.00201316	0.00634896	3.61012	0	hsa-miR-155-5p, hsa-miR-98-5p, hsa-miR-199a-3p, hsa-miR-200b-3p, hsa-miR-200c-3p, hsa-miR-429, hsa-miR-200a-3p
Focal adhesion	hsa04510	25	34	364	754	0.00202535	0.00634896	1.52311	0	hsa-miR-223-3p, hsa-miR-23b-3p, hsa-miR-200a-5p, hsa-let-7f-5p, hsa-miR-145-5p, hsa-miR-155-5p, hsa-miR-98-5p, hsa-miR-199a-3p, hsa-miR-143-3p, hsa-miR-145-3p, hsa-let-7g-5p, hsa-miR-199b-3p, hsa-miR-200b-3p, hsa-miR-200c-3p, hsa-miR-142-5p, hsa-miR-1-3p, hsa-miR-1246, hsa-miR-27b-3p, hsa-miR-429, hsa-miR-203a-3p, hsa-miR-200a-3p, hsa-miR-142-3p, hsa-let-7i-5p, hsa-miR-148b-3p, hsa-miR-223-5p
Progesterone-mediated oocyte maturation	hsa04914	18	34	217	754	0.00210096	0.00653961	1.83952	0	hsa-miR-223-3p, hsa-miR-23b-3p, hsa-miR-145-5p, hsa-miR-155-5p, hsa-miR-98-5p, hsa-miR-199a-3p, hsa-miR-143-3p, hsa-miR-145-3p, hsa-let-7g-5p, hsa-miR-200c-3p, hsa-miR-1-3p, hsa-miR-27b-3p, hsa-miR-429, hsa-miR-203a-3p, hsa-miR-200a-3p, hsa-let-7i-5p, hsa-miR-148b-3p, hsa-miR-223-5p
Inositol phosphate metabolism	hsa00562	13	34	129	754	0.00217293	0.00671634	2.23484	0	hsa-miR-223-3p, hsa-miR-23b-3p, hsa-miR-200a-5p, hsa-miR-145-5p, hsa-miR-155-5p, hsa-miR-145-3p, hsa-miR-200c-3p, hsa-miR-142-5p, hsa-miR-1-3p, hsa-miR-429, hsa-miR-203a-3p, hsa-miR-200a-3p, hsa-miR-148b-3p
Amphetamine addiction	hsa05031	11	34	98	754	0.00223987	0.00684851	2.4892	0	hsa-miR-23b-3p, hsa-miR-145-5p, hsa-miR-155-5p, hsa-miR-1290, hsa-miR-200b-3p, hsa-miR-200c-3p, hsa-miR-142-5p, hsa-miR-1-3p, hsa-miR-27b-3p, hsa-miR-203a-3p, hsa-miR-142-3p
Spinocerebellar ataxia	hsa05017	16	34	181	754	0.00224668	0.00684851	1.96035	0	hsa-miR-223-3p, hsa-miR-149-5p, hsa-miR-145-5p, hsa-miR-155-5p, hsa-miR-199a-3p, hsa-miR-143-3p, hsa-let-7g-5p, hsa-miR-200b-3p, hsa-miR-200c-3p, hsa-miR-142-5p, hsa-miR-1-3p, hsa-miR-429, hsa-miR-203a-3p, hsa-miR-324-5p, hsa-miR-142-3p, hsa-miR-148b-3p
Central carbon metabolism in cancer	hsa05230	23	34	323	754	0.00251863	0.00762488	1.57913	0	hsa-miR-223-3p, hsa-miR-149-5p, hsa-miR-23b-3p, hsa-miR-200a-5p, hsa-miR-145-5p, hsa-miR-155-5p, hsa-miR-98-5p, hsa-miR-199a-3p, hsa-miR-143-3p, hsa-miR-505-3p, hsa-let-7g-5p, hsa-miR-199b-3p, hsa-miR-200b-3p, hsa-miR-200c-3p, hsa-miR-142-5p, hsa-miR-1-3p, hsa-miR-27b-3p, hsa-miR-429, hsa-miR-203a-3p, hsa-miR-200a-3p, hsa-miR-151a-3p, hsa-let-7i-5p, hsa-miR-148b-3p
Endocytosis	hsa04144	19	34	240	754	0.00258034	0.00764923	1.75564	0	hsa-miR-223-3p, hsa-miR-149-5p, hsa-miR-23b-3p, hsa-miR-145-5p, hsa-miR-155-5p, hsa-miR-98-5p, hsa-miR-199a-3p, hsa-miR-143-3p, hsa-miR-145-3p, hsa-let-7g-5p, hsa-miR-200b-3p, hsa-miR-200c-3p, hsa-miR-142-5p, hsa-miR-27b-3p, hsa-miR-203a-3p, hsa-miR-200a-3p, hsa-miR-142-3p, hsa-miR-148b-3p, hsa-miR-223-5p
Long-term potentiation	hsa04720	12	34	115	754	0.00254628	0.00764923	2.31407	0	hsa-miR-23b-3p, hsa-miR-145-5p, hsa-miR-155-5p, hsa-miR-98-5p, hsa-miR-199a-3p, hsa-miR-143-3p, hsa-let-7g-5p, hsa-miR-200c-3p, hsa-miR-1-3p, hsa-miR-203a-3p, hsa-miR-142-3p, hsa-miR-148b-3p
Prostate cancer	rno05215	3	34	7	754	0.00259589	0.00764923	9.5042	0	hsa-miR-200b-3p, hsa-miR-200c-3p, hsa-miR-200a-3p
Alzheimer disease	mmu05010	3	34	7	754	0.00259589	0.00764923	9.5042	0	hsa-miR-223-3p, hsa-miR-155-5p, hsa-miR-142-5p
Carbohydrate digestion and absorption	hsa04973	11	34	100	754	0.00265855	0.00778197	2.43941	0	hsa-miR-155-5p, hsa-miR-98-5p, hsa-miR-199a-3p, hsa-miR-143-3p, hsa-miR-505-3p, hsa-let-7g-5p, hsa-miR-199b-3p, hsa-miR-1-3p, hsa-miR-429, hsa-miR-203a-3p, hsa-miR-148b-3p
Proteoglycans in cancer	hsa05205	28	34	444	754	0.00272468	0.00783257	1.39852	0	hsa-miR-223-3p, hsa-miR-149-5p, hsa-miR-23b-3p, hsa-miR-200a-5p, hsa-let-7f-5p, hsa-miR-145-5p, hsa-miR-155-5p, hsa-miR-98-5p, hsa-miR-199a-3p, hsa-miR-143-3p, hsa-miR-505-3p, hsa-miR-145-3p, hsa-let-7g-5p, hsa-miR-1271-5p, hsa-miR-200b-3p, hsa-miR-200c-3p, hsa-miR-142-5p, hsa-miR-1-3p, hsa-miR-27b-3p, hsa-miR-429, hsa-miR-203a-3p, hsa-miR-200a-3p, hsa-miR-151a-3p, hsa-miR-324-5p, hsa-miR-142-3p,…
Glioma	hsa05214	24	34	347	754	0.002729	0.00783257	1.53382	0	hsa-miR-223-3p, hsa-miR-23b-3p, hsa-miR-200a-5p, hsa-let-7f-5p, hsa-miR-145-5p, hsa-miR-155-5p, hsa-miR-98-5p, hsa-miR-199a-3p, hsa-miR-143-3p, hsa-miR-505-3p, hsa-miR-145-3p, hsa-let-7g-5p, hsa-miR-200b-3p, hsa-miR-200c-3p, hsa-miR-142-5p, hsa-miR-1-3p, hsa-miR-27b-3p, hsa-miR-429, hsa-miR-203a-3p, hsa-miR-200a-3p, hsa-miR-142-3p, hsa-let-7i-5p, hsa-miR-148b-3p, hsa-miR-223-5p
MAPK signaling pathway	hsa04010	25	34	370	754	0.00271943	0.00783257	1.49841	0	hsa-miR-223-3p, hsa-miR-149-5p, hsa-miR-23b-3p, hsa-miR-145-5p, hsa-miR-155-5p, hsa-miR-98-5p, hsa-miR-199a-3p, hsa-miR-143-3p, hsa-miR-505-3p, hsa-miR-574-5p, hsa-miR-145-3p, hsa-let-7g-5p, hsa-miR-200b-3p, hsa-miR-200c-3p, hsa-miR-142-5p, hsa-miR-1-3p, hsa-miR-27b-3p, hsa-miR-429, hsa-miR-203a-3p, hsa-miR-200a-3p, hsa-miR-324-5p, hsa-miR-142-3p, hsa-let-7i-5p, hsa-miR-148b-3p, hsa-miR-223-5p
Phosphatidylinositol signaling system	hsa04070	14	34	150	754	0.00294894	0.00840923	2.0698	0	hsa-miR-223-3p, hsa-miR-23b-3p, hsa-miR-200a-5p, hsa-miR-145-5p, hsa-miR-155-5p, hsa-miR-145-3p, hsa-miR-200c-3p, hsa-miR-142-5p, hsa-miR-1-3p, hsa-miR-429, hsa-miR-203a-3p, hsa-miR-200a-3p, hsa-miR-142-3p, hsa-miR-148b-3p
Inflammatory mediator regulation of TRP channels	hsa04750	12	34	117	754	0.0029741	0.00842662	2.27451	0	hsa-miR-149-5p, hsa-miR-23b-3p, hsa-miR-145-5p, hsa-miR-155-5p, hsa-miR-98-5p, hsa-miR-199a-3p, hsa-miR-1-3p, hsa-miR-203a-3p, hsa-miR-200a-3p, hsa-miR-142-3p, hsa-let-7i-5p, hsa-miR-148b-3p
Glucagon signaling pathway	hsa04922	15	34	168	754	0.00306259	0.00862208	1.98004	0	hsa-miR-223-3p, hsa-miR-23b-3p, hsa-miR-145-5p, hsa-miR-199a-3p, hsa-miR-143-3p, hsa-miR-1290, hsa-let-7g-5p, hsa-miR-200b-3p, hsa-miR-200c-3p, hsa-miR-142-5p, hsa-miR-1-3p, hsa-miR-27b-3p, hsa-miR-429, hsa-miR-203a-3p, hsa-miR-148b-3p
Colorectal cancer	hsa05210	24	34	350	754	0.00315767	0.00877792	1.52067	0	hsa-miR-149-5p, hsa-miR-200a-5p, hsa-let-7f-5p, hsa-miR-145-5p, hsa-miR-155-5p, hsa-miR-98-5p, hsa-miR-199a-3p, hsa-miR-143-3p, hsa-miR-505-3p, hsa-miR-145-3p, hsa-let-7g-5p, hsa-miR-200b-3p, hsa-miR-200c-3p, hsa-miR-142-5p, hsa-miR-1-3p, hsa-miR-1246, hsa-miR-27b-3p, hsa-miR-429, hsa-miR-203a-3p, hsa-miR-200a-3p, hsa-miR-324-5p, hsa-miR-142-3p, hsa-miR-148b-3p, hsa-miR-223-5p
Thyroid hormone synthesis	hsa04918	8	34	59	754	0.00314081	0.00877792	3.00698	0	hsa-miR-223-3p, hsa-miR-23b-3p, hsa-miR-155-5p, hsa-miR-1290, hsa-miR-200b-3p, hsa-miR-27b-3p, hsa-miR-203a-3p, hsa-miR-142-3p
NF-kappa B signaling pathway	hsa04064	17	34	207	754	0.00353808	0.00977394	1.82126	0	hsa-miR-223-3p, hsa-miR-149-5p, hsa-miR-23b-3p, hsa-miR-145-5p, hsa-miR-155-5p, hsa-miR-98-5p, hsa-miR-199a-3p, hsa-miR-143-3p, hsa-miR-145-3p, hsa-let-7g-5p, hsa-miR-200b-3p, hsa-miR-200c-3p, hsa-miR-1-3p, hsa-miR-429, hsa-miR-203a-3p, hsa-miR-142-3p, hsa-let-7i-5p
Intestinal immune network for IgA production	hsa04672	9	34	74	754	0.00360597	0.00989961	2.69714	0	hsa-miR-223-3p, hsa-miR-149-5p, hsa-let-7f-5p, hsa-miR-145-5p, hsa-miR-155-5p, hsa-miR-98-5p, hsa-miR-1-3p, hsa-miR-429, hsa-let-7i-5p
Parathyroid hormone synthesis, secretion and action	hsa04928	19	34	247	754	0.00376976	0.0102854	1.70588	0	hsa-miR-223-3p, hsa-miR-149-5p, hsa-miR-23b-3p, hsa-miR-145-5p, hsa-miR-155-5p, hsa-miR-98-5p, hsa-miR-199a-3p, hsa-miR-143-3p, hsa-miR-1290, hsa-miR-145-3p, hsa-miR-200b-3p, hsa-miR-200c-3p, hsa-miR-1-3p, hsa-miR-27b-3p, hsa-miR-429, hsa-miR-203a-3p, hsa-miR-200a-3p, hsa-miR-324-5p, hsa-miR-142-3p
Autophagy - animal	hsa04140	22	34	310	754	0.00389933	0.0105736	1.57381	0	hsa-miR-223-3p, hsa-miR-23b-3p, hsa-miR-200a-5p, hsa-miR-145-5p, hsa-miR-155-5p, hsa-miR-98-5p, hsa-miR-199a-3p, hsa-miR-143-3p, hsa-miR-574-5p, hsa-miR-145-3p, hsa-let-7g-5p, hsa-miR-200b-3p, hsa-miR-200c-3p, hsa-miR-142-5p, hsa-miR-1-3p, hsa-miR-27b-3p, hsa-miR-429, hsa-miR-203a-3p, hsa-miR-200a-3p, hsa-miR-142-3p, hsa-miR-148b-3p, hsa-miR-223-5p
Wnt signaling pathway	hsa04310	21	34	289	754	0.00396433	0.0106844	1.61144	0	hsa-miR-23b-3p, hsa-miR-200a-5p, hsa-let-7f-5p, hsa-miR-145-5p, hsa-miR-155-5p, hsa-miR-98-5p, hsa-miR-199a-3p, hsa-miR-143-3p, hsa-miR-145-3p, hsa-let-7g-5p, hsa-miR-200b-3p, hsa-miR-200c-3p, hsa-miR-142-5p, hsa-miR-1-3p, hsa-miR-1246, hsa-miR-27b-3p, hsa-miR-429, hsa-miR-203a-3p, hsa-miR-200a-3p, hsa-miR-142-3p, hsa-miR-148b-3p
Transcriptional misregulation in cancer	rno05202	3	34	8	754	0.00402541	0.0107183	8.31618	0	hsa-miR-200b-3p, hsa-miR-200c-3p, hsa-miR-200a-3p
Kaposi sarcoma-associated herpesvirus infection	mmu05167	3	34	8	754	0.00402541	0.0107183	8.31618	0	hsa-miR-223-3p, hsa-miR-155-5p, hsa-miR-142-5p
Oxytocin signaling pathway	hsa04921	18	34	229	754	0.00413403	0.0108764	1.74313	0	hsa-miR-223-3p, hsa-miR-23b-3p, hsa-let-7f-5p, hsa-miR-145-5p, hsa-miR-155-5p, hsa-miR-98-5p, hsa-miR-199a-3p, hsa-miR-143-3p, hsa-miR-145-3p, hsa-let-7g-5p, hsa-miR-200b-3p, hsa-miR-200c-3p, hsa-miR-1-3p, hsa-miR-27b-3p, hsa-miR-203a-3p, hsa-miR-200a-3p, hsa-miR-142-3p, hsa-miR-148b-3p
Thyroid cancer	hsa05216	18	34	229	754	0.00413403	0.0108764	1.74313	0	hsa-miR-200a-5p, hsa-let-7f-5p, hsa-miR-145-5p, hsa-miR-155-5p, hsa-miR-98-5p, hsa-miR-199a-3p, hsa-miR-143-3p, hsa-miR-145-3p, hsa-let-7g-5p, hsa-miR-200b-3p, hsa-miR-200c-3p, hsa-miR-1-3p, hsa-miR-27b-3p, hsa-miR-429, hsa-miR-203a-3p, hsa-miR-200a-3p, hsa-miR-142-3p, hsa-miR-148b-3p
Aldosterone-regulated sodium reabsorption	hsa04960	12	34	122	754	0.00431029	0.0112731	2.18129	0	hsa-miR-145-5p, hsa-miR-155-5p, hsa-miR-98-5p, hsa-miR-199a-3p, hsa-miR-143-3p, hsa-let-7g-5p, hsa-miR-200c-3p, hsa-miR-1-3p, hsa-miR-203a-3p, hsa-miR-142-3p, hsa-let-7i-5p, hsa-miR-148b-3p
Renal cell carcinoma	hsa05211	20	34	270	754	0.00434037	0.011285	1.6427	0	hsa-miR-23b-3p, hsa-miR-145-5p, hsa-miR-155-5p, hsa-miR-98-5p, hsa-miR-199a-3p, hsa-miR-143-3p, hsa-miR-505-3p, hsa-let-7g-5p, hsa-miR-199b-3p, hsa-miR-200b-3p, hsa-miR-200c-3p, hsa-miR-142-5p, hsa-miR-1-3p, hsa-miR-27b-3p, hsa-miR-429, hsa-miR-203a-3p, hsa-miR-200a-3p, hsa-miR-324-5p, hsa-miR-142-3p, hsa-miR-148b-3p
Gastric cancer	hsa05226	26	34	404	754	0.00437926	0.0113195	1.4272	0	hsa-miR-223-3p, hsa-miR-149-5p, hsa-miR-23b-3p, hsa-miR-200a-5p, hsa-let-7f-5p, hsa-miR-145-5p, hsa-miR-155-5p, hsa-miR-98-5p, hsa-miR-199a-3p, hsa-miR-143-3p, hsa-miR-145-3p, hsa-let-7g-5p, hsa-miR-200b-3p, hsa-miR-200c-3p, hsa-miR-142-5p, hsa-miR-1-3p, hsa-miR-1246, hsa-miR-27b-3p, hsa-miR-429, hsa-miR-203a-3p, hsa-miR-200a-3p, hsa-miR-151a-3p, hsa-miR-324-5p, hsa-miR-142-3p, hsa-miR-148b-3p, h…
Endometrial cancer	hsa05213	23	34	338	754	0.00519278	0.0133442	1.50905	0	hsa-miR-223-3p, hsa-miR-23b-3p, hsa-miR-200a-5p, hsa-let-7f-5p, hsa-miR-145-5p, hsa-miR-155-5p, hsa-miR-98-5p, hsa-miR-199a-3p, hsa-miR-143-3p, hsa-miR-145-3p, hsa-let-7g-5p, hsa-miR-200b-3p, hsa-miR-200c-3p, hsa-miR-142-5p, hsa-miR-1-3p, hsa-miR-1246, hsa-miR-27b-3p, hsa-miR-429, hsa-miR-203a-3p, hsa-miR-200a-3p, hsa-miR-142-3p, hsa-miR-148b-3p, hsa-miR-223-5p
Breast cancer	hsa05224	26	34	409	754	0.00548561	0.0139347	1.40975	0	hsa-miR-223-3p, hsa-miR-149-5p, hsa-miR-23b-3p, hsa-miR-200a-5p, hsa-let-7f-5p, hsa-miR-145-5p, hsa-miR-155-5p, hsa-miR-98-5p, hsa-miR-199a-3p, hsa-miR-143-3p, hsa-miR-145-3p, hsa-let-7g-5p, hsa-miR-200b-3p, hsa-miR-200c-3p, hsa-miR-142-5p, hsa-miR-1-3p, hsa-miR-1246, hsa-miR-27b-3p, hsa-miR-429, hsa-miR-203a-3p, hsa-miR-200a-3p, hsa-miR-324-5p, hsa-miR-142-3p, hsa-let-7i-5p, hsa-miR-148b-3p, hsa…
Hepatitis B	hsa05161	25	34	385	754	0.00546958	0.0139347	1.44003	0	hsa-miR-223-3p, hsa-miR-149-5p, hsa-miR-23b-3p, hsa-let-7f-5p, hsa-miR-145-5p, hsa-miR-155-5p, hsa-miR-98-5p, hsa-miR-199a-3p, hsa-miR-143-3p, hsa-miR-1290, hsa-miR-145-3p, hsa-let-7g-5p, hsa-miR-200b-3p, hsa-miR-200c-3p, hsa-miR-142-5p, hsa-miR-1-3p, hsa-miR-27b-3p, hsa-miR-429, hsa-miR-203a-3p, hsa-miR-200a-3p, hsa-miR-151a-3p, hsa-miR-324-5p, hsa-miR-142-3p, hsa-let-7i-5p, hsa-miR-148b-3p
Human papillomavirus infection	hsa05165	27	34	434	754	0.00556107	0.0139659	1.37964	0	hsa-miR-223-3p, hsa-miR-149-5p, hsa-miR-23b-3p, hsa-miR-200a-5p, hsa-let-7f-5p, hsa-miR-145-5p, hsa-miR-155-5p, hsa-miR-98-5p, hsa-miR-199a-3p, hsa-miR-143-3p, hsa-miR-1290, hsa-miR-145-3p, hsa-let-7g-5p, hsa-miR-199b-3p, hsa-miR-200b-3p, hsa-miR-200c-3p, hsa-miR-142-5p, hsa-miR-1-3p, hsa-miR-1246, hsa-miR-27b-3p, hsa-miR-429, hsa-miR-203a-3p, hsa-miR-200a-3p, hsa-miR-151a-3p, hsa-miR-142-3p, hsa…
Lysine degradation	hsa00310	7	34	51	754	0.00555953	0.0139659	3.04383	0	hsa-miR-145-5p, hsa-miR-155-5p, hsa-miR-98-5p, hsa-miR-143-3p, hsa-miR-200b-3p, hsa-miR-429, hsa-miR-200a-3p
Histidine metabolism	hsa00340	2	34	3	754	0.00576035	0.0142239	14.7843	0	hsa-miR-145-5p, hsa-miR-155-5p
Cytosolic DNA-sensing pathway	mmu04623	2	34	3	754	0.00576035	0.0142239	14.7843	0	hsa-miR-223-3p, hsa-miR-155-5p
Collecting duct acid secretion	hsa04966	2	34	3	754	0.00576035	0.0142239	14.7843	0	hsa-miR-23b-3p, hsa-miR-1-3p
Salmonella infection	mmu05132	3	34	9	754	0.00585224	0.0142911	7.39216	0	hsa-miR-223-3p, hsa-miR-155-5p, hsa-miR-142-3p
MicroRNAs in cancer	rno05206	3	34	9	754	0.00585224	0.0142911	7.39216	0	hsa-miR-200b-3p, hsa-miR-200c-3p, hsa-miR-200a-3p
Apelin signaling pathway	hsa04371	20	34	277	754	0.00612433	0.0148734	1.60119	0	hsa-miR-223-3p, hsa-miR-23b-3p, hsa-let-7f-5p, hsa-miR-145-5p, hsa-miR-155-5p, hsa-miR-98-5p, hsa-miR-199a-3p, hsa-miR-143-3p, hsa-miR-145-3p, hsa-let-7g-5p, hsa-miR-200b-3p, hsa-miR-200c-3p, hsa-miR-142-5p, hsa-miR-1-3p, hsa-miR-27b-3p, hsa-miR-429, hsa-miR-203a-3p, hsa-miR-200a-3p, hsa-miR-142-3p, hsa-miR-148b-3p
Protein digestion and absorption	hsa04974	6	34	40	754	0.00675772	0.0161555	3.32647	0	hsa-miR-145-5p, hsa-miR-155-5p, hsa-miR-143-3p, hsa-let-7g-5p, hsa-miR-200c-3p, hsa-miR-1-3p
MicroRNAs in cancer	hsa05206	28	34	464	754	0.00676193	0.0161555	1.33824	0	hsa-miR-223-3p, hsa-miR-149-5p, hsa-miR-23b-3p, hsa-miR-200a-5p, hsa-let-7f-5p, hsa-miR-145-5p, hsa-miR-155-5p, hsa-miR-98-5p, hsa-miR-199a-3p, hsa-miR-143-3p, hsa-miR-145-3p, hsa-let-7g-5p, hsa-miR-199b-3p, hsa-miR-1271-5p, hsa-miR-200b-3p, hsa-miR-200c-3p, hsa-miR-142-5p, hsa-miR-1-3p, hsa-miR-27b-3p, hsa-miR-429, hsa-miR-203a-3p, hsa-miR-200a-3p, hsa-miR-151a-3p, hsa-miR-338-5p, hsa-miR-324-5p…
Synaptic vesicle cycle	hsa04721	4	34	18	754	0.00674367	0.0161555	4.9281	0	hsa-miR-1290, hsa-miR-200c-3p, hsa-miR-1-3p, hsa-miR-142-3p
Cholinergic synapse	hsa04725	16	34	201	754	0.00720126	0.0171127	1.76529	0	hsa-miR-23b-3p, hsa-miR-145-5p, hsa-miR-155-5p, hsa-miR-98-5p, hsa-miR-199a-3p, hsa-miR-143-3p, hsa-miR-1290, hsa-let-7g-5p, hsa-miR-200b-3p, hsa-miR-200c-3p, hsa-miR-1-3p, hsa-miR-27b-3p, hsa-miR-429, hsa-miR-203a-3p, hsa-miR-142-3p, hsa-miR-148b-3p
FoxO signaling pathway	hsa04068	25	34	392	754	0.00744362	0.017594	1.41432	0	hsa-miR-223-3p, hsa-miR-149-5p, hsa-miR-23b-3p, hsa-miR-200a-5p, hsa-let-7f-5p, hsa-miR-145-5p, hsa-miR-155-5p, hsa-miR-98-5p, hsa-miR-199a-3p, hsa-miR-143-3p, hsa-miR-145-3p, hsa-let-7g-5p, hsa-miR-200b-3p, hsa-miR-200c-3p, hsa-miR-142-5p, hsa-miR-1-3p, hsa-miR-27b-3p, hsa-miR-429, hsa-miR-203a-3p, hsa-miR-200a-3p, hsa-miR-324-5p, hsa-miR-142-3p, hsa-let-7i-5p, hsa-miR-148b-3p, hsa-miR-223-5p
Measles	hsa05162	22	34	324	754	0.00750206	0.0176378	1.50581	0	hsa-miR-223-3p, hsa-miR-149-5p, hsa-miR-23b-3p, hsa-let-7f-5p, hsa-miR-145-5p, hsa-miR-155-5p, hsa-miR-98-5p, hsa-miR-199a-3p, hsa-miR-143-3p, hsa-miR-145-3p, hsa-let-7g-5p, hsa-miR-200b-3p, hsa-miR-200c-3p, hsa-miR-1-3p, hsa-miR-1246, hsa-miR-429, hsa-miR-203a-3p, hsa-miR-200a-3p, hsa-miR-151a-3p, hsa-miR-142-3p, hsa-let-7i-5p, hsa-miR-148b-3p
Viral life cycle - HIV-1	hsa03250	7	34	54	754	0.00770338	0.0180153	2.87473	0	hsa-miR-145-5p, hsa-miR-155-5p, hsa-miR-200b-3p, hsa-miR-200c-3p, hsa-miR-27b-3p, hsa-miR-203a-3p, hsa-miR-142-3p
Lipid and atherosclerosis	hsa05417	23	34	347	754	0.00778849	0.018043	1.46991	0	hsa-miR-223-3p, hsa-miR-149-5p, hsa-miR-23b-3p, hsa-let-7f-5p, hsa-miR-145-5p, hsa-miR-155-5p, hsa-miR-98-5p, hsa-miR-199a-3p, hsa-miR-143-3p, hsa-miR-145-3p, hsa-let-7g-5p, hsa-miR-200b-3p, hsa-miR-200c-3p, hsa-miR-142-5p, hsa-miR-1-3p, hsa-miR-1246, hsa-miR-27b-3p, hsa-miR-429, hsa-miR-203a-3p, hsa-miR-200a-3p, hsa-miR-142-3p, hsa-let-7i-5p, hsa-miR-148b-3p
African trypanosomiasis	hsa05143	8	34	68	754	0.00779686	0.018043	2.609	0	hsa-miR-223-3p, hsa-miR-149-5p, hsa-let-7f-5p, hsa-miR-155-5p, hsa-miR-98-5p, hsa-miR-143-3p, hsa-miR-203a-3p, hsa-miR-142-3p
Platelet activation	hsa04611	15	34	184	754	0.00788231	0.0181457	1.80786	0	hsa-miR-23b-3p, hsa-miR-145-5p, hsa-miR-155-5p, hsa-miR-98-5p, hsa-miR-199a-3p, hsa-miR-143-3p, hsa-let-7g-5p, hsa-miR-200b-3p, hsa-miR-200c-3p, hsa-miR-1-3p, hsa-miR-429, hsa-miR-203a-3p, hsa-miR-200a-3p, hsa-miR-142-3p, hsa-miR-148b-3p
Pathways of neurodegeneration - multiple diseases	mmu05022	3	34	10	754	0.00810328	0.0185578	6.65294	0	hsa-miR-223-3p, hsa-miR-155-5p, hsa-miR-142-5p
Protein processing in endoplasmic reticulum	hsa04141	12	34	132	754	0.00846521	0.019278	2.01604	0	hsa-miR-223-3p, hsa-miR-155-5p, hsa-miR-98-5p, hsa-miR-199a-3p, hsa-miR-143-3p, hsa-miR-505-3p, hsa-miR-200b-3p, hsa-miR-200c-3p, hsa-miR-142-5p, hsa-miR-429, hsa-miR-142-3p, hsa-miR-148b-3p
Chemokine signaling pathway	hsa04062	20	34	284	754	0.00850501	0.019278	1.56172	0	hsa-miR-223-3p, hsa-miR-23b-3p, hsa-let-7f-5p, hsa-miR-145-5p, hsa-miR-155-5p, hsa-miR-98-5p, hsa-miR-199a-3p, hsa-miR-143-3p, hsa-let-7g-5p, hsa-miR-200b-3p, hsa-miR-200c-3p, hsa-miR-142-5p, hsa-miR-1-3p, hsa-miR-1246, hsa-miR-27b-3p, hsa-miR-429, hsa-miR-203a-3p, hsa-miR-200a-3p, hsa-miR-142-3p, hsa-miR-148b-3p
VEGF signaling pathway	hsa04370	16	34	205	754	0.00887779	0.0198727	1.73085	0	hsa-miR-23b-3p, hsa-miR-145-5p, hsa-miR-155-5p, hsa-miR-98-5p, hsa-miR-199a-3p, hsa-miR-143-3p, hsa-let-7g-5p, hsa-miR-200b-3p, hsa-miR-200c-3p, hsa-miR-142-5p, hsa-miR-1-3p, hsa-miR-429, hsa-miR-203a-3p, hsa-miR-200a-3p, hsa-miR-142-3p, hsa-miR-148b-3p
Relaxin signaling pathway	hsa04926	20	34	285	754	0.00890227	0.0198727	1.55624	0	hsa-miR-149-5p, hsa-miR-23b-3p, hsa-let-7f-5p, hsa-miR-145-5p, hsa-miR-155-5p, hsa-miR-98-5p, hsa-miR-199a-3p, hsa-miR-143-3p, hsa-miR-1290, hsa-let-7g-5p, hsa-miR-200b-3p, hsa-miR-200c-3p, hsa-miR-142-5p, hsa-miR-1-3p, hsa-miR-27b-3p, hsa-miR-429, hsa-miR-203a-3p, hsa-miR-200a-3p, hsa-miR-142-3p, hsa-miR-148b-3p
Acute myeloid leukemia	hsa05221	18	34	244	754	0.00886683	0.0198727	1.63597	0	hsa-miR-223-3p, hsa-miR-23b-3p, hsa-let-7f-5p, hsa-miR-145-5p, hsa-miR-155-5p, hsa-miR-98-5p, hsa-miR-199a-3p, hsa-miR-143-3p, hsa-miR-145-3p, hsa-let-7g-5p, hsa-miR-200b-3p, hsa-miR-200c-3p, hsa-miR-1-3p, hsa-miR-27b-3p, hsa-miR-429, hsa-miR-203a-3p, hsa-miR-200a-3p, hsa-miR-148b-3p
GnRH signaling pathway	hsa04912	15	34	187	754	0.00926654	0.020582	1.77886	0	hsa-miR-23b-3p, hsa-miR-145-5p, hsa-miR-155-5p, hsa-miR-98-5p, hsa-miR-199a-3p, hsa-miR-143-3p, hsa-let-7g-5p, hsa-miR-200b-3p, hsa-miR-200c-3p, hsa-miR-1-3p, hsa-miR-27b-3p, hsa-miR-203a-3p, hsa-miR-200a-3p, hsa-miR-142-3p, hsa-miR-148b-3p
Cocaine addiction	hsa05030	8	34	70	754	0.00932398	0.020606	2.53445	0	hsa-miR-23b-3p, hsa-miR-145-5p, hsa-miR-155-5p, hsa-miR-1290, hsa-miR-200b-3p, hsa-miR-1-3p, hsa-miR-27b-3p, hsa-miR-203a-3p
Lipid and atherosclerosis	mmu05417	3	34	11	754	0.0107998	0.0237489	6.04813	0	hsa-miR-223-3p, hsa-miR-155-5p, hsa-miR-200c-3p
Chemical carcinogenesis - reactive oxygen species	hsa05208	21	34	311	754	0.0109965	0.0240617	1.49745	0	hsa-miR-223-3p, hsa-miR-23b-3p, hsa-miR-200a-5p, hsa-miR-145-5p, hsa-miR-155-5p, hsa-miR-98-5p, hsa-miR-199a-3p, hsa-miR-143-3p, hsa-miR-505-3p, hsa-let-7g-5p, hsa-miR-200b-3p, hsa-miR-200c-3p, hsa-miR-142-5p, hsa-miR-1-3p, hsa-miR-27b-3p, hsa-miR-429, hsa-miR-203a-3p, hsa-miR-200a-3p, hsa-miR-142-3p, hsa-miR-148b-3p, hsa-miR-223-5p
Aminoacyl-tRNA biosynthesis	hsa00970	2	34	4	754	0.0111948	0.0243748	11.0882	0	hsa-miR-155-5p, hsa-miR-200b-3p
Human cytomegalovirus infection	hsa05163	25	34	402	754	0.0113412	0.0245727	1.37913	0	hsa-miR-223-3p, hsa-miR-149-5p, hsa-miR-23b-3p, hsa-miR-200a-5p, hsa-let-7f-5p, hsa-miR-145-5p, hsa-miR-155-5p, hsa-miR-98-5p, hsa-miR-199a-3p, hsa-miR-143-3p, hsa-miR-1290, hsa-miR-145-3p, hsa-let-7g-5p, hsa-miR-200b-3p, hsa-miR-200c-3p, hsa-miR-142-5p, hsa-miR-1-3p, hsa-miR-1246, hsa-miR-27b-3p, hsa-miR-429, hsa-miR-203a-3p, hsa-miR-200a-3p, hsa-miR-324-5p, hsa-miR-142-3p, hsa-miR-148b-3p
Pathways of neurodegeneration - multiple diseases	hsa05022	21	34	312	754	0.0114801	0.0247182	1.49265	0	hsa-miR-223-3p, hsa-miR-149-5p, hsa-miR-200a-5p, hsa-let-7f-5p, hsa-miR-145-5p, hsa-miR-155-5p, hsa-miR-98-5p, hsa-miR-199a-3p, hsa-miR-143-3p, hsa-let-7g-5p, hsa-miR-200b-3p, hsa-miR-200c-3p, hsa-miR-142-5p, hsa-miR-1-3p, hsa-miR-1246, hsa-miR-27b-3p, hsa-miR-429, hsa-miR-203a-3p, hsa-miR-200a-3p, hsa-miR-142-3p, hsa-miR-148b-3p
Spliceosome	hsa03040	5	34	32	754	0.0115202	0.0247182	3.46507	0	hsa-miR-155-5p, hsa-miR-505-3p, hsa-miR-200b-3p, hsa-miR-1-3p, hsa-miR-142-3p
Melanoma	hsa05218	23	34	357	754	0.0119291	0.0254718	1.42874	0	hsa-miR-223-3p, hsa-miR-149-5p, hsa-miR-23b-3p, hsa-miR-200a-5p, hsa-let-7f-5p, hsa-miR-145-5p, hsa-miR-155-5p, hsa-miR-98-5p, hsa-miR-199a-3p, hsa-miR-143-3p, hsa-miR-145-3p, hsa-let-7g-5p, hsa-miR-200b-3p, hsa-miR-200c-3p, hsa-miR-142-5p, hsa-miR-1-3p, hsa-miR-27b-3p, hsa-miR-429, hsa-miR-203a-3p, hsa-miR-200a-3p, hsa-let-7i-5p, hsa-miR-148b-3p, hsa-miR-223-5p
Bile secretion	hsa04976	8	34	73	754	0.0120283	0.0255601	2.4303	0	hsa-miR-223-3p, hsa-miR-23b-3p, hsa-miR-145-5p, hsa-miR-1-3p, hsa-miR-1246, hsa-miR-27b-3p, hsa-miR-142-3p, hsa-miR-148b-3p
Vasopressin-regulated water reabsorption	hsa04962	6	34	45	754	0.0121568	0.0257096	2.95686	0	hsa-miR-23b-3p, hsa-miR-1290, hsa-miR-145-3p, hsa-miR-200b-3p, hsa-miR-27b-3p, hsa-miR-203a-3p
Chemical carcinogenesis - receptor activation	hsa05207	22	34	336	754	0.0125963	0.0265123	1.45203	0	hsa-miR-223-3p, hsa-miR-23b-3p, hsa-let-7f-5p, hsa-miR-145-5p, hsa-miR-155-5p, hsa-miR-98-5p, hsa-miR-199a-3p, hsa-miR-143-3p, hsa-miR-1290, hsa-miR-145-3p, hsa-let-7g-5p, hsa-miR-200b-3p, hsa-miR-200c-3p, hsa-miR-1-3p, hsa-miR-1246, hsa-miR-27b-3p, hsa-miR-429, hsa-miR-203a-3p, hsa-miR-200a-3p, hsa-miR-142-3p, hsa-miR-148b-3p, hsa-miR-223-5p
ABC transporters	hsa02010	7	34	60	754	0.0137783	0.0288627	2.58725	0	hsa-miR-223-3p, hsa-miR-200a-5p, hsa-miR-145-5p, hsa-miR-1-3p, hsa-miR-1246, hsa-miR-27b-3p, hsa-miR-142-3p
PI3K-Akt signaling pathway	mmu04151	3	34	12	754	0.0139581	0.0291014	5.54412	0	hsa-miR-223-3p, hsa-miR-155-5p, hsa-miR-200c-3p
Kaposi sarcoma-associated herpesvirus infection	hsa05167	24	34	384	754	0.0141225	0.0293059	1.38603	0	hsa-miR-223-3p, hsa-miR-149-5p, hsa-miR-23b-3p, hsa-miR-200a-5p, hsa-let-7f-5p, hsa-miR-145-5p, hsa-miR-155-5p, hsa-miR-98-5p, hsa-miR-199a-3p, hsa-miR-143-3p, hsa-miR-1290, hsa-miR-145-3p, hsa-let-7g-5p, hsa-miR-200b-3p, hsa-miR-200c-3p, hsa-miR-142-5p, hsa-miR-1-3p, hsa-miR-1246, hsa-miR-27b-3p, hsa-miR-429, hsa-miR-203a-3p, hsa-miR-200a-3p, hsa-miR-142-3p, hsa-miR-148b-3p
Pathways in cancer	hsa05200	30	34	536	754	0.0144974	0.0299432	1.24122	0	hsa-miR-223-3p, hsa-miR-149-5p, hsa-miR-23b-3p, hsa-miR-200a-5p, hsa-let-7f-5p, hsa-miR-145-5p, hsa-miR-155-5p, hsa-miR-98-5p, hsa-miR-199a-3p, hsa-miR-143-3p, hsa-miR-505-3p, hsa-miR-145-3p, hsa-let-7g-5p, hsa-miR-199b-3p, hsa-miR-200b-3p, hsa-miR-200c-3p, hsa-miR-142-5p, hsa-miR-1-3p, hsa-miR-1246, hsa-miR-27b-3p, hsa-miR-429, hsa-miR-203a-3p, hsa-miR-200a-3p, hsa-miR-151a-3p, hsa-miR-338-5p, h…
Non-small cell lung cancer	hsa05223	21	34	318	754	0.014776	0.0303767	1.46448	0	hsa-miR-223-3p, hsa-miR-23b-3p, hsa-let-7f-5p, hsa-miR-145-5p, hsa-miR-155-5p, hsa-miR-98-5p, hsa-miR-199a-3p, hsa-miR-143-3p, hsa-miR-505-3p, hsa-miR-145-3p, hsa-let-7g-5p, hsa-miR-200b-3p, hsa-miR-200c-3p, hsa-miR-1-3p, hsa-miR-27b-3p, hsa-miR-429, hsa-miR-203a-3p, hsa-miR-200a-3p, hsa-miR-142-3p, hsa-miR-148b-3p, hsa-miR-223-5p
Circadian entrainment	hsa04713	9	34	92	754	0.0157605	0.0322506	2.16944	0	hsa-miR-23b-3p, hsa-miR-155-5p, hsa-miR-199a-3p, hsa-miR-1290, hsa-miR-200b-3p, hsa-miR-1-3p, hsa-miR-27b-3p, hsa-miR-203a-3p, hsa-miR-142-3p
Pancreatic cancer	hsa05212	23	34	365	754	0.0164848	0.0334232	1.39742	0	hsa-miR-223-3p, hsa-miR-23b-3p, hsa-let-7f-5p, hsa-miR-145-5p, hsa-miR-155-5p, hsa-miR-98-5p, hsa-miR-199a-3p, hsa-miR-143-3p, hsa-miR-505-3p, hsa-miR-145-3p, hsa-let-7g-5p, hsa-miR-200b-3p, hsa-miR-200c-3p, hsa-miR-142-5p, hsa-miR-1-3p, hsa-miR-27b-3p, hsa-miR-429, hsa-miR-203a-3p, hsa-miR-200a-3p, hsa-miR-324-5p, hsa-miR-142-3p, hsa-miR-148b-3p, hsa-miR-223-5p
Insulin secretion	hsa04911	7	34	62	754	0.0164218	0.0334232	2.5038	0	hsa-miR-23b-3p, hsa-miR-1290, hsa-miR-200b-3p, hsa-miR-27b-3p, hsa-miR-203a-3p, hsa-miR-142-3p, hsa-miR-148b-3p
Circadian rhythm	hsa04710	6	34	48	754	0.0165865	0.0334759	2.77206	0	hsa-miR-1290, hsa-miR-200b-3p, hsa-miR-27b-3p, hsa-miR-203a-3p, hsa-miR-142-3p, hsa-miR-148b-3p
Signaling pathways regulating pluripotency of stem cells	mmu04550	2	34	5	754	0.0181315	0.0354606	8.87059	0	hsa-miR-155-5p, hsa-miR-143-3p
Legionellosis	mmu05134	2	34	5	754	0.0181315	0.0354606	8.87059	0	hsa-miR-223-3p, hsa-miR-155-5p
Amoebiasis	mmu05146	2	34	5	754	0.0181315	0.0354606	8.87059	0	hsa-miR-223-3p, hsa-miR-155-5p
Hematopoietic cell lineage	mmu04640	2	34	5	754	0.0181315	0.0354606	8.87059	0	hsa-miR-223-3p, hsa-miR-155-5p
Viral carcinogenesis	hsa05203	22	34	345	754	0.0181302	0.0354606	1.41415	0	hsa-miR-223-3p, hsa-miR-23b-3p, hsa-let-7f-5p, hsa-miR-145-5p, hsa-miR-155-5p, hsa-miR-98-5p, hsa-miR-199a-3p, hsa-miR-143-3p, hsa-miR-1290, hsa-miR-145-3p, hsa-let-7g-5p, hsa-miR-200b-3p, hsa-miR-200c-3p, hsa-miR-142-5p, hsa-miR-1-3p, hsa-miR-27b-3p, hsa-miR-429, hsa-miR-203a-3p, hsa-miR-200a-3p, hsa-miR-151a-3p, hsa-miR-142-3p, hsa-miR-148b-3p
Pertussis	mmu05133	2	34	5	754	0.0181315	0.0354606	8.87059	0	hsa-miR-223-3p, hsa-miR-155-5p
Coronavirus disease - COVID-19	mmu05171	2	34	5	754	0.0181315	0.0354606	8.87059	0	hsa-miR-223-3p, hsa-miR-155-5p
GABAergic synapse	hsa04727	5	34	36	754	0.0189125	0.0368251	3.08007	0	hsa-miR-23b-3p, hsa-miR-155-5p, hsa-miR-143-3p, hsa-miR-203a-3p, hsa-miR-142-3p
Endocrine resistance	hsa01522	22	34	347	754	0.0196044	0.0380049	1.406	0	hsa-miR-223-3p, hsa-miR-149-5p, hsa-miR-23b-3p, hsa-let-7f-5p, hsa-miR-145-5p, hsa-miR-155-5p, hsa-miR-98-5p, hsa-miR-199a-3p, hsa-miR-143-3p, hsa-miR-145-3p, hsa-let-7g-5p, hsa-miR-200b-3p, hsa-miR-200c-3p, hsa-miR-1-3p, hsa-miR-27b-3p, hsa-miR-429, hsa-miR-203a-3p, hsa-miR-200a-3p, hsa-miR-324-5p, hsa-let-7i-5p, hsa-miR-148b-3p, hsa-miR-223-5p
Cellular senescence	hsa04218	24	34	393	754	0.0200658	0.0387296	1.35429	0	hsa-miR-223-3p, hsa-miR-149-5p, hsa-miR-23b-3p, hsa-miR-200a-5p, hsa-let-7f-5p, hsa-miR-145-5p, hsa-miR-155-5p, hsa-miR-98-5p, hsa-miR-199a-3p, hsa-miR-143-3p, hsa-miR-145-3p, hsa-let-7g-5p, hsa-miR-200b-3p, hsa-miR-200c-3p, hsa-miR-142-5p, hsa-miR-1-3p, hsa-miR-27b-3p, hsa-miR-429, hsa-miR-203a-3p, hsa-miR-200a-3p, hsa-miR-151a-3p, hsa-miR-324-5p, hsa-miR-142-3p, hsa-miR-148b-3p
Chronic myeloid leukemia	hsa05220	22	34	348	754	0.0203782	0.0391617	1.40196	0	hsa-miR-223-3p, hsa-miR-23b-3p, hsa-let-7f-5p, hsa-miR-145-5p, hsa-miR-155-5p, hsa-miR-98-5p, hsa-miR-199a-3p, hsa-miR-143-3p, hsa-miR-505-3p, hsa-miR-145-3p, hsa-let-7g-5p, hsa-miR-200b-3p, hsa-miR-200c-3p, hsa-miR-142-5p, hsa-miR-1-3p, hsa-miR-27b-3p, hsa-miR-429, hsa-miR-203a-3p, hsa-miR-200a-3p, hsa-miR-324-5p, hsa-miR-142-3p, hsa-miR-148b-3p
Epstein-Barr virus infection	hsa05169	23	34	371	754	0.0208023	0.0398036	1.37482	0	hsa-miR-223-3p, hsa-miR-149-5p, hsa-miR-23b-3p, hsa-miR-200a-5p, hsa-let-7f-5p, hsa-miR-145-5p, hsa-miR-155-5p, hsa-miR-98-5p, hsa-miR-199a-3p, hsa-miR-143-3p, hsa-miR-145-3p, hsa-let-7g-5p, hsa-miR-200b-3p, hsa-miR-200c-3p, hsa-miR-142-5p, hsa-miR-1-3p, hsa-miR-27b-3p, hsa-miR-429, hsa-miR-203a-3p, hsa-miR-200a-3p, hsa-miR-151a-3p, hsa-miR-142-3p, hsa-miR-148b-3p
Hepatocellular carcinoma	hsa05225	25	34	418	754	0.0212602	0.0405044	1.32634	0	hsa-miR-223-3p, hsa-miR-23b-3p, hsa-miR-200a-5p, hsa-let-7f-5p, hsa-miR-145-5p, hsa-miR-155-5p, hsa-miR-98-5p, hsa-miR-199a-3p, hsa-miR-143-3p, hsa-miR-505-3p, hsa-miR-145-3p, hsa-let-7g-5p, hsa-miR-200b-3p, hsa-miR-200c-3p, hsa-miR-142-5p, hsa-miR-1-3p, hsa-miR-1246, hsa-miR-27b-3p, hsa-miR-429, hsa-miR-203a-3p, hsa-miR-200a-3p, hsa-miR-324-5p, hsa-miR-142-3p, hsa-miR-148b-3p, hsa-miR-223-5p
Pyrimidine metabolism	hsa00240	3	34	14	754	0.0217021	0.0411687	4.7521	0	hsa-miR-199a-3p, hsa-miR-27b-3p, hsa-miR-203a-3p
Nucleocytoplasmic transport	hsa03013	4	34	25	754	0.0222374	0.042004	3.54824	0	hsa-miR-155-5p, hsa-miR-200c-3p, hsa-miR-1-3p, hsa-miR-203a-3p
Parkinson disease	hsa05012	12	34	149	754	0.0223963	0.0421241	1.78602	0	hsa-miR-23b-3p, hsa-miR-145-5p, hsa-miR-155-5p, hsa-miR-98-5p, hsa-miR-199a-3p, hsa-let-7g-5p, hsa-miR-200c-3p, hsa-miR-142-5p, hsa-miR-1-3p, hsa-miR-27b-3p, hsa-miR-203a-3p, hsa-miR-200a-3p
Bladder cancer	hsa05219	20	34	308	754	0.0234352	0.0438914	1.44003	0	hsa-miR-223-3p, hsa-miR-149-5p, hsa-miR-23b-3p, hsa-let-7f-5p, hsa-miR-145-5p, hsa-miR-155-5p, hsa-miR-98-5p, hsa-miR-199a-3p, hsa-miR-143-3p, hsa-miR-145-3p, hsa-let-7g-5p, hsa-miR-200b-3p, hsa-miR-200c-3p, hsa-miR-1-3p, hsa-miR-27b-3p, hsa-miR-429, hsa-miR-203a-3p, hsa-miR-200a-3p, hsa-miR-148b-3p, hsa-miR-223-5p
Base excision repair	hsa03410	5	34	38	754	0.0235811	0.0439782	2.91796	0	hsa-miR-223-3p, hsa-miR-155-5p, hsa-miR-574-5p, hsa-miR-200a-3p, hsa-miR-142-3p
Cell cycle	hsa04110	21	34	330	754	0.0237801	0.0441631	1.41123	0	hsa-miR-223-3p, hsa-let-7f-5p, hsa-miR-145-5p, hsa-miR-155-5p, hsa-miR-98-5p, hsa-miR-199a-3p, hsa-miR-143-3p, hsa-miR-145-3p, hsa-let-7g-5p, hsa-miR-200b-3p, hsa-miR-200c-3p, hsa-miR-142-5p, hsa-miR-1-3p, hsa-miR-1246, hsa-miR-27b-3p, hsa-miR-429, hsa-miR-203a-3p, hsa-miR-200a-3p, hsa-miR-151a-3p, hsa-miR-324-5p, hsa-let-7i-5p
HIF-1 signaling pathway	mmu04066	2	34	6	754	0.0264319	0.0469193	7.39216	0	hsa-miR-223-3p, hsa-miR-155-5p
Inflammatory bowel disease	mmu05321	2	34	6	754	0.0264319	0.0469193	7.39216	0	hsa-miR-223-3p, hsa-miR-155-5p
Alcoholic liver disease	mmu04936	2	34	6	754	0.0264319	0.0469193	7.39216	0	hsa-miR-223-3p, hsa-miR-155-5p
IL-17 signaling pathway	mmu04657	2	34	6	754	0.0264319	0.0469193	7.39216	0	hsa-miR-223-3p, hsa-miR-155-5p
Oxidative phosphorylation	hsa00190	3	34	15	754	0.0262988	0.0469193	4.43529	0	hsa-miR-145-5p, hsa-miR-155-5p, hsa-miR-1-3p
Th17 cell differentiation	mmu04659	2	34	6	754	0.0264319	0.0469193	7.39216	0	hsa-miR-223-3p, hsa-miR-155-5p
Mismatch repair	hsa03430	3	34	15	754	0.0262988	0.0469193	4.43529	0	hsa-miR-145-5p, hsa-miR-155-5p, hsa-miR-148b-3p
C-type lectin receptor signaling pathway	mmu04625	2	34	6	754	0.0264319	0.0469193	7.39216	0	hsa-miR-223-3p, hsa-miR-155-5p
Viral protein interaction with cytokine and cytokine receptor	mmu04061	2	34	6	754	0.0264319	0.0469193	7.39216	0	hsa-miR-223-3p, hsa-miR-155-5p
Antifolate resistance	mmu01523	2	34	6	754	0.0264319	0.0469193	7.39216	0	hsa-miR-223-3p, hsa-miR-155-5p
Toll-like receptor signaling pathway	mmu04620	2	34	6	754	0.0264319	0.0469193	7.39216	0	hsa-miR-223-3p, hsa-miR-155-5p
Regulation of lipolysis in adipocytes	hsa04923	10	34	117	754	0.0266316	0.0470846	1.89542	0	hsa-miR-23b-3p, hsa-miR-145-5p, hsa-miR-155-5p, hsa-miR-199a-3p, hsa-miR-143-3p, hsa-let-7g-5p, hsa-miR-1-3p, hsa-miR-429, hsa-miR-203a-3p, hsa-miR-148b-3p

## Sheet: SIG-Enrich-Output-Reactome
description	annotation_id	genes_found	input_size	term_genes	universe	pval	pval_adj	relative_enrichment	annotsbias	genes
Antigen processing-Cross presentation	R-HSA-1236975	19	35	96	784	6.96182e-10	1.38888e-06	4.43333	0	hsa-miR-223-3p, hsa-miR-149-5p, hsa-miR-23b-3p, hsa-miR-200a-5p, hsa-miR-145-5p, hsa-miR-155-5p, hsa-miR-98-5p, hsa-miR-143-3p, hsa-miR-505-3p, hsa-miR-574-5p, hsa-miR-145-3p, hsa-miR-200b-3p, hsa-miR-200c-3p, hsa-miR-142-5p, hsa-miR-203a-3p, hsa-miR-200a-3p, hsa-miR-142-3p, hsa-let-7i-5p, hsa-miR-148b-3p
ER-Phagosome pathway	R-HSA-1236974	18	35	88	784	1.44699e-09	1.44337e-06	4.58182	0	hsa-miR-223-3p, hsa-miR-149-5p, hsa-miR-23b-3p, hsa-miR-200a-5p, hsa-miR-145-5p, hsa-miR-155-5p, hsa-miR-98-5p, hsa-miR-143-3p, hsa-miR-505-3p, hsa-miR-574-5p, hsa-miR-145-3p, hsa-miR-200b-3p, hsa-miR-200c-3p, hsa-miR-203a-3p, hsa-miR-200a-3p, hsa-miR-142-3p, hsa-let-7i-5p, hsa-miR-148b-3p
Regulation of CDH11 Expression and Function	R-HSA-9759475	19	35	119	784	3.63455e-08	1.36459e-05	3.57647	0	hsa-miR-223-3p, hsa-miR-149-5p, hsa-miR-200a-5p, hsa-let-7f-5p, hsa-miR-145-5p, hsa-miR-155-5p, hsa-miR-98-5p, hsa-miR-199a-3p, hsa-let-7g-5p, hsa-miR-200b-3p, hsa-miR-200c-3p, hsa-miR-1-3p, hsa-miR-27b-3p, hsa-miR-429, hsa-miR-203a-3p, hsa-miR-200a-3p, hsa-miR-324-5p, hsa-miR-142-3p, hsa-let-7i-5p
Class I MHC mediated antigen processing & presentation	R-HSA-983169	23	35	177	784	2.62451e-08	1.36459e-05	2.91073	0	hsa-miR-223-3p, hsa-miR-149-5p, hsa-miR-23b-3p, hsa-miR-200a-5p, hsa-let-7f-5p, hsa-miR-145-5p, hsa-miR-155-5p, hsa-miR-98-5p, hsa-miR-143-3p, hsa-miR-505-3p, hsa-miR-574-5p, hsa-miR-145-3p, hsa-miR-200b-3p, hsa-miR-200c-3p, hsa-miR-142-5p, hsa-miR-429, hsa-miR-203a-3p, hsa-miR-200a-3p, hsa-miR-324-5p, hsa-miR-142-3p, hsa-let-7i-5p, hsa-miR-148b-3p, hsa-miR-223-5p
Vesicle-mediated transport	R-HSA-5653656	26	35	237	784	4.78804e-08	1.36459e-05	2.45738	0	hsa-miR-223-3p, hsa-miR-23b-3p, hsa-let-7f-5p, hsa-miR-145-5p, hsa-miR-155-5p, hsa-miR-98-5p, hsa-miR-199a-3p, hsa-miR-143-3p, hsa-miR-505-3p, hsa-miR-1290, hsa-miR-145-3p, hsa-let-7g-5p, hsa-miR-200b-3p, hsa-miR-200c-3p, hsa-miR-142-5p, hsa-miR-1-3p, hsa-miR-1246, hsa-miR-27b-3p, hsa-miR-429, hsa-miR-203a-3p, hsa-miR-200a-3p, hsa-miR-338-5p, hsa-miR-142-3p, hsa-let-7i-5p, hsa-miR-148b-3p, hsa-mi…
Regulation of Expression and Function of Type II Classical Cadherins	R-HSA-9764260	19	35	120	784	4.22099e-08	1.36459e-05	3.54667	0	hsa-miR-223-3p, hsa-miR-149-5p, hsa-miR-200a-5p, hsa-let-7f-5p, hsa-miR-145-5p, hsa-miR-155-5p, hsa-miR-98-5p, hsa-miR-199a-3p, hsa-let-7g-5p, hsa-miR-200b-3p, hsa-miR-200c-3p, hsa-miR-1-3p, hsa-miR-27b-3p, hsa-miR-429, hsa-miR-203a-3p, hsa-miR-200a-3p, hsa-miR-324-5p, hsa-miR-142-3p, hsa-let-7i-5p
Regulation of Homotypic Cell-Cell Adhesion	R-HSA-9759476	19	35	120	784	4.22099e-08	1.36459e-05	3.54667	0	hsa-miR-223-3p, hsa-miR-149-5p, hsa-miR-200a-5p, hsa-let-7f-5p, hsa-miR-145-5p, hsa-miR-155-5p, hsa-miR-98-5p, hsa-miR-199a-3p, hsa-let-7g-5p, hsa-miR-200b-3p, hsa-miR-200c-3p, hsa-miR-1-3p, hsa-miR-27b-3p, hsa-miR-429, hsa-miR-203a-3p, hsa-miR-200a-3p, hsa-miR-324-5p, hsa-miR-142-3p, hsa-let-7i-5p
Cell-Cell communication	R-HSA-1500931	24	35	201	784	5.65909e-08	1.41123e-05	2.67463	0	hsa-miR-223-3p, hsa-miR-149-5p, hsa-miR-23b-3p, hsa-miR-200a-5p, hsa-let-7f-5p, hsa-miR-145-5p, hsa-miR-155-5p, hsa-miR-98-5p, hsa-miR-199a-3p, hsa-miR-143-3p, hsa-miR-505-3p, hsa-let-7g-5p, hsa-miR-200b-3p, hsa-miR-200c-3p, hsa-miR-142-5p, hsa-miR-1-3p, hsa-miR-27b-3p, hsa-miR-429, hsa-miR-203a-3p, hsa-miR-200a-3p, hsa-miR-324-5p, hsa-miR-142-3p, hsa-let-7i-5p, hsa-miR-148b-3p
NFE2L2 regulating tumorigenic genes	R-HSA-9818030	19	35	123	784	6.54977e-08	1.45187e-05	3.46016	0	hsa-miR-223-3p, hsa-miR-149-5p, hsa-miR-23b-3p, hsa-miR-145-5p, hsa-miR-155-5p, hsa-miR-98-5p, hsa-miR-199a-3p, hsa-miR-143-3p, hsa-miR-145-3p, hsa-let-7g-5p, hsa-miR-200b-3p, hsa-miR-200c-3p, hsa-miR-142-5p, hsa-miR-1-3p, hsa-miR-27b-3p, hsa-miR-429, hsa-miR-200a-3p, hsa-miR-324-5p, hsa-miR-223-5p
RHOQ GTPase cycle	R-HSA-9013406	15	35	76	784	1.11736e-07	1.59224e-05	4.42105	0	hsa-miR-223-3p, hsa-miR-149-5p, hsa-miR-23b-3p, hsa-miR-145-5p, hsa-miR-155-5p, hsa-miR-98-5p, hsa-miR-199a-3p, hsa-miR-199b-3p, hsa-miR-200b-3p, hsa-miR-200c-3p, hsa-miR-1-3p, hsa-miR-1246, hsa-miR-429, hsa-miR-203a-3p, hsa-miR-200a-3p
GPER1 signaling	R-HSA-9634597	13	35	54	784	8.64342e-08	1.59224e-05	5.39259	0	hsa-miR-23b-3p, hsa-miR-155-5p, hsa-miR-143-3p, hsa-let-7g-5p, hsa-miR-200b-3p, hsa-miR-200c-3p, hsa-miR-1-3p, hsa-miR-1246, hsa-miR-27b-3p, hsa-miR-429, hsa-miR-203a-3p, hsa-miR-200a-3p, hsa-miR-148b-3p
Signalling to RAS	R-HSA-167044	15	35	75	784	9.20884e-08	1.59224e-05	4.48	0	hsa-miR-23b-3p, hsa-miR-145-5p, hsa-miR-155-5p, hsa-miR-98-5p, hsa-miR-199a-3p, hsa-miR-143-3p, hsa-let-7g-5p, hsa-miR-200b-3p, hsa-miR-200c-3p, hsa-miR-1-3p, hsa-miR-27b-3p, hsa-miR-429, hsa-miR-203a-3p, hsa-miR-200a-3p, hsa-miR-148b-3p
Semaphorin interactions	R-HSA-373755	20	35	141	784	1.0713e-07	1.59224e-05	3.1773	0	hsa-miR-223-3p, hsa-miR-23b-3p, hsa-let-7f-5p, hsa-miR-145-5p, hsa-miR-155-5p, hsa-miR-98-5p, hsa-miR-199a-3p, hsa-miR-143-3p, hsa-miR-145-3p, hsa-miR-200b-3p, hsa-miR-200c-3p, hsa-miR-142-5p, hsa-miR-1-3p, hsa-miR-1246, hsa-miR-27b-3p, hsa-miR-203a-3p, hsa-miR-200a-3p, hsa-miR-338-5p, hsa-miR-142-3p, hsa-miR-148b-3p
Membrane Trafficking	R-HSA-199991	25	35	226	784	1.11425e-07	1.59224e-05	2.47788	0	hsa-miR-223-3p, hsa-miR-23b-3p, hsa-let-7f-5p, hsa-miR-145-5p, hsa-miR-155-5p, hsa-miR-98-5p, hsa-miR-199a-3p, hsa-miR-143-3p, hsa-miR-505-3p, hsa-miR-1290, hsa-miR-145-3p, hsa-let-7g-5p, hsa-miR-200b-3p, hsa-miR-200c-3p, hsa-miR-142-5p, hsa-miR-1-3p, hsa-miR-1246, hsa-miR-27b-3p, hsa-miR-429, hsa-miR-203a-3p, hsa-miR-200a-3p, hsa-miR-142-3p, hsa-let-7i-5p, hsa-miR-148b-3p, hsa-miR-223-5p
Activated NTRK3 signals through RAS	R-HSA-9034864	15	35	77	784	1.35141e-07	1.79737e-05	4.36364	0	hsa-miR-145-5p, hsa-miR-155-5p, hsa-miR-98-5p, hsa-miR-143-3p, hsa-let-7g-5p, hsa-miR-200b-3p, hsa-miR-200c-3p, hsa-miR-1-3p, hsa-miR-27b-3p, hsa-miR-429, hsa-miR-203a-3p, hsa-miR-200a-3p, hsa-miR-151a-3p, hsa-let-7i-5p, hsa-miR-148b-3p
SHC-related events triggered by IGF1R	R-HSA-2428933	18	35	118	784	2.31048e-07	2.3047e-05	3.41695	0	hsa-miR-223-3p, hsa-miR-145-5p, hsa-miR-155-5p, hsa-miR-98-5p, hsa-miR-199a-3p, hsa-miR-143-3p, hsa-miR-145-3p, hsa-let-7g-5p, hsa-miR-200b-3p, hsa-miR-200c-3p, hsa-miR-1-3p, hsa-miR-27b-3p, hsa-miR-429, hsa-miR-203a-3p, hsa-miR-200a-3p, hsa-let-7i-5p, hsa-miR-148b-3p, hsa-miR-223-5p
Cell junction organization	R-HSA-446728	21	35	162	784	2.12448e-07	2.3047e-05	2.9037	0	hsa-miR-223-3p, hsa-miR-149-5p, hsa-miR-200a-5p, hsa-let-7f-5p, hsa-miR-145-5p, hsa-miR-155-5p, hsa-miR-98-5p, hsa-miR-199a-3p, hsa-miR-143-3p, hsa-let-7g-5p, hsa-miR-200b-3p, hsa-miR-200c-3p, hsa-miR-142-5p, hsa-miR-1-3p, hsa-miR-27b-3p, hsa-miR-429, hsa-miR-203a-3p, hsa-miR-200a-3p, hsa-miR-324-5p, hsa-miR-142-3p, hsa-let-7i-5p
Cell-cell junction organization	R-HSA-421270	20	35	146	784	2.02554e-07	2.3047e-05	3.06849	0	hsa-miR-223-3p, hsa-miR-149-5p, hsa-miR-200a-5p, hsa-let-7f-5p, hsa-miR-145-5p, hsa-miR-155-5p, hsa-miR-98-5p, hsa-miR-199a-3p, hsa-let-7g-5p, hsa-miR-200b-3p, hsa-miR-200c-3p, hsa-miR-142-5p, hsa-miR-1-3p, hsa-miR-27b-3p, hsa-miR-429, hsa-miR-203a-3p, hsa-miR-200a-3p, hsa-miR-324-5p, hsa-miR-142-3p, hsa-let-7i-5p
RNA polymerase II transcribes snRNA genes	R-HSA-6807505	12	35	48	784	2.02134e-07	2.3047e-05	5.6	0	hsa-miR-223-3p, hsa-miR-149-5p, hsa-miR-145-5p, hsa-miR-155-5p, hsa-miR-199a-3p, hsa-miR-200b-3p, hsa-miR-200c-3p, hsa-miR-1-3p, hsa-miR-27b-3p, hsa-miR-429, hsa-miR-324-5p, hsa-miR-142-3p
Neuronal System	R-HSA-112316	23	35	196	784	2.21714e-07	2.3047e-05	2.62857	0	hsa-miR-223-3p, hsa-miR-149-5p, hsa-miR-23b-3p, hsa-miR-145-5p, hsa-miR-155-5p, hsa-miR-98-5p, hsa-miR-199a-3p, hsa-miR-143-3p, hsa-miR-1290, hsa-let-7g-5p, hsa-miR-200b-3p, hsa-miR-200c-3p, hsa-miR-142-5p, hsa-miR-1-3p, hsa-miR-1246, hsa-miR-27b-3p, hsa-miR-429, hsa-miR-203a-3p, hsa-miR-200a-3p, hsa-miR-151a-3p, hsa-miR-142-3p, hsa-let-7i-5p, hsa-miR-148b-3p
RET signaling	R-HSA-8853659	16	35	93	784	2.7755e-07	2.63672e-05	3.85376	0	hsa-miR-223-3p, hsa-miR-23b-3p, hsa-miR-145-5p, hsa-miR-155-5p, hsa-miR-143-3p, hsa-miR-505-3p, hsa-let-7g-5p, hsa-miR-200b-3p, hsa-miR-200c-3p, hsa-miR-1-3p, hsa-miR-27b-3p, hsa-miR-429, hsa-miR-203a-3p, hsa-miR-200a-3p, hsa-miR-142-3p, hsa-miR-148b-3p
Sensory Perception	R-HSA-9709957	15	35	84	784	4.70878e-07	3.13134e-05	4	0	hsa-miR-223-3p, hsa-miR-149-5p, hsa-let-7f-5p, hsa-miR-145-5p, hsa-miR-155-5p, hsa-miR-199a-3p, hsa-miR-143-3p, hsa-miR-1271-5p, hsa-miR-200b-3p, hsa-miR-200c-3p, hsa-miR-1-3p, hsa-miR-27b-3p, hsa-miR-203a-3p, hsa-miR-338-5p, hsa-miR-142-3p
Anti-inflammatory response favouring Leishmania parasite infection	R-HSA-9662851	15	35	84	784	4.70878e-07	3.13134e-05	4	0	hsa-miR-223-3p, hsa-miR-149-5p, hsa-miR-23b-3p, hsa-let-7f-5p, hsa-miR-145-5p, hsa-miR-155-5p, hsa-miR-98-5p, hsa-miR-199a-3p, hsa-miR-1290, hsa-miR-200b-3p, hsa-miR-1-3p, hsa-miR-1246, hsa-miR-27b-3p, hsa-miR-203a-3p, hsa-miR-200a-3p
Signaling by CSF3 (G-CSF)	R-HSA-9674555	18	35	123	784	4.58214e-07	3.13134e-05	3.27805	0	hsa-miR-223-3p, hsa-let-7f-5p, hsa-miR-145-5p, hsa-miR-155-5p, hsa-miR-199a-3p, hsa-miR-143-3p, hsa-miR-505-3p, hsa-let-7g-5p, hsa-miR-200b-3p, hsa-miR-200c-3p, hsa-miR-142-5p, hsa-miR-1-3p, hsa-miR-27b-3p, hsa-miR-429, hsa-miR-203a-3p, hsa-miR-200a-3p, hsa-miR-324-5p, hsa-let-7i-5p
MET activates RAS signaling	R-HSA-8851805	15	35	84	784	4.70878e-07	3.13134e-05	4	0	hsa-miR-23b-3p, hsa-miR-145-5p, hsa-miR-155-5p, hsa-miR-98-5p, hsa-miR-199a-3p, hsa-miR-143-3p, hsa-let-7g-5p, hsa-miR-200b-3p, hsa-miR-200c-3p, hsa-miR-1-3p, hsa-miR-27b-3p, hsa-miR-429, hsa-miR-203a-3p, hsa-miR-200a-3p, hsa-miR-148b-3p
Post NMDA receptor activation events	R-HSA-438064	18	35	121	784	3.49977e-07	3.13134e-05	3.33223	0	hsa-miR-149-5p, hsa-miR-23b-3p, hsa-miR-145-5p, hsa-miR-155-5p, hsa-miR-98-5p, hsa-miR-199a-3p, hsa-miR-143-3p, hsa-miR-1290, hsa-let-7g-5p, hsa-miR-200b-3p, hsa-miR-200c-3p, hsa-miR-142-5p, hsa-miR-1-3p, hsa-miR-1246, hsa-miR-27b-3p, hsa-miR-203a-3p, hsa-miR-142-3p, hsa-miR-148b-3p
Sema3A PAK dependent Axon repulsion	R-HSA-399954	11	35	42	784	4.48281e-07	3.13134e-05	5.86667	0	hsa-miR-223-3p, hsa-miR-155-5p, hsa-miR-98-5p, hsa-miR-143-3p, hsa-miR-145-3p, hsa-miR-200b-3p, hsa-miR-200c-3p, hsa-miR-142-5p, hsa-miR-338-5p, hsa-miR-142-3p, hsa-miR-148b-3p
Signaling by ROBO receptors	R-HSA-376176	17	35	108	784	3.84257e-07	3.13134e-05	3.52593	0	hsa-miR-149-5p, hsa-miR-23b-3p, hsa-miR-145-5p, hsa-miR-155-5p, hsa-miR-98-5p, hsa-miR-199a-3p, hsa-miR-143-3p, hsa-miR-505-3p, hsa-miR-145-3p, hsa-miR-199b-3p, hsa-miR-200b-3p, hsa-miR-200c-3p, hsa-miR-142-5p, hsa-miR-1-3p, hsa-miR-203a-3p, hsa-miR-338-5p, hsa-miR-142-3p
Leishmania parasite growth and survival	R-HSA-9664433	15	35	84	784	4.70878e-07	3.13134e-05	4	0	hsa-miR-223-3p, hsa-miR-149-5p, hsa-miR-23b-3p, hsa-let-7f-5p, hsa-miR-145-5p, hsa-miR-155-5p, hsa-miR-98-5p, hsa-miR-199a-3p, hsa-miR-1290, hsa-miR-200b-3p, hsa-miR-1-3p, hsa-miR-1246, hsa-miR-27b-3p, hsa-miR-203a-3p, hsa-miR-200a-3p
Activation of NMDA receptors and postsynaptic events	R-HSA-442755	18	35	123	784	4.58214e-07	3.13134e-05	3.27805	0	hsa-miR-149-5p, hsa-miR-23b-3p, hsa-miR-145-5p, hsa-miR-155-5p, hsa-miR-98-5p, hsa-miR-199a-3p, hsa-miR-143-3p, hsa-miR-1290, hsa-let-7g-5p, hsa-miR-200b-3p, hsa-miR-200c-3p, hsa-miR-142-5p, hsa-miR-1-3p, hsa-miR-1246, hsa-miR-27b-3p, hsa-miR-203a-3p, hsa-miR-142-3p, hsa-miR-148b-3p
Signaling by NTRK2 (TRKB)	R-HSA-9006115	17	35	110	784	5.12144e-07	3.29589e-05	3.46182	0	hsa-miR-23b-3p, hsa-miR-145-5p, hsa-miR-155-5p, hsa-miR-98-5p, hsa-miR-143-3p, hsa-miR-505-3p, hsa-let-7g-5p, hsa-miR-200b-3p, hsa-miR-200c-3p, hsa-miR-142-5p, hsa-miR-1-3p, hsa-miR-27b-3p, hsa-miR-429, hsa-miR-203a-3p, hsa-miR-200a-3p, hsa-miR-142-3p, hsa-miR-148b-3p
RHO GTPase cycle	R-HSA-9012999	23	35	207	784	6.76479e-07	4.0204e-05	2.48889	0	hsa-miR-223-3p, hsa-miR-149-5p, hsa-miR-23b-3p, hsa-let-7f-5p, hsa-miR-145-5p, hsa-miR-155-5p, hsa-miR-98-5p, hsa-miR-199a-3p, hsa-miR-143-3p, hsa-miR-505-3p, hsa-miR-199b-3p, hsa-miR-200b-3p, hsa-miR-200c-3p, hsa-miR-142-5p, hsa-miR-1-3p, hsa-miR-1246, hsa-miR-27b-3p, hsa-miR-429, hsa-miR-203a-3p, hsa-miR-200a-3p, hsa-miR-142-3p, hsa-let-7i-5p, hsa-miR-148b-3p
Adherens junctions interactions	R-HSA-418990	19	35	141	784	7.03416e-07	4.0204e-05	3.01844	0	hsa-miR-223-3p, hsa-miR-149-5p, hsa-miR-200a-5p, hsa-let-7f-5p, hsa-miR-145-5p, hsa-miR-155-5p, hsa-miR-98-5p, hsa-miR-199a-3p, hsa-let-7g-5p, hsa-miR-200b-3p, hsa-miR-200c-3p, hsa-miR-1-3p, hsa-miR-27b-3p, hsa-miR-429, hsa-miR-203a-3p, hsa-miR-200a-3p, hsa-miR-324-5p, hsa-miR-142-3p, hsa-let-7i-5p
Translocation of SLC2A4 (GLUT4) to the plasma membrane	R-HSA-1445148	15	35	86	784	6.5648e-07	4.0204e-05	3.90698	0	hsa-miR-223-3p, hsa-let-7f-5p, hsa-miR-145-5p, hsa-miR-155-5p, hsa-miR-199a-3p, hsa-miR-143-3p, hsa-let-7g-5p, hsa-miR-200b-3p, hsa-miR-200c-3p, hsa-miR-142-5p, hsa-miR-1-3p, hsa-miR-429, hsa-miR-203a-3p, hsa-miR-142-3p, hsa-miR-148b-3p
Sema4D in semaphorin signaling	R-HSA-400685	16	35	99	784	7.05334e-07	4.0204e-05	3.6202	0	hsa-miR-223-3p, hsa-miR-23b-3p, hsa-let-7f-5p, hsa-miR-145-5p, hsa-miR-155-5p, hsa-miR-199a-3p, hsa-miR-143-3p, hsa-miR-200b-3p, hsa-miR-200c-3p, hsa-miR-142-5p, hsa-miR-1-3p, hsa-miR-27b-3p, hsa-miR-203a-3p, hsa-miR-200a-3p, hsa-miR-142-3p, hsa-miR-148b-3p
Specification of the neural plate border	R-HSA-9834899	13	35	64	784	7.72699e-07	4.28204e-05	4.55	0	hsa-miR-200a-5p, hsa-miR-145-5p, hsa-miR-155-5p, hsa-miR-200b-3p, hsa-miR-200c-3p, hsa-miR-1-3p, hsa-miR-27b-3p, hsa-miR-429, hsa-miR-203a-3p, hsa-miR-200a-3p, hsa-miR-142-3p, hsa-let-7i-5p, hsa-miR-450b-5p
Nuclear events mediated by NFE2L2	R-HSA-9759194	22	35	191	784	8.08215e-07	4.35781e-05	2.5801	0	hsa-miR-223-3p, hsa-miR-149-5p, hsa-miR-23b-3p, hsa-miR-145-5p, hsa-miR-155-5p, hsa-miR-98-5p, hsa-miR-199a-3p, hsa-miR-143-3p, hsa-miR-505-3p, hsa-miR-145-3p, hsa-let-7g-5p, hsa-miR-200b-3p, hsa-miR-200c-3p, hsa-miR-142-5p, hsa-miR-1-3p, hsa-miR-1246, hsa-miR-27b-3p, hsa-miR-429, hsa-miR-200a-3p, hsa-miR-324-5p, hsa-miR-142-3p, hsa-miR-223-5p
Killing mechanisms	R-HSA-9664420	10	35	36	784	9.33492e-07	4.77517e-05	6.22222	0	hsa-miR-145-5p, hsa-miR-155-5p, hsa-miR-199a-3p, hsa-miR-200b-3p, hsa-miR-200c-3p, hsa-miR-142-5p, hsa-miR-1-3p, hsa-miR-27b-3p, hsa-miR-203a-3p, hsa-miR-142-3p
WNT5:FZD7-mediated leishmania damping	R-HSA-9673324	10	35	36	784	9.33492e-07	4.77517e-05	6.22222	0	hsa-miR-145-5p, hsa-miR-155-5p, hsa-miR-199a-3p, hsa-miR-200b-3p, hsa-miR-200c-3p, hsa-miR-142-5p, hsa-miR-1-3p, hsa-miR-27b-3p, hsa-miR-203a-3p, hsa-miR-142-3p
RHO GTPases activate PAKs	R-HSA-5627123	11	35	46	784	1.24001e-06	6.18454e-05	5.35652	0	hsa-miR-223-3p, hsa-let-7f-5p, hsa-miR-155-5p, hsa-miR-98-5p, hsa-miR-143-3p, hsa-miR-200b-3p, hsa-miR-200c-3p, hsa-miR-142-5p, hsa-miR-1-3p, hsa-miR-200a-3p, hsa-miR-142-3p
RAC1 GTPase cycle	R-HSA-9013149	18	35	131	784	1.27475e-06	6.20275e-05	3.07786	0	hsa-miR-223-3p, hsa-miR-149-5p, hsa-miR-145-5p, hsa-miR-155-5p, hsa-miR-98-5p, hsa-miR-199a-3p, hsa-miR-143-3p, hsa-miR-199b-3p, hsa-miR-200b-3p, hsa-miR-200c-3p, hsa-miR-142-5p, hsa-miR-1-3p, hsa-miR-27b-3p, hsa-miR-429, hsa-miR-203a-3p, hsa-miR-200a-3p, hsa-miR-142-3p, hsa-miR-148b-3p
Transcriptional and post-translational regulation of MITF-M expression and activity	R-HSA-9856649	21	35	180	784	1.51597e-06	7.20086e-05	2.61333	0	hsa-miR-23b-3p, hsa-miR-200a-5p, hsa-let-7f-5p, hsa-miR-145-5p, hsa-miR-155-5p, hsa-miR-98-5p, hsa-miR-199a-3p, hsa-miR-1290, hsa-miR-145-3p, hsa-miR-200b-3p, hsa-miR-200c-3p, hsa-miR-142-5p, hsa-miR-1-3p, hsa-miR-1246, hsa-miR-27b-3p, hsa-miR-429, hsa-miR-203a-3p, hsa-miR-200a-3p, hsa-miR-338-5p, hsa-miR-142-3p, hsa-miR-450b-5p
Post-translational protein phosphorylation	R-HSA-8957275	16	35	105	784	1.67022e-06	7.74903e-05	3.41333	0	hsa-miR-223-3p, hsa-miR-149-5p, hsa-miR-23b-3p, hsa-let-7f-5p, hsa-miR-145-5p, hsa-miR-155-5p, hsa-miR-98-5p, hsa-miR-199a-3p, hsa-miR-143-3p, hsa-let-7g-5p, hsa-miR-1271-5p, hsa-miR-200b-3p, hsa-miR-200c-3p, hsa-miR-1-3p, hsa-let-7i-5p, hsa-miR-148b-3p
Activation of RAC1	R-HSA-428540	9	35	30	784	1.79188e-06	7.94399e-05	6.72	0	hsa-miR-145-5p, hsa-miR-155-5p, hsa-miR-98-5p, hsa-miR-199a-3p, hsa-miR-199b-3p, hsa-miR-200b-3p, hsa-miR-200c-3p, hsa-miR-142-5p, hsa-miR-142-3p
G alpha (s) signalling events	R-HSA-418555	14	35	80	784	1.7694e-06	7.94399e-05	3.92	0	hsa-miR-149-5p, hsa-miR-23b-3p, hsa-miR-155-5p, hsa-miR-143-3p, hsa-let-7g-5p, hsa-miR-200b-3p, hsa-miR-200c-3p, hsa-miR-1-3p, hsa-miR-1246, hsa-miR-27b-3p, hsa-miR-429, hsa-miR-203a-3p, hsa-miR-200a-3p, hsa-miR-148b-3p
SHC1 events in ERBB4 signaling	R-HSA-1250347	13	35	70	784	2.35352e-06	0.000102071	4.16	0	hsa-miR-145-5p, hsa-miR-155-5p, hsa-miR-98-5p, hsa-miR-143-3p, hsa-let-7g-5p, hsa-miR-200b-3p, hsa-miR-200c-3p, hsa-miR-1-3p, hsa-miR-27b-3p, hsa-miR-429, hsa-miR-203a-3p, hsa-miR-200a-3p, hsa-miR-148b-3p
SHC1 events in EGFR signaling	R-HSA-180336	15	35	95	784	2.61007e-06	0.000106267	3.53684	0	hsa-miR-145-5p, hsa-miR-155-5p, hsa-miR-98-5p, hsa-miR-143-3p, hsa-miR-505-3p, hsa-let-7g-5p, hsa-miR-200b-3p, hsa-miR-200c-3p, hsa-miR-1-3p, hsa-miR-27b-3p, hsa-miR-429, hsa-miR-203a-3p, hsa-miR-200a-3p, hsa-miR-148b-3p, hsa-miR-223-5p
Signaling by FGFR1	R-HSA-5654736	18	35	137	784	2.6051e-06	0.000106267	2.94307	0	hsa-miR-149-5p, hsa-miR-23b-3p, hsa-miR-145-5p, hsa-miR-155-5p, hsa-miR-98-5p, hsa-miR-199a-3p, hsa-miR-143-3p, hsa-miR-505-3p, hsa-let-7g-5p, hsa-miR-200b-3p, hsa-miR-200c-3p, hsa-miR-1-3p, hsa-miR-1246, hsa-miR-27b-3p, hsa-miR-429, hsa-miR-203a-3p, hsa-miR-200a-3p, hsa-miR-148b-3p
MET promotes cell motility	R-HSA-8875878	16	35	108	784	2.50968e-06	0.000106267	3.31852	0	hsa-miR-23b-3p, hsa-miR-145-5p, hsa-miR-155-5p, hsa-miR-199a-3p, hsa-miR-143-3p, hsa-let-7g-5p, hsa-miR-199b-3p, hsa-miR-200b-3p, hsa-miR-200c-3p, hsa-miR-142-5p, hsa-miR-1-3p, hsa-miR-27b-3p, hsa-miR-429, hsa-miR-203a-3p, hsa-miR-200a-3p, hsa-miR-142-3p
SHC-mediated cascade:FGFR1	R-HSA-5654688	14	35	83	784	2.8545e-06	0.000109514	3.77831	0	hsa-miR-149-5p, hsa-miR-145-5p, hsa-miR-155-5p, hsa-miR-98-5p, hsa-miR-143-3p, hsa-let-7g-5p, hsa-miR-200b-3p, hsa-miR-200c-3p, hsa-miR-1-3p, hsa-miR-27b-3p, hsa-miR-429, hsa-miR-203a-3p, hsa-miR-200a-3p, hsa-miR-148b-3p
VEGFR2 mediated vascular permeability	R-HSA-5218920	17	35	123	784	2.84415e-06	0.000109514	3.09593	0	hsa-miR-200a-5p, hsa-miR-145-5p, hsa-miR-155-5p, hsa-miR-98-5p, hsa-miR-199a-3p, hsa-miR-143-3p, hsa-let-7g-5p, hsa-miR-200b-3p, hsa-miR-200c-3p, hsa-miR-142-5p, hsa-miR-1-3p, hsa-miR-27b-3p, hsa-miR-429, hsa-miR-203a-3p, hsa-miR-200a-3p, hsa-miR-142-3p, hsa-miR-148b-3p
Activated NTRK2 signals through RAS	R-HSA-9026519	13	35	71	784	2.79987e-06	0.000109514	4.10141	0	hsa-miR-145-5p, hsa-miR-155-5p, hsa-miR-98-5p, hsa-miR-143-3p, hsa-let-7g-5p, hsa-miR-200b-3p, hsa-miR-200c-3p, hsa-miR-1-3p, hsa-miR-27b-3p, hsa-miR-429, hsa-miR-203a-3p, hsa-miR-200a-3p, hsa-miR-148b-3p
RAC2 GTPase cycle	R-HSA-9013404	15	35	97	784	3.46611e-06	0.000121314	3.46392	0	hsa-miR-149-5p, hsa-miR-145-5p, hsa-miR-155-5p, hsa-miR-98-5p, hsa-miR-199a-3p, hsa-miR-143-3p, hsa-miR-199b-3p, hsa-miR-200b-3p, hsa-miR-200c-3p, hsa-miR-1-3p, hsa-miR-27b-3p, hsa-miR-429, hsa-miR-203a-3p, hsa-miR-200a-3p, hsa-miR-148b-3p
Regulation of actin dynamics for phagocytic cup formation	R-HSA-2029482	15	35	97	784	3.46611e-06	0.000121314	3.46392	0	hsa-let-7f-5p, hsa-miR-145-5p, hsa-miR-155-5p, hsa-miR-98-5p, hsa-miR-199a-3p, hsa-miR-143-3p, hsa-miR-200b-3p, hsa-miR-200c-3p, hsa-miR-142-5p, hsa-miR-27b-3p, hsa-miR-429, hsa-miR-203a-3p, hsa-miR-200a-3p, hsa-miR-142-3p, hsa-miR-148b-3p
Diseases of Immune System	R-HSA-5260271	15	35	97	784	3.46611e-06	0.000121314	3.46392	0	hsa-miR-223-3p, hsa-miR-149-5p, hsa-miR-23b-3p, hsa-miR-145-5p, hsa-miR-155-5p, hsa-miR-98-5p, hsa-miR-143-3p, hsa-miR-574-5p, hsa-miR-145-3p, hsa-miR-200b-3p, hsa-miR-200c-3p, hsa-miR-203a-3p, hsa-miR-200a-3p, hsa-miR-142-3p, hsa-let-7i-5p
Interleukin-1 family signaling	R-HSA-446652	22	35	206	784	3.42442e-06	0.000121314	2.39223	0	hsa-miR-223-3p, hsa-miR-149-5p, hsa-miR-23b-3p, hsa-let-7f-5p, hsa-miR-145-5p, hsa-miR-155-5p, hsa-miR-98-5p, hsa-miR-199a-3p, hsa-miR-143-3p, hsa-miR-505-3p, hsa-miR-574-5p, hsa-miR-145-3p, hsa-let-7g-5p, hsa-miR-1180-3p, hsa-miR-200b-3p, hsa-miR-200c-3p, hsa-miR-142-5p, hsa-miR-429, hsa-miR-203a-3p, hsa-miR-200a-3p, hsa-miR-142-3p, hsa-let-7i-5p
Diseases associated with the TLR signaling cascade	R-HSA-5602358	15	35	97	784	3.46611e-06	0.000121314	3.46392	0	hsa-miR-223-3p, hsa-miR-149-5p, hsa-miR-23b-3p, hsa-miR-145-5p, hsa-miR-155-5p, hsa-miR-98-5p, hsa-miR-143-3p, hsa-miR-574-5p, hsa-miR-145-3p, hsa-miR-200b-3p, hsa-miR-200c-3p, hsa-miR-203a-3p, hsa-miR-200a-3p, hsa-miR-142-3p, hsa-let-7i-5p
Erythropoietin activates RAS	R-HSA-9027284	13	35	73	784	3.92579e-06	0.000135034	3.98904	0	hsa-miR-145-5p, hsa-miR-155-5p, hsa-miR-98-5p, hsa-miR-143-3p, hsa-let-7g-5p, hsa-miR-200b-3p, hsa-miR-200c-3p, hsa-miR-1-3p, hsa-miR-27b-3p, hsa-miR-429, hsa-miR-203a-3p, hsa-miR-200a-3p, hsa-miR-148b-3p
EPHA-mediated growth cone collapse	R-HSA-3928663	11	35	52	784	4.69044e-06	0.0001586	4.73846	0	hsa-miR-223-3p, hsa-miR-23b-3p, hsa-let-7f-5p, hsa-miR-145-5p, hsa-miR-155-5p, hsa-miR-200b-3p, hsa-miR-200c-3p, hsa-miR-203a-3p, hsa-miR-200a-3p, hsa-miR-142-3p, hsa-miR-148b-3p
Signaling by NTRK3 (TRKC)	R-HSA-9034015	16	35	114	784	5.42727e-06	0.000180457	3.14386	0	hsa-miR-23b-3p, hsa-miR-145-5p, hsa-miR-155-5p, hsa-miR-98-5p, hsa-miR-143-3p, hsa-let-7g-5p, hsa-miR-200b-3p, hsa-miR-200c-3p, hsa-miR-1-3p, hsa-miR-27b-3p, hsa-miR-429, hsa-miR-203a-3p, hsa-miR-200a-3p, hsa-miR-151a-3p, hsa-let-7i-5p, hsa-miR-148b-3p
NCAM signaling for neurite out-growth	R-HSA-375165	17	35	129	784	5.79852e-06	0.000189175	2.95194	0	hsa-miR-223-3p, hsa-miR-149-5p, hsa-miR-23b-3p, hsa-miR-145-5p, hsa-miR-155-5p, hsa-miR-98-5p, hsa-miR-199a-3p, hsa-miR-143-3p, hsa-miR-1290, hsa-let-7g-5p, hsa-miR-200b-3p, hsa-miR-200c-3p, hsa-miR-1-3p, hsa-miR-27b-3p, hsa-miR-203a-3p, hsa-miR-200a-3p, hsa-miR-148b-3p
Signaling by NTRKs	R-HSA-166520	23	35	231	784	5.97396e-06	0.000189175	2.2303	0	hsa-miR-223-3p, hsa-miR-23b-3p, hsa-miR-145-5p, hsa-miR-155-5p, hsa-miR-98-5p, hsa-miR-199a-3p, hsa-miR-143-3p, hsa-miR-505-3p, hsa-miR-1290, hsa-let-7g-5p, hsa-miR-200b-3p, hsa-miR-200c-3p, hsa-miR-142-5p, hsa-miR-1-3p, hsa-miR-27b-3p, hsa-miR-429, hsa-miR-203a-3p, hsa-miR-200a-3p, hsa-miR-151a-3p, hsa-miR-338-5p, hsa-miR-142-3p, hsa-let-7i-5p, hsa-miR-148b-3p
p38MAPK events	R-HSA-171007	12	35	64	784	5.97357e-06	0.000189175	4.2	0	hsa-miR-23b-3p, hsa-miR-145-5p, hsa-miR-155-5p, hsa-miR-98-5p, hsa-miR-199a-3p, hsa-miR-143-3p, hsa-let-7g-5p, hsa-miR-200c-3p, hsa-miR-1-3p, hsa-miR-203a-3p, hsa-miR-200a-3p, hsa-miR-148b-3p
TGFBR3 expression	R-HSA-9839394	17	35	130	784	6.50134e-06	0.000198028	2.92923	0	hsa-miR-223-3p, hsa-miR-149-5p, hsa-let-7f-5p, hsa-miR-145-5p, hsa-miR-155-5p, hsa-miR-199a-3p, hsa-miR-145-3p, hsa-let-7g-5p, hsa-miR-200b-3p, hsa-miR-200c-3p, hsa-miR-142-5p, hsa-miR-1-3p, hsa-miR-429, hsa-miR-203a-3p, hsa-miR-200a-3p, hsa-miR-324-5p, hsa-let-7i-5p
SHC-mediated cascade:FGFR4	R-HSA-5654719	13	35	76	784	6.3764e-06	0.000198028	3.83158	0	hsa-miR-145-5p, hsa-miR-155-5p, hsa-miR-98-5p, hsa-miR-143-3p, hsa-let-7g-5p, hsa-miR-200b-3p, hsa-miR-200c-3p, hsa-miR-1-3p, hsa-miR-27b-3p, hsa-miR-429, hsa-miR-203a-3p, hsa-miR-200a-3p, hsa-miR-148b-3p
Activation of RAC1 downstream of NMDARs	R-HSA-9619229	7	35	19	784	6.55129e-06	0.000198028	8.25263	0	hsa-miR-149-5p, hsa-miR-155-5p, hsa-miR-200b-3p, hsa-miR-200c-3p, hsa-miR-142-5p, hsa-miR-1-3p, hsa-miR-142-3p
ADORA2B mediated anti-inflammatory cytokines production	R-HSA-9660821	11	35	54	784	6.99894e-06	0.000202361	4.56296	0	hsa-miR-223-3p, hsa-miR-149-5p, hsa-miR-23b-3p, hsa-let-7f-5p, hsa-miR-155-5p, hsa-miR-98-5p, hsa-miR-1290, hsa-miR-200b-3p, hsa-miR-1246, hsa-miR-27b-3p, hsa-miR-203a-3p
Interleukin-3, Interleukin-5 and GM-CSF signaling	R-HSA-512988	15	35	102	784	6.81866e-06	0.000202361	3.29412	0	hsa-miR-223-3p, hsa-miR-145-5p, hsa-miR-155-5p, hsa-miR-98-5p, hsa-miR-505-3p, hsa-let-7g-5p, hsa-miR-200b-3p, hsa-miR-200c-3p, hsa-miR-1-3p, hsa-miR-27b-3p, hsa-miR-429, hsa-miR-203a-3p, hsa-miR-200a-3p, hsa-let-7i-5p, hsa-miR-148b-3p
Tie2 Signaling	R-HSA-210993	14	35	89	784	6.96565e-06	0.000202361	3.5236	0	hsa-miR-145-5p, hsa-miR-155-5p, hsa-miR-98-5p, hsa-miR-143-3p, hsa-miR-505-3p, hsa-let-7g-5p, hsa-miR-200b-3p, hsa-miR-200c-3p, hsa-miR-1-3p, hsa-miR-27b-3p, hsa-miR-429, hsa-miR-203a-3p, hsa-miR-200a-3p, hsa-miR-148b-3p
PTK6 Regulates RHO GTPases, RAS GTPase and MAP kinases	R-HSA-8849471	13	35	77	784	7.45407e-06	0.000212441	3.78182	0	hsa-miR-145-5p, hsa-miR-155-5p, hsa-miR-98-5p, hsa-miR-143-3p, hsa-let-7g-5p, hsa-miR-200b-3p, hsa-miR-200c-3p, hsa-miR-142-5p, hsa-miR-1-3p, hsa-miR-429, hsa-miR-200a-3p, hsa-miR-142-3p, hsa-miR-148b-3p
SARS-CoV-2 Infection	R-HSA-9694516	22	35	215	784	7.61362e-06	0.000213932	2.29209	0	hsa-miR-223-3p, hsa-miR-149-5p, hsa-miR-23b-3p, hsa-miR-145-5p, hsa-miR-155-5p, hsa-miR-98-5p, hsa-miR-199a-3p, hsa-miR-143-3p, hsa-miR-505-3p, hsa-miR-145-3p, hsa-let-7g-5p, hsa-miR-1271-5p, hsa-miR-200b-3p, hsa-miR-200c-3p, hsa-miR-1-3p, hsa-miR-1246, hsa-miR-429, hsa-miR-203a-3p, hsa-miR-200a-3p, hsa-miR-338-5p, hsa-miR-142-3p, hsa-miR-148b-3p
FCERI mediated MAPK activation	R-HSA-2871796	16	35	118	784	8.81277e-06	0.000216331	3.03729	0	hsa-miR-145-5p, hsa-miR-155-5p, hsa-miR-98-5p, hsa-miR-199a-3p, hsa-miR-143-3p, hsa-let-7g-5p, hsa-miR-200b-3p, hsa-miR-200c-3p, hsa-miR-142-5p, hsa-miR-1-3p, hsa-miR-27b-3p, hsa-miR-429, hsa-miR-203a-3p, hsa-miR-200a-3p, hsa-miR-142-3p, hsa-miR-148b-3p
Downstream signaling of activated FGFR1	R-HSA-5654687	15	35	104	784	8.82968e-06	0.000216331	3.23077	0	hsa-miR-149-5p, hsa-miR-145-5p, hsa-miR-155-5p, hsa-miR-98-5p, hsa-miR-143-3p, hsa-miR-505-3p, hsa-let-7g-5p, hsa-miR-200b-3p, hsa-miR-200c-3p, hsa-miR-1-3p, hsa-miR-27b-3p, hsa-miR-429, hsa-miR-203a-3p, hsa-miR-200a-3p, hsa-miR-148b-3p
Parasitic Infection Pathways	R-HSA-9824443	20	35	181	784	8.82244e-06	0.000216331	2.47514	0	hsa-miR-223-3p, hsa-miR-149-5p, hsa-miR-23b-3p, hsa-let-7f-5p, hsa-miR-145-5p, hsa-miR-155-5p, hsa-miR-98-5p, hsa-miR-199a-3p, hsa-miR-143-3p, hsa-miR-1290, hsa-miR-200b-3p, hsa-miR-200c-3p, hsa-miR-142-5p, hsa-miR-1-3p, hsa-miR-1246, hsa-miR-27b-3p, hsa-miR-429, hsa-miR-203a-3p, hsa-miR-200a-3p, hsa-miR-142-3p
Costimulation by the CD28 family	R-HSA-388841	19	35	164	784	8.63989e-06	0.000216331	2.59512	0	hsa-miR-23b-3p, hsa-miR-145-5p, hsa-miR-155-5p, hsa-miR-98-5p, hsa-miR-199a-3p, hsa-miR-143-3p, hsa-miR-505-3p, hsa-let-7g-5p, hsa-miR-200b-3p, hsa-miR-200c-3p, hsa-miR-142-5p, hsa-miR-1-3p, hsa-miR-429, hsa-miR-203a-3p, hsa-miR-200a-3p, hsa-miR-338-5p, hsa-miR-324-5p, hsa-miR-142-3p, hsa-miR-148b-3p
Signaling by CSF1 (M-CSF) in myeloid cells	R-HSA-9680350	17	35	132	784	8.14412e-06	0.000216331	2.88485	0	hsa-miR-223-3p, hsa-miR-23b-3p, hsa-miR-145-5p, hsa-miR-155-5p, hsa-miR-98-5p, hsa-miR-199a-3p, hsa-miR-143-3p, hsa-miR-505-3p, hsa-let-7g-5p, hsa-miR-200b-3p, hsa-miR-200c-3p, hsa-miR-1-3p, hsa-miR-27b-3p, hsa-miR-429, hsa-miR-203a-3p, hsa-miR-200a-3p, hsa-miR-148b-3p
Extracellular matrix organization	R-HSA-1474244	24	35	254	784	7.8578e-06	0.000216331	2.11654	0	hsa-miR-223-3p, hsa-miR-149-5p, hsa-miR-23b-3p, hsa-miR-145-5p, hsa-miR-155-5p, hsa-miR-98-5p, hsa-miR-199a-3p, hsa-miR-143-3p, hsa-miR-145-3p, hsa-let-7g-5p, hsa-miR-199b-3p, hsa-miR-200b-3p, hsa-miR-200c-3p, hsa-miR-142-5p, hsa-miR-1-3p, hsa-miR-27b-3p, hsa-miR-429, hsa-miR-203a-3p, hsa-miR-200a-3p, hsa-miR-338-5p, hsa-miR-324-5p, hsa-miR-142-3p, hsa-let-7i-5p, hsa-miR-148b-3p
RHOBTB GTPase Cycle	R-HSA-9706574	10	35	45	784	8.8918e-06	0.000216331	4.97778	0	hsa-let-7f-5p, hsa-miR-145-5p, hsa-miR-155-5p, hsa-miR-143-3p, hsa-miR-200b-3p, hsa-miR-200c-3p, hsa-miR-1-3p, hsa-miR-142-3p, hsa-let-7i-5p, hsa-miR-148b-3p
FCERI mediated Ca+2 mobilization	R-HSA-2871809	10	35	45	784	8.8918e-06	0.000216331	4.97778	0	hsa-miR-23b-3p, hsa-miR-145-5p, hsa-miR-143-3p, hsa-miR-200b-3p, hsa-miR-200c-3p, hsa-miR-1-3p, hsa-miR-27b-3p, hsa-miR-429, hsa-miR-203a-3p, hsa-miR-200a-3p
DAP12 signaling	R-HSA-2424491	15	35	104	784	8.82968e-06	0.000216331	3.23077	0	hsa-miR-145-5p, hsa-miR-155-5p, hsa-miR-98-5p, hsa-miR-143-3p, hsa-let-7g-5p, hsa-miR-200b-3p, hsa-miR-200c-3p, hsa-miR-142-5p, hsa-miR-1-3p, hsa-miR-27b-3p, hsa-miR-429, hsa-miR-203a-3p, hsa-miR-200a-3p, hsa-miR-142-3p, hsa-miR-148b-3p
SHC-mediated cascade:FGFR2	R-HSA-5654699	13	35	78	784	8.69097e-06	0.000216331	3.73333	0	hsa-miR-145-5p, hsa-miR-155-5p, hsa-miR-98-5p, hsa-miR-143-3p, hsa-let-7g-5p, hsa-miR-200b-3p, hsa-miR-200c-3p, hsa-miR-1-3p, hsa-miR-27b-3p, hsa-miR-429, hsa-miR-203a-3p, hsa-miR-200a-3p, hsa-miR-148b-3p
Leishmania infection	R-HSA-9658195	20	35	181	784	8.82244e-06	0.000216331	2.47514	0	hsa-miR-223-3p, hsa-miR-149-5p, hsa-miR-23b-3p, hsa-let-7f-5p, hsa-miR-145-5p, hsa-miR-155-5p, hsa-miR-98-5p, hsa-miR-199a-3p, hsa-miR-143-3p, hsa-miR-1290, hsa-miR-200b-3p, hsa-miR-200c-3p, hsa-miR-142-5p, hsa-miR-1-3p, hsa-miR-1246, hsa-miR-27b-3p, hsa-miR-429, hsa-miR-203a-3p, hsa-miR-200a-3p, hsa-miR-142-3p
IGF1R signaling cascade	R-HSA-2428924	20	35	182	784	9.68255e-06	0.000229961	2.46154	0	hsa-miR-223-3p, hsa-miR-149-5p, hsa-miR-145-5p, hsa-miR-155-5p, hsa-miR-98-5p, hsa-miR-199a-3p, hsa-miR-143-3p, hsa-miR-505-3p, hsa-miR-145-3p, hsa-let-7g-5p, hsa-miR-200b-3p, hsa-miR-200c-3p, hsa-miR-1-3p, hsa-miR-27b-3p, hsa-miR-429, hsa-miR-203a-3p, hsa-miR-200a-3p, hsa-let-7i-5p, hsa-miR-148b-3p, hsa-miR-223-5p
Signaling by Type 1 Insulin-like Growth Factor 1 Receptor (IGF1R)	R-HSA-2404192	20	35	182	784	9.68255e-06	0.000229961	2.46154	0	hsa-miR-223-3p, hsa-miR-149-5p, hsa-miR-145-5p, hsa-miR-155-5p, hsa-miR-98-5p, hsa-miR-199a-3p, hsa-miR-143-3p, hsa-miR-505-3p, hsa-miR-145-3p, hsa-let-7g-5p, hsa-miR-200b-3p, hsa-miR-200c-3p, hsa-miR-1-3p, hsa-miR-27b-3p, hsa-miR-429, hsa-miR-203a-3p, hsa-miR-200a-3p, hsa-let-7i-5p, hsa-miR-148b-3p, hsa-miR-223-5p
DAP12 interactions	R-HSA-2172127	15	35	105	784	1.00229e-05	0.000235244	3.2	0	hsa-miR-145-5p, hsa-miR-155-5p, hsa-miR-98-5p, hsa-miR-143-3p, hsa-let-7g-5p, hsa-miR-200b-3p, hsa-miR-200c-3p, hsa-miR-142-5p, hsa-miR-1-3p, hsa-miR-27b-3p, hsa-miR-429, hsa-miR-203a-3p, hsa-miR-200a-3p, hsa-miR-142-3p, hsa-miR-148b-3p
MAPK6/MAPK4 signaling	R-HSA-5687128	18	35	150	784	1.07093e-05	0.000242784	2.688	0	hsa-miR-223-3p, hsa-miR-23b-3p, hsa-let-7f-5p, hsa-miR-145-5p, hsa-miR-155-5p, hsa-miR-98-5p, hsa-miR-505-3p, hsa-let-7g-5p, hsa-miR-200b-3p, hsa-miR-200c-3p, hsa-miR-142-5p, hsa-miR-1-3p, hsa-miR-27b-3p, hsa-miR-429, hsa-miR-203a-3p, hsa-miR-200a-3p, hsa-miR-142-3p, hsa-let-7i-5p
Signaling by FGFR	R-HSA-190236	18	35	150	784	1.07093e-05	0.000242784	2.688	0	hsa-miR-149-5p, hsa-miR-23b-3p, hsa-miR-145-5p, hsa-miR-155-5p, hsa-miR-98-5p, hsa-miR-199a-3p, hsa-miR-143-3p, hsa-miR-505-3p, hsa-let-7g-5p, hsa-miR-200b-3p, hsa-miR-200c-3p, hsa-miR-1-3p, hsa-miR-1246, hsa-miR-27b-3p, hsa-miR-429, hsa-miR-203a-3p, hsa-miR-200a-3p, hsa-miR-148b-3p
Signaling by MET	R-HSA-6806834	20	35	183	784	1.0619e-05	0.000242784	2.44809	0	hsa-miR-223-3p, hsa-miR-23b-3p, hsa-miR-145-5p, hsa-miR-155-5p, hsa-miR-98-5p, hsa-miR-199a-3p, hsa-miR-143-3p, hsa-miR-505-3p, hsa-let-7g-5p, hsa-miR-199b-3p, hsa-miR-200b-3p, hsa-miR-200c-3p, hsa-miR-142-5p, hsa-miR-1-3p, hsa-miR-27b-3p, hsa-miR-429, hsa-miR-203a-3p, hsa-miR-200a-3p, hsa-miR-142-3p, hsa-miR-148b-3p
CREB1 phosphorylation through the activation of Adenylate Cyclase	R-HSA-442720	8	35	28	784	1.13746e-05	0.00025497	6.4	0	hsa-miR-23b-3p, hsa-miR-155-5p, hsa-miR-1290, hsa-miR-200b-3p, hsa-miR-1-3p, hsa-miR-1246, hsa-miR-27b-3p, hsa-miR-203a-3p
SHC-mediated cascade:FGFR3	R-HSA-5654704	13	35	80	784	1.1725e-05	0.000259904	3.64	0	hsa-miR-145-5p, hsa-miR-155-5p, hsa-miR-98-5p, hsa-miR-143-3p, hsa-let-7g-5p, hsa-miR-200b-3p, hsa-miR-200c-3p, hsa-miR-1-3p, hsa-miR-27b-3p, hsa-miR-429, hsa-miR-203a-3p, hsa-miR-200a-3p, hsa-miR-148b-3p
RHO GTPases Activate ROCKs	R-HSA-5627117	11	35	57	784	1.23236e-05	0.000268488	4.32281	0	hsa-miR-223-3p, hsa-let-7f-5p, hsa-miR-145-5p, hsa-miR-155-5p, hsa-miR-98-5p, hsa-miR-143-3p, hsa-miR-200b-3p, hsa-miR-200c-3p, hsa-miR-200a-3p, hsa-miR-142-3p, hsa-miR-148b-3p
CD163 mediating an anti-inflammatory response	R-HSA-9662834	9	35	37	784	1.2516e-05	0.000268488	5.44865	0	hsa-miR-223-3p, hsa-miR-149-5p, hsa-let-7f-5p, hsa-miR-145-5p, hsa-miR-155-5p, hsa-miR-98-5p, hsa-miR-199a-3p, hsa-miR-27b-3p, hsa-miR-200a-3p
Interleukin-2 signaling	R-HSA-9020558	9	35	37	784	1.2516e-05	0.000268488	5.44865	0	hsa-miR-223-3p, hsa-miR-23b-3p, hsa-miR-200b-3p, hsa-miR-200c-3p, hsa-miR-27b-3p, hsa-miR-429, hsa-miR-203a-3p, hsa-miR-200a-3p, hsa-let-7i-5p
Signalling to ERKs	R-HSA-187687	15	35	107	784	1.28534e-05	0.000272793	3.14019	0	hsa-miR-23b-3p, hsa-miR-145-5p, hsa-miR-155-5p, hsa-miR-98-5p, hsa-miR-199a-3p, hsa-miR-143-3p, hsa-let-7g-5p, hsa-miR-200b-3p, hsa-miR-200c-3p, hsa-miR-1-3p, hsa-miR-27b-3p, hsa-miR-429, hsa-miR-203a-3p, hsa-miR-200a-3p, hsa-miR-148b-3p
Neurotransmitter receptors and postsynaptic signal transmission	R-HSA-112314	18	35	152	784	1.31155e-05	0.000275424	2.65263	0	hsa-miR-149-5p, hsa-miR-23b-3p, hsa-miR-145-5p, hsa-miR-155-5p, hsa-miR-98-5p, hsa-miR-199a-3p, hsa-miR-143-3p, hsa-miR-1290, hsa-let-7g-5p, hsa-miR-200b-3p, hsa-miR-200c-3p, hsa-miR-142-5p, hsa-miR-1-3p, hsa-miR-1246, hsa-miR-27b-3p, hsa-miR-203a-3p, hsa-miR-142-3p, hsa-miR-148b-3p
Fcgamma receptor (FCGR) dependent phagocytosis	R-HSA-2029480	17	35	137	784	1.40243e-05	0.000291443	2.77956	0	hsa-miR-23b-3p, hsa-let-7f-5p, hsa-miR-145-5p, hsa-miR-155-5p, hsa-miR-98-5p, hsa-miR-199a-3p, hsa-miR-143-3p, hsa-miR-200b-3p, hsa-miR-200c-3p, hsa-miR-142-5p, hsa-miR-1-3p, hsa-miR-27b-3p, hsa-miR-429, hsa-miR-203a-3p, hsa-miR-200a-3p, hsa-miR-142-3p, hsa-miR-148b-3p
Signaling by Receptor Tyrosine Kinases	R-HSA-9006934	31	35	430	784	1.44899e-05	0.000298014	1.61488	0	hsa-miR-223-3p, hsa-miR-149-5p, hsa-miR-23b-3p, hsa-miR-200a-5p, hsa-let-7f-5p, hsa-miR-145-5p, hsa-miR-155-5p, hsa-miR-98-5p, hsa-miR-199a-3p, hsa-miR-143-3p, hsa-miR-505-3p, hsa-miR-1290, hsa-miR-145-3p, hsa-let-7g-5p, hsa-miR-199b-3p, hsa-miR-200b-3p, hsa-miR-200c-3p, hsa-miR-142-5p, hsa-miR-1-3p, hsa-miR-1246, hsa-miR-27b-3p, hsa-miR-429, hsa-miR-203a-3p, hsa-miR-200a-3p, hsa-miR-151a-3p, hsa…
PKA-mediated phosphorylation of CREB	R-HSA-111931	8	35	29	784	1.52148e-05	0.000309731	6.17931	0	hsa-miR-23b-3p, hsa-miR-155-5p, hsa-miR-1290, hsa-miR-200b-3p, hsa-miR-1-3p, hsa-miR-1246, hsa-miR-27b-3p, hsa-miR-203a-3p
MET activates RAP1 and RAC1	R-HSA-8875555	12	35	70	784	1.62097e-05	0.000320505	3.84	0	hsa-miR-23b-3p, hsa-miR-155-5p, hsa-miR-199a-3p, hsa-miR-200b-3p, hsa-miR-200c-3p, hsa-miR-142-5p, hsa-miR-1-3p, hsa-miR-27b-3p, hsa-miR-429, hsa-miR-203a-3p, hsa-miR-200a-3p, hsa-miR-142-3p
Toll Like Receptor 4 (TLR4) Cascade	R-HSA-166016	22	35	224	784	1.61747e-05	0.000320505	2.2	0	hsa-miR-223-3p, hsa-miR-149-5p, hsa-miR-23b-3p, hsa-miR-145-5p, hsa-miR-155-5p, hsa-miR-98-5p, hsa-miR-199a-3p, hsa-miR-143-3p, hsa-miR-505-3p, hsa-miR-1290, hsa-miR-574-5p, hsa-miR-145-3p, hsa-miR-1180-3p, hsa-miR-200b-3p, hsa-miR-200c-3p, hsa-miR-142-5p, hsa-miR-1-3p, hsa-miR-27b-3p, hsa-miR-203a-3p, hsa-miR-200a-3p, hsa-miR-142-3p, hsa-let-7i-5p
Formation of lateral plate mesoderm	R-HSA-9758920	4	35	5	784	1.6226e-05	0.000320505	17.92	0	hsa-miR-200b-3p, hsa-miR-200c-3p, hsa-miR-1-3p, hsa-let-7i-5p
SMAD2/SMAD3:SMAD4 heterotrimer regulates transcription	R-HSA-2173796	20	35	188	784	1.66744e-05	0.000326132	2.38298	0	hsa-miR-223-3p, hsa-miR-149-5p, hsa-miR-23b-3p, hsa-miR-145-5p, hsa-miR-155-5p, hsa-miR-98-5p, hsa-miR-199a-3p, hsa-miR-143-3p, hsa-miR-145-3p, hsa-let-7g-5p, hsa-miR-200b-3p, hsa-miR-200c-3p, hsa-miR-142-5p, hsa-miR-1-3p, hsa-miR-27b-3p, hsa-miR-429, hsa-miR-203a-3p, hsa-miR-200a-3p, hsa-miR-324-5p, hsa-miR-142-3p
Signaling by Rho GTPases, Miro GTPases and RHOBTB3	R-HSA-9716542	25	35	285	784	1.71681e-05	0.000332527	1.96491	0	hsa-miR-223-3p, hsa-miR-149-5p, hsa-miR-23b-3p, hsa-miR-200a-5p, hsa-let-7f-5p, hsa-miR-145-5p, hsa-miR-155-5p, hsa-miR-98-5p, hsa-miR-199a-3p, hsa-miR-143-3p, hsa-miR-505-3p, hsa-miR-199b-3p, hsa-miR-200b-3p, hsa-miR-200c-3p, hsa-miR-142-5p, hsa-miR-1-3p, hsa-miR-1246, hsa-miR-27b-3p, hsa-miR-429, hsa-miR-203a-3p, hsa-miR-200a-3p, hsa-miR-151a-3p, hsa-miR-142-3p, hsa-let-7i-5p, hsa-miR-148b-3p
Rab regulation of trafficking	R-HSA-9007101	14	35	96	784	1.79306e-05	0.000342771	3.26667	0	hsa-miR-145-5p, hsa-miR-155-5p, hsa-miR-199a-3p, hsa-miR-143-3p, hsa-miR-145-3p, hsa-let-7g-5p, hsa-miR-200b-3p, hsa-miR-200c-3p, hsa-miR-142-5p, hsa-miR-429, hsa-miR-203a-3p, hsa-miR-200a-3p, hsa-miR-142-3p, hsa-miR-223-5p
Oncogene Induced Senescence	R-HSA-2559585	20	35	189	784	1.82124e-05	0.000342771	2.37037	0	hsa-miR-223-3p, hsa-miR-149-5p, hsa-miR-23b-3p, hsa-let-7f-5p, hsa-miR-145-5p, hsa-miR-155-5p, hsa-miR-98-5p, hsa-miR-199a-3p, hsa-miR-143-3p, hsa-miR-145-3p, hsa-let-7g-5p, hsa-miR-200b-3p, hsa-miR-200c-3p, hsa-miR-1-3p, hsa-miR-429, hsa-miR-203a-3p, hsa-miR-200a-3p, hsa-miR-338-5p, hsa-miR-324-5p, hsa-let-7i-5p
Constitutive Signaling by Overexpressed ERBB2	R-HSA-9634285	13	35	83	784	1.80447e-05	0.000342771	3.50843	0	hsa-miR-145-5p, hsa-miR-155-5p, hsa-miR-98-5p, hsa-miR-143-3p, hsa-let-7g-5p, hsa-miR-200b-3p, hsa-miR-200c-3p, hsa-miR-1-3p, hsa-miR-27b-3p, hsa-miR-429, hsa-miR-203a-3p, hsa-miR-200a-3p, hsa-miR-148b-3p
SEMA3A-Plexin repulsion signaling by inhibiting Integrin adhesion	R-HSA-399955	8	35	30	784	2.00959e-05	0.000354791	5.97333	0	hsa-miR-223-3p, hsa-miR-155-5p, hsa-miR-145-3p, hsa-miR-200b-3p, hsa-miR-200c-3p, hsa-miR-142-5p, hsa-miR-338-5p, hsa-miR-142-3p
Sensory processing of sound by inner hair cells of the cochlea	R-HSA-9662360	9	35	39	784	2.00223e-05	0.000354791	5.16923	0	hsa-miR-223-3p, hsa-let-7f-5p, hsa-miR-145-5p, hsa-miR-155-5p, hsa-miR-200b-3p, hsa-miR-200c-3p, hsa-miR-1-3p, hsa-miR-203a-3p, hsa-miR-142-3p
Sensory processing of sound	R-HSA-9659379	9	35	39	784	2.00223e-05	0.000354791	5.16923	0	hsa-miR-223-3p, hsa-let-7f-5p, hsa-miR-145-5p, hsa-miR-155-5p, hsa-miR-200b-3p, hsa-miR-200c-3p, hsa-miR-1-3p, hsa-miR-203a-3p, hsa-miR-142-3p
Sensory processing of sound by outer hair cells of the cochlea	R-HSA-9662361	8	35	30	784	2.00959e-05	0.000354791	5.97333	0	hsa-miR-223-3p, hsa-let-7f-5p, hsa-miR-145-5p, hsa-miR-155-5p, hsa-miR-200b-3p, hsa-miR-200c-3p, hsa-miR-1-3p, hsa-miR-203a-3p
Axon guidance	R-HSA-422475	26	35	309	784	2.00804e-05	0.000354791	1.88479	0	hsa-miR-223-3p, hsa-miR-149-5p, hsa-miR-23b-3p, hsa-let-7f-5p, hsa-miR-145-5p, hsa-miR-155-5p, hsa-miR-98-5p, hsa-miR-199a-3p, hsa-miR-143-3p, hsa-miR-505-3p, hsa-miR-1290, hsa-miR-145-3p, hsa-let-7g-5p, hsa-miR-199b-3p, hsa-miR-200b-3p, hsa-miR-200c-3p, hsa-miR-142-5p, hsa-miR-1-3p, hsa-miR-1246, hsa-miR-27b-3p, hsa-miR-429, hsa-miR-203a-3p, hsa-miR-200a-3p, hsa-miR-338-5p, hsa-miR-142-3p, hsa-m…
Regulation of Insulin-like Growth Factor (IGF) transport and uptake by Insulin-like Growth Factor Binding Proteins (IGFBPs)	R-HSA-381426	17	35	140	784	1.91833e-05	0.000354791	2.72	0	hsa-miR-223-3p, hsa-miR-149-5p, hsa-miR-23b-3p, hsa-let-7f-5p, hsa-miR-145-5p, hsa-miR-155-5p, hsa-miR-98-5p, hsa-miR-199a-3p, hsa-miR-143-3p, hsa-let-7g-5p, hsa-miR-1271-5p, hsa-miR-200b-3p, hsa-miR-200c-3p, hsa-miR-1-3p, hsa-miR-200a-3p, hsa-let-7i-5p, hsa-miR-148b-3p
Ephrin signaling	R-HSA-3928664	9	35	39	784	2.00223e-05	0.000354791	5.16923	0	hsa-miR-149-5p, hsa-miR-23b-3p, hsa-miR-155-5p, hsa-miR-98-5p, hsa-miR-200b-3p, hsa-miR-200c-3p, hsa-miR-142-5p, hsa-miR-203a-3p, hsa-miR-142-3p
Signaling by TGFBR3	R-HSA-9839373	20	35	191	784	2.16843e-05	0.000378338	2.34555	0	hsa-miR-223-3p, hsa-miR-149-5p, hsa-let-7f-5p, hsa-miR-145-5p, hsa-miR-155-5p, hsa-miR-199a-3p, hsa-miR-143-3p, hsa-miR-145-3p, hsa-let-7g-5p, hsa-miR-200b-3p, hsa-miR-200c-3p, hsa-miR-142-5p, hsa-miR-1-3p, hsa-miR-27b-3p, hsa-miR-429, hsa-miR-203a-3p, hsa-miR-200a-3p, hsa-miR-324-5p, hsa-miR-142-3p, hsa-let-7i-5p
Signaling by FGFR4	R-HSA-5654743	16	35	126	784	2.1809e-05	0.000378338	2.84444	0	hsa-miR-23b-3p, hsa-miR-145-5p, hsa-miR-155-5p, hsa-miR-98-5p, hsa-miR-199a-3p, hsa-miR-143-3p, hsa-miR-505-3p, hsa-let-7g-5p, hsa-miR-200b-3p, hsa-miR-200c-3p, hsa-miR-1-3p, hsa-miR-27b-3p, hsa-miR-429, hsa-miR-203a-3p, hsa-miR-200a-3p, hsa-miR-148b-3p
Signaling by SCF-KIT	R-HSA-1433557	19	35	174	784	2.22386e-05	0.000382466	2.44598	0	hsa-miR-223-3p, hsa-miR-149-5p, hsa-miR-23b-3p, hsa-miR-145-5p, hsa-miR-155-5p, hsa-miR-98-5p, hsa-miR-199a-3p, hsa-miR-143-3p, hsa-miR-505-3p, hsa-let-7g-5p, hsa-miR-200b-3p, hsa-miR-200c-3p, hsa-miR-142-5p, hsa-miR-1-3p, hsa-miR-203a-3p, hsa-miR-200a-3p, hsa-miR-142-3p, hsa-let-7i-5p, hsa-miR-148b-3p
RAC3 GTPase cycle	R-HSA-9013423	14	35	98	784	2.31016e-05	0.000390574	3.2	0	hsa-miR-149-5p, hsa-miR-145-5p, hsa-miR-155-5p, hsa-miR-98-5p, hsa-miR-199a-3p, hsa-miR-143-3p, hsa-miR-199b-3p, hsa-miR-200b-3p, hsa-miR-200c-3p, hsa-miR-142-5p, hsa-miR-429, hsa-miR-203a-3p, hsa-miR-200a-3p, hsa-miR-148b-3p
Downstream signaling of activated FGFR4	R-HSA-5654716	14	35	98	784	2.31016e-05	0.000390574	3.2	0	hsa-miR-145-5p, hsa-miR-155-5p, hsa-miR-98-5p, hsa-miR-143-3p, hsa-miR-505-3p, hsa-let-7g-5p, hsa-miR-200b-3p, hsa-miR-200c-3p, hsa-miR-1-3p, hsa-miR-27b-3p, hsa-miR-429, hsa-miR-203a-3p, hsa-miR-200a-3p, hsa-miR-148b-3p
Estrogen-dependent gene expression	R-HSA-9018519	22	35	229	784	2.4136e-05	0.000404602	2.15197	0	hsa-miR-223-3p, hsa-miR-149-5p, hsa-let-7f-5p, hsa-miR-145-5p, hsa-miR-155-5p, hsa-miR-98-5p, hsa-miR-199a-3p, hsa-miR-143-3p, hsa-miR-505-3p, hsa-miR-1290, hsa-miR-145-3p, hsa-let-7g-5p, hsa-miR-200b-3p, hsa-miR-200c-3p, hsa-miR-1-3p, hsa-miR-27b-3p, hsa-miR-429, hsa-miR-203a-3p, hsa-miR-200a-3p, hsa-miR-324-5p, hsa-let-7i-5p, hsa-miR-148b-3p
MET receptor recycling	R-HSA-8875656	10	35	50	784	2.45397e-05	0.000404602	4.48	0	hsa-miR-23b-3p, hsa-miR-145-5p, hsa-miR-199a-3p, hsa-miR-200b-3p, hsa-miR-200c-3p, hsa-miR-1-3p, hsa-miR-27b-3p, hsa-miR-429, hsa-miR-203a-3p, hsa-miR-200a-3p
RHOH GTPase cycle	R-HSA-9013407	10	35	50	784	2.45397e-05	0.000404602	4.48	0	hsa-miR-145-5p, hsa-miR-155-5p, hsa-miR-98-5p, hsa-miR-199a-3p, hsa-miR-199b-3p, hsa-miR-200b-3p, hsa-miR-200c-3p, hsa-miR-203a-3p, hsa-miR-142-3p, hsa-miR-148b-3p
Calmodulin induced events	R-HSA-111933	9	35	40	784	2.50356e-05	0.000406064	5.04	0	hsa-miR-23b-3p, hsa-miR-155-5p, hsa-miR-1290, hsa-miR-200b-3p, hsa-miR-1-3p, hsa-miR-1246, hsa-miR-27b-3p, hsa-miR-203a-3p, hsa-miR-142-3p
CaM pathway	R-HSA-111997	9	35	40	784	2.50356e-05	0.000406064	5.04	0	hsa-miR-23b-3p, hsa-miR-155-5p, hsa-miR-1290, hsa-miR-200b-3p, hsa-miR-1-3p, hsa-miR-1246, hsa-miR-27b-3p, hsa-miR-203a-3p, hsa-miR-142-3p
Nervous system development	R-HSA-9675108	26	35	313	784	2.64951e-05	0.000426271	1.8607	0	hsa-miR-223-3p, hsa-miR-149-5p, hsa-miR-23b-3p, hsa-let-7f-5p, hsa-miR-145-5p, hsa-miR-155-5p, hsa-miR-98-5p, hsa-miR-199a-3p, hsa-miR-143-3p, hsa-miR-505-3p, hsa-miR-1290, hsa-miR-145-3p, hsa-let-7g-5p, hsa-miR-199b-3p, hsa-miR-200b-3p, hsa-miR-200c-3p, hsa-miR-142-5p, hsa-miR-1-3p, hsa-miR-1246, hsa-miR-27b-3p, hsa-miR-429, hsa-miR-203a-3p, hsa-miR-200a-3p, hsa-miR-338-5p, hsa-miR-142-3p, hsa-m…
Post-translational protein modification	R-HSA-597592	31	35	440	784	2.72516e-05	0.000434935	1.57818	0	hsa-miR-223-3p, hsa-miR-149-5p, hsa-miR-23b-3p, hsa-miR-200a-5p, hsa-let-7f-5p, hsa-miR-145-5p, hsa-miR-155-5p, hsa-miR-98-5p, hsa-miR-199a-3p, hsa-miR-143-3p, hsa-miR-505-3p, hsa-miR-1290, hsa-miR-145-3p, hsa-let-7g-5p, hsa-miR-1180-3p, hsa-miR-1271-5p, hsa-miR-200b-3p, hsa-miR-200c-3p, hsa-miR-142-5p, hsa-miR-1-3p, hsa-miR-1246, hsa-miR-27b-3p, hsa-miR-429, hsa-miR-203a-3p, hsa-miR-200a-3p, hsa…
Toll-like Receptor Cascades	R-HSA-168898	22	35	231	784	2.82276e-05	0.000443417	2.13333	0	hsa-miR-223-3p, hsa-miR-149-5p, hsa-miR-23b-3p, hsa-miR-145-5p, hsa-miR-155-5p, hsa-miR-98-5p, hsa-miR-199a-3p, hsa-miR-143-3p, hsa-miR-505-3p, hsa-miR-1290, hsa-miR-574-5p, hsa-miR-145-3p, hsa-miR-1180-3p, hsa-miR-200b-3p, hsa-miR-200c-3p, hsa-miR-142-5p, hsa-miR-1-3p, hsa-miR-27b-3p, hsa-miR-203a-3p, hsa-miR-200a-3p, hsa-miR-142-3p, hsa-let-7i-5p
CDH11 homotypic and heterotypic interactions	R-HSA-9833576	7	35	23	784	2.8011e-05	0.000443417	6.81739	0	hsa-miR-200a-5p, hsa-miR-145-5p, hsa-miR-98-5p, hsa-miR-200c-3p, hsa-miR-27b-3p, hsa-miR-200a-3p, hsa-miR-142-3p
Downstream signaling of activated FGFR2	R-HSA-5654696	14	35	100	784	2.95605e-05	0.000454178	3.136	0	hsa-miR-145-5p, hsa-miR-155-5p, hsa-miR-98-5p, hsa-miR-143-3p, hsa-miR-505-3p, hsa-let-7g-5p, hsa-miR-200b-3p, hsa-miR-200c-3p, hsa-miR-1-3p, hsa-miR-27b-3p, hsa-miR-429, hsa-miR-203a-3p, hsa-miR-200a-3p, hsa-miR-148b-3p
Sema4D mediated inhibition of cell attachment and migration	R-HSA-416550	10	35	51	784	2.95955e-05	0.000454178	4.39216	0	hsa-miR-23b-3p, hsa-miR-155-5p, hsa-miR-199a-3p, hsa-miR-200b-3p, hsa-miR-200c-3p, hsa-miR-142-5p, hsa-miR-1-3p, hsa-miR-27b-3p, hsa-miR-203a-3p, hsa-miR-142-3p
FCGR3A-mediated IL10 synthesis	R-HSA-9664323	10	35	51	784	2.95955e-05	0.000454178	4.39216	0	hsa-miR-23b-3p, hsa-miR-145-5p, hsa-miR-155-5p, hsa-miR-98-5p, hsa-miR-1290, hsa-miR-200b-3p, hsa-miR-1-3p, hsa-miR-1246, hsa-miR-27b-3p, hsa-miR-203a-3p
Gastrulation	R-HSA-9758941	22	35	232	784	3.05041e-05	0.000464547	2.12414	0	hsa-miR-223-3p, hsa-miR-149-5p, hsa-miR-23b-3p, hsa-miR-200a-5p, hsa-miR-145-5p, hsa-miR-155-5p, hsa-miR-199a-3p, hsa-miR-505-3p, hsa-miR-1290, hsa-miR-145-3p, hsa-let-7g-5p, hsa-miR-200b-3p, hsa-miR-200c-3p, hsa-miR-142-5p, hsa-miR-1-3p, hsa-miR-27b-3p, hsa-miR-429, hsa-miR-203a-3p, hsa-miR-200a-3p, hsa-miR-142-3p, hsa-let-7i-5p, hsa-miR-450b-5p
Transmission across Chemical Synapses	R-HSA-112315	18	35	161	784	3.12519e-05	0.00047233	2.50435	0	hsa-miR-149-5p, hsa-miR-23b-3p, hsa-miR-145-5p, hsa-miR-155-5p, hsa-miR-98-5p, hsa-miR-199a-3p, hsa-miR-143-3p, hsa-miR-1290, hsa-let-7g-5p, hsa-miR-200b-3p, hsa-miR-200c-3p, hsa-miR-142-5p, hsa-miR-1-3p, hsa-miR-1246, hsa-miR-27b-3p, hsa-miR-203a-3p, hsa-miR-142-3p, hsa-miR-148b-3p
RHO GTPases activate PKNs	R-HSA-5625740	11	35	63	784	3.42939e-05	0.000514409	3.91111	0	hsa-miR-223-3p, hsa-let-7f-5p, hsa-miR-155-5p, hsa-miR-98-5p, hsa-miR-200b-3p, hsa-miR-200c-3p, hsa-miR-142-5p, hsa-miR-1-3p, hsa-miR-1246, hsa-miR-200a-3p, hsa-miR-142-3p
TNF signaling	R-HSA-75893	13	35	88	784	3.54209e-05	0.000527349	3.30909	0	hsa-miR-223-3p, hsa-miR-23b-3p, hsa-miR-145-5p, hsa-miR-155-5p, hsa-miR-98-5p, hsa-miR-143-3p, hsa-miR-200b-3p, hsa-miR-200c-3p, hsa-miR-142-5p, hsa-miR-1-3p, hsa-miR-429, hsa-miR-203a-3p, hsa-miR-142-3p
Signaling by EGFR in Cancer	R-HSA-1643713	15	35	116	784	3.65934e-05	0.000540769	2.89655	0	hsa-miR-145-5p, hsa-miR-155-5p, hsa-miR-98-5p, hsa-miR-143-3p, hsa-miR-505-3p, hsa-let-7g-5p, hsa-miR-200b-3p, hsa-miR-200c-3p, hsa-miR-1-3p, hsa-miR-27b-3p, hsa-miR-429, hsa-miR-203a-3p, hsa-miR-200a-3p, hsa-miR-148b-3p, hsa-miR-223-5p
Signaling by FGFR3	R-HSA-5654741	16	35	131	784	3.69534e-05	0.000542074	2.73588	0	hsa-miR-23b-3p, hsa-miR-145-5p, hsa-miR-155-5p, hsa-miR-98-5p, hsa-miR-199a-3p, hsa-miR-143-3p, hsa-miR-505-3p, hsa-let-7g-5p, hsa-miR-200b-3p, hsa-miR-200c-3p, hsa-miR-1-3p, hsa-miR-27b-3p, hsa-miR-429, hsa-miR-203a-3p, hsa-miR-200a-3p, hsa-miR-148b-3p
Signaling by PDGF	R-HSA-186797	18	35	163	784	3.75561e-05	0.000543237	2.47362	0	hsa-miR-223-3p, hsa-miR-23b-3p, hsa-miR-145-5p, hsa-miR-155-5p, hsa-miR-98-5p, hsa-miR-199a-3p, hsa-miR-143-3p, hsa-miR-505-3p, hsa-let-7g-5p, hsa-miR-200b-3p, hsa-miR-200c-3p, hsa-miR-1-3p, hsa-miR-27b-3p, hsa-miR-429, hsa-miR-203a-3p, hsa-miR-200a-3p, hsa-miR-142-3p, hsa-miR-148b-3p
Downstream signaling of activated FGFR3	R-HSA-5654708	14	35	102	784	3.75773e-05	0.000543237	3.07451	0	hsa-miR-145-5p, hsa-miR-155-5p, hsa-miR-98-5p, hsa-miR-143-3p, hsa-miR-505-3p, hsa-let-7g-5p, hsa-miR-200b-3p, hsa-miR-200c-3p, hsa-miR-1-3p, hsa-miR-27b-3p, hsa-miR-429, hsa-miR-203a-3p, hsa-miR-200a-3p, hsa-miR-148b-3p
KEAP1-NFE2L2 pathway	R-HSA-9755511	23	35	255	784	3.92701e-05	0.000563624	2.02039	0	hsa-miR-223-3p, hsa-miR-149-5p, hsa-miR-23b-3p, hsa-miR-145-5p, hsa-miR-155-5p, hsa-miR-98-5p, hsa-miR-199a-3p, hsa-miR-143-3p, hsa-miR-505-3p, hsa-miR-145-3p, hsa-let-7g-5p, hsa-miR-200b-3p, hsa-miR-200c-3p, hsa-miR-142-5p, hsa-miR-1-3p, hsa-miR-1246, hsa-miR-27b-3p, hsa-miR-429, hsa-miR-203a-3p, hsa-miR-200a-3p, hsa-miR-324-5p, hsa-miR-142-3p, hsa-miR-223-5p
SARS-CoV-1 targets host intracellular signalling and regulatory pathways	R-HSA-9735871	14	35	103	784	4.22667e-05	0.000594881	3.04466	0	hsa-miR-223-3p, hsa-miR-149-5p, hsa-miR-145-5p, hsa-miR-155-5p, hsa-miR-199a-3p, hsa-miR-145-3p, hsa-miR-200b-3p, hsa-miR-200c-3p, hsa-miR-142-5p, hsa-miR-1-3p, hsa-miR-429, hsa-miR-203a-3p, hsa-miR-200a-3p, hsa-miR-324-5p
CDC42 GTPase cycle	R-HSA-9013148	14	35	103	784	4.22667e-05	0.000594881	3.04466	0	hsa-miR-223-3p, hsa-miR-149-5p, hsa-miR-145-5p, hsa-miR-155-5p, hsa-miR-98-5p, hsa-miR-199a-3p, hsa-miR-199b-3p, hsa-miR-200b-3p, hsa-miR-200c-3p, hsa-miR-27b-3p, hsa-miR-429, hsa-miR-203a-3p, hsa-miR-200a-3p, hsa-miR-142-3p
Signaling by EGFR	R-HSA-177929	17	35	148	784	4.23424e-05	0.000594881	2.57297	0	hsa-miR-23b-3p, hsa-miR-145-5p, hsa-miR-155-5p, hsa-miR-98-5p, hsa-miR-143-3p, hsa-miR-505-3p, hsa-let-7g-5p, hsa-miR-200b-3p, hsa-miR-200c-3p, hsa-miR-1-3p, hsa-miR-27b-3p, hsa-miR-429, hsa-miR-203a-3p, hsa-miR-200a-3p, hsa-miR-338-5p, hsa-miR-148b-3p, hsa-miR-223-5p
Toll Like Receptor 2 (TLR2) Cascade	R-HSA-181438	21	35	218	784	4.47869e-05	0.000604262	2.1578	0	hsa-miR-223-3p, hsa-miR-149-5p, hsa-miR-23b-3p, hsa-miR-145-5p, hsa-miR-155-5p, hsa-miR-98-5p, hsa-miR-199a-3p, hsa-miR-143-3p, hsa-miR-1290, hsa-miR-574-5p, hsa-miR-145-3p, hsa-miR-1180-3p, hsa-miR-200b-3p, hsa-miR-200c-3p, hsa-miR-142-5p, hsa-miR-1-3p, hsa-miR-27b-3p, hsa-miR-203a-3p, hsa-miR-200a-3p, hsa-miR-142-3p, hsa-let-7i-5p
Cytosolic sensors of pathogen-associated DNA	R-HSA-1834949	12	35	77	784	4.54753e-05	0.000604262	3.49091	0	hsa-miR-223-3p, hsa-miR-149-5p, hsa-miR-23b-3p, hsa-miR-200a-5p, hsa-miR-155-5p, hsa-miR-98-5p, hsa-miR-143-3p, hsa-miR-200b-3p, hsa-miR-200c-3p, hsa-miR-203a-3p, hsa-miR-200a-3p, hsa-miR-142-3p
MET activates PTK2 signaling	R-HSA-8874081	12	35	77	784	4.54753e-05	0.000604262	3.49091	0	hsa-miR-23b-3p, hsa-miR-145-5p, hsa-miR-199a-3p, hsa-miR-143-3p, hsa-let-7g-5p, hsa-miR-199b-3p, hsa-miR-200b-3p, hsa-miR-200c-3p, hsa-miR-1-3p, hsa-miR-27b-3p, hsa-miR-203a-3p, hsa-miR-200a-3p
Elastic fibre formation	R-HSA-1566948	13	35	90	784	4.57361e-05	0.000604262	3.23556	0	hsa-miR-145-5p, hsa-miR-98-5p, hsa-miR-143-3p, hsa-let-7g-5p, hsa-miR-200b-3p, hsa-miR-200c-3p, hsa-miR-142-5p, hsa-miR-1-3p, hsa-miR-200a-3p, hsa-miR-338-5p, hsa-miR-324-5p, hsa-let-7i-5p, hsa-miR-148b-3p
MyD88:MAL(TIRAP) cascade initiated on plasma membrane	R-HSA-166058	21	35	218	784	4.47869e-05	0.000604262	2.1578	0	hsa-miR-223-3p, hsa-miR-149-5p, hsa-miR-23b-3p, hsa-miR-145-5p, hsa-miR-155-5p, hsa-miR-98-5p, hsa-miR-199a-3p, hsa-miR-143-3p, hsa-miR-1290, hsa-miR-574-5p, hsa-miR-145-3p, hsa-miR-1180-3p, hsa-miR-200b-3p, hsa-miR-200c-3p, hsa-miR-142-5p, hsa-miR-1-3p, hsa-miR-27b-3p, hsa-miR-203a-3p, hsa-miR-200a-3p, hsa-miR-142-3p, hsa-let-7i-5p
Toll Like Receptor TLR1:TLR2 Cascade	R-HSA-168179	21	35	218	784	4.47869e-05	0.000604262	2.1578	0	hsa-miR-223-3p, hsa-miR-149-5p, hsa-miR-23b-3p, hsa-miR-145-5p, hsa-miR-155-5p, hsa-miR-98-5p, hsa-miR-199a-3p, hsa-miR-143-3p, hsa-miR-1290, hsa-miR-574-5p, hsa-miR-145-3p, hsa-miR-1180-3p, hsa-miR-200b-3p, hsa-miR-200c-3p, hsa-miR-142-5p, hsa-miR-1-3p, hsa-miR-27b-3p, hsa-miR-203a-3p, hsa-miR-200a-3p, hsa-miR-142-3p, hsa-let-7i-5p
CREB1 phosphorylation through NMDA receptor-mediated activation of RAS signaling	R-HSA-442742	13	35	90	784	4.57361e-05	0.000604262	3.23556	0	hsa-miR-145-5p, hsa-miR-155-5p, hsa-miR-98-5p, hsa-miR-199a-3p, hsa-miR-143-3p, hsa-miR-1290, hsa-let-7g-5p, hsa-miR-200b-3p, hsa-miR-200c-3p, hsa-miR-1-3p, hsa-miR-27b-3p, hsa-miR-203a-3p, hsa-miR-148b-3p
Toll Like Receptor TLR6:TLR2 Cascade	R-HSA-168188	21	35	218	784	4.47869e-05	0.000604262	2.1578	0	hsa-miR-223-3p, hsa-miR-149-5p, hsa-miR-23b-3p, hsa-miR-145-5p, hsa-miR-155-5p, hsa-miR-98-5p, hsa-miR-199a-3p, hsa-miR-143-3p, hsa-miR-1290, hsa-miR-574-5p, hsa-miR-145-3p, hsa-miR-1180-3p, hsa-miR-200b-3p, hsa-miR-200c-3p, hsa-miR-142-5p, hsa-miR-1-3p, hsa-miR-27b-3p, hsa-miR-203a-3p, hsa-miR-200a-3p, hsa-miR-142-3p, hsa-let-7i-5p
Interleukin-37 signaling	R-HSA-9008059	12	35	77	784	4.54753e-05	0.000604262	3.49091	0	hsa-miR-223-3p, hsa-miR-145-5p, hsa-miR-155-5p, hsa-miR-199a-3p, hsa-miR-505-3p, hsa-miR-145-3p, hsa-miR-200b-3p, hsa-miR-200c-3p, hsa-miR-142-5p, hsa-miR-203a-3p, hsa-miR-200a-3p, hsa-miR-142-3p
Activation of HOX genes during differentiation	R-HSA-5619507	14	35	104	784	4.74681e-05	0.000607044	3.01538	0	hsa-miR-223-3p, hsa-miR-145-5p, hsa-miR-155-5p, hsa-miR-98-5p, hsa-miR-143-3p, hsa-let-7g-5p, hsa-miR-199b-3p, hsa-miR-200b-3p, hsa-miR-200c-3p, hsa-miR-1-3p, hsa-miR-429, hsa-miR-203a-3p, hsa-miR-200a-3p, hsa-miR-142-3p
Signaling by Erythropoietin	R-HSA-9006335	14	35	104	784	4.74681e-05	0.000607044	3.01538	0	hsa-miR-223-3p, hsa-miR-145-5p, hsa-miR-155-5p, hsa-miR-98-5p, hsa-miR-143-3p, hsa-let-7g-5p, hsa-miR-200b-3p, hsa-miR-200c-3p, hsa-miR-1-3p, hsa-miR-27b-3p, hsa-miR-429, hsa-miR-203a-3p, hsa-miR-200a-3p, hsa-miR-148b-3p
Activation of anterior HOX genes in hindbrain development during early embryogenesis	R-HSA-5617472	14	35	104	784	4.74681e-05	0.000607044	3.01538	0	hsa-miR-223-3p, hsa-miR-145-5p, hsa-miR-155-5p, hsa-miR-98-5p, hsa-miR-143-3p, hsa-let-7g-5p, hsa-miR-199b-3p, hsa-miR-200b-3p, hsa-miR-200c-3p, hsa-miR-1-3p, hsa-miR-429, hsa-miR-203a-3p, hsa-miR-200a-3p, hsa-miR-142-3p
Signaling by Rho GTPases	R-HSA-194315	24	35	278	784	4.69622e-05	0.000607044	1.93381	0	hsa-miR-223-3p, hsa-miR-149-5p, hsa-miR-23b-3p, hsa-miR-200a-5p, hsa-let-7f-5p, hsa-miR-145-5p, hsa-miR-155-5p, hsa-miR-98-5p, hsa-miR-199a-3p, hsa-miR-143-3p, hsa-miR-505-3p, hsa-miR-199b-3p, hsa-miR-200b-3p, hsa-miR-200c-3p, hsa-miR-142-5p, hsa-miR-1-3p, hsa-miR-1246, hsa-miR-27b-3p, hsa-miR-429, hsa-miR-203a-3p, hsa-miR-200a-3p, hsa-miR-142-3p, hsa-let-7i-5p, hsa-miR-148b-3p
Regulation of IFNA/IFNB signaling	R-HSA-912694	9	35	43	784	4.69766e-05	0.000607044	4.68837	0	hsa-miR-223-3p, hsa-let-7f-5p, hsa-miR-145-5p, hsa-miR-155-5p, hsa-miR-505-3p, hsa-miR-142-5p, hsa-miR-203a-3p, hsa-miR-324-5p, hsa-let-7i-5p
Cell surface interactions at the vascular wall	R-HSA-202733	19	35	183	784	4.88895e-05	0.000613425	2.32568	0	hsa-miR-149-5p, hsa-miR-23b-3p, hsa-miR-145-5p, hsa-miR-155-5p, hsa-miR-98-5p, hsa-miR-199a-3p, hsa-miR-143-3p, hsa-miR-505-3p, hsa-let-7g-5p, hsa-miR-199b-3p, hsa-miR-200b-3p, hsa-miR-200c-3p, hsa-miR-142-5p, hsa-miR-1-3p, hsa-miR-27b-3p, hsa-miR-429, hsa-miR-203a-3p, hsa-miR-200a-3p, hsa-miR-148b-3p
Fc epsilon receptor (FCERI) signaling	R-HSA-2454202	19	35	183	784	4.88895e-05	0.000613425	2.32568	0	hsa-miR-223-3p, hsa-miR-23b-3p, hsa-miR-145-5p, hsa-miR-155-5p, hsa-miR-98-5p, hsa-miR-199a-3p, hsa-miR-143-3p, hsa-miR-505-3p, hsa-let-7g-5p, hsa-miR-200b-3p, hsa-miR-200c-3p, hsa-miR-142-5p, hsa-miR-1-3p, hsa-miR-27b-3p, hsa-miR-429, hsa-miR-203a-3p, hsa-miR-200a-3p, hsa-miR-142-3p, hsa-miR-148b-3p
Signaling by ALK	R-HSA-201556	19	35	183	784	4.88895e-05	0.000613425	2.32568	0	hsa-miR-223-3p, hsa-miR-23b-3p, hsa-let-7f-5p, hsa-miR-145-5p, hsa-miR-155-5p, hsa-miR-98-5p, hsa-miR-199a-3p, hsa-let-7g-5p, hsa-miR-200b-3p, hsa-miR-200c-3p, hsa-miR-142-5p, hsa-miR-1-3p, hsa-miR-27b-3p, hsa-miR-429, hsa-miR-203a-3p, hsa-miR-200a-3p, hsa-miR-338-5p, hsa-miR-324-5p, hsa-miR-148b-3p
Signaling by FGFR2	R-HSA-5654738	16	35	134	784	5.00422e-05	0.000620088	2.67463	0	hsa-miR-23b-3p, hsa-miR-145-5p, hsa-miR-155-5p, hsa-miR-98-5p, hsa-miR-199a-3p, hsa-miR-143-3p, hsa-miR-505-3p, hsa-let-7g-5p, hsa-miR-200b-3p, hsa-miR-200c-3p, hsa-miR-1-3p, hsa-miR-27b-3p, hsa-miR-429, hsa-miR-203a-3p, hsa-miR-200a-3p, hsa-miR-148b-3p
EPH-Ephrin signaling	R-HSA-2682334	16	35	134	784	5.00422e-05	0.000620088	2.67463	0	hsa-miR-223-3p, hsa-miR-149-5p, hsa-miR-23b-3p, hsa-let-7f-5p, hsa-miR-145-5p, hsa-miR-155-5p, hsa-miR-98-5p, hsa-miR-143-3p, hsa-miR-200b-3p, hsa-miR-200c-3p, hsa-miR-142-5p, hsa-miR-27b-3p, hsa-miR-203a-3p, hsa-miR-200a-3p, hsa-miR-142-3p, hsa-miR-148b-3p
Adaptive Immune System	R-HSA-1280218	27	35	346	784	5.13565e-05	0.000632446	1.74798	0	hsa-miR-223-3p, hsa-miR-149-5p, hsa-miR-23b-3p, hsa-miR-200a-5p, hsa-let-7f-5p, hsa-miR-145-5p, hsa-miR-155-5p, hsa-miR-98-5p, hsa-miR-199a-3p, hsa-miR-143-3p, hsa-miR-505-3p, hsa-miR-574-5p, hsa-miR-145-3p, hsa-let-7g-5p, hsa-miR-200b-3p, hsa-miR-200c-3p, hsa-miR-142-5p, hsa-miR-1-3p, hsa-miR-429, hsa-miR-203a-3p, hsa-miR-200a-3p, hsa-miR-338-5p, hsa-miR-324-5p, hsa-miR-142-3p, hsa-let-7i-5p, hs…
GRB2 events in EGFR signaling	R-HSA-179812	13	35	91	784	5.18228e-05	0.000634273	3.2	0	hsa-miR-145-5p, hsa-miR-155-5p, hsa-miR-98-5p, hsa-miR-143-3p, hsa-miR-505-3p, hsa-let-7g-5p, hsa-miR-200b-3p, hsa-miR-200c-3p, hsa-miR-1-3p, hsa-miR-27b-3p, hsa-miR-200a-3p, hsa-miR-148b-3p, hsa-miR-223-5p
Metabolism of steroids	R-HSA-8957322	14	35	105	784	5.32289e-05	0.00064751	2.98667	0	hsa-miR-223-3p, hsa-miR-149-5p, hsa-let-7f-5p, hsa-miR-145-5p, hsa-miR-155-5p, hsa-miR-98-5p, hsa-miR-199a-3p, hsa-miR-200b-3p, hsa-miR-200c-3p, hsa-miR-1-3p, hsa-miR-27b-3p, hsa-miR-429, hsa-miR-203a-3p, hsa-miR-324-5p
Protein-protein interactions at synapses	R-HSA-6794362	9	35	44	784	5.72224e-05	0.00069187	4.58182	0	hsa-miR-223-3p, hsa-miR-155-5p, hsa-miR-200b-3p, hsa-miR-200c-3p, hsa-miR-429, hsa-miR-203a-3p, hsa-miR-200a-3p, hsa-miR-151a-3p, hsa-let-7i-5p
Metabolism of proteins	R-HSA-392499	32	35	483	784	5.91083e-05	0.000710367	1.48406	0	hsa-miR-223-3p, hsa-miR-149-5p, hsa-miR-23b-3p, hsa-miR-200a-5p, hsa-let-7f-5p, hsa-miR-145-5p, hsa-miR-155-5p, hsa-miR-98-5p, hsa-miR-199a-3p, hsa-miR-143-3p, hsa-miR-505-3p, hsa-miR-1290, hsa-miR-145-3p, hsa-let-7g-5p, hsa-miR-1180-3p, hsa-miR-1271-5p, hsa-miR-200b-3p, hsa-miR-200c-3p, hsa-miR-142-5p, hsa-miR-1-3p, hsa-miR-1246, hsa-miR-27b-3p, hsa-miR-429, hsa-miR-203a-3p, hsa-miR-200a-3p, hsa…
MyD88-independent TLR4 cascade	R-HSA-166166	20	35	204	784	6.34493e-05	0.000749002	2.19608	0	hsa-miR-223-3p, hsa-miR-23b-3p, hsa-miR-145-5p, hsa-miR-155-5p, hsa-miR-98-5p, hsa-miR-199a-3p, hsa-miR-143-3p, hsa-miR-505-3p, hsa-miR-1290, hsa-miR-574-5p, hsa-miR-145-3p, hsa-miR-1180-3p, hsa-miR-200b-3p, hsa-miR-200c-3p, hsa-miR-1-3p, hsa-miR-27b-3p, hsa-miR-203a-3p, hsa-miR-200a-3p, hsa-miR-142-3p, hsa-let-7i-5p
TRIF (TICAM1)-mediated TLR4 signaling	R-HSA-937061	20	35	204	784	6.34493e-05	0.000749002	2.19608	0	hsa-miR-223-3p, hsa-miR-23b-3p, hsa-miR-145-5p, hsa-miR-155-5p, hsa-miR-98-5p, hsa-miR-199a-3p, hsa-miR-143-3p, hsa-miR-505-3p, hsa-miR-1290, hsa-miR-574-5p, hsa-miR-145-3p, hsa-miR-1180-3p, hsa-miR-200b-3p, hsa-miR-200c-3p, hsa-miR-1-3p, hsa-miR-27b-3p, hsa-miR-203a-3p, hsa-miR-200a-3p, hsa-miR-142-3p, hsa-let-7i-5p
Transcriptional activity of SMAD2/SMAD3:SMAD4 heterotrimer	R-HSA-2173793	20	35	204	784	6.34493e-05	0.000749002	2.19608	0	hsa-miR-223-3p, hsa-miR-149-5p, hsa-miR-23b-3p, hsa-miR-145-5p, hsa-miR-155-5p, hsa-miR-98-5p, hsa-miR-199a-3p, hsa-miR-143-3p, hsa-miR-145-3p, hsa-let-7g-5p, hsa-miR-200b-3p, hsa-miR-200c-3p, hsa-miR-142-5p, hsa-miR-1-3p, hsa-miR-27b-3p, hsa-miR-429, hsa-miR-203a-3p, hsa-miR-200a-3p, hsa-miR-324-5p, hsa-miR-142-3p
GPVI-mediated activation cascade	R-HSA-114604	13	35	93	784	6.61702e-05	0.000776527	3.13118	0	hsa-miR-223-3p, hsa-miR-155-5p, hsa-miR-143-3p, hsa-miR-505-3p, hsa-let-7g-5p, hsa-miR-200b-3p, hsa-miR-200c-3p, hsa-miR-142-5p, hsa-miR-1-3p, hsa-miR-27b-3p, hsa-miR-203a-3p, hsa-miR-142-3p, hsa-miR-148b-3p
SHC1 events in ERBB2 signaling	R-HSA-1250196	15	35	122	784	6.92403e-05	0.000807803	2.7541	0	hsa-miR-145-5p, hsa-miR-155-5p, hsa-miR-98-5p, hsa-miR-143-3p, hsa-let-7g-5p, hsa-miR-200b-3p, hsa-miR-200c-3p, hsa-miR-1-3p, hsa-miR-27b-3p, hsa-miR-429, hsa-miR-203a-3p, hsa-miR-200a-3p, hsa-miR-142-3p, hsa-miR-148b-3p, hsa-miR-223-5p
Signaling by ERBB4	R-HSA-1236394	18	35	170	784	6.97241e-05	0.000808719	2.37176	0	hsa-miR-223-3p, hsa-miR-23b-3p, hsa-miR-145-5p, hsa-miR-155-5p, hsa-miR-98-5p, hsa-miR-199a-3p, hsa-miR-143-3p, hsa-let-7g-5p, hsa-miR-200b-3p, hsa-miR-200c-3p, hsa-miR-1-3p, hsa-miR-27b-3p, hsa-miR-429, hsa-miR-203a-3p, hsa-miR-200a-3p, hsa-miR-142-3p, hsa-miR-148b-3p, hsa-miR-223-5p
Leishmania phagocytosis	R-HSA-9664417	13	35	94	784	7.45725e-05	0.00084052	3.09787	0	hsa-miR-23b-3p, hsa-let-7f-5p, hsa-miR-145-5p, hsa-miR-155-5p, hsa-miR-199a-3p, hsa-miR-200b-3p, hsa-miR-200c-3p, hsa-miR-142-5p, hsa-miR-27b-3p, hsa-miR-429, hsa-miR-203a-3p, hsa-miR-200a-3p, hsa-miR-142-3p
Parasite infection	R-HSA-9664407	13	35	94	784	7.45725e-05	0.00084052	3.09787	0	hsa-miR-23b-3p, hsa-let-7f-5p, hsa-miR-145-5p, hsa-miR-155-5p, hsa-miR-199a-3p, hsa-miR-200b-3p, hsa-miR-200c-3p, hsa-miR-142-5p, hsa-miR-27b-3p, hsa-miR-429, hsa-miR-203a-3p, hsa-miR-200a-3p, hsa-miR-142-3p
Signaling by NTRK1 (TRKA)	R-HSA-187037	20	35	206	784	7.41891e-05	0.00084052	2.17476	0	hsa-miR-223-3p, hsa-miR-23b-3p, hsa-miR-145-5p, hsa-miR-155-5p, hsa-miR-98-5p, hsa-miR-199a-3p, hsa-miR-143-3p, hsa-miR-1290, hsa-let-7g-5p, hsa-miR-200b-3p, hsa-miR-200c-3p, hsa-miR-1-3p, hsa-miR-27b-3p, hsa-miR-429, hsa-miR-203a-3p, hsa-miR-200a-3p, hsa-miR-338-5p, hsa-miR-142-3p, hsa-let-7i-5p, hsa-miR-148b-3p
FCGR3A-mediated phagocytosis	R-HSA-9664422	13	35	94	784	7.45725e-05	0.00084052	3.09787	0	hsa-miR-23b-3p, hsa-let-7f-5p, hsa-miR-145-5p, hsa-miR-155-5p, hsa-miR-199a-3p, hsa-miR-200b-3p, hsa-miR-200c-3p, hsa-miR-142-5p, hsa-miR-27b-3p, hsa-miR-429, hsa-miR-203a-3p, hsa-miR-200a-3p, hsa-miR-142-3p
Infectious disease	R-HSA-5663205	30	35	428	784	7.31727e-05	0.00084052	1.57009	0	hsa-miR-223-3p, hsa-miR-149-5p, hsa-miR-23b-3p, hsa-miR-200a-5p, hsa-let-7f-5p, hsa-miR-145-5p, hsa-miR-155-5p, hsa-miR-98-5p, hsa-miR-199a-3p, hsa-miR-143-3p, hsa-miR-505-3p, hsa-miR-1290, hsa-miR-145-3p, hsa-let-7g-5p, hsa-miR-1271-5p, hsa-miR-200b-3p, hsa-miR-200c-3p, hsa-miR-142-5p, hsa-miR-1-3p, hsa-miR-1246, hsa-miR-27b-3p, hsa-miR-429, hsa-miR-203a-3p, hsa-miR-200a-3p, hsa-miR-338-5p, hsa-…
FRS-mediated FGFR1 signaling	R-HSA-5654693	12	35	81	784	7.76556e-05	0.000865491	3.31852	0	hsa-miR-149-5p, hsa-miR-145-5p, hsa-miR-155-5p, hsa-miR-98-5p, hsa-miR-143-3p, hsa-miR-505-3p, hsa-let-7g-5p, hsa-miR-200c-3p, hsa-miR-1-3p, hsa-miR-203a-3p, hsa-miR-200a-3p, hsa-miR-148b-3p
Peptide hormone metabolism	R-HSA-2980736	12	35	81	784	7.76556e-05	0.000865491	3.31852	0	hsa-miR-223-3p, hsa-miR-200a-5p, hsa-miR-145-5p, hsa-miR-98-5p, hsa-miR-199a-3p, hsa-miR-200b-3p, hsa-miR-200c-3p, hsa-miR-1-3p, hsa-miR-203a-3p, hsa-miR-200a-3p, hsa-miR-142-3p, hsa-let-7i-5p
Cellular response to chemical stress	R-HSA-9711123	24	35	286	784	8.10895e-05	0.000890737	1.87972	0	hsa-miR-223-3p, hsa-miR-149-5p, hsa-miR-23b-3p, hsa-miR-145-5p, hsa-miR-155-5p, hsa-miR-98-5p, hsa-miR-199a-3p, hsa-miR-143-3p, hsa-miR-505-3p, hsa-miR-145-3p, hsa-let-7g-5p, hsa-miR-200b-3p, hsa-miR-200c-3p, hsa-miR-142-5p, hsa-miR-1-3p, hsa-miR-1246, hsa-miR-27b-3p, hsa-miR-429, hsa-miR-203a-3p, hsa-miR-200a-3p, hsa-miR-324-5p, hsa-miR-142-3p, hsa-miR-148b-3p, hsa-miR-223-5p
MAP kinase activation	R-HSA-450294	16	35	139	784	8.12602e-05	0.000890737	2.57842	0	hsa-miR-223-3p, hsa-miR-23b-3p, hsa-miR-145-5p, hsa-miR-155-5p, hsa-miR-98-5p, hsa-miR-199a-3p, hsa-miR-143-3p, hsa-miR-1290, hsa-miR-1180-3p, hsa-miR-200b-3p, hsa-miR-200c-3p, hsa-miR-1-3p, hsa-miR-27b-3p, hsa-miR-203a-3p, hsa-miR-200a-3p, hsa-miR-142-3p
Beta-catenin independent WNT signaling	R-HSA-3858494	17	35	155	784	8.0703e-05	0.000890737	2.45677	0	hsa-miR-200a-5p, hsa-let-7f-5p, hsa-miR-145-5p, hsa-miR-155-5p, hsa-miR-143-3p, hsa-miR-505-3p, hsa-let-7g-5p, hsa-miR-200b-3p, hsa-miR-200c-3p, hsa-miR-142-5p, hsa-miR-1-3p, hsa-miR-27b-3p, hsa-miR-429, hsa-miR-200a-3p, hsa-miR-142-3p, hsa-let-7i-5p, hsa-miR-148b-3p
RAS signaling downstream of NF1 loss-of-function variants	R-HSA-6802953	10	35	57	784	8.30333e-05	0.00090028	3.92982	0	hsa-miR-145-5p, hsa-miR-155-5p, hsa-miR-98-5p, hsa-miR-143-3p, hsa-let-7g-5p, hsa-miR-200c-3p, hsa-miR-1-3p, hsa-miR-1246, hsa-miR-27b-3p, hsa-miR-148b-3p
Ca-dependent events	R-HSA-111996	10	35	57	784	8.30333e-05	0.00090028	3.92982	0	hsa-miR-23b-3p, hsa-miR-155-5p, hsa-miR-199a-3p, hsa-miR-1290, hsa-miR-200b-3p, hsa-miR-1-3p, hsa-miR-1246, hsa-miR-27b-3p, hsa-miR-203a-3p, hsa-miR-142-3p
Signal transduction by L1	R-HSA-445144	15	35	124	784	8.48217e-05	0.000904916	2.70968	0	hsa-miR-149-5p, hsa-miR-145-5p, hsa-miR-155-5p, hsa-miR-98-5p, hsa-miR-199a-3p, hsa-miR-143-3p, hsa-miR-145-3p, hsa-miR-200b-3p, hsa-miR-200c-3p, hsa-miR-142-5p, hsa-miR-27b-3p, hsa-miR-200a-3p, hsa-miR-338-5p, hsa-miR-142-3p, hsa-miR-148b-3p
Integrin cell surface interactions	R-HSA-216083	15	35	124	784	8.48217e-05	0.000904916	2.70968	0	hsa-miR-223-3p, hsa-miR-145-5p, hsa-miR-155-5p, hsa-miR-98-5p, hsa-miR-199a-3p, hsa-miR-143-3p, hsa-let-7g-5p, hsa-miR-199b-3p, hsa-miR-200b-3p, hsa-miR-200c-3p, hsa-miR-142-5p, hsa-miR-1-3p, hsa-miR-27b-3p, hsa-miR-203a-3p, hsa-miR-148b-3p
Interleukin-18 signaling	R-HSA-9012546	5	35	12	784	8.39586e-05	0.000904916	9.33333	0	hsa-let-7f-5p, hsa-miR-98-5p, hsa-let-7g-5p, hsa-miR-429, hsa-let-7i-5p
Binding and Uptake of Ligands by Scavenger Receptors	R-HSA-2173782	8	35	36	784	8.57541e-05	0.000909997	4.97778	0	hsa-miR-223-3p, hsa-miR-145-5p, hsa-miR-155-5p, hsa-miR-199a-3p, hsa-miR-143-3p, hsa-let-7g-5p, hsa-miR-338-5p, hsa-miR-148b-3p
Cell death signalling via NRAGE, NRIF and NADE	R-HSA-204998	12	35	82	784	8.82824e-05	0.000923747	3.27805	0	hsa-miR-223-3p, hsa-miR-145-5p, hsa-miR-155-5p, hsa-miR-98-5p, hsa-miR-199a-3p, hsa-miR-505-3p, hsa-let-7g-5p, hsa-miR-200b-3p, hsa-miR-200c-3p, hsa-miR-142-5p, hsa-miR-27b-3p, hsa-miR-142-3p
Transcriptional regulation by RUNX1	R-HSA-8878171	21	35	227	784	8.8439e-05	0.000923747	2.07225	0	hsa-miR-223-3p, hsa-miR-23b-3p, hsa-let-7f-5p, hsa-miR-145-5p, hsa-miR-155-5p, hsa-miR-98-5p, hsa-miR-199a-3p, hsa-miR-505-3p, hsa-miR-145-3p, hsa-let-7g-5p, hsa-miR-200b-3p, hsa-miR-200c-3p, hsa-miR-1-3p, hsa-miR-27b-3p, hsa-miR-429, hsa-miR-203a-3p, hsa-miR-200a-3p, hsa-miR-338-5p, hsa-miR-324-5p, hsa-let-7i-5p, hsa-miR-450b-5p
Molecules associated with elastic fibres	R-HSA-2129379	12	35	82	784	8.82824e-05	0.000923747	3.27805	0	hsa-miR-145-5p, hsa-miR-98-5p, hsa-miR-143-3p, hsa-let-7g-5p, hsa-miR-200b-3p, hsa-miR-200c-3p, hsa-miR-142-5p, hsa-miR-1-3p, hsa-miR-200a-3p, hsa-miR-338-5p, hsa-miR-324-5p, hsa-let-7i-5p
ALK mutants bind TKIs	R-HSA-9700645	6	35	19	784	9.11634e-05	0.000947244	7.07368	0	hsa-miR-155-5p, hsa-let-7g-5p, hsa-miR-200b-3p, hsa-miR-200c-3p, hsa-miR-1-3p, hsa-miR-1246
TRAF6 mediated induction of NFkB and MAP kinases upon TLR7/8 or 9 activation	R-HSA-975138	20	35	209	784	9.3413e-05	0.000953949	2.14354	0	hsa-miR-223-3p, hsa-miR-149-5p, hsa-miR-23b-3p, hsa-miR-145-5p, hsa-miR-155-5p, hsa-miR-98-5p, hsa-miR-199a-3p, hsa-miR-143-3p, hsa-miR-1290, hsa-miR-574-5p, hsa-miR-145-3p, hsa-miR-1180-3p, hsa-miR-200b-3p, hsa-miR-200c-3p, hsa-miR-1-3p, hsa-miR-27b-3p, hsa-miR-203a-3p, hsa-miR-200a-3p, hsa-miR-142-3p, hsa-let-7i-5p
Diseases of metabolism	R-HSA-5668914	14	35	110	784	9.23551e-05	0.000953949	2.85091	0	hsa-miR-149-5p, hsa-miR-23b-3p, hsa-let-7f-5p, hsa-miR-145-5p, hsa-miR-155-5p, hsa-miR-98-5p, hsa-miR-143-3p, hsa-miR-145-3p, hsa-let-7g-5p, hsa-miR-1271-5p, hsa-miR-200b-3p, hsa-miR-200c-3p, hsa-miR-1-3p, hsa-miR-27b-3p
Interleukin-2 family signaling	R-HSA-451927	15	35	125	784	9.37213e-05	0.000953949	2.688	0	hsa-miR-223-3p, hsa-miR-23b-3p, hsa-miR-145-5p, hsa-miR-155-5p, hsa-miR-199a-3p, hsa-let-7g-5p, hsa-miR-200b-3p, hsa-miR-200c-3p, hsa-miR-1-3p, hsa-miR-27b-3p, hsa-miR-429, hsa-miR-203a-3p, hsa-miR-200a-3p, hsa-let-7i-5p, hsa-miR-148b-3p
RHO GTPase Effectors	R-HSA-195258	20	35	209	784	9.3413e-05	0.000953949	2.14354	0	hsa-miR-223-3p, hsa-miR-23b-3p, hsa-miR-200a-5p, hsa-let-7f-5p, hsa-miR-145-5p, hsa-miR-155-5p, hsa-miR-98-5p, hsa-miR-199a-3p, hsa-miR-143-3p, hsa-miR-200b-3p, hsa-miR-200c-3p, hsa-miR-142-5p, hsa-miR-1-3p, hsa-miR-1246, hsa-miR-429, hsa-miR-203a-3p, hsa-miR-200a-3p, hsa-miR-142-3p, hsa-let-7i-5p, hsa-miR-148b-3p
Interferon Signaling	R-HSA-913531	21	35	228	784	9.51485e-05	0.00096356	2.06316	0	hsa-miR-223-3p, hsa-miR-149-5p, hsa-miR-23b-3p, hsa-let-7f-5p, hsa-miR-145-5p, hsa-miR-155-5p, hsa-miR-98-5p, hsa-miR-199a-3p, hsa-miR-143-3p, hsa-miR-505-3p, hsa-miR-200b-3p, hsa-miR-200c-3p, hsa-miR-142-5p, hsa-miR-1-3p, hsa-miR-27b-3p, hsa-miR-203a-3p, hsa-miR-200a-3p, hsa-miR-324-5p, hsa-miR-142-3p, hsa-let-7i-5p, hsa-miR-148b-3p
MyD88 deficiency (TLR2/4)	R-HSA-5602498	10	35	58	784	9.7258e-05	0.00097107	3.86207	0	hsa-miR-149-5p, hsa-miR-145-5p, hsa-miR-155-5p, hsa-miR-143-3p, hsa-miR-574-5p, hsa-miR-145-3p, hsa-miR-203a-3p, hsa-miR-200a-3p, hsa-miR-142-3p, hsa-let-7i-5p
RUNX1 regulates transcription of genes involved in differentiation of HSCs	R-HSA-8939236	11	35	70	784	9.73504e-05	0.00097107	3.52	0	hsa-miR-223-3p, hsa-miR-145-5p, hsa-miR-155-5p, hsa-miR-199a-3p, hsa-miR-505-3p, hsa-miR-200b-3p, hsa-miR-200c-3p, hsa-miR-27b-3p, hsa-miR-429, hsa-miR-203a-3p, hsa-miR-200a-3p
Role of LAT2/NTAL/LAB on calcium mobilization	R-HSA-2730905	10	35	58	784	9.7258e-05	0.00097107	3.86207	0	hsa-miR-155-5p, hsa-let-7g-5p, hsa-miR-200b-3p, hsa-miR-200c-3p, hsa-miR-1-3p, hsa-miR-27b-3p, hsa-miR-429, hsa-miR-203a-3p, hsa-miR-200a-3p, hsa-miR-148b-3p
CD28 co-stimulation	R-HSA-389356	16	35	141	784	9.79766e-05	0.000972454	2.54184	0	hsa-miR-23b-3p, hsa-miR-145-5p, hsa-miR-155-5p, hsa-miR-98-5p, hsa-miR-199a-3p, hsa-miR-143-3p, hsa-let-7g-5p, hsa-miR-200b-3p, hsa-miR-200c-3p, hsa-miR-142-5p, hsa-miR-1-3p, hsa-miR-429, hsa-miR-203a-3p, hsa-miR-200a-3p, hsa-miR-142-3p, hsa-miR-148b-3p
MyD88 dependent cascade initiated on endosome	R-HSA-975155	20	35	210	784	0.000100761	0.000985167	2.13333	0	hsa-miR-223-3p, hsa-miR-149-5p, hsa-miR-23b-3p, hsa-miR-145-5p, hsa-miR-155-5p, hsa-miR-98-5p, hsa-miR-199a-3p, hsa-miR-143-3p, hsa-miR-1290, hsa-miR-574-5p, hsa-miR-145-3p, hsa-miR-1180-3p, hsa-miR-200b-3p, hsa-miR-200c-3p, hsa-miR-1-3p, hsa-miR-27b-3p, hsa-miR-203a-3p, hsa-miR-200a-3p, hsa-miR-142-3p, hsa-let-7i-5p
MITF-M-regulated melanocyte development	R-HSA-9730414	25	35	311	784	0.000101233	0.000985167	1.80064	0	hsa-miR-223-3p, hsa-miR-23b-3p, hsa-miR-200a-5p, hsa-let-7f-5p, hsa-miR-145-5p, hsa-miR-155-5p, hsa-miR-98-5p, hsa-miR-199a-3p, hsa-miR-143-3p, hsa-miR-1290, hsa-miR-145-3p, hsa-let-7g-5p, hsa-miR-200b-3p, hsa-miR-200c-3p, hsa-miR-142-5p, hsa-miR-1-3p, hsa-miR-1246, hsa-miR-27b-3p, hsa-miR-429, hsa-miR-203a-3p, hsa-miR-200a-3p, hsa-miR-338-5p, hsa-miR-142-3p, hsa-let-7i-5p, hsa-miR-450b-5p
Toll Like Receptor 7/8 (TLR7/8) Cascade	R-HSA-168181	20	35	210	784	0.000100761	0.000985167	2.13333	0	hsa-miR-223-3p, hsa-miR-149-5p, hsa-miR-23b-3p, hsa-miR-145-5p, hsa-miR-155-5p, hsa-miR-98-5p, hsa-miR-199a-3p, hsa-miR-143-3p, hsa-miR-1290, hsa-miR-574-5p, hsa-miR-145-3p, hsa-miR-1180-3p, hsa-miR-200b-3p, hsa-miR-200c-3p, hsa-miR-1-3p, hsa-miR-27b-3p, hsa-miR-203a-3p, hsa-miR-200a-3p, hsa-miR-142-3p, hsa-let-7i-5p
TNFR2 non-canonical NF-kB pathway	R-HSA-5668541	9	35	47	784	0.000100041	0.000985167	4.28936	0	hsa-miR-223-3p, hsa-miR-149-5p, hsa-miR-23b-3p, hsa-miR-145-5p, hsa-miR-155-5p, hsa-miR-98-5p, hsa-miR-143-3p, hsa-miR-505-3p, hsa-miR-203a-3p
Gastrin-CREB signalling pathway via PKC and MAPK	R-HSA-881907	15	35	126	784	0.000103439	0.00100175	2.66667	0	hsa-miR-145-5p, hsa-miR-155-5p, hsa-miR-98-5p, hsa-miR-199a-3p, hsa-miR-143-3p, hsa-miR-1290, hsa-let-7g-5p, hsa-miR-200b-3p, hsa-miR-200c-3p, hsa-miR-1-3p, hsa-miR-27b-3p, hsa-miR-203a-3p, hsa-miR-200a-3p, hsa-miR-142-3p, hsa-miR-148b-3p
SARS-CoV-2-host interactions	R-HSA-9705683	18	35	175	784	0.000106109	0.00101286	2.304	0	hsa-miR-223-3p, hsa-miR-149-5p, hsa-miR-23b-3p, hsa-miR-145-5p, hsa-miR-155-5p, hsa-miR-98-5p, hsa-miR-199a-3p, hsa-miR-143-3p, hsa-miR-505-3p, hsa-let-7g-5p, hsa-miR-200b-3p, hsa-miR-200c-3p, hsa-miR-1-3p, hsa-miR-429, hsa-miR-203a-3p, hsa-miR-200a-3p, hsa-miR-142-3p, hsa-miR-148b-3p
Death Receptor Signaling	R-HSA-73887	18	35	175	784	0.000106109	0.00101286	2.304	0	hsa-miR-223-3p, hsa-miR-149-5p, hsa-miR-23b-3p, hsa-miR-145-5p, hsa-miR-155-5p, hsa-miR-98-5p, hsa-miR-199a-3p, hsa-miR-143-3p, hsa-miR-505-3p, hsa-let-7g-5p, hsa-miR-200b-3p, hsa-miR-200c-3p, hsa-miR-142-5p, hsa-miR-1-3p, hsa-miR-27b-3p, hsa-miR-429, hsa-miR-203a-3p, hsa-miR-142-3p
Activated NTRK2 signals through FYN	R-HSA-9032500	8	35	37	784	0.000105958	0.00101286	4.84324	0	hsa-miR-23b-3p, hsa-miR-155-5p, hsa-miR-200b-3p, hsa-miR-200c-3p, hsa-miR-142-5p, hsa-miR-1-3p, hsa-miR-203a-3p, hsa-miR-142-3p
Toll Like Receptor 9 (TLR9) Cascade	R-HSA-168138	20	35	211	784	0.000108628	0.00103197	2.12322	0	hsa-miR-223-3p, hsa-miR-149-5p, hsa-miR-23b-3p, hsa-miR-145-5p, hsa-miR-155-5p, hsa-miR-98-5p, hsa-miR-199a-3p, hsa-miR-143-3p, hsa-miR-1290, hsa-miR-574-5p, hsa-miR-145-3p, hsa-miR-1180-3p, hsa-miR-200b-3p, hsa-miR-200c-3p, hsa-miR-1-3p, hsa-miR-27b-3p, hsa-miR-203a-3p, hsa-miR-200a-3p, hsa-miR-142-3p, hsa-let-7i-5p
YAP1- and WWTR1 (TAZ)-stimulated gene expression	R-HSA-2032785	10	35	59	784	0.000113515	0.00107329	3.79661	0	hsa-miR-23b-3p, hsa-miR-145-5p, hsa-miR-155-5p, hsa-miR-199a-3p, hsa-miR-143-3p, hsa-miR-200b-3p, hsa-miR-200c-3p, hsa-miR-1-3p, hsa-miR-203a-3p, hsa-miR-200a-3p
Transport of small molecules	R-HSA-382551	19	35	194	784	0.000119061	0.00111732	2.19381	0	hsa-miR-223-3p, hsa-miR-149-5p, hsa-miR-23b-3p, hsa-miR-145-5p, hsa-miR-155-5p, hsa-miR-98-5p, hsa-miR-199a-3p, hsa-miR-505-3p, hsa-miR-1271-5p, hsa-miR-200b-3p, hsa-miR-200c-3p, hsa-miR-142-5p, hsa-miR-1-3p, hsa-miR-1246, hsa-miR-27b-3p, hsa-miR-200a-3p, hsa-miR-142-3p, hsa-miR-148b-3p, hsa-miR-223-5p
Visual phototransduction	R-HSA-2187338	9	35	48	784	0.000119292	0.00111732	4.2	0	hsa-miR-149-5p, hsa-miR-145-5p, hsa-miR-199a-3p, hsa-miR-143-3p, hsa-miR-1271-5p, hsa-miR-1-3p, hsa-miR-27b-3p, hsa-miR-338-5p, hsa-miR-142-3p
MAPK1/MAPK3 signaling	R-HSA-5684996	23	35	272	784	0.00012824	0.00113707	1.89412	0	hsa-miR-223-3p, hsa-miR-149-5p, hsa-miR-23b-3p, hsa-let-7f-5p, hsa-miR-145-5p, hsa-miR-155-5p, hsa-miR-98-5p, hsa-miR-199a-3p, hsa-miR-143-3p, hsa-miR-505-3p, hsa-let-7g-5p, hsa-miR-200b-3p, hsa-miR-200c-3p, hsa-miR-142-5p, hsa-miR-1-3p, hsa-miR-1246, hsa-miR-27b-3p, hsa-miR-429, hsa-miR-203a-3p, hsa-miR-200a-3p, hsa-let-7i-5p, hsa-miR-148b-3p, hsa-miR-223-5p
The role of Nef in HIV-1 replication and disease pathogenesis	R-HSA-164952	6	35	20	784	0.000126051	0.00113707	6.72	0	hsa-miR-145-5p, hsa-miR-155-5p, hsa-miR-200b-3p, hsa-miR-200c-3p, hsa-miR-142-5p, hsa-miR-142-3p
Constitutive Signaling by Ligand-Responsive EGFR Cancer Variants	R-HSA-1236382	14	35	113	784	0.000126456	0.00113707	2.77522	0	hsa-miR-145-5p, hsa-miR-155-5p, hsa-miR-98-5p, hsa-miR-143-3p, hsa-let-7g-5p, hsa-miR-200b-3p, hsa-miR-200c-3p, hsa-miR-1-3p, hsa-miR-27b-3p, hsa-miR-429, hsa-miR-203a-3p, hsa-miR-200a-3p, hsa-miR-148b-3p, hsa-miR-223-5p
Signaling by Ligand-Responsive EGFR Variants in Cancer	R-HSA-5637815	14	35	113	784	0.000126456	0.00113707	2.77522	0	hsa-miR-145-5p, hsa-miR-155-5p, hsa-miR-98-5p, hsa-miR-143-3p, hsa-let-7g-5p, hsa-miR-200b-3p, hsa-miR-200c-3p, hsa-miR-1-3p, hsa-miR-27b-3p, hsa-miR-429, hsa-miR-203a-3p, hsa-miR-200a-3p, hsa-miR-148b-3p, hsa-miR-223-5p
Regulation of RAS by GAPs	R-HSA-5658442	11	35	72	784	0.000127895	0.00113707	3.42222	0	hsa-miR-145-5p, hsa-miR-155-5p, hsa-miR-98-5p, hsa-miR-143-3p, hsa-miR-505-3p, hsa-let-7g-5p, hsa-miR-200c-3p, hsa-miR-1-3p, hsa-miR-1246, hsa-miR-27b-3p, hsa-miR-148b-3p
Viral Infection Pathways	R-HSA-9824446	28	35	385	784	0.000126807	0.00113707	1.62909	0	hsa-miR-223-3p, hsa-miR-149-5p, hsa-miR-23b-3p, hsa-miR-145-5p, hsa-miR-155-5p, hsa-miR-98-5p, hsa-miR-199a-3p, hsa-miR-143-3p, hsa-miR-505-3p, hsa-miR-1290, hsa-miR-145-3p, hsa-let-7g-5p, hsa-miR-1271-5p, hsa-miR-200b-3p, hsa-miR-200c-3p, hsa-miR-142-5p, hsa-miR-1-3p, hsa-miR-1246, hsa-miR-27b-3p, hsa-miR-429, hsa-miR-203a-3p, hsa-miR-200a-3p, hsa-miR-338-5p, hsa-miR-324-5p, hsa-miR-142-3p, hsa-…
Platelet activation, signaling and aggregation	R-HSA-76002	23	35	272	784	0.00012824	0.00113707	1.89412	0	hsa-miR-223-3p, hsa-miR-23b-3p, hsa-let-7f-5p, hsa-miR-145-5p, hsa-miR-155-5p, hsa-miR-98-5p, hsa-miR-199a-3p, hsa-miR-143-3p, hsa-miR-505-3p, hsa-let-7g-5p, hsa-miR-200b-3p, hsa-miR-200c-3p, hsa-miR-142-5p, hsa-miR-1-3p, hsa-miR-27b-3p, hsa-miR-429, hsa-miR-203a-3p, hsa-miR-200a-3p, hsa-miR-324-5p, hsa-miR-142-3p, hsa-let-7i-5p, hsa-miR-148b-3p, hsa-miR-223-5p
Constitutive Signaling by EGFRvIII	R-HSA-5637810	14	35	113	784	0.000126456	0.00113707	2.77522	0	hsa-miR-145-5p, hsa-miR-155-5p, hsa-miR-98-5p, hsa-miR-143-3p, hsa-let-7g-5p, hsa-miR-200b-3p, hsa-miR-200c-3p, hsa-miR-1-3p, hsa-miR-27b-3p, hsa-miR-429, hsa-miR-203a-3p, hsa-miR-200a-3p, hsa-miR-148b-3p, hsa-miR-223-5p
NIK-->noncanonical NF-kB signaling	R-HSA-5676590	6	35	20	784	0.000126051	0.00113707	6.72	0	hsa-miR-223-3p, hsa-miR-23b-3p, hsa-miR-155-5p, hsa-miR-98-5p, hsa-miR-143-3p, hsa-miR-505-3p
Antigen processing: Ubiquitination & Proteasome degradation	R-HSA-983168	14	35	113	784	0.000126456	0.00113707	2.77522	0	hsa-miR-223-3p, hsa-miR-23b-3p, hsa-let-7f-5p, hsa-miR-155-5p, hsa-miR-505-3p, hsa-miR-200b-3p, hsa-miR-200c-3p, hsa-miR-142-5p, hsa-miR-429, hsa-miR-203a-3p, hsa-miR-200a-3p, hsa-miR-324-5p, hsa-let-7i-5p, hsa-miR-223-5p
L1CAM interactions	R-HSA-373760	17	35	160	784	0.000124776	0.00113707	2.38	0	hsa-miR-149-5p, hsa-miR-23b-3p, hsa-miR-145-5p, hsa-miR-155-5p, hsa-miR-98-5p, hsa-miR-199a-3p, hsa-miR-143-3p, hsa-miR-145-3p, hsa-miR-200b-3p, hsa-miR-200c-3p, hsa-miR-142-5p, hsa-miR-27b-3p, hsa-miR-203a-3p, hsa-miR-200a-3p, hsa-miR-338-5p, hsa-miR-142-3p, hsa-miR-148b-3p
Signaling by EGFRvIII in Cancer	R-HSA-5637812	14	35	113	784	0.000126456	0.00113707	2.77522	0	hsa-miR-145-5p, hsa-miR-155-5p, hsa-miR-98-5p, hsa-miR-143-3p, hsa-let-7g-5p, hsa-miR-200b-3p, hsa-miR-200c-3p, hsa-miR-1-3p, hsa-miR-27b-3p, hsa-miR-429, hsa-miR-203a-3p, hsa-miR-200a-3p, hsa-miR-148b-3p, hsa-miR-223-5p
Interleukin-17 signaling	R-HSA-448424	16	35	144	784	0.000128812	0.00113708	2.48889	0	hsa-miR-223-3p, hsa-miR-23b-3p, hsa-miR-145-5p, hsa-miR-155-5p, hsa-miR-98-5p, hsa-miR-199a-3p, hsa-miR-143-3p, hsa-miR-1290, hsa-miR-1180-3p, hsa-miR-200b-3p, hsa-miR-200c-3p, hsa-miR-1-3p, hsa-miR-27b-3p, hsa-miR-203a-3p, hsa-miR-200a-3p, hsa-miR-142-3p
MITF-M-dependent gene expression	R-HSA-9856651	22	35	252	784	0.000130612	0.00114789	1.95556	0	hsa-miR-223-3p, hsa-miR-23b-3p, hsa-miR-200a-5p, hsa-let-7f-5p, hsa-miR-145-5p, hsa-miR-155-5p, hsa-miR-98-5p, hsa-miR-199a-3p, hsa-miR-143-3p, hsa-miR-1290, hsa-miR-145-3p, hsa-let-7g-5p, hsa-miR-200b-3p, hsa-miR-200c-3p, hsa-miR-142-5p, hsa-miR-1-3p, hsa-miR-27b-3p, hsa-miR-429, hsa-miR-203a-3p, hsa-miR-200a-3p, hsa-miR-142-3p, hsa-let-7i-5p
G alpha (q) signalling events	R-HSA-416476	19	35	196	784	0.000138867	0.00121509	2.17143	0	hsa-miR-149-5p, hsa-miR-23b-3p, hsa-let-7f-5p, hsa-miR-145-5p, hsa-miR-155-5p, hsa-miR-98-5p, hsa-miR-199a-3p, hsa-miR-143-3p, hsa-miR-1290, hsa-let-7g-5p, hsa-miR-200b-3p, hsa-miR-200c-3p, hsa-miR-1-3p, hsa-miR-27b-3p, hsa-miR-203a-3p, hsa-miR-200a-3p, hsa-miR-338-5p, hsa-miR-142-3p, hsa-miR-148b-3p
ZBP1(DAI) mediated induction of type I IFNs	R-HSA-1606322	9	35	49	784	0.000141577	0.00122271	4.11429	0	hsa-miR-223-3p, hsa-miR-149-5p, hsa-miR-23b-3p, hsa-miR-155-5p, hsa-miR-98-5p, hsa-miR-143-3p, hsa-miR-200b-3p, hsa-miR-200c-3p, hsa-miR-203a-3p
DAG and IP3 signaling	R-HSA-1489509	9	35	49	784	0.000141577	0.00122271	4.11429	0	hsa-miR-23b-3p, hsa-miR-155-5p, hsa-miR-1290, hsa-miR-200b-3p, hsa-miR-1-3p, hsa-miR-1246, hsa-miR-27b-3p, hsa-miR-203a-3p, hsa-miR-142-3p
RIP-mediated NFkB activation via ZBP1	R-HSA-1810476	9	35	49	784	0.000141577	0.00122271	4.11429	0	hsa-miR-223-3p, hsa-miR-149-5p, hsa-miR-23b-3p, hsa-miR-155-5p, hsa-miR-98-5p, hsa-miR-143-3p, hsa-miR-200b-3p, hsa-miR-200c-3p, hsa-miR-203a-3p
Regulation of CDH11 function	R-HSA-9762292	7	35	29	784	0.00014683	0.00122563	5.4069	0	hsa-miR-200a-5p, hsa-miR-145-5p, hsa-miR-98-5p, hsa-miR-200c-3p, hsa-miR-27b-3p, hsa-miR-200a-3p, hsa-miR-142-3p
Transcriptional regulation of testis differentiation	R-HSA-9690406	7	35	29	784	0.00014683	0.00122563	5.4069	0	hsa-miR-145-5p, hsa-miR-145-3p, hsa-miR-200b-3p, hsa-miR-200c-3p, hsa-miR-1-3p, hsa-miR-429, hsa-miR-200a-3p
SARS-CoV-1 Infection	R-HSA-9678108	18	35	179	784	0.000146642	0.00122563	2.25251	0	hsa-miR-223-3p, hsa-miR-149-5p, hsa-miR-23b-3p, hsa-miR-145-5p, hsa-miR-155-5p, hsa-miR-199a-3p, hsa-miR-145-3p, hsa-let-7g-5p, hsa-miR-200b-3p, hsa-miR-200c-3p, hsa-miR-142-5p, hsa-miR-1-3p, hsa-miR-1246, hsa-miR-27b-3p, hsa-miR-429, hsa-miR-203a-3p, hsa-miR-200a-3p, hsa-miR-324-5p
Regulation of MITF-M-dependent genes involved in pigmentation	R-HSA-9824585	12	35	86	784	0.000144482	0.00122563	3.12558	0	hsa-miR-200a-5p, hsa-miR-145-5p, hsa-miR-155-5p, hsa-miR-199a-3p, hsa-miR-143-3p, hsa-miR-1290, hsa-let-7g-5p, hsa-miR-200b-3p, hsa-miR-27b-3p, hsa-miR-203a-3p, hsa-miR-200a-3p, hsa-miR-142-3p
Response to elevated platelet cytosolic Ca2+	R-HSA-76005	18	35	179	784	0.000146642	0.00122563	2.25251	0	hsa-miR-145-5p, hsa-miR-155-5p, hsa-miR-98-5p, hsa-miR-199a-3p, hsa-miR-143-3p, hsa-let-7g-5p, hsa-miR-200b-3p, hsa-miR-200c-3p, hsa-miR-142-5p, hsa-miR-1-3p, hsa-miR-27b-3p, hsa-miR-429, hsa-miR-203a-3p, hsa-miR-200a-3p, hsa-miR-324-5p, hsa-miR-142-3p, hsa-let-7i-5p, hsa-miR-223-5p
Diseases of glycosylation	R-HSA-3781865	12	35	86	784	0.000144482	0.00122563	3.12558	0	hsa-miR-149-5p, hsa-miR-23b-3p, hsa-miR-145-5p, hsa-miR-98-5p, hsa-miR-143-3p, hsa-miR-145-3p, hsa-let-7g-5p, hsa-miR-1271-5p, hsa-miR-200b-3p, hsa-miR-200c-3p, hsa-miR-1-3p, hsa-miR-27b-3p
PECAM1 interactions	R-HSA-210990	7	35	29	784	0.00014683	0.00122563	5.4069	0	hsa-miR-23b-3p, hsa-miR-145-5p, hsa-miR-155-5p, hsa-miR-98-5p, hsa-miR-505-3p, hsa-miR-142-5p, hsa-miR-203a-3p
Regulation of CDH11 mRNA translation by microRNAs	R-HSA-9759811	7	35	29	784	0.00014683	0.00122563	5.4069	0	hsa-let-7f-5p, hsa-miR-155-5p, hsa-let-7g-5p, hsa-miR-200c-3p, hsa-miR-1-3p, hsa-miR-27b-3p, hsa-let-7i-5p
Signaling by LTK	R-HSA-9842663	10	35	61	784	0.000153076	0.00126717	3.67213	0	hsa-miR-145-5p, hsa-miR-155-5p, hsa-miR-200b-3p, hsa-miR-200c-3p, hsa-miR-1-3p, hsa-miR-27b-3p, hsa-miR-429, hsa-miR-203a-3p, hsa-miR-200a-3p, hsa-miR-148b-3p
Somitogenesis	R-HSA-9824272	10	35	61	784	0.000153076	0.00126717	3.67213	0	hsa-miR-23b-3p, hsa-miR-200a-5p, hsa-miR-145-5p, hsa-miR-505-3p, hsa-miR-145-3p, hsa-miR-200b-3p, hsa-miR-200c-3p, hsa-miR-27b-3p, hsa-miR-200a-3p, hsa-miR-142-3p
Signaling by ERBB2 TMD/JMD mutants	R-HSA-9665686	14	35	115	784	0.000154934	0.00127724	2.72696	0	hsa-miR-145-5p, hsa-miR-155-5p, hsa-miR-98-5p, hsa-miR-143-3p, hsa-let-7g-5p, hsa-miR-200b-3p, hsa-miR-200c-3p, hsa-miR-1-3p, hsa-miR-27b-3p, hsa-miR-429, hsa-miR-203a-3p, hsa-miR-200a-3p, hsa-miR-148b-3p, hsa-miR-223-5p
RHOBTB1 GTPase cycle	R-HSA-9013422	8	35	39	784	0.00015835	0.00130003	4.59487	0	hsa-let-7f-5p, hsa-miR-145-5p, hsa-miR-143-3p, hsa-miR-200b-3p, hsa-miR-200c-3p, hsa-miR-142-3p, hsa-let-7i-5p, hsa-miR-148b-3p
Hemostasis	R-HSA-109582	26	35	341	784	0.000160583	0.00131296	1.70792	0	hsa-miR-223-3p, hsa-miR-149-5p, hsa-miR-23b-3p, hsa-let-7f-5p, hsa-miR-145-5p, hsa-miR-155-5p, hsa-miR-98-5p, hsa-miR-199a-3p, hsa-miR-143-3p, hsa-miR-505-3p, hsa-let-7g-5p, hsa-miR-199b-3p, hsa-miR-200b-3p, hsa-miR-200c-3p, hsa-miR-142-5p, hsa-miR-1-3p, hsa-miR-1246, hsa-miR-27b-3p, hsa-miR-429, hsa-miR-203a-3p, hsa-miR-200a-3p, hsa-miR-324-5p, hsa-miR-142-3p, hsa-let-7i-5p, hsa-miR-148b-3p, hsa…
RAB GEFs exchange GTP for GDP on RABs	R-HSA-8876198	12	35	87	784	0.000162626	0.00131886	3.08966	0	hsa-miR-199a-3p, hsa-miR-143-3p, hsa-miR-145-3p, hsa-let-7g-5p, hsa-miR-200b-3p, hsa-miR-200c-3p, hsa-miR-142-5p, hsa-miR-429, hsa-miR-203a-3p, hsa-miR-200a-3p, hsa-miR-142-3p, hsa-miR-223-5p
GAB1 signalosome	R-HSA-180292	12	35	87	784	0.000162626	0.00131886	3.08966	0	hsa-miR-23b-3p, hsa-miR-145-5p, hsa-miR-155-5p, hsa-miR-505-3p, hsa-miR-200b-3p, hsa-miR-200c-3p, hsa-miR-1-3p, hsa-miR-27b-3p, hsa-miR-203a-3p, hsa-miR-200a-3p, hsa-miR-148b-3p, hsa-miR-223-5p
Regulation of KIT signaling	R-HSA-1433559	9	35	50	784	0.000167268	0.00132421	4.032	0	hsa-miR-23b-3p, hsa-miR-145-5p, hsa-miR-155-5p, hsa-miR-98-5p, hsa-miR-142-5p, hsa-miR-203a-3p, hsa-miR-200a-3p, hsa-miR-142-3p, hsa-let-7i-5p
SARS-CoV Infections	R-HSA-9679506	25	35	319	784	0.000167115	0.00132421	1.75549	0	hsa-miR-223-3p, hsa-miR-149-5p, hsa-miR-23b-3p, hsa-miR-145-5p, hsa-miR-155-5p, hsa-miR-98-5p, hsa-miR-199a-3p, hsa-miR-143-3p, hsa-miR-505-3p, hsa-miR-145-3p, hsa-let-7g-5p, hsa-miR-1271-5p, hsa-miR-200b-3p, hsa-miR-200c-3p, hsa-miR-142-5p, hsa-miR-1-3p, hsa-miR-1246, hsa-miR-27b-3p, hsa-miR-429, hsa-miR-203a-3p, hsa-miR-200a-3p, hsa-miR-338-5p, hsa-miR-324-5p, hsa-miR-142-3p, hsa-miR-148b-3p
FBXW7 Mutants and NOTCH1 in Cancer	R-HSA-2644605	9	35	50	784	0.000167268	0.00132421	4.032	0	hsa-miR-223-3p, hsa-miR-23b-3p, hsa-miR-145-5p, hsa-miR-155-5p, hsa-miR-145-3p, hsa-miR-200b-3p, hsa-miR-200c-3p, hsa-miR-27b-3p, hsa-miR-223-5p
FRS-mediated FGFR4 signaling	R-HSA-5654712	11	35	74	784	0.000166354	0.00132421	3.32973	0	hsa-miR-145-5p, hsa-miR-155-5p, hsa-miR-98-5p, hsa-miR-143-3p, hsa-miR-505-3p, hsa-let-7g-5p, hsa-miR-200c-3p, hsa-miR-1-3p, hsa-miR-203a-3p, hsa-miR-200a-3p, hsa-miR-148b-3p
Loss of Function of FBXW7 in Cancer and NOTCH1 Signaling	R-HSA-2644607	9	35	50	784	0.000167268	0.00132421	4.032	0	hsa-miR-223-3p, hsa-miR-23b-3p, hsa-miR-145-5p, hsa-miR-155-5p, hsa-miR-145-3p, hsa-miR-200b-3p, hsa-miR-200c-3p, hsa-miR-27b-3p, hsa-miR-223-5p
Regulation of cholesterol biosynthesis by SREBP (SREBF)	R-HSA-1655829	11	35	74	784	0.000166354	0.00132421	3.32973	0	hsa-miR-223-3p, hsa-miR-149-5p, hsa-miR-145-5p, hsa-miR-155-5p, hsa-miR-199a-3p, hsa-miR-200b-3p, hsa-miR-200c-3p, hsa-miR-1-3p, hsa-miR-429, hsa-miR-203a-3p, hsa-miR-324-5p
Transcriptional Regulation by MECP2	R-HSA-8986944	19	35	199	784	0.000174164	0.00137335	2.13869	0	hsa-miR-223-3p, hsa-miR-23b-3p, hsa-miR-200a-5p, hsa-let-7f-5p, hsa-miR-145-5p, hsa-miR-155-5p, hsa-miR-199a-3p, hsa-miR-1290, hsa-let-7g-5p, hsa-miR-200b-3p, hsa-miR-200c-3p, hsa-miR-142-5p, hsa-miR-1-3p, hsa-miR-27b-3p, hsa-miR-429, hsa-miR-203a-3p, hsa-miR-200a-3p, hsa-let-7i-5p, hsa-miR-450b-5p
IRAK4 deficiency (TLR2/4)	R-HSA-5603041	10	35	62	784	0.000176903	0.00138945	3.6129	0	hsa-miR-149-5p, hsa-miR-145-5p, hsa-miR-155-5p, hsa-miR-143-3p, hsa-miR-574-5p, hsa-miR-145-3p, hsa-miR-203a-3p, hsa-miR-200a-3p, hsa-miR-142-3p, hsa-let-7i-5p
Formation of paraxial mesoderm	R-HSA-9793380	12	35	88	784	0.000182711	0.00142945	3.05455	0	hsa-miR-149-5p, hsa-miR-23b-3p, hsa-miR-200a-5p, hsa-miR-145-5p, hsa-miR-505-3p, hsa-miR-145-3p, hsa-miR-200b-3p, hsa-miR-200c-3p, hsa-miR-27b-3p, hsa-miR-200a-3p, hsa-miR-142-3p, hsa-let-7i-5p
Interleukin receptor SHC signaling	R-HSA-912526	11	35	75	784	0.000189049	0.00147325	3.28533	0	hsa-miR-155-5p, hsa-let-7g-5p, hsa-miR-200b-3p, hsa-miR-200c-3p, hsa-miR-1-3p, hsa-miR-27b-3p, hsa-miR-429, hsa-miR-203a-3p, hsa-miR-200a-3p, hsa-let-7i-5p, hsa-miR-148b-3p
Synthesis of PIPs at the early endosome membrane	R-HSA-1660516	5	35	14	784	0.000198814	0.00154332	8	0	hsa-miR-155-5p, hsa-miR-200b-3p, hsa-miR-200c-3p, hsa-miR-429, hsa-miR-200a-3p
RHOA GTPase cycle	R-HSA-8980692	13	35	103	784	0.000203271	0.00157181	2.82718	0	hsa-miR-223-3p, hsa-miR-145-5p, hsa-miR-155-5p, hsa-miR-505-3p, hsa-miR-200b-3p, hsa-miR-200c-3p, hsa-miR-142-5p, hsa-miR-27b-3p, hsa-miR-429, hsa-miR-203a-3p, hsa-miR-200a-3p, hsa-miR-142-3p, hsa-miR-148b-3p
Downstream signaling events of B Cell Receptor (BCR)	R-HSA-1168372	12	35	89	784	0.000204907	0.00157834	3.02022	0	hsa-miR-223-3p, hsa-miR-23b-3p, hsa-miR-145-5p, hsa-miR-155-5p, hsa-miR-98-5p, hsa-miR-143-3p, hsa-miR-505-3p, hsa-let-7g-5p, hsa-miR-200b-3p, hsa-miR-200c-3p, hsa-miR-1-3p, hsa-miR-148b-3p
PKA activation	R-HSA-163615	4	35	8	784	0.000206191	0.00158212	11.2	0	hsa-miR-23b-3p, hsa-miR-155-5p, hsa-miR-1-3p, hsa-miR-1246
Germ layer formation at gastrulation	R-HSA-9754189	14	35	118	784	0.000208199	0.00159141	2.65763	0	hsa-miR-200a-5p, hsa-miR-145-5p, hsa-miR-155-5p, hsa-miR-145-3p, hsa-let-7g-5p, hsa-miR-200b-3p, hsa-miR-142-5p, hsa-miR-27b-3p, hsa-miR-429, hsa-miR-203a-3p, hsa-miR-200a-3p, hsa-miR-142-3p, hsa-let-7i-5p, hsa-miR-450b-5p
RHOG GTPase cycle	R-HSA-9013408	11	35	76	784	0.000214349	0.00161979	3.24211	0	hsa-miR-145-5p, hsa-miR-155-5p, hsa-miR-199a-3p, hsa-miR-143-3p, hsa-miR-199b-3p, hsa-miR-200b-3p, hsa-miR-200c-3p, hsa-miR-27b-3p, hsa-miR-429, hsa-miR-203a-3p, hsa-miR-200a-3p
FRS-mediated FGFR2 signaling	R-HSA-5654700	11	35	76	784	0.000214349	0.00161979	3.24211	0	hsa-miR-145-5p, hsa-miR-155-5p, hsa-miR-98-5p, hsa-miR-143-3p, hsa-miR-505-3p, hsa-let-7g-5p, hsa-miR-200c-3p, hsa-miR-1-3p, hsa-miR-203a-3p, hsa-miR-200a-3p, hsa-miR-148b-3p
Regulation of CDH11 gene transcription	R-HSA-9762293	11	35	76	784	0.000214349	0.00161979	3.24211	0	hsa-miR-223-3p, hsa-miR-149-5p, hsa-miR-145-5p, hsa-miR-199a-3p, hsa-miR-200b-3p, hsa-miR-200c-3p, hsa-miR-1-3p, hsa-miR-429, hsa-miR-203a-3p, hsa-miR-200a-3p, hsa-miR-324-5p
PI3K/AKT Signaling in Cancer	R-HSA-2219528	26	35	346	784	0.000216288	0.00162828	1.68324	0	hsa-miR-223-3p, hsa-miR-149-5p, hsa-miR-23b-3p, hsa-miR-200a-5p, hsa-miR-145-5p, hsa-miR-155-5p, hsa-miR-98-5p, hsa-miR-199a-3p, hsa-miR-143-3p, hsa-miR-505-3p, hsa-miR-1290, hsa-let-7g-5p, hsa-miR-200b-3p, hsa-miR-200c-3p, hsa-miR-142-5p, hsa-miR-1-3p, hsa-miR-1246, hsa-miR-27b-3p, hsa-miR-429, hsa-miR-203a-3p, hsa-miR-200a-3p, hsa-miR-151a-3p, hsa-miR-142-3p, hsa-let-7i-5p, hsa-miR-148b-3p, hsa…
Metabolism of vitamins and cofactors	R-HSA-196854	13	35	104	784	0.000225529	0.00168893	2.8	0	hsa-miR-223-3p, hsa-miR-149-5p, hsa-miR-145-5p, hsa-miR-155-5p, hsa-miR-199a-3p, hsa-miR-143-3p, hsa-miR-1271-5p, hsa-miR-200c-3p, hsa-miR-1-3p, hsa-miR-27b-3p, hsa-miR-429, hsa-miR-338-5p, hsa-miR-148b-3p
Signaling by WNT	R-HSA-195721	24	35	302	784	0.000226037	0.00168893	1.78013	0	hsa-miR-200a-5p, hsa-let-7f-5p, hsa-miR-145-5p, hsa-miR-155-5p, hsa-miR-98-5p, hsa-miR-199a-3p, hsa-miR-143-3p, hsa-miR-505-3p, hsa-miR-1290, hsa-miR-145-3p, hsa-let-7g-5p, hsa-miR-200b-3p, hsa-miR-200c-3p, hsa-miR-142-5p, hsa-miR-1-3p, hsa-miR-1246, hsa-miR-27b-3p, hsa-miR-429, hsa-miR-203a-3p, hsa-miR-200a-3p, hsa-miR-142-3p, hsa-let-7i-5p, hsa-miR-148b-3p, hsa-miR-450b-5p
Dectin-1 mediated noncanonical NF-kB signaling	R-HSA-5607761	6	35	22	784	0.000227306	0.00169207	6.10909	0	hsa-miR-223-3p, hsa-miR-23b-3p, hsa-miR-155-5p, hsa-miR-98-5p, hsa-miR-143-3p, hsa-miR-505-3p
Regulation of IFNG signaling	R-HSA-877312	9	35	52	784	0.000230519	0.00170395	3.87692	0	hsa-miR-223-3p, hsa-let-7f-5p, hsa-miR-145-5p, hsa-miR-155-5p, hsa-miR-505-3p, hsa-miR-142-5p, hsa-miR-203a-3p, hsa-miR-324-5p, hsa-let-7i-5p
Apoptosis induced DNA fragmentation	R-HSA-140342	8	35	41	784	0.00023061	0.00170395	4.37073	0	hsa-miR-23b-3p, hsa-miR-145-5p, hsa-miR-155-5p, hsa-miR-98-5p, hsa-miR-574-5p, hsa-let-7g-5p, hsa-miR-200a-3p, hsa-miR-142-3p
RHO GTPases activate IQGAPs	R-HSA-5626467	10	35	64	784	0.000234113	0.00172346	3.5	0	hsa-miR-200a-5p, hsa-miR-145-5p, hsa-miR-155-5p, hsa-miR-200b-3p, hsa-miR-200c-3p, hsa-miR-142-5p, hsa-miR-1-3p, hsa-miR-203a-3p, hsa-miR-200a-3p, hsa-miR-142-3p
Downstream signal transduction	R-HSA-186763	16	35	151	784	0.000236512	0.00172836	2.37351	0	hsa-miR-223-3p, hsa-miR-23b-3p, hsa-miR-145-5p, hsa-miR-155-5p, hsa-miR-98-5p, hsa-miR-199a-3p, hsa-miR-143-3p, hsa-miR-505-3p, hsa-let-7g-5p, hsa-miR-200b-3p, hsa-miR-200c-3p, hsa-miR-1-3p, hsa-miR-429, hsa-miR-203a-3p, hsa-miR-200a-3p, hsa-miR-148b-3p
Signaling by NOTCH4	R-HSA-9013694	16	35	151	784	0.000236512	0.00172836	2.37351	0	hsa-miR-223-3p, hsa-miR-23b-3p, hsa-miR-145-5p, hsa-miR-155-5p, hsa-miR-199a-3p, hsa-miR-143-3p, hsa-miR-505-3p, hsa-miR-145-3p, hsa-miR-200b-3p, hsa-miR-200c-3p, hsa-miR-142-5p, hsa-miR-1-3p, hsa-miR-27b-3p, hsa-miR-429, hsa-miR-200a-3p, hsa-miR-223-5p
Regulation of MITF-M-dependent genes involved in cell cycle and proliferation	R-HSA-9825892	17	35	168	784	0.000240797	0.00175325	2.26667	0	hsa-miR-223-3p, hsa-miR-23b-3p, hsa-miR-200a-5p, hsa-let-7f-5p, hsa-miR-145-5p, hsa-miR-155-5p, hsa-miR-199a-3p, hsa-miR-145-3p, hsa-let-7g-5p, hsa-miR-200b-3p, hsa-miR-200c-3p, hsa-miR-1-3p, hsa-miR-27b-3p, hsa-miR-429, hsa-miR-203a-3p, hsa-miR-200a-3p, hsa-miR-142-3p
Nuclear signaling by ERBB4	R-HSA-1251985	12	35	91	784	0.000256368	0.00185167	2.95385	0	hsa-miR-223-3p, hsa-miR-23b-3p, hsa-miR-145-5p, hsa-miR-155-5p, hsa-miR-199a-3p, hsa-miR-143-3p, hsa-miR-200b-3p, hsa-miR-200c-3p, hsa-miR-1-3p, hsa-miR-203a-3p, hsa-miR-200a-3p, hsa-miR-142-3p
SARS-CoV-1-host interactions	R-HSA-9692914	16	35	152	784	0.000257098	0.00185167	2.35789	0	hsa-miR-223-3p, hsa-miR-149-5p, hsa-miR-145-5p, hsa-miR-155-5p, hsa-miR-199a-3p, hsa-miR-145-3p, hsa-let-7g-5p, hsa-miR-200b-3p, hsa-miR-200c-3p, hsa-miR-142-5p, hsa-miR-1-3p, hsa-miR-27b-3p, hsa-miR-429, hsa-miR-203a-3p, hsa-miR-200a-3p, hsa-miR-324-5p
Formation of axial mesoderm	R-HSA-9796292	12	35	91	784	0.000256368	0.00185167	2.95385	0	hsa-miR-200a-5p, hsa-miR-145-5p, hsa-miR-155-5p, hsa-miR-199a-3p, hsa-miR-1290, hsa-miR-145-3p, hsa-let-7g-5p, hsa-miR-200b-3p, hsa-miR-142-5p, hsa-miR-27b-3p, hsa-miR-200a-3p, hsa-miR-142-3p
PLC beta mediated events	R-HSA-112043	10	35	65	784	0.000268151	0.00192432	3.44615	0	hsa-miR-23b-3p, hsa-miR-155-5p, hsa-miR-199a-3p, hsa-miR-1290, hsa-miR-200b-3p, hsa-miR-1-3p, hsa-miR-1246, hsa-miR-27b-3p, hsa-miR-203a-3p, hsa-miR-142-3p
Signaling by PTK6	R-HSA-8848021	22	35	263	784	0.000270319	0.00192602	1.87376	0	hsa-miR-223-3p, hsa-let-7f-5p, hsa-miR-145-5p, hsa-miR-155-5p, hsa-miR-98-5p, hsa-miR-199a-3p, hsa-miR-143-3p, hsa-miR-145-3p, hsa-let-7g-5p, hsa-miR-200b-3p, hsa-miR-200c-3p, hsa-miR-142-5p, hsa-miR-1-3p, hsa-miR-27b-3p, hsa-miR-429, hsa-miR-203a-3p, hsa-miR-200a-3p, hsa-miR-151a-3p, hsa-miR-324-5p, hsa-miR-142-3p, hsa-miR-148b-3p, hsa-miR-223-5p
Signaling by Non-Receptor Tyrosine Kinases	R-HSA-9006927	22	35	263	784	0.000270319	0.00192602	1.87376	0	hsa-miR-223-3p, hsa-let-7f-5p, hsa-miR-145-5p, hsa-miR-155-5p, hsa-miR-98-5p, hsa-miR-199a-3p, hsa-miR-143-3p, hsa-miR-145-3p, hsa-let-7g-5p, hsa-miR-200b-3p, hsa-miR-200c-3p, hsa-miR-142-5p, hsa-miR-1-3p, hsa-miR-27b-3p, hsa-miR-429, hsa-miR-203a-3p, hsa-miR-200a-3p, hsa-miR-151a-3p, hsa-miR-324-5p, hsa-miR-142-3p, hsa-miR-148b-3p, hsa-miR-223-5p
Interferon alpha/beta signaling	R-HSA-909733	11	35	78	784	0.000273743	0.00193658	3.15897	0	hsa-miR-223-3p, hsa-let-7f-5p, hsa-miR-145-5p, hsa-miR-155-5p, hsa-miR-505-3p, hsa-miR-142-5p, hsa-miR-1-3p, hsa-miR-203a-3p, hsa-miR-324-5p, hsa-let-7i-5p, hsa-miR-148b-3p
FRS-mediated FGFR3 signaling	R-HSA-5654706	11	35	78	784	0.000273743	0.00193658	3.15897	0	hsa-miR-145-5p, hsa-miR-155-5p, hsa-miR-98-5p, hsa-miR-143-3p, hsa-miR-505-3p, hsa-let-7g-5p, hsa-miR-200c-3p, hsa-miR-1-3p, hsa-miR-203a-3p, hsa-miR-200a-3p, hsa-miR-148b-3p
Cellular response to heat stress	R-HSA-3371556	14	35	121	784	0.000276861	0.00195173	2.59174	0	hsa-miR-223-3p, hsa-miR-23b-3p, hsa-miR-145-5p, hsa-miR-155-5p, hsa-miR-199a-3p, hsa-miR-143-3p, hsa-miR-200c-3p, hsa-miR-142-5p, hsa-miR-1-3p, hsa-miR-1246, hsa-miR-429, hsa-miR-203a-3p, hsa-miR-142-3p, hsa-miR-148b-3p
EPH-ephrin mediated repulsion of cells	R-HSA-3928665	12	35	92	784	0.000286031	0.00200222	2.92174	0	hsa-miR-149-5p, hsa-miR-23b-3p, hsa-miR-145-5p, hsa-miR-155-5p, hsa-miR-143-3p, hsa-miR-200b-3p, hsa-miR-200c-3p, hsa-miR-142-5p, hsa-miR-27b-3p, hsa-miR-203a-3p, hsa-miR-200a-3p, hsa-miR-142-3p
Interleukin-6 family signaling	R-HSA-6783589	12	35	92	784	0.000286031	0.00200222	2.92174	0	hsa-miR-223-3p, hsa-miR-149-5p, hsa-let-7f-5p, hsa-miR-145-5p, hsa-miR-155-5p, hsa-miR-98-5p, hsa-miR-199a-3p, hsa-miR-505-3p, hsa-miR-142-5p, hsa-miR-1-3p, hsa-miR-203a-3p, hsa-miR-324-5p
NF-kB activation through FADD/RIP-1 pathway mediated by caspase-8 and -10	R-HSA-933543	7	35	32	784	0.000287249	0.00200371	4.9	0	hsa-miR-223-3p, hsa-miR-149-5p, hsa-miR-23b-3p, hsa-miR-155-5p, hsa-miR-98-5p, hsa-miR-200b-3p, hsa-miR-200c-3p
RHOBTB2 GTPase cycle	R-HSA-9013418	5	35	15	784	0.000288641	0.00200641	7.46667	0	hsa-miR-145-5p, hsa-miR-155-5p, hsa-miR-143-3p, hsa-miR-1-3p, hsa-miR-148b-3p
Azathioprine ADME	R-HSA-9748787	6	35	23	784	0.000297645	0.00206181	5.84348	0	hsa-miR-155-5p, hsa-miR-200b-3p, hsa-miR-200c-3p, hsa-miR-142-5p, hsa-miR-27b-3p, hsa-miR-142-3p
SOS-mediated signalling	R-HSA-112412	10	35	66	784	0.000306286	0.00210683	3.39394	0	hsa-miR-145-5p, hsa-miR-155-5p, hsa-miR-98-5p, hsa-miR-143-3p, hsa-let-7g-5p, hsa-miR-200c-3p, hsa-miR-1-3p, hsa-miR-203a-3p, hsa-miR-200a-3p, hsa-miR-148b-3p
RHOB GTPase cycle	R-HSA-9013026	11	35	79	784	0.000308368	0.00210683	3.11899	0	hsa-miR-223-3p, hsa-miR-145-5p, hsa-miR-155-5p, hsa-miR-505-3p, hsa-miR-200b-3p, hsa-miR-200c-3p, hsa-miR-429, hsa-miR-203a-3p, hsa-miR-200a-3p, hsa-miR-142-3p, hsa-miR-148b-3p
Binding of TCF/LEF:CTNNB1 to target gene promoters	R-HSA-4411364	11	35	79	784	0.000308368	0.00210683	3.11899	0	hsa-miR-200a-5p, hsa-miR-145-5p, hsa-miR-155-5p, hsa-miR-98-5p, hsa-let-7g-5p, hsa-miR-200b-3p, hsa-miR-200c-3p, hsa-miR-1246, hsa-miR-429, hsa-miR-200a-3p, hsa-miR-142-3p
Regulation of signaling by CBL	R-HSA-912631	10	35	66	784	0.000306286	0.00210683	3.39394	0	hsa-miR-145-5p, hsa-miR-155-5p, hsa-miR-98-5p, hsa-miR-200b-3p, hsa-miR-200c-3p, hsa-miR-1-3p, hsa-miR-429, hsa-miR-203a-3p, hsa-miR-200a-3p, hsa-miR-148b-3p
Transcription from mitochondrial promoters	R-HSA-75944	3	35	4	784	0.000317162	0.00214734	16.8	0	hsa-miR-155-5p, hsa-miR-199a-3p, hsa-miR-200a-3p
Mitochondrial transcription initiation	R-HSA-163282	3	35	4	784	0.000317162	0.00214734	16.8	0	hsa-miR-155-5p, hsa-miR-199a-3p, hsa-miR-200a-3p
Metabolism of carbohydrates	R-HSA-71387	12	35	93	784	0.000318603	0.00214734	2.89032	0	hsa-miR-149-5p, hsa-miR-23b-3p, hsa-miR-145-5p, hsa-miR-98-5p, hsa-miR-199a-3p, hsa-miR-143-3p, hsa-miR-505-3p, hsa-miR-199b-3p, hsa-miR-1271-5p, hsa-miR-1-3p, hsa-miR-27b-3p, hsa-miR-148b-3p
CLEC7A (Dectin-1) signaling	R-HSA-5607764	12	35	93	784	0.000318603	0.00214734	2.89032	0	hsa-miR-223-3p, hsa-miR-23b-3p, hsa-miR-145-5p, hsa-miR-155-5p, hsa-miR-98-5p, hsa-miR-143-3p, hsa-miR-505-3p, hsa-miR-200b-3p, hsa-miR-200c-3p, hsa-miR-1-3p, hsa-miR-203a-3p, hsa-miR-142-3p
PI5P, PP2A and IER3 Regulate PI3K/AKT Signaling	R-HSA-6811558	21	35	246	784	0.000328109	0.00220396	1.9122	0	hsa-miR-149-5p, hsa-miR-23b-3p, hsa-miR-145-5p, hsa-miR-155-5p, hsa-miR-199a-3p, hsa-miR-143-3p, hsa-miR-505-3p, hsa-let-7g-5p, hsa-miR-200b-3p, hsa-miR-200c-3p, hsa-miR-142-5p, hsa-miR-1-3p, hsa-miR-27b-3p, hsa-miR-429, hsa-miR-203a-3p, hsa-miR-200a-3p, hsa-miR-151a-3p, hsa-miR-142-3p, hsa-let-7i-5p, hsa-miR-148b-3p, hsa-miR-223-5p
Estrogen-dependent nuclear events downstream of ESR-membrane signaling	R-HSA-9634638	19	35	208	784	0.000333464	0.00223242	2.04615	0	hsa-miR-223-3p, hsa-let-7f-5p, hsa-miR-145-5p, hsa-miR-155-5p, hsa-miR-98-5p, hsa-miR-199a-3p, hsa-miR-143-3p, hsa-miR-505-3p, hsa-miR-1290, hsa-miR-145-3p, hsa-let-7g-5p, hsa-miR-200b-3p, hsa-miR-200c-3p, hsa-miR-1-3p, hsa-miR-27b-3p, hsa-miR-429, hsa-miR-203a-3p, hsa-miR-200a-3p, hsa-miR-223-5p
Nuclear Events (kinase and transcription factor activation)	R-HSA-198725	13	35	108	784	0.000337116	0.00224932	2.6963	0	hsa-miR-223-3p, hsa-miR-155-5p, hsa-miR-199a-3p, hsa-miR-143-3p, hsa-miR-1290, hsa-miR-200b-3p, hsa-miR-1-3p, hsa-miR-27b-3p, hsa-miR-203a-3p, hsa-miR-200a-3p, hsa-miR-338-5p, hsa-miR-142-3p, hsa-let-7i-5p
MAPK family signaling cascades	R-HSA-5683057	24	35	309	784	0.000344702	0.00229227	1.73981	0	hsa-miR-223-3p, hsa-miR-149-5p, hsa-miR-23b-3p, hsa-let-7f-5p, hsa-miR-145-5p, hsa-miR-155-5p, hsa-miR-98-5p, hsa-miR-199a-3p, hsa-miR-143-3p, hsa-miR-505-3p, hsa-let-7g-5p, hsa-miR-200b-3p, hsa-miR-200c-3p, hsa-miR-142-5p, hsa-miR-1-3p, hsa-miR-1246, hsa-miR-27b-3p, hsa-miR-429, hsa-miR-203a-3p, hsa-miR-200a-3p, hsa-miR-142-3p, hsa-let-7i-5p, hsa-miR-148b-3p, hsa-miR-223-5p
NOTCH3 Intracellular Domain Regulates Transcription	R-HSA-9013508	10	35	67	784	0.000348904	0.0023125	3.34328	0	hsa-miR-223-3p, hsa-miR-23b-3p, hsa-miR-145-5p, hsa-miR-155-5p, hsa-miR-145-3p, hsa-miR-200b-3p, hsa-miR-200c-3p, hsa-miR-1-3p, hsa-miR-27b-3p, hsa-miR-203a-3p
XBP1(S) activates chaperone genes	R-HSA-381038	7	35	33	784	0.000352924	0.0023314	4.75152	0	hsa-miR-200b-3p, hsa-miR-200c-3p, hsa-miR-1-3p, hsa-miR-27b-3p, hsa-miR-429, hsa-miR-203a-3p, hsa-miR-200a-3p
Calcineurin activates NFAT	R-HSA-2025928	4	35	9	784	0.000359359	0.00235829	9.95556	0	hsa-miR-23b-3p, hsa-miR-145-5p, hsa-miR-143-3p, hsa-miR-1-3p
Transferrin endocytosis and recycling	R-HSA-917977	4	35	9	784	0.000359359	0.00235829	9.95556	0	hsa-miR-200b-3p, hsa-miR-200c-3p, hsa-miR-1-3p, hsa-miR-200a-3p
Formation of the anterior neural plate	R-HSA-9823739	9	35	55	784	0.000362151	0.00236882	3.66545	0	hsa-miR-223-3p, hsa-miR-145-5p, hsa-miR-155-5p, hsa-miR-200b-3p, hsa-miR-200c-3p, hsa-miR-429, hsa-miR-203a-3p, hsa-miR-200a-3p, hsa-miR-450b-5p
CD28 dependent Vav1 pathway	R-HSA-389359	8	35	44	784	0.000388376	0.00252744	4.07273	0	hsa-miR-145-5p, hsa-miR-155-5p, hsa-miR-98-5p, hsa-miR-200b-3p, hsa-miR-200c-3p, hsa-miR-142-5p, hsa-miR-200a-3p, hsa-miR-142-3p
Syndecan interactions	R-HSA-3000170	11	35	81	784	0.000388934	0.00252744	3.04198	0	hsa-miR-145-5p, hsa-miR-98-5p, hsa-miR-143-3p, hsa-let-7g-5p, hsa-miR-200b-3p, hsa-miR-200c-3p, hsa-miR-142-5p, hsa-miR-1-3p, hsa-miR-27b-3p, hsa-miR-203a-3p, hsa-miR-142-3p
EGFR Transactivation by Gastrin	R-HSA-2179392	12	35	95	784	0.000393412	0.00254824	2.82947	0	hsa-miR-145-5p, hsa-miR-155-5p, hsa-miR-98-5p, hsa-miR-143-3p, hsa-let-7g-5p, hsa-miR-200b-3p, hsa-miR-200c-3p, hsa-miR-1-3p, hsa-miR-27b-3p, hsa-miR-200a-3p, hsa-miR-142-3p, hsa-miR-148b-3p
Clathrin-mediated endocytosis	R-HSA-8856828	14	35	125	784	0.000398677	0.00255743	2.5088	0	hsa-miR-223-3p, hsa-let-7f-5p, hsa-miR-145-5p, hsa-miR-155-5p, hsa-miR-98-5p, hsa-miR-505-3p, hsa-miR-145-3p, hsa-miR-200b-3p, hsa-miR-200c-3p, hsa-miR-1246, hsa-miR-27b-3p, hsa-miR-200a-3p, hsa-let-7i-5p, hsa-miR-223-5p
Activated NTRK2 signals through FRS2 and FRS3	R-HSA-9028731	10	35	68	784	0.000396419	0.00255743	3.29412	0	hsa-miR-145-5p, hsa-miR-155-5p, hsa-miR-98-5p, hsa-miR-143-3p, hsa-miR-505-3p, hsa-let-7g-5p, hsa-miR-200c-3p, hsa-miR-1-3p, hsa-miR-200a-3p, hsa-miR-148b-3p
Signaling by ERBB2 ECD mutants	R-HSA-9665348	14	35	125	784	0.000398677	0.00255743	2.5088	0	hsa-miR-145-5p, hsa-miR-155-5p, hsa-miR-98-5p, hsa-miR-143-3p, hsa-let-7g-5p, hsa-miR-200b-3p, hsa-miR-200c-3p, hsa-miR-1-3p, hsa-miR-27b-3p, hsa-miR-429, hsa-miR-203a-3p, hsa-miR-200a-3p, hsa-miR-148b-3p, hsa-miR-223-5p
Defective CFTR causes cystic fibrosis	R-HSA-5678895	5	35	16	784	0.000406354	0.00259002	7	0	hsa-miR-223-3p, hsa-miR-145-5p, hsa-miR-155-5p, hsa-miR-505-3p, hsa-miR-1246
Nef and signal transduction	R-HSA-164944	5	35	16	784	0.000406354	0.00259002	7	0	hsa-miR-155-5p, hsa-miR-200b-3p, hsa-miR-200c-3p, hsa-miR-142-5p, hsa-miR-142-3p
Constitutive Signaling by Aberrant PI3K in Cancer	R-HSA-2219530	19	35	211	784	0.000410158	0.00259767	2.01706	0	hsa-miR-149-5p, hsa-miR-23b-3p, hsa-miR-145-5p, hsa-miR-155-5p, hsa-miR-199a-3p, hsa-miR-505-3p, hsa-let-7g-5p, hsa-miR-200b-3p, hsa-miR-200c-3p, hsa-miR-142-5p, hsa-miR-1-3p, hsa-miR-27b-3p, hsa-miR-203a-3p, hsa-miR-200a-3p, hsa-miR-151a-3p, hsa-miR-142-3p, hsa-let-7i-5p, hsa-miR-148b-3p, hsa-miR-223-5p
SARS-CoV-2 activates/modulates innate and adaptive immune responses	R-HSA-9705671	13	35	110	784	0.000408951	0.00259767	2.64727	0	hsa-miR-223-3p, hsa-miR-149-5p, hsa-miR-23b-3p, hsa-miR-145-5p, hsa-miR-155-5p, hsa-miR-98-5p, hsa-miR-143-3p, hsa-miR-505-3p, hsa-miR-200b-3p, hsa-miR-200c-3p, hsa-miR-203a-3p, hsa-miR-142-3p, hsa-miR-148b-3p
Platelet degranulation	R-HSA-114608	17	35	175	784	0.00041248	0.0026041	2.176	0	hsa-miR-145-5p, hsa-miR-155-5p, hsa-miR-98-5p, hsa-miR-199a-3p, hsa-miR-143-3p, hsa-let-7g-5p, hsa-miR-200b-3p, hsa-miR-200c-3p, hsa-miR-142-5p, hsa-miR-1-3p, hsa-miR-27b-3p, hsa-miR-429, hsa-miR-203a-3p, hsa-miR-200a-3p, hsa-miR-324-5p, hsa-let-7i-5p, hsa-miR-223-5p
Selective autophagy	R-HSA-9663891	11	35	82	784	0.000435514	0.00273266	3.00488	0	hsa-miR-223-3p, hsa-miR-23b-3p, hsa-miR-145-5p, hsa-miR-155-5p, hsa-miR-200b-3p, hsa-miR-200c-3p, hsa-miR-142-5p, hsa-miR-1246, hsa-miR-27b-3p, hsa-miR-203a-3p, hsa-miR-148b-3p
p75 NTR receptor-mediated signalling	R-HSA-193704	14	35	126	784	0.000435582	0.00273266	2.48889	0	hsa-miR-223-3p, hsa-miR-149-5p, hsa-miR-145-5p, hsa-miR-155-5p, hsa-miR-98-5p, hsa-miR-199a-3p, hsa-miR-505-3p, hsa-let-7g-5p, hsa-miR-200b-3p, hsa-miR-200c-3p, hsa-miR-142-5p, hsa-miR-27b-3p, hsa-miR-203a-3p, hsa-miR-142-3p
Activation of gene expression by SREBF (SREBP)	R-HSA-2426168	10	35	69	784	0.000449269	0.00280969	3.24638	0	hsa-miR-223-3p, hsa-miR-149-5p, hsa-miR-145-5p, hsa-miR-155-5p, hsa-miR-199a-3p, hsa-miR-200b-3p, hsa-miR-200c-3p, hsa-miR-1-3p, hsa-miR-429, hsa-miR-324-5p
GPCR downstream signalling	R-HSA-388396	23	35	293	784	0.000476675	0.00297177	1.75836	0	hsa-miR-223-3p, hsa-miR-149-5p, hsa-miR-23b-3p, hsa-let-7f-5p, hsa-miR-145-5p, hsa-miR-155-5p, hsa-miR-98-5p, hsa-miR-199a-3p, hsa-miR-143-3p, hsa-miR-505-3p, hsa-miR-1290, hsa-let-7g-5p, hsa-miR-200b-3p, hsa-miR-200c-3p, hsa-miR-1-3p, hsa-miR-1246, hsa-miR-27b-3p, hsa-miR-429, hsa-miR-203a-3p, hsa-miR-200a-3p, hsa-miR-338-5p, hsa-miR-142-3p, hsa-miR-148b-3p
IRS-related events triggered by IGF1R	R-HSA-2428928	17	35	177	784	0.0004782	0.00297199	2.15141	0	hsa-miR-223-3p, hsa-miR-149-5p, hsa-miR-145-5p, hsa-miR-155-5p, hsa-miR-98-5p, hsa-miR-199a-3p, hsa-miR-143-3p, hsa-miR-505-3p, hsa-miR-145-3p, hsa-let-7g-5p, hsa-miR-200c-3p, hsa-miR-1-3p, hsa-miR-203a-3p, hsa-miR-200a-3p, hsa-let-7i-5p, hsa-miR-148b-3p, hsa-miR-223-5p
Activated NTRK3 signals through PI3K	R-HSA-9603381	9	35	57	784	0.000480775	0.00297872	3.53684	0	hsa-miR-23b-3p, hsa-miR-145-5p, hsa-miR-155-5p, hsa-miR-200c-3p, hsa-miR-1-3p, hsa-miR-203a-3p, hsa-miR-151a-3p, hsa-let-7i-5p, hsa-miR-148b-3p
Neddylation	R-HSA-8951664	16	35	160	784	0.000487385	0.00298262	2.24	0	hsa-miR-223-3p, hsa-miR-23b-3p, hsa-let-7f-5p, hsa-miR-145-5p, hsa-miR-155-5p, hsa-miR-505-3p, hsa-miR-200b-3p, hsa-miR-200c-3p, hsa-miR-142-5p, hsa-miR-1-3p, hsa-miR-429, hsa-miR-203a-3p, hsa-miR-200a-3p, hsa-miR-324-5p, hsa-let-7i-5p, hsa-miR-223-5p
Insulin receptor signalling cascade	R-HSA-74751	16	35	160	784	0.000487385	0.00298262	2.24	0	hsa-miR-149-5p, hsa-miR-145-5p, hsa-miR-155-5p, hsa-miR-98-5p, hsa-miR-199a-3p, hsa-miR-143-3p, hsa-miR-505-3p, hsa-let-7g-5p, hsa-miR-200b-3p, hsa-miR-200c-3p, hsa-miR-1-3p, hsa-miR-27b-3p, hsa-miR-429, hsa-miR-203a-3p, hsa-miR-200a-3p, hsa-miR-148b-3p
Regulation of NFE2L2 gene expression	R-HSA-9818749	11	35	83	784	0.00048675	0.00298262	2.96867	0	hsa-miR-23b-3p, hsa-miR-145-5p, hsa-miR-155-5p, hsa-miR-98-5p, hsa-miR-145-3p, hsa-let-7g-5p, hsa-miR-200b-3p, hsa-miR-200c-3p, hsa-miR-142-5p, hsa-miR-27b-3p, hsa-miR-429
Metabolism	R-HSA-1430728	27	35	384	784	0.000483943	0.00298262	1.575	0	hsa-miR-223-3p, hsa-miR-149-5p, hsa-miR-23b-3p, hsa-miR-200a-5p, hsa-let-7f-5p, hsa-miR-145-5p, hsa-miR-155-5p, hsa-miR-98-5p, hsa-miR-199a-3p, hsa-miR-143-3p, hsa-miR-505-3p, hsa-miR-145-3p, hsa-miR-199b-3p, hsa-miR-1271-5p, hsa-miR-200b-3p, hsa-miR-200c-3p, hsa-miR-142-5p, hsa-miR-1-3p, hsa-miR-1246, hsa-miR-27b-3p, hsa-miR-429, hsa-miR-203a-3p, hsa-miR-200a-3p, hsa-miR-338-5p, hsa-miR-324-5p, …
Receptor-type tyrosine-protein phosphatases	R-HSA-388844	6	35	25	784	0.000489135	0.00298417	5.376	0	hsa-miR-200b-3p, hsa-miR-200c-3p, hsa-miR-429, hsa-miR-200a-3p, hsa-miR-151a-3p, hsa-let-7i-5p
Cargo recognition for clathrin-mediated endocytosis	R-HSA-8856825	13	35	112	784	0.000493639	0.00299334	2.6	0	hsa-miR-223-3p, hsa-let-7f-5p, hsa-miR-145-5p, hsa-miR-155-5p, hsa-miR-98-5p, hsa-miR-505-3p, hsa-miR-200b-3p, hsa-miR-200c-3p, hsa-miR-1246, hsa-miR-27b-3p, hsa-miR-200a-3p, hsa-let-7i-5p, hsa-miR-223-5p
RHO GTPases Activate Formins	R-HSA-5663220	13	35	112	784	0.000493639	0.00299334	2.6	0	hsa-miR-223-3p, hsa-miR-23b-3p, hsa-miR-145-5p, hsa-miR-155-5p, hsa-miR-143-3p, hsa-miR-200b-3p, hsa-miR-200c-3p, hsa-miR-142-5p, hsa-miR-1-3p, hsa-miR-203a-3p, hsa-miR-200a-3p, hsa-miR-142-3p, hsa-let-7i-5p
G-protein mediated events	R-HSA-112040	10	35	70	784	0.000507922	0.00306134	3.2	0	hsa-miR-23b-3p, hsa-miR-155-5p, hsa-miR-199a-3p, hsa-miR-1290, hsa-miR-200b-3p, hsa-miR-1-3p, hsa-miR-1246, hsa-miR-27b-3p, hsa-miR-203a-3p, hsa-miR-142-3p
TNFR1-induced NF-kappa-B signaling pathway	R-HSA-5357956	10	35	70	784	0.000507922	0.00306134	3.2	0	hsa-miR-223-3p, hsa-miR-23b-3p, hsa-miR-155-5p, hsa-miR-98-5p, hsa-miR-143-3p, hsa-miR-200b-3p, hsa-miR-200c-3p, hsa-miR-429, hsa-miR-203a-3p, hsa-miR-142-3p
DDX58/IFIH1-mediated induction of interferon-alpha/beta	R-HSA-168928	14	35	128	784	0.000518381	0.00310562	2.45	0	hsa-miR-223-3p, hsa-miR-149-5p, hsa-miR-23b-3p, hsa-miR-145-5p, hsa-miR-155-5p, hsa-miR-98-5p, hsa-miR-143-3p, hsa-miR-574-5p, hsa-miR-200b-3p, hsa-miR-200c-3p, hsa-miR-203a-3p, hsa-miR-200a-3p, hsa-miR-142-3p, hsa-miR-148b-3p
Formation of definitive endoderm	R-HSA-9823730	14	35	128	784	0.000518381	0.00310562	2.45	0	hsa-miR-200a-5p, hsa-miR-145-5p, hsa-miR-155-5p, hsa-miR-199a-3p, hsa-miR-145-3p, hsa-let-7g-5p, hsa-miR-200b-3p, hsa-miR-200c-3p, hsa-miR-142-5p, hsa-miR-1-3p, hsa-miR-27b-3p, hsa-miR-203a-3p, hsa-miR-200a-3p, hsa-miR-142-3p
Signaling by RAS GTPase mutants	R-HSA-9753512	8	35	46	784	0.000536076	0.00318295	3.89565	0	hsa-miR-145-5p, hsa-miR-155-5p, hsa-miR-98-5p, hsa-miR-143-3p, hsa-let-7g-5p, hsa-miR-200c-3p, hsa-miR-1-3p, hsa-miR-148b-3p
RAS GTPase cycle mutants	R-HSA-9649913	8	35	46	784	0.000536076	0.00318295	3.89565	0	hsa-miR-145-5p, hsa-miR-155-5p, hsa-miR-98-5p, hsa-miR-143-3p, hsa-let-7g-5p, hsa-miR-200c-3p, hsa-miR-1-3p, hsa-miR-148b-3p
Signaling by RAS GAP mutants	R-HSA-9753510	8	35	46	784	0.000536076	0.00318295	3.89565	0	hsa-miR-145-5p, hsa-miR-155-5p, hsa-miR-98-5p, hsa-miR-143-3p, hsa-let-7g-5p, hsa-miR-200c-3p, hsa-miR-1-3p, hsa-miR-148b-3p
Platelet Aggregation (Plug Formation)	R-HSA-76009	13	35	113	784	0.000541373	0.00320486	2.57699	0	hsa-miR-23b-3p, hsa-let-7f-5p, hsa-miR-98-5p, hsa-miR-199a-3p, hsa-miR-143-3p, hsa-let-7g-5p, hsa-miR-200b-3p, hsa-miR-200c-3p, hsa-miR-1-3p, hsa-miR-27b-3p, hsa-miR-429, hsa-miR-203a-3p, hsa-miR-200a-3p
PIP3 activates AKT signaling	R-HSA-1257604	28	35	411	784	0.0005446	0.00321443	1.52603	0	hsa-miR-223-3p, hsa-miR-149-5p, hsa-miR-23b-3p, hsa-miR-200a-5p, hsa-let-7f-5p, hsa-miR-145-5p, hsa-miR-155-5p, hsa-miR-98-5p, hsa-miR-199a-3p, hsa-miR-143-3p, hsa-miR-505-3p, hsa-miR-1290, hsa-let-7g-5p, hsa-miR-200b-3p, hsa-miR-200c-3p, hsa-miR-142-5p, hsa-miR-1-3p, hsa-miR-1246, hsa-miR-27b-3p, hsa-miR-429, hsa-miR-203a-3p, hsa-miR-200a-3p, hsa-miR-151a-3p, hsa-miR-338-5p, hsa-miR-142-3p, hsa-…
Toll Like Receptor 10 (TLR10) Cascade	R-HSA-168142	18	35	197	784	0.000555553	0.00325023	2.0467	0	hsa-miR-223-3p, hsa-miR-149-5p, hsa-miR-23b-3p, hsa-miR-145-5p, hsa-miR-155-5p, hsa-miR-98-5p, hsa-miR-199a-3p, hsa-miR-143-3p, hsa-miR-1290, hsa-miR-574-5p, hsa-miR-1180-3p, hsa-miR-200b-3p, hsa-miR-200c-3p, hsa-miR-1-3p, hsa-miR-27b-3p, hsa-miR-203a-3p, hsa-miR-200a-3p, hsa-miR-142-3p
MyD88 cascade initiated on plasma membrane	R-HSA-975871	18	35	197	784	0.000555553	0.00325023	2.0467	0	hsa-miR-223-3p, hsa-miR-149-5p, hsa-miR-23b-3p, hsa-miR-145-5p, hsa-miR-155-5p, hsa-miR-98-5p, hsa-miR-199a-3p, hsa-miR-143-3p, hsa-miR-1290, hsa-miR-574-5p, hsa-miR-1180-3p, hsa-miR-200b-3p, hsa-miR-200c-3p, hsa-miR-1-3p, hsa-miR-27b-3p, hsa-miR-203a-3p, hsa-miR-200a-3p, hsa-miR-142-3p
Toll Like Receptor 5 (TLR5) Cascade	R-HSA-168176	18	35	197	784	0.000555553	0.00325023	2.0467	0	hsa-miR-223-3p, hsa-miR-149-5p, hsa-miR-23b-3p, hsa-miR-145-5p, hsa-miR-155-5p, hsa-miR-98-5p, hsa-miR-199a-3p, hsa-miR-143-3p, hsa-miR-1290, hsa-miR-574-5p, hsa-miR-1180-3p, hsa-miR-200b-3p, hsa-miR-200c-3p, hsa-miR-1-3p, hsa-miR-27b-3p, hsa-miR-203a-3p, hsa-miR-200a-3p, hsa-miR-142-3p
Signaling by Insulin receptor	R-HSA-74752	16	35	162	784	0.000567653	0.00331131	2.21235	0	hsa-miR-149-5p, hsa-miR-145-5p, hsa-miR-155-5p, hsa-miR-98-5p, hsa-miR-199a-3p, hsa-miR-143-3p, hsa-miR-505-3p, hsa-let-7g-5p, hsa-miR-200b-3p, hsa-miR-200c-3p, hsa-miR-1-3p, hsa-miR-27b-3p, hsa-miR-429, hsa-miR-203a-3p, hsa-miR-200a-3p, hsa-miR-148b-3p
Synthesis of PIPs at the Golgi membrane	R-HSA-1660514	4	35	10	784	0.000579921	0.00335346	8.96	0	hsa-miR-200b-3p, hsa-miR-200c-3p, hsa-miR-429, hsa-miR-200a-3p
Cytokine Signaling in Immune system	R-MMU-1280215	4	35	10	784	0.000579921	0.00335346	8.96	0	hsa-miR-223-3p, hsa-miR-155-5p, hsa-miR-142-5p, hsa-miR-142-3p
Synthesis of PIPs at the late endosome membrane	R-HSA-1660517	4	35	10	784	0.000579921	0.00335346	8.96	0	hsa-miR-200b-3p, hsa-miR-200c-3p, hsa-miR-429, hsa-miR-200a-3p
Intracellular signaling by second messengers	R-HSA-9006925	28	35	413	784	0.000605384	0.00348052	1.51864	0	hsa-miR-223-3p, hsa-miR-149-5p, hsa-miR-23b-3p, hsa-miR-200a-5p, hsa-let-7f-5p, hsa-miR-145-5p, hsa-miR-155-5p, hsa-miR-98-5p, hsa-miR-199a-3p, hsa-miR-143-3p, hsa-miR-505-3p, hsa-miR-1290, hsa-let-7g-5p, hsa-miR-200b-3p, hsa-miR-200c-3p, hsa-miR-142-5p, hsa-miR-1-3p, hsa-miR-1246, hsa-miR-27b-3p, hsa-miR-429, hsa-miR-203a-3p, hsa-miR-200a-3p, hsa-miR-151a-3p, hsa-miR-338-5p, hsa-miR-142-3p, hsa-…
Interleukin-6 signaling	R-HSA-1059683	11	35	85	784	0.000604682	0.00348052	2.89882	0	hsa-miR-223-3p, hsa-miR-149-5p, hsa-let-7f-5p, hsa-miR-145-5p, hsa-miR-155-5p, hsa-miR-98-5p, hsa-miR-199a-3p, hsa-miR-505-3p, hsa-miR-142-5p, hsa-miR-203a-3p, hsa-miR-324-5p
Cellular responses to stress	R-HSA-2262752	29	35	439	784	0.000609648	0.00348495	1.47973	0	hsa-miR-223-3p, hsa-miR-149-5p, hsa-miR-23b-3p, hsa-let-7f-5p, hsa-miR-145-5p, hsa-miR-155-5p, hsa-miR-98-5p, hsa-miR-199a-3p, hsa-miR-143-3p, hsa-miR-505-3p, hsa-miR-1290, hsa-miR-145-3p, hsa-let-7g-5p, hsa-miR-200b-3p, hsa-miR-200c-3p, hsa-miR-142-5p, hsa-miR-1-3p, hsa-miR-1246, hsa-miR-27b-3p, hsa-miR-429, hsa-miR-203a-3p, hsa-miR-200a-3p, hsa-miR-151a-3p, hsa-miR-338-5p, hsa-miR-324-5p, hsa-m…
Cellular responses to stimuli	R-HSA-8953897	29	35	439	784	0.000609648	0.00348495	1.47973	0	hsa-miR-223-3p, hsa-miR-149-5p, hsa-miR-23b-3p, hsa-let-7f-5p, hsa-miR-145-5p, hsa-miR-155-5p, hsa-miR-98-5p, hsa-miR-199a-3p, hsa-miR-143-3p, hsa-miR-505-3p, hsa-miR-1290, hsa-miR-145-3p, hsa-let-7g-5p, hsa-miR-200b-3p, hsa-miR-200c-3p, hsa-miR-142-5p, hsa-miR-1-3p, hsa-miR-1246, hsa-miR-27b-3p, hsa-miR-429, hsa-miR-203a-3p, hsa-miR-200a-3p, hsa-miR-151a-3p, hsa-miR-338-5p, hsa-miR-324-5p, hsa-m…
VEGFR2 mediated cell proliferation	R-HSA-5218921	14	35	130	784	0.000614492	0.00350261	2.41231	0	hsa-miR-23b-3p, hsa-miR-145-5p, hsa-miR-155-5p, hsa-miR-98-5p, hsa-miR-199a-3p, hsa-miR-143-3p, hsa-let-7g-5p, hsa-miR-200b-3p, hsa-miR-200c-3p, hsa-miR-1-3p, hsa-miR-429, hsa-miR-203a-3p, hsa-miR-142-3p, hsa-miR-148b-3p
IkBA variant leads to EDA-ID	R-HSA-5603029	7	35	36	784	0.000625479	0.00354498	4.35556	0	hsa-miR-223-3p, hsa-miR-23b-3p, hsa-miR-155-5p, hsa-miR-98-5p, hsa-miR-143-3p, hsa-miR-200b-3p, hsa-miR-200c-3p
Retinoid metabolism and transport	R-HSA-975634	7	35	36	784	0.000625479	0.00354498	4.35556	0	hsa-miR-149-5p, hsa-miR-145-5p, hsa-miR-199a-3p, hsa-miR-143-3p, hsa-miR-1271-5p, hsa-miR-27b-3p, hsa-miR-338-5p
Signaling by ERBB2	R-HSA-1227986	17	35	181	784	0.000637894	0.00359607	2.10387	0	hsa-miR-23b-3p, hsa-miR-145-5p, hsa-miR-155-5p, hsa-miR-98-5p, hsa-miR-199a-3p, hsa-miR-143-3p, hsa-let-7g-5p, hsa-miR-200b-3p, hsa-miR-200c-3p, hsa-miR-1-3p, hsa-miR-27b-3p, hsa-miR-429, hsa-miR-203a-3p, hsa-miR-200a-3p, hsa-miR-142-3p, hsa-miR-148b-3p, hsa-miR-223-5p
Extra-nuclear estrogen signaling	R-HSA-9009391	22	35	277	784	0.0006381	0.00359607	1.77906	0	hsa-miR-223-3p, hsa-miR-149-5p, hsa-miR-23b-3p, hsa-let-7f-5p, hsa-miR-145-5p, hsa-miR-155-5p, hsa-miR-98-5p, hsa-miR-199a-3p, hsa-miR-143-3p, hsa-miR-505-3p, hsa-miR-1290, hsa-miR-145-3p, hsa-let-7g-5p, hsa-miR-200b-3p, hsa-miR-200c-3p, hsa-miR-1-3p, hsa-miR-27b-3p, hsa-miR-429, hsa-miR-203a-3p, hsa-miR-200a-3p, hsa-miR-148b-3p, hsa-miR-223-5p
Sema4D induced cell migration and growth-cone collapse	R-HSA-416572	10	35	72	784	0.000644643	0.00361254	3.11111	0	hsa-miR-223-3p, hsa-let-7f-5p, hsa-miR-145-5p, hsa-miR-155-5p, hsa-miR-143-3p, hsa-miR-200b-3p, hsa-miR-200c-3p, hsa-miR-200a-3p, hsa-miR-142-3p, hsa-miR-148b-3p
SUMOylation of DNA methylation proteins	R-HSA-4655427	10	35	72	784	0.000644643	0.00361254	3.11111	0	hsa-miR-145-5p, hsa-miR-155-5p, hsa-miR-143-3p, hsa-let-7g-5p, hsa-miR-200b-3p, hsa-miR-200c-3p, hsa-miR-429, hsa-miR-203a-3p, hsa-miR-200a-3p, hsa-miR-338-5p
Regulation of HSF1-mediated heat shock response	R-HSA-3371453	12	35	100	784	0.000649251	0.00361803	2.688	0	hsa-miR-223-3p, hsa-miR-23b-3p, hsa-miR-145-5p, hsa-miR-199a-3p, hsa-miR-143-3p, hsa-miR-200c-3p, hsa-miR-142-5p, hsa-miR-1-3p, hsa-miR-1246, hsa-miR-429, hsa-miR-203a-3p, hsa-miR-142-3p
Signaling by GPCR	R-HSA-372790	24	35	320	784	0.000648843	0.00361803	1.68	0	hsa-miR-223-3p, hsa-miR-149-5p, hsa-miR-23b-3p, hsa-let-7f-5p, hsa-miR-145-5p, hsa-miR-155-5p, hsa-miR-98-5p, hsa-miR-199a-3p, hsa-miR-143-3p, hsa-miR-505-3p, hsa-miR-1290, hsa-let-7g-5p, hsa-miR-200b-3p, hsa-miR-200c-3p, hsa-miR-1-3p, hsa-miR-1246, hsa-miR-27b-3p, hsa-miR-429, hsa-miR-203a-3p, hsa-miR-200a-3p, hsa-miR-338-5p, hsa-miR-324-5p, hsa-miR-142-3p, hsa-miR-148b-3p
Signaling by ERBB2 KD Mutants	R-HSA-9664565	14	35	131	784	0.000668075	0.00370225	2.39389	0	hsa-miR-145-5p, hsa-miR-155-5p, hsa-miR-98-5p, hsa-miR-143-3p, hsa-let-7g-5p, hsa-miR-200b-3p, hsa-miR-200c-3p, hsa-miR-1-3p, hsa-miR-27b-3p, hsa-miR-429, hsa-miR-203a-3p, hsa-miR-200a-3p, hsa-miR-148b-3p, hsa-miR-223-5p
Signaling by ERBB2 in Cancer	R-HSA-1227990	14	35	131	784	0.000668075	0.00370225	2.39389	0	hsa-miR-145-5p, hsa-miR-155-5p, hsa-miR-98-5p, hsa-miR-143-3p, hsa-let-7g-5p, hsa-miR-200b-3p, hsa-miR-200c-3p, hsa-miR-1-3p, hsa-miR-27b-3p, hsa-miR-429, hsa-miR-203a-3p, hsa-miR-200a-3p, hsa-miR-148b-3p, hsa-miR-223-5p
EPHB-mediated forward signaling	R-HSA-3928662	11	35	86	784	0.000672178	0.00370441	2.86512	0	hsa-miR-23b-3p, hsa-miR-145-5p, hsa-miR-155-5p, hsa-miR-98-5p, hsa-miR-143-3p, hsa-miR-200b-3p, hsa-miR-200c-3p, hsa-miR-142-5p, hsa-miR-203a-3p, hsa-miR-142-3p, hsa-miR-148b-3p
TRAF6 mediated NF-kB activation	R-HSA-933542	11	35	86	784	0.000672178	0.00370441	2.86512	0	hsa-miR-223-3p, hsa-miR-149-5p, hsa-miR-23b-3p, hsa-miR-155-5p, hsa-miR-98-5p, hsa-miR-143-3p, hsa-miR-574-5p, hsa-miR-200b-3p, hsa-miR-200c-3p, hsa-miR-200a-3p, hsa-miR-142-3p
Negative regulation of the PI3K/AKT network	R-HSA-199418	23	35	299	784	0.0006748	0.00370861	1.72308	0	hsa-miR-223-3p, hsa-miR-149-5p, hsa-miR-23b-3p, hsa-miR-200a-5p, hsa-miR-145-5p, hsa-miR-155-5p, hsa-miR-199a-3p, hsa-miR-143-3p, hsa-miR-505-3p, hsa-let-7g-5p, hsa-miR-200b-3p, hsa-miR-200c-3p, hsa-miR-142-5p, hsa-miR-1-3p, hsa-miR-27b-3p, hsa-miR-429, hsa-miR-203a-3p, hsa-miR-200a-3p, hsa-miR-151a-3p, hsa-miR-142-3p, hsa-let-7i-5p, hsa-miR-148b-3p, hsa-miR-223-5p
G alpha (i) signalling events	R-HSA-418594	16	35	165	784	0.000709748	0.00388996	2.17212	0	hsa-miR-223-3p, hsa-miR-149-5p, hsa-miR-23b-3p, hsa-miR-145-5p, hsa-miR-155-5p, hsa-miR-98-5p, hsa-miR-199a-3p, hsa-miR-1290, hsa-miR-200b-3p, hsa-miR-200c-3p, hsa-miR-1-3p, hsa-miR-1246, hsa-miR-27b-3p, hsa-miR-203a-3p, hsa-miR-338-5p, hsa-miR-142-3p
Negative regulation of FGFR2 signaling	R-HSA-5654727	10	35	73	784	0.000723786	0.00390808	3.06849	0	hsa-miR-23b-3p, hsa-miR-145-5p, hsa-miR-155-5p, hsa-miR-98-5p, hsa-miR-199a-3p, hsa-miR-143-3p, hsa-miR-505-3p, hsa-miR-1-3p, hsa-miR-203a-3p, hsa-miR-200a-3p
Formation of the posterior neural plate	R-HSA-9832991	8	35	48	784	0.000726765	0.00390808	3.73333	0	hsa-miR-145-5p, hsa-miR-155-5p, hsa-miR-200b-3p, hsa-miR-200c-3p, hsa-miR-429, hsa-miR-203a-3p, hsa-miR-200a-3p, hsa-miR-450b-5p
RHO GTPases Activate WASPs and WAVEs	R-HSA-5663213	10	35	73	784	0.000723786	0.00390808	3.06849	0	hsa-miR-145-5p, hsa-miR-155-5p, hsa-miR-199a-3p, hsa-miR-200b-3p, hsa-miR-200c-3p, hsa-miR-142-5p, hsa-miR-429, hsa-miR-203a-3p, hsa-miR-200a-3p, hsa-miR-142-3p
Unfolded Protein Response (UPR)	R-HSA-381119	10	35	73	784	0.000723786	0.00390808	3.06849	0	hsa-miR-223-3p, hsa-miR-155-5p, hsa-miR-98-5p, hsa-miR-200b-3p, hsa-miR-200c-3p, hsa-miR-1-3p, hsa-miR-27b-3p, hsa-miR-429, hsa-miR-203a-3p, hsa-miR-200a-3p
Apoptosis	R-HSA-109581	22	35	279	784	0.000717262	0.00390808	1.76631	0	hsa-miR-223-3p, hsa-miR-149-5p, hsa-miR-23b-3p, hsa-miR-200a-5p, hsa-miR-145-5p, hsa-miR-155-5p, hsa-miR-98-5p, hsa-miR-199a-3p, hsa-miR-143-3p, hsa-miR-505-3p, hsa-miR-574-5p, hsa-miR-145-3p, hsa-let-7g-5p, hsa-miR-200b-3p, hsa-miR-200c-3p, hsa-miR-1-3p, hsa-miR-429, hsa-miR-203a-3p, hsa-miR-200a-3p, hsa-miR-142-3p, hsa-let-7i-5p, hsa-miR-148b-3p
Activation of RAS in B cells	R-HSA-1169092	8	35	48	784	0.000726765	0.00390808	3.73333	0	hsa-miR-145-5p, hsa-miR-155-5p, hsa-miR-98-5p, hsa-miR-143-3p, hsa-let-7g-5p, hsa-miR-200c-3p, hsa-miR-1-3p, hsa-miR-148b-3p
Frs2-mediated activation	R-HSA-170968	8	35	48	784	0.000726765	0.00390808	3.73333	0	hsa-miR-145-5p, hsa-miR-199a-3p, hsa-miR-143-3p, hsa-miR-200b-3p, hsa-miR-200c-3p, hsa-miR-1-3p, hsa-miR-429, hsa-miR-203a-3p
IKBKG deficiency causes anhidrotic ectodermal dysplasia with immunodeficiency (EDA-ID) (via TLR)	R-HSA-5603027	5	35	18	784	0.000746684	0.00395138	6.22222	0	hsa-miR-223-3p, hsa-miR-23b-3p, hsa-miR-98-5p, hsa-miR-200b-3p, hsa-miR-200c-3p
Mitochondrial biogenesis	R-HSA-1592230	11	35	87	784	0.000745929	0.00395138	2.83218	0	hsa-miR-223-3p, hsa-miR-155-5p, hsa-miR-199a-3p, hsa-miR-505-3p, hsa-miR-1290, hsa-miR-200b-3p, hsa-miR-1-3p, hsa-miR-27b-3p, hsa-miR-203a-3p, hsa-miR-200a-3p, hsa-miR-148b-3p
Immune System	R-MMU-168256	5	35	18	784	0.000746684	0.00395138	6.22222	0	hsa-miR-223-3p, hsa-miR-155-5p, hsa-miR-574-5p, hsa-miR-142-5p, hsa-miR-142-3p
Incretin synthesis, secretion, and inactivation	R-HSA-400508	7	35	37	784	0.000746701	0.00395138	4.23784	0	hsa-miR-223-3p, hsa-miR-200a-5p, hsa-miR-200b-3p, hsa-miR-200c-3p, hsa-miR-1-3p, hsa-miR-200a-3p, hsa-miR-142-3p
DARPP-32 events	R-HSA-180024	5	35	18	784	0.000746684	0.00395138	6.22222	0	hsa-miR-23b-3p, hsa-miR-145-5p, hsa-miR-155-5p, hsa-miR-1-3p, hsa-miR-1246
IKBKB deficiency causes SCID	R-HSA-5602636	5	35	18	784	0.000746684	0.00395138	6.22222	0	hsa-miR-223-3p, hsa-miR-23b-3p, hsa-miR-98-5p, hsa-miR-200b-3p, hsa-miR-200c-3p
Metabolism of nucleotides	R-HSA-15869	6	35	27	784	0.000765779	0.00404161	4.97778	0	hsa-miR-145-5p, hsa-miR-155-5p, hsa-miR-199a-3p, hsa-miR-1-3p, hsa-miR-27b-3p, hsa-miR-203a-3p
Regulation of innate immune responses to cytosolic DNA	R-HSA-3134975	3	35	5	784	0.000768566	0.00404319	13.44	0	hsa-miR-155-5p, hsa-miR-200c-3p, hsa-miR-203a-3p
PPARA activates gene expression	R-HSA-1989781	13	35	117	784	0.000774185	0.00404319	2.48889	0	hsa-miR-223-3p, hsa-miR-149-5p, hsa-miR-145-5p, hsa-miR-155-5p, hsa-miR-98-5p, hsa-miR-199a-3p, hsa-miR-200b-3p, hsa-miR-200c-3p, hsa-miR-1-3p, hsa-miR-27b-3p, hsa-miR-429, hsa-miR-324-5p, hsa-miR-142-3p
Regulation of lipid metabolism by PPARalpha	R-HSA-400206	13	35	117	784	0.000774185	0.00404319	2.48889	0	hsa-miR-223-3p, hsa-miR-149-5p, hsa-miR-145-5p, hsa-miR-155-5p, hsa-miR-98-5p, hsa-miR-199a-3p, hsa-miR-200b-3p, hsa-miR-200c-3p, hsa-miR-1-3p, hsa-miR-27b-3p, hsa-miR-429, hsa-miR-324-5p, hsa-miR-142-3p
Organelle biogenesis and maintenance	R-HSA-1852241	13	35	117	784	0.000774185	0.00404319	2.48889	0	hsa-miR-223-3p, hsa-miR-155-5p, hsa-miR-199a-3p, hsa-miR-505-3p, hsa-miR-1290, hsa-miR-200b-3p, hsa-miR-200c-3p, hsa-miR-1-3p, hsa-miR-27b-3p, hsa-miR-203a-3p, hsa-miR-200a-3p, hsa-miR-324-5p, hsa-miR-148b-3p
Signaling by VEGF	R-HSA-194138	20	35	240	784	0.000776815	0.00404633	1.86667	0	hsa-miR-23b-3p, hsa-miR-200a-5p, hsa-miR-145-5p, hsa-miR-155-5p, hsa-miR-98-5p, hsa-miR-199a-3p, hsa-miR-143-3p, hsa-miR-145-3p, hsa-let-7g-5p, hsa-miR-200b-3p, hsa-miR-200c-3p, hsa-miR-142-5p, hsa-miR-1-3p, hsa-miR-27b-3p, hsa-miR-429, hsa-miR-203a-3p, hsa-miR-200a-3p, hsa-miR-338-5p, hsa-miR-142-3p, hsa-miR-148b-3p
Integrin signaling	R-HSA-354192	12	35	102	784	0.000785511	0.00408097	2.63529	0	hsa-miR-23b-3p, hsa-miR-98-5p, hsa-miR-199a-3p, hsa-miR-143-3p, hsa-let-7g-5p, hsa-miR-200b-3p, hsa-miR-200c-3p, hsa-miR-1-3p, hsa-miR-27b-3p, hsa-miR-429, hsa-miR-203a-3p, hsa-miR-200a-3p
Neutrophil degranulation	R-HSA-6798695	19	35	221	784	0.000791911	0.00410354	1.92579	0	hsa-miR-149-5p, hsa-miR-23b-3p, hsa-miR-145-5p, hsa-miR-155-5p, hsa-miR-98-5p, hsa-miR-199a-3p, hsa-miR-143-3p, hsa-miR-574-5p, hsa-miR-145-3p, hsa-miR-200b-3p, hsa-miR-200c-3p, hsa-miR-142-5p, hsa-miR-1-3p, hsa-miR-27b-3p, hsa-miR-429, hsa-miR-203a-3p, hsa-miR-200a-3p, hsa-miR-142-3p, hsa-miR-148b-3p
SLC-mediated transmembrane transport	R-HSA-425407	10	35	74	784	0.000810885	0.00419097	3.02703	0	hsa-miR-223-3p, hsa-miR-149-5p, hsa-miR-155-5p, hsa-miR-98-5p, hsa-miR-200c-3p, hsa-miR-142-5p, hsa-miR-1-3p, hsa-miR-27b-3p, hsa-miR-148b-3p, hsa-miR-223-5p
NRAGE signals death through JNK	R-HSA-193648	9	35	61	784	0.000815635	0.00420463	3.30492	0	hsa-miR-223-3p, hsa-miR-155-5p, hsa-miR-199a-3p, hsa-miR-505-3p, hsa-miR-200b-3p, hsa-miR-200c-3p, hsa-miR-142-5p, hsa-miR-27b-3p, hsa-miR-142-3p
Signaling by Interleukins	R-HSA-449147	29	35	445	784	0.000831023	0.00427291	1.45978	0	hsa-miR-223-3p, hsa-miR-149-5p, hsa-miR-23b-3p, hsa-let-7f-5p, hsa-miR-145-5p, hsa-miR-155-5p, hsa-miR-98-5p, hsa-miR-199a-3p, hsa-miR-143-3p, hsa-miR-505-3p, hsa-miR-1290, hsa-miR-574-5p, hsa-miR-145-3p, hsa-let-7g-5p, hsa-miR-1180-3p, hsa-miR-200b-3p, hsa-miR-200c-3p, hsa-miR-142-5p, hsa-miR-1-3p, hsa-miR-27b-3p, hsa-miR-429, hsa-miR-203a-3p, hsa-miR-200a-3p, hsa-miR-151a-3p, hsa-miR-324-5p, hs…
Inhibition of Signaling by Overexpressed EGFR	R-HSA-5638303	8	35	49	784	0.000840948	0.00429077	3.65714	0	hsa-miR-145-5p, hsa-miR-155-5p, hsa-miR-505-3p, hsa-miR-200b-3p, hsa-miR-200c-3p, hsa-miR-27b-3p, hsa-miR-200a-3p, hsa-miR-223-5p
Signaling by Overexpressed Wild-Type EGFR in Cancer	R-HSA-5638302	8	35	49	784	0.000840948	0.00429077	3.65714	0	hsa-miR-145-5p, hsa-miR-155-5p, hsa-miR-505-3p, hsa-miR-200b-3p, hsa-miR-200c-3p, hsa-miR-27b-3p, hsa-miR-200a-3p, hsa-miR-223-5p
EGFR interacts with phospholipase C-gamma	R-HSA-212718	8	35	49	784	0.000840948	0.00429077	3.65714	0	hsa-miR-145-5p, hsa-miR-155-5p, hsa-miR-505-3p, hsa-miR-200b-3p, hsa-miR-200c-3p, hsa-miR-27b-3p, hsa-miR-200a-3p, hsa-miR-223-5p
Metabolism of fat-soluble vitamins	R-HSA-6806667	7	35	38	784	0.000885962	0.00449744	4.12632	0	hsa-miR-149-5p, hsa-miR-145-5p, hsa-miR-199a-3p, hsa-miR-143-3p, hsa-miR-1271-5p, hsa-miR-27b-3p, hsa-miR-338-5p
IRE1alpha activates chaperones	R-HSA-381070	7	35	38	784	0.000885962	0.00449744	4.12632	0	hsa-miR-200b-3p, hsa-miR-200c-3p, hsa-miR-1-3p, hsa-miR-27b-3p, hsa-miR-429, hsa-miR-203a-3p, hsa-miR-200a-3p
ESR-mediated signaling	R-HSA-8939211	24	35	326	784	0.000902427	0.00456939	1.64908	0	hsa-miR-223-3p, hsa-miR-149-5p, hsa-miR-23b-3p, hsa-let-7f-5p, hsa-miR-145-5p, hsa-miR-155-5p, hsa-miR-98-5p, hsa-miR-199a-3p, hsa-miR-143-3p, hsa-miR-505-3p, hsa-miR-1290, hsa-miR-145-3p, hsa-let-7g-5p, hsa-miR-200b-3p, hsa-miR-200c-3p, hsa-miR-1-3p, hsa-miR-27b-3p, hsa-miR-429, hsa-miR-203a-3p, hsa-miR-200a-3p, hsa-miR-324-5p, hsa-let-7i-5p, hsa-miR-148b-3p, hsa-miR-223-5p
Downregulation of ERBB2 signaling	R-HSA-8863795	13	35	119	784	0.00091969	0.0046321	2.44706	0	hsa-miR-145-5p, hsa-miR-155-5p, hsa-miR-199a-3p, hsa-miR-143-3p, hsa-let-7g-5p, hsa-miR-200b-3p, hsa-miR-200c-3p, hsa-miR-27b-3p, hsa-miR-429, hsa-miR-203a-3p, hsa-miR-200a-3p, hsa-miR-148b-3p, hsa-miR-223-5p
Estrogen-stimulated signaling through PRKCZ	R-HSA-9634635	9	35	62	784	0.000924098	0.0046321	3.25161	0	hsa-miR-145-5p, hsa-miR-155-5p, hsa-miR-98-5p, hsa-miR-199a-3p, hsa-miR-143-3p, hsa-let-7g-5p, hsa-miR-200c-3p, hsa-miR-1-3p, hsa-miR-148b-3p
Host Interactions of HIV factors	R-HSA-162909	9	35	62	784	0.000924098	0.0046321	3.25161	0	hsa-miR-145-5p, hsa-miR-155-5p, hsa-miR-505-3p, hsa-miR-200b-3p, hsa-miR-200c-3p, hsa-miR-142-5p, hsa-miR-27b-3p, hsa-miR-203a-3p, hsa-miR-142-3p
Ca2+ pathway	R-HSA-4086398	13	35	119	784	0.00091969	0.0046321	2.44706	0	hsa-miR-200a-5p, hsa-let-7f-5p, hsa-miR-145-5p, hsa-miR-155-5p, hsa-miR-143-3p, hsa-let-7g-5p, hsa-miR-200b-3p, hsa-miR-200c-3p, hsa-miR-1-3p, hsa-miR-429, hsa-miR-200a-3p, hsa-miR-142-3p, hsa-let-7i-5p
Fibronectin matrix formation	R-HSA-1566977	6	35	28	784	0.000943247	0.00470445	4.8	0	hsa-miR-143-3p, hsa-let-7g-5p, hsa-miR-200b-3p, hsa-miR-200c-3p, hsa-miR-1-3p, hsa-miR-148b-3p
RUNX1 regulates transcription of genes involved in differentiation of keratinocytes	R-HSA-8939242	6	35	28	784	0.000943247	0.00470445	4.8	0	hsa-let-7f-5p, hsa-miR-145-5p, hsa-miR-98-5p, hsa-miR-27b-3p, hsa-miR-203a-3p, hsa-miR-324-5p
FLT3 Signaling	R-HSA-9607240	16	35	169	784	0.00094696	0.00471119	2.12071	0	hsa-miR-223-3p, hsa-miR-145-5p, hsa-miR-155-5p, hsa-miR-98-5p, hsa-miR-199a-3p, hsa-miR-143-3p, hsa-miR-505-3p, hsa-let-7g-5p, hsa-miR-200b-3p, hsa-miR-200c-3p, hsa-miR-142-5p, hsa-miR-1-3p, hsa-miR-429, hsa-miR-203a-3p, hsa-miR-200a-3p, hsa-miR-148b-3p
Prolonged ERK activation events	R-HSA-169893	8	35	50	784	0.000969268	0.00479824	3.584	0	hsa-miR-145-5p, hsa-miR-199a-3p, hsa-miR-143-3p, hsa-miR-200b-3p, hsa-miR-200c-3p, hsa-miR-1-3p, hsa-miR-429, hsa-miR-203a-3p
Spry regulation of FGF signaling	R-HSA-1295596	8	35	50	784	0.000969268	0.00479824	3.584	0	hsa-miR-23b-3p, hsa-miR-145-5p, hsa-miR-98-5p, hsa-miR-199a-3p, hsa-miR-143-3p, hsa-miR-505-3p, hsa-miR-203a-3p, hsa-miR-200a-3p
SLC15A4:TASL-dependent IRF5 activation	R-HSA-9860276	5	35	19	784	0.000980799	0.0048433	5.89474	0	hsa-miR-223-3p, hsa-miR-23b-3p, hsa-miR-98-5p, hsa-miR-200b-3p, hsa-miR-200c-3p
Metabolism of lipids	R-HSA-556833	21	35	264	784	0.000988369	0.00486863	1.78182	0	hsa-miR-223-3p, hsa-miR-149-5p, hsa-miR-23b-3p, hsa-miR-200a-5p, hsa-let-7f-5p, hsa-miR-145-5p, hsa-miR-155-5p, hsa-miR-98-5p, hsa-miR-199a-3p, hsa-miR-143-3p, hsa-miR-200b-3p, hsa-miR-200c-3p, hsa-miR-142-5p, hsa-miR-1-3p, hsa-miR-27b-3p, hsa-miR-429, hsa-miR-203a-3p, hsa-miR-200a-3p, hsa-miR-324-5p, hsa-miR-142-3p, hsa-miR-148b-3p
C-type lectin receptors (CLRs)	R-HSA-5621481	14	35	136	784	0.00100085	0.00491799	2.30588	0	hsa-miR-223-3p, hsa-miR-23b-3p, hsa-miR-145-5p, hsa-miR-155-5p, hsa-miR-98-5p, hsa-miR-143-3p, hsa-miR-505-3p, hsa-let-7g-5p, hsa-miR-200b-3p, hsa-miR-200c-3p, hsa-miR-1-3p, hsa-miR-203a-3p, hsa-miR-142-3p, hsa-miR-148b-3p
EGFR downregulation	R-HSA-182971	10	35	76	784	0.00101143	0.00492148	2.94737	0	hsa-miR-145-5p, hsa-miR-155-5p, hsa-miR-98-5p, hsa-miR-505-3p, hsa-miR-200b-3p, hsa-miR-200c-3p, hsa-miR-27b-3p, hsa-miR-200a-3p, hsa-miR-338-5p, hsa-miR-223-5p
Signaling by FGFR4 in disease	R-HSA-5655291	10	35	76	784	0.00101143	0.00492148	2.94737	0	hsa-miR-145-5p, hsa-miR-155-5p, hsa-miR-98-5p, hsa-miR-143-3p, hsa-let-7g-5p, hsa-miR-200c-3p, hsa-miR-1-3p, hsa-miR-203a-3p, hsa-miR-200a-3p, hsa-miR-148b-3p
RAF activation	R-HSA-5673000	11	35	90	784	0.00100936	0.00492148	2.73778	0	hsa-miR-23b-3p, hsa-miR-145-5p, hsa-miR-155-5p, hsa-miR-98-5p, hsa-miR-143-3p, hsa-let-7g-5p, hsa-miR-200c-3p, hsa-miR-1-3p, hsa-miR-27b-3p, hsa-miR-203a-3p, hsa-miR-148b-3p
Regulation of TNFR1 signaling	R-HSA-5357905	10	35	76	784	0.00101143	0.00492148	2.94737	0	hsa-miR-223-3p, hsa-miR-23b-3p, hsa-miR-155-5p, hsa-miR-98-5p, hsa-miR-143-3p, hsa-miR-200b-3p, hsa-miR-200c-3p, hsa-miR-142-5p, hsa-miR-429, hsa-miR-203a-3p
IKK complex recruitment mediated by RIP1	R-HSA-937041	7	35	39	784	0.00104513	0.00505761	4.02051	0	hsa-miR-223-3p, hsa-miR-23b-3p, hsa-miR-98-5p, hsa-miR-145-3p, hsa-miR-200b-3p, hsa-miR-200c-3p, hsa-let-7i-5p
RAF/MAP kinase cascade	R-HSA-5673001	21	35	265	784	0.00104701	0.00505761	1.77509	0	hsa-miR-223-3p, hsa-miR-149-5p, hsa-miR-23b-3p, hsa-miR-145-5p, hsa-miR-155-5p, hsa-miR-98-5p, hsa-miR-199a-3p, hsa-miR-143-3p, hsa-miR-505-3p, hsa-let-7g-5p, hsa-miR-200b-3p, hsa-miR-200c-3p, hsa-miR-1-3p, hsa-miR-1246, hsa-miR-27b-3p, hsa-miR-429, hsa-miR-203a-3p, hsa-miR-200a-3p, hsa-let-7i-5p, hsa-miR-148b-3p, hsa-miR-223-5p
Gap junction trafficking and regulation	R-HSA-157858	7	35	39	784	0.00104513	0.00505761	4.02051	0	hsa-miR-23b-3p, hsa-miR-145-5p, hsa-miR-143-3p, hsa-miR-200c-3p, hsa-miR-1-3p, hsa-miR-203a-3p, hsa-miR-200a-3p
Signaling by NOTCH3	R-HSA-9012852	13	35	121	784	0.00108795	0.00524264	2.40661	0	hsa-miR-223-3p, hsa-miR-23b-3p, hsa-miR-145-5p, hsa-miR-155-5p, hsa-miR-143-3p, hsa-miR-145-3p, hsa-miR-200b-3p, hsa-miR-200c-3p, hsa-miR-1-3p, hsa-miR-27b-3p, hsa-miR-203a-3p, hsa-miR-200a-3p, hsa-miR-223-5p
MAP3K8 (TPL2)-dependent MAPK1/3 activation	R-HSA-5684264	8	35	51	784	0.00111299	0.00533753	3.51373	0	hsa-miR-223-3p, hsa-miR-23b-3p, hsa-miR-155-5p, hsa-miR-98-5p, hsa-miR-1180-3p, hsa-miR-200b-3p, hsa-miR-200c-3p, hsa-miR-200a-3p
Opioid Signalling	R-HSA-111885	11	35	91	784	0.0011129	0.00533753	2.70769	0	hsa-miR-23b-3p, hsa-miR-145-5p, hsa-miR-155-5p, hsa-miR-199a-3p, hsa-miR-1290, hsa-miR-200b-3p, hsa-miR-1-3p, hsa-miR-1246, hsa-miR-27b-3p, hsa-miR-203a-3p, hsa-miR-142-3p
RHOU GTPase cycle	R-HSA-9013420	10	35	77	784	0.0011262	0.00538793	2.90909	0	hsa-miR-149-5p, hsa-miR-23b-3p, hsa-miR-145-5p, hsa-miR-155-5p, hsa-miR-98-5p, hsa-miR-199a-3p, hsa-miR-143-3p, hsa-miR-199b-3p, hsa-miR-203a-3p, hsa-miR-200a-3p
Formation of the beta-catenin:TCF transactivating complex	R-HSA-201722	12	35	106	784	0.00113193	0.00538949	2.53585	0	hsa-miR-200a-5p, hsa-miR-145-5p, hsa-miR-155-5p, hsa-miR-98-5p, hsa-miR-1290, hsa-let-7g-5p, hsa-miR-200b-3p, hsa-miR-200c-3p, hsa-miR-1246, hsa-miR-429, hsa-miR-200a-3p, hsa-miR-142-3p
Programmed Cell Death	R-HSA-5357801	22	35	287	784	0.00112953	0.00538949	1.71707	0	hsa-miR-223-3p, hsa-miR-149-5p, hsa-miR-23b-3p, hsa-miR-200a-5p, hsa-miR-145-5p, hsa-miR-155-5p, hsa-miR-98-5p, hsa-miR-199a-3p, hsa-miR-143-3p, hsa-miR-505-3p, hsa-miR-574-5p, hsa-miR-145-3p, hsa-let-7g-5p, hsa-miR-200b-3p, hsa-miR-200c-3p, hsa-miR-1-3p, hsa-miR-429, hsa-miR-203a-3p, hsa-miR-200a-3p, hsa-miR-142-3p, hsa-let-7i-5p, hsa-miR-148b-3p
Activation of IRF3, IRF7 mediated by TBK1, IKKŒµ (IKBKE)	R-HSA-936964	6	35	29	784	0.00115101	0.00544138	4.63448	0	hsa-miR-155-5p, hsa-miR-505-3p, hsa-miR-145-3p, hsa-miR-200c-3p, hsa-miR-203a-3p, hsa-let-7i-5p
Attachment and Entry	R-HSA-9694614	6	35	29	784	0.00115101	0.00544138	4.63448	0	hsa-miR-149-5p, hsa-miR-143-3p, hsa-miR-145-3p, hsa-miR-1271-5p, hsa-miR-200c-3p, hsa-miR-338-5p
Gap junction trafficking	R-HSA-190828	6	35	29	784	0.00115101	0.00544138	4.63448	0	hsa-miR-23b-3p, hsa-miR-145-5p, hsa-miR-143-3p, hsa-miR-200c-3p, hsa-miR-1-3p, hsa-miR-200a-3p
Signaling by TGF-beta Receptor Complex	R-HSA-170834	20	35	247	784	0.00118125	0.00553295	1.81377	0	hsa-miR-223-3p, hsa-miR-149-5p, hsa-miR-23b-3p, hsa-miR-145-5p, hsa-miR-155-5p, hsa-miR-98-5p, hsa-miR-199a-3p, hsa-miR-143-3p, hsa-miR-145-3p, hsa-let-7g-5p, hsa-miR-200b-3p, hsa-miR-200c-3p, hsa-miR-142-5p, hsa-miR-1-3p, hsa-miR-27b-3p, hsa-miR-429, hsa-miR-203a-3p, hsa-miR-200a-3p, hsa-miR-324-5p, hsa-miR-142-3p
G0 and Early G1	R-HSA-1538133	13	35	122	784	0.00118147	0.00553295	2.38689	0	hsa-miR-223-3p, hsa-miR-145-5p, hsa-miR-155-5p, hsa-miR-98-5p, hsa-let-7g-5p, hsa-miR-200b-3p, hsa-miR-200c-3p, hsa-miR-1246, hsa-miR-27b-3p, hsa-miR-429, hsa-miR-203a-3p, hsa-miR-200a-3p, hsa-miR-151a-3p
RUNX3 regulates WNT signaling	R-HSA-8951430	13	35	122	784	0.00118147	0.00553295	2.38689	0	hsa-miR-200a-5p, hsa-let-7f-5p, hsa-miR-145-5p, hsa-miR-155-5p, hsa-miR-98-5p, hsa-miR-145-3p, hsa-let-7g-5p, hsa-miR-200b-3p, hsa-miR-200c-3p, hsa-miR-1-3p, hsa-miR-429, hsa-miR-200a-3p, hsa-miR-142-3p
Cellular Senescence	R-HSA-2559583	23	35	309	784	0.0011743	0.00553295	1.66731	0	hsa-miR-223-3p, hsa-miR-149-5p, hsa-miR-23b-3p, hsa-let-7f-5p, hsa-miR-145-5p, hsa-miR-155-5p, hsa-miR-98-5p, hsa-miR-199a-3p, hsa-miR-143-3p, hsa-miR-145-3p, hsa-let-7g-5p, hsa-miR-200b-3p, hsa-miR-200c-3p, hsa-miR-1-3p, hsa-miR-27b-3p, hsa-miR-429, hsa-miR-203a-3p, hsa-miR-200a-3p, hsa-miR-151a-3p, hsa-miR-338-5p, hsa-miR-324-5p, hsa-miR-142-3p, hsa-let-7i-5p
Downstream TCR signaling	R-HSA-202424	15	35	155	784	0.00119301	0.00557392	2.16774	0	hsa-miR-223-3p, hsa-miR-23b-3p, hsa-miR-200a-5p, hsa-miR-155-5p, hsa-miR-98-5p, hsa-miR-505-3p, hsa-miR-200b-3p, hsa-miR-200c-3p, hsa-miR-142-5p, hsa-miR-1-3p, hsa-miR-429, hsa-miR-203a-3p, hsa-miR-200a-3p, hsa-miR-142-3p, hsa-miR-148b-3p
Transcriptional Regulation by NPAS4	R-HSA-9634815	12	35	107	784	0.00123632	0.00573595	2.51215	0	hsa-let-7f-5p, hsa-miR-145-5p, hsa-miR-155-5p, hsa-miR-199a-3p, hsa-miR-143-3p, hsa-let-7g-5p, hsa-miR-1-3p, hsa-miR-27b-3p, hsa-miR-203a-3p, hsa-miR-200a-3p, hsa-miR-142-3p, hsa-let-7i-5p
Respiratory syncytial virus (RSV) attachment and entry	R-HSA-9820960	12	35	107	784	0.00123632	0.00573595	2.51215	0	hsa-miR-223-3p, hsa-miR-149-5p, hsa-miR-145-5p, hsa-miR-155-5p, hsa-miR-143-3p, hsa-miR-145-3p, hsa-miR-1271-5p, hsa-miR-200b-3p, hsa-miR-27b-3p, hsa-miR-200a-3p, hsa-let-7i-5p, hsa-miR-223-5p
Transcriptional Regulation by E2F6	R-HSA-8953750	12	35	107	784	0.00123632	0.00573595	2.51215	0	hsa-miR-223-3p, hsa-miR-145-5p, hsa-miR-155-5p, hsa-miR-98-5p, hsa-miR-143-3p, hsa-let-7g-5p, hsa-miR-200b-3p, hsa-miR-200c-3p, hsa-miR-429, hsa-miR-203a-3p, hsa-miR-200a-3p, hsa-miR-338-5p
NGF-stimulated transcription	R-HSA-9031628	10	35	78	784	0.00125156	0.00575314	2.87179	0	hsa-miR-155-5p, hsa-miR-1290, hsa-miR-200b-3p, hsa-miR-1-3p, hsa-miR-27b-3p, hsa-miR-203a-3p, hsa-miR-200a-3p, hsa-miR-338-5p, hsa-miR-142-3p, hsa-let-7i-5p
Listeria monocytogenes entry into host cells	R-HSA-8876384	10	35	78	784	0.00125156	0.00575314	2.87179	0	hsa-miR-23b-3p, hsa-miR-200a-5p, hsa-miR-145-5p, hsa-miR-98-5p, hsa-miR-199a-3p, hsa-miR-1-3p, hsa-miR-27b-3p, hsa-miR-203a-3p, hsa-miR-200a-3p, hsa-miR-142-3p
Negative regulation of FGFR1 signaling	R-HSA-5654726	10	35	78	784	0.00125156	0.00575314	2.87179	0	hsa-miR-149-5p, hsa-miR-23b-3p, hsa-miR-145-5p, hsa-miR-98-5p, hsa-miR-199a-3p, hsa-miR-143-3p, hsa-miR-505-3p, hsa-miR-1-3p, hsa-miR-203a-3p, hsa-miR-200a-3p
RHOJ GTPase cycle	R-HSA-9013409	10	35	78	784	0.00125156	0.00575314	2.87179	0	hsa-miR-149-5p, hsa-miR-23b-3p, hsa-miR-145-5p, hsa-miR-155-5p, hsa-miR-98-5p, hsa-miR-199a-3p, hsa-miR-199b-3p, hsa-miR-1-3p, hsa-miR-203a-3p, hsa-miR-200a-3p
Signaling by moderate kinase activity BRAF mutants	R-HSA-6802946	13	35	123	784	0.00128175	0.00577222	2.36748	0	hsa-miR-23b-3p, hsa-miR-145-5p, hsa-miR-155-5p, hsa-miR-98-5p, hsa-miR-199a-3p, hsa-miR-143-3p, hsa-let-7g-5p, hsa-miR-200b-3p, hsa-miR-200c-3p, hsa-miR-1-3p, hsa-miR-27b-3p, hsa-miR-203a-3p, hsa-miR-148b-3p
Nucleotide catabolism	R-HSA-8956319	4	35	12	784	0.00128161	0.00577222	7.46667	0	hsa-miR-145-5p, hsa-miR-155-5p, hsa-miR-1-3p, hsa-miR-27b-3p
TRAF3-dependent IRF activation pathway	R-HSA-918233	5	35	20	784	0.00126571	0.00577222	5.6	0	hsa-miR-149-5p, hsa-miR-145-5p, hsa-miR-155-5p, hsa-miR-200c-3p, hsa-miR-203a-3p
Paradoxical activation of RAF signaling by kinase inactive BRAF	R-HSA-6802955	13	35	123	784	0.00128175	0.00577222	2.36748	0	hsa-miR-23b-3p, hsa-miR-145-5p, hsa-miR-155-5p, hsa-miR-98-5p, hsa-miR-199a-3p, hsa-miR-143-3p, hsa-let-7g-5p, hsa-miR-200b-3p, hsa-miR-200c-3p, hsa-miR-1-3p, hsa-miR-27b-3p, hsa-miR-203a-3p, hsa-miR-148b-3p
Signaling by RAS mutants	R-HSA-6802949	13	35	123	784	0.00128175	0.00577222	2.36748	0	hsa-miR-23b-3p, hsa-miR-145-5p, hsa-miR-155-5p, hsa-miR-98-5p, hsa-miR-199a-3p, hsa-miR-143-3p, hsa-let-7g-5p, hsa-miR-200b-3p, hsa-miR-200c-3p, hsa-miR-1-3p, hsa-miR-27b-3p, hsa-miR-203a-3p, hsa-miR-148b-3p
Ras activation upon Ca2+ influx through NMDA receptor	R-HSA-442982	8	35	52	784	0.00127344	0.00577222	3.44615	0	hsa-miR-145-5p, hsa-miR-155-5p, hsa-miR-98-5p, hsa-miR-143-3p, hsa-let-7g-5p, hsa-miR-200c-3p, hsa-miR-1-3p, hsa-miR-148b-3p
Negative regulation of FLT3	R-HSA-9706369	5	35	20	784	0.00126571	0.00577222	5.6	0	hsa-miR-155-5p, hsa-miR-98-5p, hsa-miR-143-3p, hsa-miR-142-5p, hsa-miR-203a-3p
Signaling downstream of RAS mutants	R-HSA-9649948	13	35	123	784	0.00128175	0.00577222	2.36748	0	hsa-miR-23b-3p, hsa-miR-145-5p, hsa-miR-155-5p, hsa-miR-98-5p, hsa-miR-199a-3p, hsa-miR-143-3p, hsa-let-7g-5p, hsa-miR-200b-3p, hsa-miR-200c-3p, hsa-miR-1-3p, hsa-miR-27b-3p, hsa-miR-203a-3p, hsa-miR-148b-3p
Synthesis, secretion, and inactivation of Glucose-dependent Insulinotropic Polypeptide (GIP)	R-HSA-400511	4	35	12	784	0.00128161	0.00577222	7.46667	0	hsa-miR-223-3p, hsa-miR-200b-3p, hsa-miR-200c-3p, hsa-miR-1-3p
G alpha (12/13) signalling events	R-HSA-416482	9	35	65	784	0.00132271	0.00594327	3.10154	0	hsa-miR-223-3p, hsa-miR-145-5p, hsa-miR-155-5p, hsa-miR-505-3p, hsa-miR-200b-3p, hsa-miR-200c-3p, hsa-miR-27b-3p, hsa-miR-142-3p, hsa-miR-148b-3p
Non-integrin membrane-ECM interactions	R-HSA-3000171	11	35	93	784	0.00134681	0.00603793	2.64946	0	hsa-miR-145-5p, hsa-miR-98-5p, hsa-miR-143-3p, hsa-let-7g-5p, hsa-miR-200b-3p, hsa-miR-200c-3p, hsa-miR-142-5p, hsa-miR-1-3p, hsa-miR-27b-3p, hsa-miR-203a-3p, hsa-miR-142-3p
Interferon gamma signaling	R-HSA-877300	14	35	140	784	0.00136132	0.00608932	2.24	0	hsa-miR-223-3p, hsa-let-7f-5p, hsa-miR-145-5p, hsa-miR-155-5p, hsa-miR-199a-3p, hsa-miR-143-3p, hsa-miR-505-3p, hsa-miR-200c-3p, hsa-miR-142-5p, hsa-miR-27b-3p, hsa-miR-203a-3p, hsa-miR-324-5p, hsa-let-7i-5p, hsa-miR-148b-3p
Inactivation of CDC42 and RAC1	R-HSA-428543	6	35	30	784	0.00139241	0.00620058	4.48	0	hsa-miR-145-5p, hsa-miR-155-5p, hsa-miR-200b-3p, hsa-miR-200c-3p, hsa-miR-142-5p, hsa-miR-142-3p
NTRK2 activates RAC1	R-HSA-9032759	6	35	30	784	0.00139241	0.00620058	4.48	0	hsa-miR-155-5p, hsa-miR-200b-3p, hsa-miR-200c-3p, hsa-miR-142-5p, hsa-miR-1-3p, hsa-miR-142-3p
DCC mediated attractive signaling	R-HSA-418885	7	35	41	784	0.00143113	0.0063588	3.82439	0	hsa-miR-23b-3p, hsa-miR-155-5p, hsa-miR-200b-3p, hsa-miR-200c-3p, hsa-miR-142-5p, hsa-miR-203a-3p, hsa-miR-142-3p
Innate Immune System	R-HSA-168249	27	35	405	784	0.00143775	0.00637402	1.49333	0	hsa-miR-223-3p, hsa-miR-149-5p, hsa-miR-23b-3p, hsa-miR-200a-5p, hsa-let-7f-5p, hsa-miR-145-5p, hsa-miR-155-5p, hsa-miR-98-5p, hsa-miR-199a-3p, hsa-miR-143-3p, hsa-miR-505-3p, hsa-miR-1290, hsa-miR-574-5p, hsa-miR-145-3p, hsa-let-7g-5p, hsa-miR-1180-3p, hsa-miR-200b-3p, hsa-miR-200c-3p, hsa-miR-142-5p, hsa-miR-1-3p, hsa-miR-27b-3p, hsa-miR-429, hsa-miR-203a-3p, hsa-miR-200a-3p, hsa-miR-142-3p, hs…
eNOS activation	R-HSA-203615	8	35	53	784	0.00145201	0.0063946	3.38113	0	hsa-miR-155-5p, hsa-miR-199a-3p, hsa-miR-143-3p, hsa-miR-200c-3p, hsa-miR-1-3p, hsa-miR-429, hsa-miR-203a-3p, hsa-miR-148b-3p
Pre-NOTCH Processing in Golgi	R-HSA-1912420	8	35	53	784	0.00145201	0.0063946	3.38113	0	hsa-miR-23b-3p, hsa-miR-145-5p, hsa-miR-155-5p, hsa-miR-145-3p, hsa-miR-200b-3p, hsa-miR-200c-3p, hsa-miR-1-3p, hsa-miR-27b-3p
Metabolism of nitric oxide: NOS3 activation and regulation	R-HSA-202131	8	35	53	784	0.00145201	0.0063946	3.38113	0	hsa-miR-155-5p, hsa-miR-199a-3p, hsa-miR-143-3p, hsa-miR-200c-3p, hsa-miR-1-3p, hsa-miR-429, hsa-miR-203a-3p, hsa-miR-148b-3p
GRB2 events in ERBB2 signaling	R-HSA-1963640	12	35	109	784	0.00146961	0.00645786	2.46606	0	hsa-miR-145-5p, hsa-miR-155-5p, hsa-miR-98-5p, hsa-miR-143-3p, hsa-let-7g-5p, hsa-miR-200b-3p, hsa-miR-200c-3p, hsa-miR-1-3p, hsa-miR-27b-3p, hsa-miR-200a-3p, hsa-miR-148b-3p, hsa-miR-223-5p
MyD88 deficiency (TLR5)	R-HSA-5602680	3	35	6	784	0.00149	0.00647615	11.2	0	hsa-miR-149-5p, hsa-miR-155-5p, hsa-miR-203a-3p
Sodium/Calcium exchangers	R-HSA-425561	3	35	6	784	0.00149	0.00647615	11.2	0	hsa-miR-142-5p, hsa-miR-1-3p, hsa-miR-223-5p
Regulation of gene expression in early pancreatic precursor cells	R-HSA-210747	3	35	6	784	0.00149	0.00647615	11.2	0	hsa-miR-145-5p, hsa-miR-200c-3p, hsa-miR-27b-3p
ROBO receptors bind AKAP5	R-HSA-9010642	3	35	6	784	0.00149	0.00647615	11.2	0	hsa-miR-23b-3p, hsa-miR-145-5p, hsa-miR-142-3p
ECM proteoglycans	R-HSA-3000178	11	35	94	784	0.00147834	0.00647615	2.62128	0	hsa-miR-23b-3p, hsa-miR-145-5p, hsa-miR-98-5p, hsa-miR-143-3p, hsa-let-7g-5p, hsa-miR-200b-3p, hsa-miR-200c-3p, hsa-miR-142-5p, hsa-miR-1-3p, hsa-miR-200a-3p, hsa-miR-324-5p
Toll Like Receptor 3 (TLR3) Cascade	R-HSA-168164	17	35	194	784	0.00152495	0.00661365	1.96289	0	hsa-miR-223-3p, hsa-miR-23b-3p, hsa-miR-145-5p, hsa-miR-155-5p, hsa-miR-98-5p, hsa-miR-199a-3p, hsa-miR-143-3p, hsa-miR-1290, hsa-miR-574-5p, hsa-miR-1180-3p, hsa-miR-200b-3p, hsa-miR-200c-3p, hsa-miR-1-3p, hsa-miR-27b-3p, hsa-miR-203a-3p, hsa-miR-200a-3p, hsa-miR-142-3p
Regulation of CDH19 Expression and Function	R-HSA-9764302	5	35	21	784	0.00160788	0.0069281	5.33333	0	hsa-miR-200a-5p, hsa-miR-145-5p, hsa-miR-98-5p, hsa-miR-200a-3p, hsa-miR-142-3p
COPII-mediated vesicle transport	R-HSA-204005	5	35	21	784	0.00160788	0.0069281	5.33333	0	hsa-miR-505-3p, hsa-miR-1290, hsa-miR-200b-3p, hsa-miR-200c-3p, hsa-miR-200a-3p
Neurotransmitter release cycle	R-HSA-112310	5	35	21	784	0.00160788	0.0069281	5.33333	0	hsa-miR-145-5p, hsa-miR-155-5p, hsa-miR-200c-3p, hsa-miR-203a-3p, hsa-miR-142-3p
Senescence-Associated Secretory Phenotype (SASP)	R-HSA-2559582	17	35	195	784	0.0016244	0.00698424	1.95282	0	hsa-miR-223-3p, hsa-miR-149-5p, hsa-let-7f-5p, hsa-miR-145-5p, hsa-miR-155-5p, hsa-miR-98-5p, hsa-miR-199a-3p, hsa-miR-143-3p, hsa-miR-145-3p, hsa-let-7g-5p, hsa-miR-200b-3p, hsa-miR-200c-3p, hsa-miR-1-3p, hsa-miR-27b-3p, hsa-miR-203a-3p, hsa-miR-200a-3p, hsa-miR-142-3p
Regulation of TP53 Activity through Phosphorylation	R-HSA-6804756	14	35	143	784	0.00169977	0.00726131	2.19301	0	hsa-miR-223-3p, hsa-let-7f-5p, hsa-miR-145-5p, hsa-miR-155-5p, hsa-miR-199a-3p, hsa-miR-143-3p, hsa-miR-200b-3p, hsa-miR-200c-3p, hsa-miR-142-5p, hsa-miR-27b-3p, hsa-miR-203a-3p, hsa-miR-200a-3p, hsa-let-7i-5p, hsa-miR-148b-3p
Drug ADME	R-HSA-9748784	10	35	81	784	0.00169876	0.00726131	2.76543	0	hsa-miR-223-3p, hsa-miR-145-5p, hsa-miR-155-5p, hsa-miR-143-3p, hsa-miR-200b-3p, hsa-miR-200c-3p, hsa-miR-142-5p, hsa-miR-1-3p, hsa-miR-27b-3p, hsa-miR-142-3p
PCP/CE pathway	R-HSA-4086400	10	35	81	784	0.00169876	0.00726131	2.76543	0	hsa-miR-145-5p, hsa-miR-155-5p, hsa-miR-505-3p, hsa-miR-200b-3p, hsa-miR-200c-3p, hsa-miR-142-5p, hsa-miR-1-3p, hsa-miR-27b-3p, hsa-miR-142-3p, hsa-miR-148b-3p
Signaling by PDGFR in disease	R-HSA-9671555	13	35	127	784	0.0017584	0.00747978	2.29291	0	hsa-miR-223-3p, hsa-miR-145-5p, hsa-miR-155-5p, hsa-miR-98-5p, hsa-miR-199a-3p, hsa-miR-143-3p, hsa-let-7g-5p, hsa-miR-200b-3p, hsa-miR-200c-3p, hsa-miR-1-3p, hsa-miR-203a-3p, hsa-miR-200a-3p, hsa-miR-148b-3p
Signaling by the B Cell Receptor (BCR)	R-HSA-983705	13	35	127	784	0.0017584	0.00747978	2.29291	0	hsa-miR-223-3p, hsa-miR-23b-3p, hsa-miR-145-5p, hsa-miR-155-5p, hsa-miR-98-5p, hsa-miR-143-3p, hsa-miR-505-3p, hsa-let-7g-5p, hsa-miR-200b-3p, hsa-miR-200c-3p, hsa-miR-1-3p, hsa-miR-200a-3p, hsa-miR-148b-3p
Formation of RNA Pol II elongation complex	R-HSA-112382	4	35	13	784	0.00179252	0.00757643	6.89231	0	hsa-miR-199a-3p, hsa-miR-1290, hsa-miR-27b-3p, hsa-miR-142-3p
ROS and RNS production in phagocytes	R-HSA-1222556	4	35	13	784	0.00179252	0.00757643	6.89231	0	hsa-miR-155-5p, hsa-miR-200c-3p, hsa-miR-1-3p, hsa-miR-148b-3p
RNA Polymerase II Transcription Elongation	R-HSA-75955	4	35	13	784	0.00179252	0.00757643	6.89231	0	hsa-miR-199a-3p, hsa-miR-1290, hsa-miR-27b-3p, hsa-miR-142-3p
Epigenetic regulation of gene expression	R-HSA-212165	15	35	161	784	0.00181812	0.0076522	2.08696	0	hsa-miR-149-5p, hsa-miR-23b-3p, hsa-miR-145-5p, hsa-miR-155-5p, hsa-miR-98-5p, hsa-miR-199a-3p, hsa-miR-143-3p, hsa-miR-199b-3p, hsa-miR-200b-3p, hsa-miR-200c-3p, hsa-miR-142-5p, hsa-miR-1246, hsa-miR-429, hsa-miR-200a-3p, hsa-miR-142-3p
Interleukin-1 signaling	R-HSA-9020702	15	35	161	784	0.00181812	0.0076522	2.08696	0	hsa-miR-223-3p, hsa-miR-149-5p, hsa-miR-23b-3p, hsa-miR-145-5p, hsa-miR-155-5p, hsa-miR-98-5p, hsa-miR-143-3p, hsa-miR-505-3p, hsa-miR-574-5p, hsa-miR-1180-3p, hsa-miR-200b-3p, hsa-miR-200c-3p, hsa-miR-203a-3p, hsa-miR-200a-3p, hsa-miR-142-3p
Signaling by Nuclear Receptors	R-HSA-9006931	24	35	340	784	0.0018733	0.00783868	1.58118	0	hsa-miR-223-3p, hsa-miR-149-5p, hsa-miR-23b-3p, hsa-let-7f-5p, hsa-miR-145-5p, hsa-miR-155-5p, hsa-miR-98-5p, hsa-miR-199a-3p, hsa-miR-143-3p, hsa-miR-505-3p, hsa-miR-1290, hsa-miR-145-3p, hsa-let-7g-5p, hsa-miR-200b-3p, hsa-miR-200c-3p, hsa-miR-1-3p, hsa-miR-27b-3p, hsa-miR-429, hsa-miR-203a-3p, hsa-miR-200a-3p, hsa-miR-324-5p, hsa-let-7i-5p, hsa-miR-148b-3p, hsa-miR-223-5p
Transcriptional activation of mitochondrial biogenesis	R-HSA-2151201	10	35	82	784	0.00187421	0.00783868	2.73171	0	hsa-miR-223-3p, hsa-miR-155-5p, hsa-miR-199a-3p, hsa-miR-505-3p, hsa-miR-1290, hsa-miR-200b-3p, hsa-miR-1-3p, hsa-miR-27b-3p, hsa-miR-203a-3p, hsa-miR-200a-3p
GRB2:SOS provides linkage to MAPK signaling for Integrins	R-HSA-354194	8	35	55	784	0.00186938	0.00783868	3.25818	0	hsa-miR-23b-3p, hsa-miR-98-5p, hsa-let-7g-5p, hsa-miR-200b-3p, hsa-miR-200c-3p, hsa-miR-1-3p, hsa-miR-203a-3p, hsa-miR-200a-3p
Interleukin-1 family signaling	R-MMU-446652	2	35	2	784	0.00193851	0.00795748	22.4	0	hsa-miR-155-5p, hsa-miR-142-3p
DDX58/IFIH1-mediated induction of interferon-alpha/beta	R-MMU-168928	2	35	2	784	0.00193851	0.00795748	22.4	0	hsa-miR-155-5p, hsa-miR-142-3p
Chromatin organization	R-MMU-4839726	2	35	2	784	0.00193851	0.00795748	22.4	0	hsa-miR-223-3p, hsa-miR-155-5p
TAK1-dependent IKK and NF-kappa-B activation	R-MMU-445989	2	35	2	784	0.00193851	0.00795748	22.4	0	hsa-miR-155-5p, hsa-miR-142-3p
Chromatin modifying enzymes	R-MMU-3247509	2	35	2	784	0.00193851	0.00795748	22.4	0	hsa-miR-223-3p, hsa-miR-155-5p
mRNA decay by 5' to 3' exoribonuclease	R-HSA-430039	2	35	2	784	0.00193851	0.00795748	22.4	0	hsa-miR-145-5p, hsa-miR-143-3p
TRAF6 mediated NF-kB activation	R-MMU-933542	2	35	2	784	0.00193851	0.00795748	22.4	0	hsa-miR-155-5p, hsa-miR-142-3p
Catecholamine biosynthesis	R-HSA-209905	2	35	2	784	0.00193851	0.00795748	22.4	0	hsa-miR-145-5p, hsa-miR-1-3p
Interleukin-1 signaling	R-MMU-9020702	2	35	2	784	0.00193851	0.00795748	22.4	0	hsa-miR-155-5p, hsa-miR-142-3p
Regulation of PTEN stability and activity	R-HSA-8948751	15	35	162	784	0.00194571	0.00797064	2.07407	0	hsa-miR-223-3p, hsa-miR-23b-3p, hsa-miR-200a-5p, hsa-miR-155-5p, hsa-miR-199a-3p, hsa-miR-143-3p, hsa-miR-505-3p, hsa-let-7g-5p, hsa-miR-200b-3p, hsa-miR-200c-3p, hsa-miR-142-5p, hsa-miR-1-3p, hsa-miR-429, hsa-miR-203a-3p, hsa-miR-200a-3p
Smooth Muscle Contraction	R-HSA-445355	6	35	32	784	0.00199027	0.00813644	4.2	0	hsa-miR-223-3p, hsa-miR-145-5p, hsa-miR-155-5p, hsa-miR-98-5p, hsa-miR-200c-3p, hsa-miR-1-3p
ADP signalling through P2Y purinoceptor 1	R-HSA-418592	5	35	22	784	0.00201392	0.00821632	5.09091	0	hsa-miR-23b-3p, hsa-miR-155-5p, hsa-miR-199a-3p, hsa-miR-203a-3p, hsa-miR-200a-3p
Signaling by TGFB family members	R-HSA-9006936	22	35	298	784	0.002038	0.00828069	1.65369	0	hsa-miR-223-3p, hsa-miR-149-5p, hsa-miR-23b-3p, hsa-let-7f-5p, hsa-miR-145-5p, hsa-miR-155-5p, hsa-miR-98-5p, hsa-miR-199a-3p, hsa-miR-143-3p, hsa-miR-145-3p, hsa-let-7g-5p, hsa-miR-200b-3p, hsa-miR-200c-3p, hsa-miR-142-5p, hsa-miR-1-3p, hsa-miR-27b-3p, hsa-miR-429, hsa-miR-203a-3p, hsa-miR-200a-3p, hsa-miR-324-5p, hsa-miR-142-3p, hsa-let-7i-5p
PTEN Regulation	R-HSA-6807070	21	35	277	784	0.00203386	0.00828069	1.69819	0	hsa-miR-223-3p, hsa-miR-23b-3p, hsa-miR-200a-5p, hsa-let-7f-5p, hsa-miR-145-5p, hsa-miR-155-5p, hsa-miR-98-5p, hsa-miR-199a-3p, hsa-miR-143-3p, hsa-miR-505-3p, hsa-let-7g-5p, hsa-miR-200b-3p, hsa-miR-200c-3p, hsa-miR-142-5p, hsa-miR-1-3p, hsa-miR-27b-3p, hsa-miR-429, hsa-miR-203a-3p, hsa-miR-200a-3p, hsa-miR-338-5p, hsa-let-7i-5p
Regulation of MECP2 expression and activity	R-HSA-9022692	10	35	83	784	0.00206427	0.0083534	2.6988	0	hsa-let-7f-5p, hsa-miR-145-5p, hsa-miR-155-5p, hsa-miR-1290, hsa-let-7g-5p, hsa-miR-200b-3p, hsa-miR-1-3p, hsa-miR-27b-3p, hsa-miR-203a-3p, hsa-let-7i-5p
Negative regulation of FGFR4 signaling	R-HSA-5654733	9	35	69	784	0.00206223	0.0083534	2.92174	0	hsa-miR-23b-3p, hsa-miR-145-5p, hsa-miR-98-5p, hsa-miR-199a-3p, hsa-miR-143-3p, hsa-miR-505-3p, hsa-miR-1-3p, hsa-miR-203a-3p, hsa-miR-200a-3p
TCF dependent signaling in response to WNT	R-HSA-201681	20	35	257	784	0.00207919	0.00839673	1.74319	0	hsa-miR-200a-5p, hsa-miR-145-5p, hsa-miR-155-5p, hsa-miR-98-5p, hsa-miR-199a-3p, hsa-miR-143-3p, hsa-miR-505-3p, hsa-miR-1290, hsa-miR-145-3p, hsa-let-7g-5p, hsa-miR-200b-3p, hsa-miR-200c-3p, hsa-miR-1-3p, hsa-miR-1246, hsa-miR-429, hsa-miR-203a-3p, hsa-miR-200a-3p, hsa-miR-142-3p, hsa-miR-148b-3p, hsa-miR-450b-5p
RHO GTPases activate CIT	R-HSA-5625900	8	35	56	784	0.00211129	0.00849196	3.2	0	hsa-miR-223-3p, hsa-let-7f-5p, hsa-miR-155-5p, hsa-miR-200b-3p, hsa-miR-200c-3p, hsa-miR-142-5p, hsa-miR-200a-3p, hsa-miR-142-3p
RAS processing	R-HSA-9648002	8	35	56	784	0.00211129	0.00849196	3.2	0	hsa-miR-145-5p, hsa-miR-155-5p, hsa-miR-98-5p, hsa-miR-143-3p, hsa-let-7g-5p, hsa-miR-200c-3p, hsa-miR-1-3p, hsa-miR-148b-3p
Signaling by ALK in cancer	R-HSA-9700206	21	35	278	784	0.00214476	0.00859196	1.69209	0	hsa-miR-223-3p, hsa-miR-149-5p, hsa-let-7f-5p, hsa-miR-145-5p, hsa-miR-155-5p, hsa-miR-98-5p, hsa-miR-199a-3p, hsa-miR-143-3p, hsa-let-7g-5p, hsa-miR-200b-3p, hsa-miR-200c-3p, hsa-miR-142-5p, hsa-miR-1-3p, hsa-miR-1246, hsa-miR-27b-3p, hsa-miR-429, hsa-miR-203a-3p, hsa-miR-200a-3p, hsa-miR-151a-3p, hsa-let-7i-5p, hsa-miR-148b-3p
Signaling by ALK fusions and activated point mutants	R-HSA-9725370	21	35	278	784	0.00214476	0.00859196	1.69209	0	hsa-miR-223-3p, hsa-miR-149-5p, hsa-let-7f-5p, hsa-miR-145-5p, hsa-miR-155-5p, hsa-miR-98-5p, hsa-miR-199a-3p, hsa-miR-143-3p, hsa-let-7g-5p, hsa-miR-200b-3p, hsa-miR-200c-3p, hsa-miR-142-5p, hsa-miR-1-3p, hsa-miR-1246, hsa-miR-27b-3p, hsa-miR-429, hsa-miR-203a-3p, hsa-miR-200a-3p, hsa-miR-151a-3p, hsa-let-7i-5p, hsa-miR-148b-3p
InlA-mediated entry of Listeria monocytogenes into host cells	R-HSA-8876493	7	35	44	784	0.00221164	0.00878929	3.56364	0	hsa-miR-23b-3p, hsa-miR-200a-5p, hsa-miR-145-5p, hsa-miR-98-5p, hsa-miR-203a-3p, hsa-miR-200a-3p, hsa-miR-142-3p
Macroautophagy	R-HSA-1632852	13	35	130	784	0.00220736	0.00878929	2.24	0	hsa-miR-223-3p, hsa-miR-23b-3p, hsa-miR-145-5p, hsa-miR-155-5p, hsa-miR-199a-3p, hsa-miR-143-3p, hsa-miR-200b-3p, hsa-miR-200c-3p, hsa-miR-142-5p, hsa-miR-1246, hsa-miR-27b-3p, hsa-miR-203a-3p, hsa-miR-148b-3p
MET activates PTPN11	R-HSA-8865999	7	35	44	784	0.00221164	0.00878929	3.56364	0	hsa-miR-23b-3p, hsa-miR-199a-3p, hsa-miR-505-3p, hsa-miR-1-3p, hsa-miR-27b-3p, hsa-miR-203a-3p, hsa-miR-200a-3p
MET interacts with TNS proteins	R-HSA-8875513	7	35	44	784	0.00221164	0.00878929	3.56364	0	hsa-miR-23b-3p, hsa-miR-199a-3p, hsa-miR-143-3p, hsa-miR-1-3p, hsa-miR-27b-3p, hsa-miR-203a-3p, hsa-miR-200a-3p
TCR signaling	R-HSA-202403	15	35	164	784	0.00222401	0.00882087	2.04878	0	hsa-miR-223-3p, hsa-miR-23b-3p, hsa-miR-200a-5p, hsa-miR-155-5p, hsa-miR-98-5p, hsa-miR-505-3p, hsa-miR-200b-3p, hsa-miR-200c-3p, hsa-miR-142-5p, hsa-miR-1-3p, hsa-miR-429, hsa-miR-203a-3p, hsa-miR-200a-3p, hsa-miR-142-3p, hsa-miR-148b-3p
Regulation of TP53 Activity	R-HSA-5633007	18	35	219	784	0.00223056	0.00882929	1.8411	0	hsa-miR-223-3p, hsa-miR-23b-3p, hsa-let-7f-5p, hsa-miR-145-5p, hsa-miR-155-5p, hsa-miR-199a-3p, hsa-miR-143-3p, hsa-let-7g-5p, hsa-miR-1271-5p, hsa-miR-200b-3p, hsa-miR-200c-3p, hsa-miR-142-5p, hsa-miR-27b-3p, hsa-miR-429, hsa-miR-203a-3p, hsa-miR-200a-3p, hsa-let-7i-5p, hsa-miR-148b-3p
Constitutive Signaling by NOTCH1 HD+PEST Domain Mutants	R-HSA-2894862	14	35	147	784	0.00226045	0.00884234	2.13333	0	hsa-miR-223-3p, hsa-miR-23b-3p, hsa-miR-145-5p, hsa-miR-155-5p, hsa-miR-98-5p, hsa-miR-143-3p, hsa-miR-145-3p, hsa-let-7g-5p, hsa-miR-200b-3p, hsa-miR-200c-3p, hsa-miR-1-3p, hsa-miR-27b-3p, hsa-miR-429, hsa-miR-223-5p
Factors involved in megakaryocyte development and platelet production	R-HSA-983231	14	35	147	784	0.00226045	0.00884234	2.13333	0	hsa-miR-223-3p, hsa-miR-23b-3p, hsa-miR-145-5p, hsa-miR-155-5p, hsa-miR-200b-3p, hsa-miR-200c-3p, hsa-miR-142-5p, hsa-miR-1-3p, hsa-miR-1246, hsa-miR-27b-3p, hsa-miR-429, hsa-miR-203a-3p, hsa-miR-200a-3p, hsa-miR-142-3p
Constitutive Signaling by NOTCH1 PEST Domain Mutants	R-HSA-2644606	14	35	147	784	0.00226045	0.00884234	2.13333	0	hsa-miR-223-3p, hsa-miR-23b-3p, hsa-miR-145-5p, hsa-miR-155-5p, hsa-miR-98-5p, hsa-miR-143-3p, hsa-miR-145-3p, hsa-let-7g-5p, hsa-miR-200b-3p, hsa-miR-200c-3p, hsa-miR-1-3p, hsa-miR-27b-3p, hsa-miR-429, hsa-miR-223-5p
Signaling by NOTCH1 PEST Domain Mutants in Cancer	R-HSA-2644602	14	35	147	784	0.00226045	0.00884234	2.13333	0	hsa-miR-223-3p, hsa-miR-23b-3p, hsa-miR-145-5p, hsa-miR-155-5p, hsa-miR-98-5p, hsa-miR-143-3p, hsa-miR-145-3p, hsa-let-7g-5p, hsa-miR-200b-3p, hsa-miR-200c-3p, hsa-miR-1-3p, hsa-miR-27b-3p, hsa-miR-429, hsa-miR-223-5p
Signaling by NOTCH1 HD+PEST Domain Mutants in Cancer	R-HSA-2894858	14	35	147	784	0.00226045	0.00884234	2.13333	0	hsa-miR-223-3p, hsa-miR-23b-3p, hsa-miR-145-5p, hsa-miR-155-5p, hsa-miR-98-5p, hsa-miR-143-3p, hsa-miR-145-3p, hsa-let-7g-5p, hsa-miR-200b-3p, hsa-miR-200c-3p, hsa-miR-1-3p, hsa-miR-27b-3p, hsa-miR-429, hsa-miR-223-5p
Signaling by NOTCH1 in Cancer	R-HSA-2644603	14	35	147	784	0.00226045	0.00884234	2.13333	0	hsa-miR-223-3p, hsa-miR-23b-3p, hsa-miR-145-5p, hsa-miR-155-5p, hsa-miR-98-5p, hsa-miR-143-3p, hsa-miR-145-3p, hsa-let-7g-5p, hsa-miR-200b-3p, hsa-miR-200c-3p, hsa-miR-1-3p, hsa-miR-27b-3p, hsa-miR-429, hsa-miR-223-5p
NOD1/2 Signaling Pathway	R-HSA-168638	10	35	84	784	0.00226985	0.00884443	2.66667	0	hsa-miR-223-3p, hsa-miR-23b-3p, hsa-miR-145-5p, hsa-miR-155-5p, hsa-miR-98-5p, hsa-miR-199a-3p, hsa-miR-200b-3p, hsa-miR-200c-3p, hsa-miR-200a-3p, hsa-miR-142-3p
Activation of Matrix Metalloproteinases	R-HSA-1592389	10	35	84	784	0.00226985	0.00884443	2.66667	0	hsa-miR-149-5p, hsa-miR-145-5p, hsa-miR-155-5p, hsa-miR-143-3p, hsa-miR-145-3p, hsa-miR-200c-3p, hsa-miR-27b-3p, hsa-miR-429, hsa-miR-203a-3p, hsa-miR-200a-3p
Integration of energy metabolism	R-HSA-163685	9	35	70	784	0.00229155	0.00889426	2.88	0	hsa-miR-23b-3p, hsa-miR-145-5p, hsa-miR-155-5p, hsa-miR-199a-3p, hsa-miR-1-3p, hsa-miR-1246, hsa-miR-203a-3p, hsa-miR-142-3p, hsa-miR-148b-3p
Diseases associated with O-glycosylation of proteins	R-HSA-3906995	9	35	70	784	0.00229155	0.00889426	2.88	0	hsa-miR-23b-3p, hsa-miR-145-5p, hsa-miR-98-5p, hsa-miR-145-3p, hsa-let-7g-5p, hsa-miR-200b-3p, hsa-miR-200c-3p, hsa-miR-1-3p, hsa-miR-27b-3p
Activated NTRK2 signals through CDK5	R-HSA-9032845	6	35	33	784	0.00235412	0.00908408	4.07273	0	hsa-miR-155-5p, hsa-miR-200b-3p, hsa-miR-200c-3p, hsa-miR-142-5p, hsa-miR-1-3p, hsa-miR-142-3p
PINK1-PRKN Mediated Mitophagy	R-HSA-5205685	6	35	33	784	0.00235412	0.00908408	4.07273	0	hsa-miR-23b-3p, hsa-miR-155-5p, hsa-miR-200b-3p, hsa-miR-200c-3p, hsa-miR-27b-3p, hsa-miR-203a-3p
ABC transporter disorders	R-HSA-5619084	6	35	33	784	0.00235412	0.00908408	4.07273	0	hsa-miR-223-3p, hsa-miR-145-5p, hsa-miR-155-5p, hsa-miR-505-3p, hsa-miR-1246, hsa-miR-27b-3p
Autophagy	R-HSA-9612973	13	35	131	784	0.00237694	0.00913679	2.2229	0	hsa-miR-223-3p, hsa-miR-23b-3p, hsa-miR-145-5p, hsa-miR-155-5p, hsa-miR-199a-3p, hsa-miR-143-3p, hsa-miR-200b-3p, hsa-miR-200c-3p, hsa-miR-142-5p, hsa-miR-1246, hsa-miR-27b-3p, hsa-miR-203a-3p, hsa-miR-148b-3p
Metabolism of RNA	R-HSA-8953854	15	35	165	784	0.00237543	0.00913679	2.03636	0	hsa-miR-145-5p, hsa-miR-155-5p, hsa-miR-98-5p, hsa-miR-199a-3p, hsa-miR-143-3p, hsa-miR-505-3p, hsa-let-7g-5p, hsa-miR-200b-3p, hsa-miR-200c-3p, hsa-miR-1-3p, hsa-miR-27b-3p, hsa-miR-429, hsa-miR-203a-3p, hsa-miR-200a-3p, hsa-miR-142-3p
Heme signaling	R-HSA-9707616	12	35	115	784	0.00240253	0.00918208	2.33739	0	hsa-miR-223-3p, hsa-miR-23b-3p, hsa-miR-155-5p, hsa-miR-1290, hsa-miR-145-3p, hsa-miR-200b-3p, hsa-miR-200c-3p, hsa-miR-142-5p, hsa-miR-27b-3p, hsa-miR-203a-3p, hsa-miR-142-3p, hsa-let-7i-5p
MAP2K and MAPK activation	R-HSA-5674135	12	35	115	784	0.00240253	0.00918208	2.33739	0	hsa-miR-23b-3p, hsa-miR-145-5p, hsa-miR-155-5p, hsa-miR-98-5p, hsa-miR-199a-3p, hsa-miR-143-3p, hsa-let-7g-5p, hsa-miR-200b-3p, hsa-miR-200c-3p, hsa-miR-1-3p, hsa-miR-203a-3p, hsa-miR-148b-3p
Signaling by high-kinase activity BRAF mutants	R-HSA-6802948	12	35	115	784	0.00240253	0.00918208	2.33739	0	hsa-miR-23b-3p, hsa-miR-145-5p, hsa-miR-155-5p, hsa-miR-98-5p, hsa-miR-199a-3p, hsa-miR-143-3p, hsa-let-7g-5p, hsa-miR-200b-3p, hsa-miR-200c-3p, hsa-miR-1-3p, hsa-miR-203a-3p, hsa-miR-148b-3p
Glutamate Neurotransmitter Release Cycle	R-HSA-210500	4	35	14	784	0.00243	0.00926931	6.4	0	hsa-miR-145-5p, hsa-miR-155-5p, hsa-miR-200c-3p, hsa-miR-142-3p
Transcription-Coupled Nucleotide Excision Repair (TC-NER)	R-HSA-6781827	5	35	23	784	0.00249067	0.00946454	4.86957	0	hsa-let-7f-5p, hsa-miR-145-5p, hsa-miR-155-5p, hsa-miR-199a-3p, hsa-let-7i-5p
Regulation of TBK1, IKKŒµ (IKBKE)-mediated activation of IRF3, IRF7	R-HSA-9824878	5	35	23	784	0.00249067	0.00946454	4.86957	0	hsa-miR-155-5p, hsa-miR-145-3p, hsa-miR-200c-3p, hsa-miR-203a-3p, hsa-let-7i-5p
Metabolism	R-MMU-1430728	3	35	7	784	0.00252764	0.00955047	9.6	0	hsa-miR-223-3p, hsa-miR-155-5p, hsa-miR-574-5p
Signaling by Interleukins	R-MMU-449147	3	35	7	784	0.00252764	0.00955047	9.6	0	hsa-miR-223-3p, hsa-miR-155-5p, hsa-miR-142-3p
PKA activation in glucagon signalling	R-HSA-164378	3	35	7	784	0.00252764	0.00955047	9.6	0	hsa-miR-23b-3p, hsa-miR-155-5p, hsa-miR-1246
RUNX1 regulates genes involved in megakaryocyte differentiation and platelet function	R-HSA-8936459	9	35	71	784	0.00254104	0.00958294	2.83944	0	hsa-miR-223-3p, hsa-let-7f-5p, hsa-miR-145-5p, hsa-miR-155-5p, hsa-let-7g-5p, hsa-miR-200c-3p, hsa-miR-1-3p, hsa-miR-27b-3p, hsa-let-7i-5p
Bacterial Infection Pathways	R-HSA-9824439	13	35	132	784	0.00255733	0.00962619	2.20606	0	hsa-miR-23b-3p, hsa-miR-200a-5p, hsa-miR-145-5p, hsa-miR-155-5p, hsa-miR-98-5p, hsa-miR-199a-3p, hsa-miR-143-3p, hsa-miR-1-3p, hsa-miR-27b-3p, hsa-miR-203a-3p, hsa-miR-200a-3p, hsa-miR-142-3p, hsa-miR-148b-3p
Regulation of PTEN mRNA translation	R-HSA-8943723	12	35	116	784	0.00259792	0.00974219	2.31724	0	hsa-miR-223-3p, hsa-miR-23b-3p, hsa-miR-200a-5p, hsa-let-7f-5p, hsa-miR-155-5p, hsa-let-7g-5p, hsa-miR-200c-3p, hsa-miR-142-5p, hsa-miR-1-3p, hsa-miR-429, hsa-miR-200a-3p, hsa-let-7i-5p
Interleukin-12 family signaling	R-HSA-447115	12	35	116	784	0.00259792	0.00974219	2.31724	0	hsa-miR-223-3p, hsa-miR-145-5p, hsa-miR-155-5p, hsa-miR-98-5p, hsa-miR-199a-3p, hsa-miR-200b-3p, hsa-miR-200c-3p, hsa-miR-142-5p, hsa-miR-1-3p, hsa-miR-203a-3p, hsa-miR-200a-3p, hsa-miR-151a-3p
Gene expression (Transcription)	R-HSA-74160	32	35	554	784	0.00261477	0.00978699	1.29386	0	hsa-miR-223-3p, hsa-miR-149-5p, hsa-miR-23b-3p, hsa-miR-200a-5p, hsa-let-7f-5p, hsa-miR-145-5p, hsa-miR-155-5p, hsa-miR-98-5p, hsa-miR-199a-3p, hsa-miR-143-3p, hsa-miR-505-3p, hsa-miR-1290, hsa-miR-145-3p, hsa-let-7g-5p, hsa-miR-199b-3p, hsa-miR-1271-5p, hsa-miR-200b-3p, hsa-miR-200c-3p, hsa-miR-142-5p, hsa-miR-1-3p, hsa-miR-1246, hsa-miR-27b-3p, hsa-miR-429, hsa-miR-203a-3p, hsa-miR-200a-3p, hsa…
Oxidative Stress Induced Senescence	R-HSA-2559580	17	35	203	784	0.00264351	0.00987604	1.87586	0	hsa-miR-223-3p, hsa-let-7f-5p, hsa-miR-145-5p, hsa-miR-155-5p, hsa-miR-98-5p, hsa-miR-199a-3p, hsa-miR-143-3p, hsa-miR-145-3p, hsa-let-7g-5p, hsa-miR-200b-3p, hsa-miR-200c-3p, hsa-miR-1-3p, hsa-miR-429, hsa-miR-203a-3p, hsa-miR-200a-3p, hsa-miR-338-5p, hsa-let-7i-5p
Netrin-1 signaling	R-HSA-373752	8	35	58	784	0.00266969	0.00995522	3.08966	0	hsa-miR-23b-3p, hsa-miR-155-5p, hsa-miR-505-3p, hsa-miR-200b-3p, hsa-miR-200c-3p, hsa-miR-142-5p, hsa-miR-203a-3p, hsa-miR-142-3p
Deactivation of the beta-catenin transactivating complex	R-HSA-3769402	15	35	167	784	0.00270476	0.0100672	2.01198	0	hsa-miR-200a-5p, hsa-miR-145-5p, hsa-miR-155-5p, hsa-miR-199a-3p, hsa-miR-143-3p, hsa-miR-145-3p, hsa-let-7g-5p, hsa-miR-200b-3p, hsa-miR-200c-3p, hsa-miR-1-3p, hsa-miR-429, hsa-miR-203a-3p, hsa-miR-200a-3p, hsa-miR-142-3p, hsa-miR-450b-5p
Regulation of RUNX1 Expression and Activity	R-HSA-8934593	13	35	133	784	0.00274907	0.010213	2.18947	0	hsa-miR-23b-3p, hsa-let-7f-5p, hsa-miR-145-5p, hsa-miR-155-5p, hsa-miR-98-5p, hsa-miR-505-3p, hsa-miR-145-3p, hsa-let-7g-5p, hsa-miR-1-3p, hsa-miR-27b-3p, hsa-miR-203a-3p, hsa-miR-200a-3p, hsa-let-7i-5p
Drug-mediated inhibition of MET activation	R-HSA-9734091	6	35	34	784	0.00276639	0.0102392	3.95294	0	hsa-miR-23b-3p, hsa-miR-199a-3p, hsa-miR-1-3p, hsa-miR-27b-3p, hsa-miR-203a-3p, hsa-miR-200a-3p
MET Receptor Activation	R-HSA-6806942	6	35	34	784	0.00276639	0.0102392	3.95294	0	hsa-miR-23b-3p, hsa-miR-199a-3p, hsa-miR-1-3p, hsa-miR-27b-3p, hsa-miR-203a-3p, hsa-miR-200a-3p
Metabolism of water-soluble vitamins and cofactors	R-HSA-196849	7	35	46	784	0.00289354	0.0106703	3.4087	0	hsa-miR-223-3p, hsa-miR-149-5p, hsa-miR-145-5p, hsa-miR-199a-3p, hsa-miR-143-3p, hsa-miR-1-3p, hsa-miR-148b-3p
InlB-mediated entry of Listeria monocytogenes into host cell	R-HSA-8875360	7	35	46	784	0.00289354	0.0106703	3.4087	0	hsa-miR-23b-3p, hsa-miR-98-5p, hsa-miR-199a-3p, hsa-miR-1-3p, hsa-miR-27b-3p, hsa-miR-203a-3p, hsa-miR-200a-3p
Signal attenuation	R-HSA-74749	8	35	59	784	0.00298965	0.0109438	3.03729	0	hsa-miR-145-5p, hsa-miR-199a-3p, hsa-miR-200b-3p, hsa-miR-200c-3p, hsa-miR-27b-3p, hsa-miR-429, hsa-miR-203a-3p, hsa-miR-200a-3p
HIV Infection	R-HSA-162906	10	35	87	784	0.00298915	0.0109438	2.57471	0	hsa-miR-145-5p, hsa-miR-155-5p, hsa-miR-199a-3p, hsa-miR-505-3p, hsa-miR-200b-3p, hsa-miR-200c-3p, hsa-miR-142-5p, hsa-miR-27b-3p, hsa-miR-203a-3p, hsa-miR-142-3p
Degradation of beta-catenin by the destruction complex	R-HSA-195253	10	35	87	784	0.00298915	0.0109438	2.57471	0	hsa-miR-200a-5p, hsa-miR-155-5p, hsa-miR-505-3p, hsa-miR-200b-3p, hsa-miR-200c-3p, hsa-miR-1-3p, hsa-miR-1246, hsa-miR-429, hsa-miR-200a-3p, hsa-miR-142-3p
Cardiogenesis	R-HSA-9733709	10	35	87	784	0.00298915	0.0109438	2.57471	0	hsa-miR-223-3p, hsa-miR-200a-5p, hsa-miR-145-5p, hsa-miR-155-5p, hsa-miR-200b-3p, hsa-miR-200c-3p, hsa-miR-1-3p, hsa-miR-203a-3p, hsa-miR-200a-3p, hsa-miR-142-3p
Platelet sensitization by LDL	R-HSA-432142	5	35	24	784	0.00304503	0.0111057	4.66667	0	hsa-miR-155-5p, hsa-miR-199a-3p, hsa-miR-505-3p, hsa-miR-1-3p, hsa-miR-200a-3p
Dissolution of Fibrin Clot	R-HSA-75205	5	35	24	784	0.00304503	0.0111057	4.66667	0	hsa-miR-23b-3p, hsa-miR-145-5p, hsa-miR-155-5p, hsa-miR-143-3p, hsa-miR-1-3p
Early SARS-CoV-2 Infection Events	R-HSA-9772572	9	35	73	784	0.0031056	0.0112649	2.76164	0	hsa-miR-149-5p, hsa-miR-23b-3p, hsa-miR-155-5p, hsa-miR-143-3p, hsa-miR-145-3p, hsa-miR-1271-5p, hsa-miR-200c-3p, hsa-miR-203a-3p, hsa-miR-338-5p
Switching of origins to a post-replicative state	R-HSA-69052	9	35	73	784	0.0031056	0.0112649	2.76164	0	hsa-miR-223-3p, hsa-miR-145-5p, hsa-miR-155-5p, hsa-miR-505-3p, hsa-miR-200b-3p, hsa-miR-200c-3p, hsa-miR-27b-3p, hsa-miR-200a-3p, hsa-miR-151a-3p
Myogenesis	R-HSA-525793	9	35	73	784	0.0031056	0.0112649	2.76164	0	hsa-miR-223-3p, hsa-miR-200a-5p, hsa-miR-145-5p, hsa-miR-155-5p, hsa-miR-199a-3p, hsa-miR-1-3p, hsa-miR-203a-3p, hsa-miR-200a-3p, hsa-miR-142-3p
Cargo concentration in the ER	R-HSA-5694530	4	35	15	784	0.00320868	0.0115756	5.97333	0	hsa-miR-505-3p, hsa-miR-200b-3p, hsa-miR-200c-3p, hsa-miR-200a-3p
Synaptic adhesion-like molecules	R-HSA-8849932	4	35	15	784	0.00320868	0.0115756	5.97333	0	hsa-miR-200b-3p, hsa-miR-200c-3p, hsa-miR-429, hsa-miR-200a-3p
RNA Polymerase II Pre-transcription Events	R-HSA-674695	4	35	15	784	0.00320868	0.0115756	5.97333	0	hsa-miR-199a-3p, hsa-miR-1290, hsa-miR-27b-3p, hsa-miR-142-3p
Signaling by RAF1 mutants	R-HSA-9656223	12	35	119	784	0.00326497	0.0116941	2.25882	0	hsa-miR-23b-3p, hsa-miR-145-5p, hsa-miR-155-5p, hsa-miR-98-5p, hsa-miR-199a-3p, hsa-miR-143-3p, hsa-let-7g-5p, hsa-miR-200b-3p, hsa-miR-200c-3p, hsa-miR-1-3p, hsa-miR-203a-3p, hsa-miR-148b-3p
Signaling by PDGFRA extracellular domain mutants	R-HSA-9673770	12	35	119	784	0.00326497	0.0116941	2.25882	0	hsa-miR-223-3p, hsa-miR-145-5p, hsa-miR-155-5p, hsa-miR-98-5p, hsa-miR-199a-3p, hsa-miR-143-3p, hsa-let-7g-5p, hsa-miR-200c-3p, hsa-miR-1-3p, hsa-miR-203a-3p, hsa-miR-200a-3p, hsa-miR-148b-3p
STAT3 nuclear events downstream of ALK signaling	R-HSA-9701898	12	35	119	784	0.00326497	0.0116941	2.25882	0	hsa-miR-223-3p, hsa-let-7f-5p, hsa-miR-145-5p, hsa-miR-155-5p, hsa-miR-199a-3p, hsa-miR-200b-3p, hsa-miR-200c-3p, hsa-miR-142-5p, hsa-miR-429, hsa-miR-200a-3p, hsa-miR-338-5p, hsa-miR-324-5p
Signaling by PDGFRA transmembrane, juxtamembrane and kinase domain mutants	R-HSA-9673767	12	35	119	784	0.00326497	0.0116941	2.25882	0	hsa-miR-223-3p, hsa-miR-145-5p, hsa-miR-155-5p, hsa-miR-98-5p, hsa-miR-199a-3p, hsa-miR-143-3p, hsa-let-7g-5p, hsa-miR-200c-3p, hsa-miR-1-3p, hsa-miR-203a-3p, hsa-miR-200a-3p, hsa-miR-148b-3p
Mitophagy	R-HSA-5205647	7	35	47	784	0.00329044	0.0117642	3.33617	0	hsa-miR-23b-3p, hsa-miR-155-5p, hsa-miR-200b-3p, hsa-miR-200c-3p, hsa-miR-142-5p, hsa-miR-27b-3p, hsa-miR-203a-3p
RHO GTPases Activate NADPH Oxidases	R-HSA-5668599	8	35	60	784	0.00333915	0.0118534	2.98667	0	hsa-miR-155-5p, hsa-miR-199a-3p, hsa-miR-200b-3p, hsa-miR-200c-3p, hsa-miR-142-5p, hsa-miR-200a-3p, hsa-miR-142-3p, hsa-miR-148b-3p
PKMTs methylate histone lysines	R-HSA-3214841	8	35	60	784	0.00333915	0.0118534	2.98667	0	hsa-miR-145-5p, hsa-miR-155-5p, hsa-miR-98-5p, hsa-miR-143-3p, hsa-miR-200b-3p, hsa-miR-200c-3p, hsa-miR-429, hsa-miR-200a-3p
Interleukin-35 Signalling	R-HSA-8984722	8	35	60	784	0.00333915	0.0118534	2.98667	0	hsa-miR-223-3p, hsa-miR-145-5p, hsa-miR-155-5p, hsa-miR-199a-3p, hsa-miR-142-5p, hsa-miR-203a-3p, hsa-miR-200a-3p, hsa-miR-151a-3p
FCERI mediated NF-kB activation	R-HSA-2871837	8	35	60	784	0.00333915	0.0118534	2.98667	0	hsa-miR-223-3p, hsa-miR-23b-3p, hsa-miR-155-5p, hsa-miR-98-5p, hsa-miR-505-3p, hsa-miR-200b-3p, hsa-miR-200c-3p, hsa-miR-142-3p
Transcriptional Regulation by TP53	R-HSA-3700989	24	35	352	784	0.00336017	0.0119068	1.52727	0	hsa-miR-223-3p, hsa-miR-149-5p, hsa-miR-23b-3p, hsa-miR-200a-5p, hsa-let-7f-5p, hsa-miR-145-5p, hsa-miR-155-5p, hsa-miR-98-5p, hsa-miR-199a-3p, hsa-miR-143-3p, hsa-let-7g-5p, hsa-miR-1271-5p, hsa-miR-200b-3p, hsa-miR-200c-3p, hsa-miR-142-5p, hsa-miR-1-3p, hsa-miR-27b-3p, hsa-miR-429, hsa-miR-203a-3p, hsa-miR-200a-3p, hsa-miR-151a-3p, hsa-miR-142-3p, hsa-let-7i-5p, hsa-miR-148b-3p
Signaling by NOTCH	R-HSA-157118	22	35	308	784	0.00337354	0.011933	1.6	0	hsa-miR-223-3p, hsa-miR-23b-3p, hsa-let-7f-5p, hsa-miR-145-5p, hsa-miR-155-5p, hsa-miR-98-5p, hsa-miR-199a-3p, hsa-miR-143-3p, hsa-miR-505-3p, hsa-miR-1290, hsa-miR-145-3p, hsa-let-7g-5p, hsa-miR-200b-3p, hsa-miR-200c-3p, hsa-miR-142-5p, hsa-miR-1-3p, hsa-miR-27b-3p, hsa-miR-429, hsa-miR-203a-3p, hsa-miR-200a-3p, hsa-let-7i-5p, hsa-miR-223-5p
Signaling by phosphorylated juxtamembrane, extracellular and kinase domain KIT mutants	R-HSA-9670439	13	35	136	784	0.00339792	0.0119768	2.14118	0	hsa-miR-223-3p, hsa-miR-23b-3p, hsa-miR-145-5p, hsa-miR-155-5p, hsa-miR-98-5p, hsa-miR-199a-3p, hsa-miR-143-3p, hsa-let-7g-5p, hsa-miR-200c-3p, hsa-miR-1-3p, hsa-miR-203a-3p, hsa-miR-200a-3p, hsa-miR-148b-3p
Signaling by KIT in disease	R-HSA-9669938	13	35	136	784	0.00339792	0.0119768	2.14118	0	hsa-miR-223-3p, hsa-miR-23b-3p, hsa-miR-145-5p, hsa-miR-155-5p, hsa-miR-98-5p, hsa-miR-199a-3p, hsa-miR-143-3p, hsa-let-7g-5p, hsa-miR-200c-3p, hsa-miR-1-3p, hsa-miR-203a-3p, hsa-miR-200a-3p, hsa-miR-148b-3p
Negative regulation of FGFR3 signaling	R-HSA-5654732	9	35	74	784	0.00342333	0.0120239	2.72432	0	hsa-miR-23b-3p, hsa-miR-145-5p, hsa-miR-98-5p, hsa-miR-199a-3p, hsa-miR-143-3p, hsa-miR-505-3p, hsa-miR-1-3p, hsa-miR-203a-3p, hsa-miR-200a-3p
CD209 (DC-SIGN) signaling	R-HSA-5621575	9	35	74	784	0.00342333	0.0120239	2.72432	0	hsa-miR-23b-3p, hsa-miR-145-5p, hsa-miR-155-5p, hsa-miR-98-5p, hsa-miR-143-3p, hsa-let-7g-5p, hsa-miR-200c-3p, hsa-miR-1-3p, hsa-miR-148b-3p
Cellular response to hypoxia	R-HSA-1234174	11	35	104	784	0.00348792	0.0122292	2.36923	0	hsa-miR-23b-3p, hsa-miR-145-5p, hsa-miR-155-5p, hsa-miR-199a-3p, hsa-miR-505-3p, hsa-miR-200b-3p, hsa-miR-200c-3p, hsa-miR-142-5p, hsa-miR-1-3p, hsa-miR-429, hsa-miR-203a-3p
TP53 Regulates Metabolic Genes	R-HSA-5628897	17	35	208	784	0.00352725	0.0123454	1.83077	0	hsa-miR-223-3p, hsa-miR-23b-3p, hsa-miR-200a-5p, hsa-let-7f-5p, hsa-miR-145-5p, hsa-miR-155-5p, hsa-miR-199a-3p, hsa-miR-143-3p, hsa-let-7g-5p, hsa-miR-200c-3p, hsa-miR-142-5p, hsa-miR-1-3p, hsa-miR-429, hsa-miR-203a-3p, hsa-miR-200a-3p, hsa-let-7i-5p, hsa-miR-148b-3p
MAPK targets/ Nuclear events mediated by MAP kinases	R-HSA-450282	10	35	89	784	0.00356419	0.0124528	2.51685	0	hsa-miR-223-3p, hsa-miR-155-5p, hsa-miR-199a-3p, hsa-miR-143-3p, hsa-miR-1290, hsa-miR-200b-3p, hsa-miR-1-3p, hsa-miR-27b-3p, hsa-miR-203a-3p, hsa-miR-200a-3p
Circadian Clock	R-HSA-400253	13	35	137	784	0.00364069	0.0126979	2.12555	0	hsa-miR-223-3p, hsa-miR-23b-3p, hsa-miR-145-5p, hsa-miR-155-5p, hsa-miR-143-3p, hsa-miR-1290, hsa-miR-200b-3p, hsa-miR-200c-3p, hsa-miR-142-5p, hsa-miR-27b-3p, hsa-miR-429, hsa-miR-203a-3p, hsa-miR-142-3p
MHC class II antigen presentation	R-HSA-2132295	5	35	25	784	0.003684	0.0128265	4.48	0	hsa-miR-145-5p, hsa-miR-200b-3p, hsa-miR-200c-3p, hsa-miR-1-3p, hsa-miR-203a-3p
Tetrahydrobiopterin (BH4) synthesis, recycling, salvage and regulation	R-HSA-1474151	7	35	48	784	0.00372815	0.0128889	3.26667	0	hsa-miR-155-5p, hsa-miR-199a-3p, hsa-miR-143-3p, hsa-miR-200c-3p, hsa-miR-1-3p, hsa-miR-429, hsa-miR-148b-3p
SMAD2/3 MH2 Domain Mutants in Cancer	R-HSA-3315487	9	35	75	784	0.00376653	0.0128889	2.688	0	hsa-miR-145-5p, hsa-miR-155-5p, hsa-miR-145-3p, hsa-let-7g-5p, hsa-miR-200b-3p, hsa-miR-142-5p, hsa-miR-27b-3p, hsa-miR-203a-3p, hsa-miR-200a-3p
Pre-NOTCH Processing in the Endoplasmic Reticulum	R-HSA-1912399	7	35	48	784	0.00372815	0.0128889	3.26667	0	hsa-miR-23b-3p, hsa-miR-145-5p, hsa-miR-145-3p, hsa-miR-200b-3p, hsa-miR-200c-3p, hsa-miR-1-3p, hsa-miR-27b-3p
RHO GTPases activate KTN1	R-HSA-5625970	6	35	36	784	0.00375216	0.0128889	3.73333	0	hsa-miR-155-5p, hsa-miR-200b-3p, hsa-miR-200c-3p, hsa-miR-142-5p, hsa-miR-203a-3p, hsa-miR-142-3p
ERK/MAPK targets	R-HSA-198753	7	35	48	784	0.00372815	0.0128889	3.26667	0	hsa-miR-223-3p, hsa-miR-155-5p, hsa-miR-199a-3p, hsa-miR-143-3p, hsa-miR-200b-3p, hsa-miR-1-3p, hsa-miR-200a-3p
MET activates PI3K/AKT signaling	R-HSA-8851907	8	35	61	784	0.00372006	0.0128889	2.9377	0	hsa-miR-23b-3p, hsa-miR-155-5p, hsa-miR-199a-3p, hsa-miR-1-3p, hsa-miR-27b-3p, hsa-miR-203a-3p, hsa-miR-200a-3p, hsa-miR-148b-3p
Transcriptional regulation by RUNX3	R-HSA-8878159	21	35	289	784	0.00376374	0.0128889	1.62768	0	hsa-miR-223-3p, hsa-miR-23b-3p, hsa-miR-200a-5p, hsa-let-7f-5p, hsa-miR-145-5p, hsa-miR-155-5p, hsa-miR-98-5p, hsa-miR-199a-3p, hsa-miR-143-3p, hsa-miR-505-3p, hsa-miR-145-3p, hsa-let-7g-5p, hsa-miR-200b-3p, hsa-miR-200c-3p, hsa-miR-142-5p, hsa-miR-1-3p, hsa-miR-27b-3p, hsa-miR-429, hsa-miR-203a-3p, hsa-miR-200a-3p, hsa-miR-142-3p
Loss of Function of SMAD4 in Cancer	R-HSA-3304347	9	35	75	784	0.00376653	0.0128889	2.688	0	hsa-miR-145-5p, hsa-miR-155-5p, hsa-miR-145-3p, hsa-let-7g-5p, hsa-miR-200b-3p, hsa-miR-142-5p, hsa-miR-27b-3p, hsa-miR-203a-3p, hsa-miR-200a-3p
SMAD4 MH2 Domain Mutants in Cancer	R-HSA-3311021	9	35	75	784	0.00376653	0.0128889	2.688	0	hsa-miR-145-5p, hsa-miR-155-5p, hsa-miR-145-3p, hsa-let-7g-5p, hsa-miR-200b-3p, hsa-miR-142-5p, hsa-miR-27b-3p, hsa-miR-203a-3p, hsa-miR-200a-3p
ER to Golgi Anterograde Transport	R-HSA-199977	6	35	36	784	0.00375216	0.0128889	3.73333	0	hsa-miR-145-5p, hsa-miR-505-3p, hsa-miR-1290, hsa-miR-200b-3p, hsa-miR-200c-3p, hsa-miR-200a-3p
NOTCH1 Intracellular Domain Regulates Transcription	R-HSA-2122947	14	35	155	784	0.00385961	0.0131848	2.02323	0	hsa-miR-223-3p, hsa-miR-23b-3p, hsa-miR-145-5p, hsa-miR-155-5p, hsa-miR-98-5p, hsa-miR-145-3p, hsa-let-7g-5p, hsa-miR-200b-3p, hsa-miR-200c-3p, hsa-miR-142-5p, hsa-miR-1-3p, hsa-miR-27b-3p, hsa-miR-429, hsa-miR-223-5p
Cell Cycle, Mitotic	R-HSA-69278	24	35	355	784	0.0038663	0.0131851	1.51437	0	hsa-miR-223-3p, hsa-miR-149-5p, hsa-miR-23b-3p, hsa-let-7f-5p, hsa-miR-145-5p, hsa-miR-155-5p, hsa-miR-98-5p, hsa-miR-199a-3p, hsa-miR-143-3p, hsa-miR-505-3p, hsa-miR-145-3p, hsa-let-7g-5p, hsa-miR-200b-3p, hsa-miR-200c-3p, hsa-miR-1-3p, hsa-miR-1246, hsa-miR-27b-3p, hsa-miR-429, hsa-miR-203a-3p, hsa-miR-200a-3p, hsa-miR-151a-3p, hsa-miR-142-3p, hsa-let-7i-5p, hsa-miR-148b-3p
OAS antiviral response	R-HSA-8983711	3	35	8	784	0.00392051	0.0131896	8.4	0	hsa-miR-149-5p, hsa-miR-200c-3p, hsa-miR-203a-3p
Regulation of mRNA stability by proteins that bind AU-rich elements	R-HSA-450531	10	35	90	784	0.00388355	0.0131896	2.48889	0	hsa-miR-145-5p, hsa-miR-155-5p, hsa-miR-199a-3p, hsa-miR-143-3p, hsa-miR-505-3p, hsa-miR-1-3p, hsa-miR-27b-3p, hsa-miR-429, hsa-miR-200a-3p, hsa-miR-142-3p
Innate Immune System	R-MMU-168249	3	35	8	784	0.00392051	0.0131896	8.4	0	hsa-miR-155-5p, hsa-miR-574-5p, hsa-miR-142-3p
RHO GTPases regulate CFTR trafficking	R-HSA-5627083	3	35	8	784	0.00392051	0.0131896	8.4	0	hsa-miR-223-3p, hsa-miR-145-5p, hsa-miR-1246
Cyclin A:Cdk2-associated events at S phase entry	R-HSA-69656	18	35	229	784	0.00389638	0.0131896	1.7607	0	hsa-miR-223-3p, hsa-let-7f-5p, hsa-miR-145-5p, hsa-miR-155-5p, hsa-miR-98-5p, hsa-miR-199a-3p, hsa-miR-143-3p, hsa-miR-505-3p, hsa-miR-145-3p, hsa-let-7g-5p, hsa-miR-200b-3p, hsa-miR-200c-3p, hsa-miR-1-3p, hsa-miR-27b-3p, hsa-miR-429, hsa-miR-203a-3p, hsa-miR-200a-3p, hsa-miR-151a-3p
Cyclin E associated events during G1/S transition	R-HSA-69202	18	35	229	784	0.00389638	0.0131896	1.7607	0	hsa-miR-223-3p, hsa-let-7f-5p, hsa-miR-145-5p, hsa-miR-155-5p, hsa-miR-98-5p, hsa-miR-199a-3p, hsa-miR-143-3p, hsa-miR-505-3p, hsa-miR-145-3p, hsa-let-7g-5p, hsa-miR-200b-3p, hsa-miR-200c-3p, hsa-miR-1-3p, hsa-miR-27b-3p, hsa-miR-429, hsa-miR-203a-3p, hsa-miR-200a-3p, hsa-miR-151a-3p
Signaling by FGFR1 in disease	R-HSA-5655302	13	35	138	784	0.00389773	0.0131896	2.11014	0	hsa-miR-223-3p, hsa-miR-149-5p, hsa-miR-145-5p, hsa-miR-155-5p, hsa-miR-98-5p, hsa-miR-199a-3p, hsa-miR-143-3p, hsa-let-7g-5p, hsa-miR-200c-3p, hsa-miR-1-3p, hsa-miR-203a-3p, hsa-miR-200a-3p, hsa-miR-148b-3p
Diseases of Mismatch Repair (MMR)	R-HSA-5423599	3	35	8	784	0.00392051	0.0131896	8.4	0	hsa-miR-145-5p, hsa-miR-155-5p, hsa-miR-148b-3p
Signaling by NOTCH1	R-HSA-1980143	15	35	173	784	0.00393457	0.0132146	1.9422	0	hsa-miR-223-3p, hsa-miR-23b-3p, hsa-miR-145-5p, hsa-miR-155-5p, hsa-miR-98-5p, hsa-miR-143-3p, hsa-miR-145-3p, hsa-let-7g-5p, hsa-miR-200b-3p, hsa-miR-200c-3p, hsa-miR-142-5p, hsa-miR-1-3p, hsa-miR-27b-3p, hsa-miR-429, hsa-miR-223-5p
Ub-specific processing proteases	R-HSA-5689880	21	35	290	784	0.00395359	0.0132562	1.62207	0	hsa-miR-223-3p, hsa-miR-149-5p, hsa-miR-23b-3p, hsa-miR-200a-5p, hsa-miR-145-5p, hsa-miR-155-5p, hsa-miR-98-5p, hsa-miR-143-3p, hsa-miR-505-3p, hsa-miR-145-3p, hsa-let-7g-5p, hsa-miR-200b-3p, hsa-miR-200c-3p, hsa-miR-142-5p, hsa-miR-1-3p, hsa-miR-1246, hsa-miR-27b-3p, hsa-miR-429, hsa-miR-203a-3p, hsa-miR-200a-3p, hsa-miR-142-3p
HCMV Early Events	R-HSA-9609690	11	35	106	784	0.00408099	0.0136604	2.32453	0	hsa-miR-145-5p, hsa-miR-155-5p, hsa-miR-98-5p, hsa-miR-143-3p, hsa-miR-1290, hsa-miR-200b-3p, hsa-miR-200c-3p, hsa-miR-27b-3p, hsa-miR-429, hsa-miR-203a-3p, hsa-miR-200a-3p
RUNX1 interacts with co-factors whose precise effect on RUNX1 targets is not known	R-HSA-8939243	9	35	76	784	0.00413662	0.0137978	2.65263	0	hsa-miR-145-5p, hsa-miR-155-5p, hsa-miR-199a-3p, hsa-let-7g-5p, hsa-miR-200b-3p, hsa-miR-200c-3p, hsa-miR-27b-3p, hsa-miR-203a-3p, hsa-miR-338-5p
Interleukin-15 signaling	R-HSA-8983432	9	35	76	784	0.00413662	0.0137978	2.65263	0	hsa-miR-223-3p, hsa-miR-199a-3p, hsa-let-7g-5p, hsa-miR-200b-3p, hsa-miR-200c-3p, hsa-miR-27b-3p, hsa-miR-429, hsa-miR-203a-3p, hsa-miR-200a-3p
Microtubule-dependent trafficking of connexons from Golgi to the plasma membrane	R-HSA-190840	4	35	16	784	0.00414278	0.0137978	5.6	0	hsa-miR-23b-3p, hsa-miR-200c-3p, hsa-miR-1-3p, hsa-miR-200a-3p
S Phase	R-HSA-69242	19	35	250	784	0.00416137	0.0138365	1.7024	0	hsa-miR-223-3p, hsa-let-7f-5p, hsa-miR-145-5p, hsa-miR-155-5p, hsa-miR-98-5p, hsa-miR-199a-3p, hsa-miR-143-3p, hsa-miR-505-3p, hsa-miR-145-3p, hsa-let-7g-5p, hsa-miR-200b-3p, hsa-miR-200c-3p, hsa-miR-1-3p, hsa-miR-1246, hsa-miR-27b-3p, hsa-miR-429, hsa-miR-203a-3p, hsa-miR-200a-3p, hsa-miR-151a-3p
Metabolism of cofactors	R-HSA-8978934	7	35	49	784	0.00420935	0.0139496	3.2	0	hsa-miR-155-5p, hsa-miR-199a-3p, hsa-miR-143-3p, hsa-miR-200c-3p, hsa-miR-1-3p, hsa-miR-429, hsa-miR-148b-3p
Defective LFNG causes SCDO3	R-HSA-5083630	7	35	49	784	0.00420935	0.0139496	3.2	0	hsa-miR-23b-3p, hsa-miR-145-5p, hsa-miR-145-3p, hsa-miR-200b-3p, hsa-miR-200c-3p, hsa-miR-1-3p, hsa-miR-27b-3p
Signaling by FGFR2 in disease	R-HSA-5655253	10	35	91	784	0.0042256	0.0139802	2.46154	0	hsa-miR-145-5p, hsa-miR-155-5p, hsa-miR-98-5p, hsa-miR-143-3p, hsa-let-7g-5p, hsa-miR-200c-3p, hsa-miR-1-3p, hsa-miR-203a-3p, hsa-miR-200a-3p, hsa-miR-148b-3p
Interleukin-4 and Interleukin-13 signaling	R-HSA-6785807	25	35	380	784	0.00423828	0.0139989	1.47368	0	hsa-miR-223-3p, hsa-miR-149-5p, hsa-miR-23b-3p, hsa-let-7f-5p, hsa-miR-145-5p, hsa-miR-155-5p, hsa-miR-98-5p, hsa-miR-199a-3p, hsa-miR-143-3p, hsa-miR-145-3p, hsa-let-7g-5p, hsa-miR-200b-3p, hsa-miR-200c-3p, hsa-miR-142-5p, hsa-miR-1-3p, hsa-miR-27b-3p, hsa-miR-429, hsa-miR-203a-3p, hsa-miR-200a-3p, hsa-miR-151a-3p, hsa-miR-324-5p, hsa-miR-142-3p, hsa-let-7i-5p, hsa-miR-148b-3p, hsa-miR-450b-5p
PI3K events in ERBB4 signaling	R-HSA-1250342	6	35	37	784	0.00433387	0.0142674	3.63243	0	hsa-miR-155-5p, hsa-miR-200b-3p, hsa-miR-200c-3p, hsa-miR-1-3p, hsa-miR-203a-3p, hsa-miR-148b-3p
TGFBR3 PTM regulation	R-HSA-9839383	6	35	37	784	0.00433387	0.0142674	3.63243	0	hsa-miR-145-5p, hsa-miR-155-5p, hsa-miR-143-3p, hsa-miR-145-3p, hsa-miR-200c-3p, hsa-miR-429
p75NTR recruits signalling complexes	R-HSA-209543	5	35	26	784	0.00441462	0.0143206	4.30769	0	hsa-miR-149-5p, hsa-miR-155-5p, hsa-miR-200b-3p, hsa-miR-200c-3p, hsa-miR-203a-3p
TRAF6 mediated IRF7 activation	R-HSA-933541	5	35	26	784	0.00441462	0.0143206	4.30769	0	hsa-miR-149-5p, hsa-miR-145-5p, hsa-miR-155-5p, hsa-miR-200c-3p, hsa-miR-203a-3p
Repression of WNT target genes	R-HSA-4641265	5	35	26	784	0.00441462	0.0143206	4.30769	0	hsa-miR-155-5p, hsa-miR-200b-3p, hsa-miR-200c-3p, hsa-miR-429, hsa-miR-200a-3p
Post-transcriptional silencing by small RNAs	R-HSA-426496	5	35	26	784	0.00441462	0.0143206	4.30769	0	hsa-let-7f-5p, hsa-miR-155-5p, hsa-let-7g-5p, hsa-miR-1-3p, hsa-let-7i-5p
Competing endogenous RNAs (ceRNAs) regulate PTEN translation	R-HSA-8948700	5	35	26	784	0.00441462	0.0143206	4.30769	0	hsa-let-7f-5p, hsa-miR-155-5p, hsa-let-7g-5p, hsa-miR-1-3p, hsa-let-7i-5p
IRAK1 recruits IKK complex upon TLR7/8 or 9 stimulation	R-HSA-975144	5	35	26	784	0.00441462	0.0143206	4.30769	0	hsa-miR-223-3p, hsa-miR-23b-3p, hsa-miR-98-5p, hsa-miR-200b-3p, hsa-miR-200c-3p
Gap junction degradation	R-HSA-190873	5	35	26	784	0.00441462	0.0143206	4.30769	0	hsa-miR-23b-3p, hsa-miR-145-5p, hsa-miR-143-3p, hsa-miR-1-3p, hsa-miR-200a-3p
IRAK1 recruits IKK complex	R-HSA-937039	5	35	26	784	0.00441462	0.0143206	4.30769	0	hsa-miR-223-3p, hsa-miR-23b-3p, hsa-miR-98-5p, hsa-miR-200b-3p, hsa-miR-200c-3p
PKR-mediated signaling	R-HSA-9833482	12	35	123	784	0.004369	0.0143206	2.18537	0	hsa-miR-223-3p, hsa-miR-23b-3p, hsa-miR-145-5p, hsa-miR-155-5p, hsa-miR-98-5p, hsa-miR-199a-3p, hsa-miR-200b-3p, hsa-miR-200c-3p, hsa-miR-1-3p, hsa-miR-203a-3p, hsa-miR-200a-3p, hsa-miR-142-3p
Degradation of the extracellular matrix	R-HSA-1474228	15	35	175	784	0.00443714	0.0143703	1.92	0	hsa-miR-149-5p, hsa-miR-145-5p, hsa-miR-155-5p, hsa-miR-98-5p, hsa-miR-199a-3p, hsa-miR-143-3p, hsa-miR-145-3p, hsa-let-7g-5p, hsa-miR-200b-3p, hsa-miR-200c-3p, hsa-miR-1-3p, hsa-miR-27b-3p, hsa-miR-429, hsa-miR-203a-3p, hsa-miR-200a-3p
Cytokine Signaling in Immune system	R-HSA-1280215	29	35	481	784	0.00460255	0.0148818	1.35052	0	hsa-miR-223-3p, hsa-miR-149-5p, hsa-miR-23b-3p, hsa-let-7f-5p, hsa-miR-145-5p, hsa-miR-155-5p, hsa-miR-98-5p, hsa-miR-199a-3p, hsa-miR-143-3p, hsa-miR-505-3p, hsa-miR-1290, hsa-miR-574-5p, hsa-miR-145-3p, hsa-let-7g-5p, hsa-miR-1180-3p, hsa-miR-200b-3p, hsa-miR-200c-3p, hsa-miR-142-5p, hsa-miR-1-3p, hsa-miR-27b-3p, hsa-miR-429, hsa-miR-203a-3p, hsa-miR-200a-3p, hsa-miR-151a-3p, hsa-miR-324-5p, hs…
Oncogenic MAPK signaling	R-HSA-6802957	14	35	158	784	0.00466405	0.0150563	1.98481	0	hsa-miR-23b-3p, hsa-miR-145-5p, hsa-miR-155-5p, hsa-miR-98-5p, hsa-miR-199a-3p, hsa-miR-143-3p, hsa-let-7g-5p, hsa-miR-200b-3p, hsa-miR-200c-3p, hsa-miR-1-3p, hsa-miR-1246, hsa-miR-27b-3p, hsa-miR-203a-3p, hsa-miR-148b-3p
Signaling by NODAL	R-HSA-1181150	12	35	124	784	0.00468827	0.01511	2.16774	0	hsa-miR-223-3p, hsa-miR-145-5p, hsa-miR-155-5p, hsa-miR-199a-3p, hsa-miR-145-3p, hsa-let-7g-5p, hsa-miR-200b-3p, hsa-miR-200c-3p, hsa-miR-142-5p, hsa-miR-27b-3p, hsa-miR-203a-3p, hsa-miR-200a-3p
GP1b-IX-V activation signalling	R-HSA-430116	7	35	50	784	0.0047368	0.0152173	3.136	0	hsa-miR-23b-3p, hsa-miR-155-5p, hsa-miR-143-3p, hsa-let-7g-5p, hsa-miR-200c-3p, hsa-miR-1-3p, hsa-miR-203a-3p
KSRP (KHSRP) binds and destabilizes mRNA	R-HSA-450604	7	35	50	784	0.0047368	0.0152173	3.136	0	hsa-miR-155-5p, hsa-miR-199a-3p, hsa-miR-143-3p, hsa-miR-1-3p, hsa-miR-27b-3p, hsa-miR-429, hsa-miR-200a-3p
Synthesis of DNA	R-HSA-69239	9	35	78	784	0.00496334	0.0159194	2.58462	0	hsa-miR-223-3p, hsa-miR-145-5p, hsa-miR-155-5p, hsa-miR-505-3p, hsa-miR-200b-3p, hsa-miR-200c-3p, hsa-miR-27b-3p, hsa-miR-200a-3p, hsa-miR-151a-3p
Signaling by FGFR3 in disease	R-HSA-5655332	10	35	93	784	0.00498243	0.015955	2.4086	0	hsa-miR-145-5p, hsa-miR-155-5p, hsa-miR-98-5p, hsa-miR-143-3p, hsa-let-7g-5p, hsa-miR-200c-3p, hsa-miR-1-3p, hsa-miR-203a-3p, hsa-miR-200a-3p, hsa-miR-148b-3p
PRC2 methylates histones and DNA	R-HSA-212300	8	35	64	784	0.00507047	0.0161849	2.8	0	hsa-miR-145-5p, hsa-miR-155-5p, hsa-miR-98-5p, hsa-miR-143-3p, hsa-miR-200b-3p, hsa-miR-200c-3p, hsa-miR-429, hsa-miR-200a-3p
VEGFA-VEGFR2 Pathway	R-HSA-4420097	18	35	234	784	0.00507002	0.0161849	1.72308	0	hsa-miR-23b-3p, hsa-miR-200a-5p, hsa-miR-145-5p, hsa-miR-155-5p, hsa-miR-98-5p, hsa-miR-199a-3p, hsa-miR-143-3p, hsa-let-7g-5p, hsa-miR-200b-3p, hsa-miR-200c-3p, hsa-miR-142-5p, hsa-miR-1-3p, hsa-miR-27b-3p, hsa-miR-429, hsa-miR-203a-3p, hsa-miR-200a-3p, hsa-miR-142-3p, hsa-miR-148b-3p
PI Metabolism	R-HSA-1483255	13	35	142	784	0.00508136	0.0161938	2.0507	0	hsa-miR-223-3p, hsa-miR-23b-3p, hsa-miR-200a-5p, hsa-miR-145-5p, hsa-miR-155-5p, hsa-miR-200b-3p, hsa-miR-200c-3p, hsa-miR-142-5p, hsa-miR-1-3p, hsa-miR-429, hsa-miR-203a-3p, hsa-miR-200a-3p, hsa-miR-148b-3p
CLEC7A (Dectin-1) induces NFAT activation	R-HSA-5607763	4	35	17	784	0.00524605	0.0165599	5.27059	0	hsa-miR-23b-3p, hsa-miR-145-5p, hsa-miR-143-3p, hsa-miR-1-3p
Regulation of NPAS4 mRNA translation	R-HSA-9768778	5	35	27	784	0.0052439	0.0165599	4.14815	0	hsa-let-7f-5p, hsa-miR-155-5p, hsa-let-7g-5p, hsa-miR-1-3p, hsa-let-7i-5p
Transport of connexons to the plasma membrane	R-HSA-190872	4	35	17	784	0.00524605	0.0165599	5.27059	0	hsa-miR-23b-3p, hsa-miR-200c-3p, hsa-miR-1-3p, hsa-miR-200a-3p
Gap junction assembly	R-HSA-190861	4	35	17	784	0.00524605	0.0165599	5.27059	0	hsa-miR-23b-3p, hsa-miR-200c-3p, hsa-miR-1-3p, hsa-miR-200a-3p
NFE2L2 regulating inflammation associated genes	R-HSA-9818026	4	35	17	784	0.00524605	0.0165599	5.27059	0	hsa-miR-155-5p, hsa-miR-98-5p, hsa-miR-142-5p, hsa-miR-1-3p
CREB1 phosphorylation through the activation of CaMKII/CaMKK/CaMKIV cascasde	R-HSA-442729	5	35	27	784	0.0052439	0.0165599	4.14815	0	hsa-miR-1290, hsa-miR-200b-3p, hsa-miR-1-3p, hsa-miR-27b-3p, hsa-miR-203a-3p
Apoptotic cleavage of cell adhesion proteins	R-HSA-351906	7	35	51	784	0.00531332	0.0167458	3.07451	0	hsa-miR-200a-5p, hsa-miR-155-5p, hsa-miR-98-5p, hsa-let-7g-5p, hsa-miR-203a-3p, hsa-miR-200a-3p, hsa-miR-142-3p
Toll Like Receptor 4 (TLR4) Cascade	R-MMU-166016	2	35	3	784	0.00565194	0.0168544	14.9333	0	hsa-miR-155-5p, hsa-miR-142-3p
Defective Mismatch Repair Associated With MLH1	R-HSA-5545483	2	35	3	784	0.00565194	0.0168544	14.9333	0	hsa-miR-155-5p, hsa-miR-148b-3p
Carboxyterminal post-translational modifications of tubulin	R-HSA-8955332	2	35	3	784	0.00565194	0.0168544	14.9333	0	hsa-miR-143-3p, hsa-miR-200c-3p
MyD88-independent TLR4 cascade	R-MMU-166166	2	35	3	784	0.00565194	0.0168544	14.9333	0	hsa-miR-155-5p, hsa-miR-142-3p
Toll Like Receptor 5 (TLR5) Cascade	R-MMU-168176	2	35	3	784	0.00565194	0.0168544	14.9333	0	hsa-miR-155-5p, hsa-miR-142-3p
TRAF6 mediated induction of NFkB and MAP kinases upon TLR7/8 or 9 activation	R-MMU-975138	2	35	3	784	0.00565194	0.0168544	14.9333	0	hsa-miR-155-5p, hsa-miR-142-3p
Toll Like Receptor 10 (TLR10) Cascade	R-MMU-168142	2	35	3	784	0.00565194	0.0168544	14.9333	0	hsa-miR-155-5p, hsa-miR-142-3p
TRIF (TICAM1)-mediated TLR4 signaling	R-MMU-937061	2	35	3	784	0.00565194	0.0168544	14.9333	0	hsa-miR-155-5p, hsa-miR-142-3p
PI-3K cascade:FGFR1	R-HSA-5654689	8	35	65	784	0.00559647	0.0168544	2.75692	0	hsa-miR-149-5p, hsa-miR-145-5p, hsa-miR-155-5p, hsa-miR-505-3p, hsa-miR-1-3p, hsa-miR-203a-3p, hsa-miR-200a-3p, hsa-miR-148b-3p
HCMV Infection	R-HSA-9609646	11	35	110	784	0.00551382	0.0168544	2.24	0	hsa-miR-145-5p, hsa-miR-155-5p, hsa-miR-98-5p, hsa-miR-143-3p, hsa-miR-1290, hsa-miR-200b-3p, hsa-miR-200c-3p, hsa-miR-27b-3p, hsa-miR-429, hsa-miR-203a-3p, hsa-miR-200a-3p
Phospholipid metabolism	R-HSA-1483257	14	35	161	784	0.00560353	0.0168544	1.94783	0	hsa-miR-223-3p, hsa-miR-23b-3p, hsa-miR-200a-5p, hsa-miR-145-5p, hsa-miR-155-5p, hsa-miR-143-3p, hsa-miR-200b-3p, hsa-miR-200c-3p, hsa-miR-142-5p, hsa-miR-1-3p, hsa-miR-429, hsa-miR-203a-3p, hsa-miR-200a-3p, hsa-miR-148b-3p
Toll Like Receptor 7/8 (TLR7/8) Cascade	R-MMU-168181	2	35	3	784	0.00565194	0.0168544	14.9333	0	hsa-miR-155-5p, hsa-miR-142-3p
MyD88 dependent cascade initiated on endosome	R-MMU-975155	2	35	3	784	0.00565194	0.0168544	14.9333	0	hsa-miR-155-5p, hsa-miR-142-3p
Defective Mismatch Repair Associated With PMS2	R-HSA-5632987	2	35	3	784	0.00565194	0.0168544	14.9333	0	hsa-miR-155-5p, hsa-miR-148b-3p
MECP2 regulates neuronal receptors and channels	R-HSA-9022699	9	35	79	784	0.00542299	0.0168544	2.5519	0	hsa-miR-23b-3p, hsa-miR-145-5p, hsa-miR-155-5p, hsa-miR-199a-3p, hsa-miR-1290, hsa-miR-200b-3p, hsa-miR-1-3p, hsa-miR-27b-3p, hsa-miR-203a-3p
Mitotic G1 phase and G1/S transition	R-HSA-453279	20	35	276	784	0.00551167	0.0168544	1.62319	0	hsa-miR-223-3p, hsa-miR-23b-3p, hsa-let-7f-5p, hsa-miR-145-5p, hsa-miR-155-5p, hsa-miR-98-5p, hsa-miR-199a-3p, hsa-miR-143-3p, hsa-miR-505-3p, hsa-miR-145-3p, hsa-let-7g-5p, hsa-miR-200b-3p, hsa-miR-200c-3p, hsa-miR-1-3p, hsa-miR-1246, hsa-miR-27b-3p, hsa-miR-429, hsa-miR-203a-3p, hsa-miR-200a-3p, hsa-miR-151a-3p
Potential therapeutics for SARS	R-HSA-9679191	14	35	161	784	0.00560353	0.0168544	1.94783	0	hsa-miR-223-3p, hsa-miR-145-5p, hsa-miR-155-5p, hsa-miR-199a-3p, hsa-miR-143-3p, hsa-miR-200b-3p, hsa-miR-200c-3p, hsa-miR-142-5p, hsa-miR-1-3p, hsa-miR-429, hsa-miR-203a-3p, hsa-miR-200a-3p, hsa-miR-142-3p, hsa-miR-148b-3p
Defective Inhibition of DNA Recombination at Telomere Due to ATRX Mutations	R-HSA-9670615	2	35	3	784	0.00565194	0.0168544	14.9333	0	hsa-miR-200c-3p, hsa-miR-200a-3p
IRF3 mediated activation of type 1 IFN	R-HSA-1606341	2	35	3	784	0.00565194	0.0168544	14.9333	0	hsa-miR-200c-3p, hsa-miR-203a-3p
RUNX2 regulates genes involved in cell migration	R-HSA-8941332	10	35	94	784	0.00539959	0.0168544	2.38298	0	hsa-miR-23b-3p, hsa-miR-145-5p, hsa-miR-155-5p, hsa-miR-199a-3p, hsa-miR-143-3p, hsa-let-7g-5p, hsa-miR-27b-3p, hsa-miR-429, hsa-miR-203a-3p, hsa-miR-148b-3p
Toll Like Receptor 9 (TLR9) Cascade	R-MMU-168138	2	35	3	784	0.00565194	0.0168544	14.9333	0	hsa-miR-155-5p, hsa-miR-142-3p
Toll Like Receptor 3 (TLR3) Cascade	R-MMU-168164	2	35	3	784	0.00565194	0.0168544	14.9333	0	hsa-miR-155-5p, hsa-miR-142-3p
Alternative Lengthening of Telomeres (ALT)	R-HSA-9006821	2	35	3	784	0.00565194	0.0168544	14.9333	0	hsa-miR-200c-3p, hsa-miR-200a-3p
Diseases of Telomere Maintenance	R-HSA-9673013	2	35	3	784	0.00565194	0.0168544	14.9333	0	hsa-miR-200c-3p, hsa-miR-200a-3p
MyD88:MAL(TIRAP) cascade initiated on plasma membrane	R-MMU-166058	2	35	3	784	0.00565194	0.0168544	14.9333	0	hsa-miR-155-5p, hsa-miR-142-3p
AKT phosphorylates targets in the nucleus	R-HSA-198693	11	35	110	784	0.00551382	0.0168544	2.24	0	hsa-miR-223-3p, hsa-miR-155-5p, hsa-miR-199a-3p, hsa-miR-143-3p, hsa-miR-1290, hsa-let-7g-5p, hsa-miR-200b-3p, hsa-miR-200c-3p, hsa-miR-27b-3p, hsa-miR-429, hsa-miR-203a-3p
Toll Like Receptor 2 (TLR2) Cascade	R-MMU-181438	2	35	3	784	0.00565194	0.0168544	14.9333	0	hsa-miR-155-5p, hsa-miR-142-3p
Toll Like Receptor TLR6:TLR2 Cascade	R-MMU-168188	2	35	3	784	0.00565194	0.0168544	14.9333	0	hsa-miR-155-5p, hsa-miR-142-3p
Phospholipid metabolism	R-MMU-1483257	2	35	3	784	0.00565194	0.0168544	14.9333	0	hsa-miR-223-3p, hsa-miR-155-5p
Defective Inhibition of DNA Recombination at Telomere	R-HSA-9670621	2	35	3	784	0.00565194	0.0168544	14.9333	0	hsa-miR-200c-3p, hsa-miR-200a-3p
Metabolism of lipids	R-MMU-556833	2	35	3	784	0.00565194	0.0168544	14.9333	0	hsa-miR-223-3p, hsa-miR-155-5p
Signalling to ERK5	R-HSA-198765	2	35	3	784	0.00565194	0.0168544	14.9333	0	hsa-miR-143-3p, hsa-miR-200b-3p
Defective Inhibition of DNA Recombination at Telomere Due to DAXX Mutations	R-HSA-9670613	2	35	3	784	0.00565194	0.0168544	14.9333	0	hsa-miR-200c-3p, hsa-miR-200a-3p
Toll Like Receptor TLR1:TLR2 Cascade	R-MMU-168179	2	35	3	784	0.00565194	0.0168544	14.9333	0	hsa-miR-155-5p, hsa-miR-142-3p
MyD88 cascade initiated on plasma membrane	R-MMU-975871	2	35	3	784	0.00565194	0.0168544	14.9333	0	hsa-miR-155-5p, hsa-miR-142-3p
Neutrophil degranulation	R-MMU-6798695	2	35	3	784	0.00565194	0.0168544	14.9333	0	hsa-miR-574-5p, hsa-miR-142-3p
Transport to the Golgi and subsequent modification	R-HSA-948021	6	35	39	784	0.00569584	0.0169	3.44615	0	hsa-miR-145-5p, hsa-miR-505-3p, hsa-miR-1290, hsa-miR-200b-3p, hsa-miR-200c-3p, hsa-miR-200a-3p
Cross-presentation of particulate exogenous antigens (phagosomes)	R-HSA-1236973	3	35	9	784	0.00570109	0.0169	7.46667	0	hsa-miR-145-5p, hsa-miR-142-5p, hsa-miR-148b-3p
Lysosphingolipid and LPA receptors	R-HSA-419408	3	35	9	784	0.00570109	0.0169	7.46667	0	hsa-miR-223-3p, hsa-miR-200c-3p, hsa-miR-338-5p
Dopamine Neurotransmitter Release Cycle	R-HSA-212676	3	35	9	784	0.00570109	0.0169	7.46667	0	hsa-miR-155-5p, hsa-miR-203a-3p, hsa-miR-142-3p
Regulation of beta-cell development	R-HSA-186712	13	35	144	784	0.00577599	0.0170966	2.02222	0	hsa-miR-223-3p, hsa-miR-23b-3p, hsa-miR-145-5p, hsa-miR-199a-3p, hsa-miR-143-3p, hsa-miR-145-3p, hsa-let-7g-5p, hsa-miR-200b-3p, hsa-miR-200c-3p, hsa-miR-27b-3p, hsa-miR-429, hsa-miR-203a-3p, hsa-miR-200a-3p
PI3K events in ERBB2 signaling	R-HSA-1963642	10	35	95	784	0.0058442	0.0172728	2.35789	0	hsa-miR-145-5p, hsa-miR-155-5p, hsa-miR-200b-3p, hsa-miR-200c-3p, hsa-miR-1-3p, hsa-miR-27b-3p, hsa-miR-203a-3p, hsa-miR-200a-3p, hsa-miR-148b-3p, hsa-miR-223-5p
Deubiquitination	R-HSA-5688426	22	35	320	784	0.00594319	0.0173852	1.54	0	hsa-miR-223-3p, hsa-miR-149-5p, hsa-miR-23b-3p, hsa-miR-200a-5p, hsa-miR-145-5p, hsa-miR-155-5p, hsa-miR-98-5p, hsa-miR-143-3p, hsa-miR-505-3p, hsa-miR-145-3p, hsa-let-7g-5p, hsa-miR-1180-3p, hsa-miR-200b-3p, hsa-miR-200c-3p, hsa-miR-142-5p, hsa-miR-1-3p, hsa-miR-1246, hsa-miR-27b-3p, hsa-miR-429, hsa-miR-203a-3p, hsa-miR-200a-3p, hsa-miR-142-3p
CTLA4 inhibitory signaling	R-HSA-389513	9	35	80	784	0.00591558	0.0173852	2.52	0	hsa-miR-23b-3p, hsa-miR-145-5p, hsa-miR-199a-3p, hsa-miR-143-3p, hsa-miR-505-3p, hsa-let-7g-5p, hsa-miR-1-3p, hsa-miR-429, hsa-miR-203a-3p
Generic Transcription Pathway	R-HSA-212436	31	35	542	784	0.0059368	0.0173852	1.28118	0	hsa-miR-223-3p, hsa-miR-149-5p, hsa-miR-23b-3p, hsa-miR-200a-5p, hsa-let-7f-5p, hsa-miR-145-5p, hsa-miR-155-5p, hsa-miR-98-5p, hsa-miR-199a-3p, hsa-miR-143-3p, hsa-miR-505-3p, hsa-miR-1290, hsa-miR-145-3p, hsa-let-7g-5p, hsa-miR-1271-5p, hsa-miR-200b-3p, hsa-miR-200c-3p, hsa-miR-142-5p, hsa-miR-1-3p, hsa-miR-1246, hsa-miR-27b-3p, hsa-miR-429, hsa-miR-203a-3p, hsa-miR-200a-3p, hsa-miR-151a-3p, hsa…
p130Cas linkage to MAPK signaling for integrins	R-HSA-372708	7	35	52	784	0.00594174	0.0173852	3.01538	0	hsa-miR-23b-3p, hsa-miR-98-5p, hsa-let-7g-5p, hsa-miR-200b-3p, hsa-miR-200c-3p, hsa-miR-1-3p, hsa-miR-203a-3p
Activation of NF-kappaB in B cells	R-HSA-1169091	7	35	52	784	0.00594174	0.0173852	3.01538	0	hsa-miR-223-3p, hsa-miR-23b-3p, hsa-miR-155-5p, hsa-miR-98-5p, hsa-miR-505-3p, hsa-miR-200b-3p, hsa-miR-200c-3p
Signaling by Activin	R-HSA-1502540	11	35	111	784	0.00592906	0.0173852	2.21982	0	hsa-miR-145-5p, hsa-miR-155-5p, hsa-miR-199a-3p, hsa-miR-145-3p, hsa-let-7g-5p, hsa-miR-200b-3p, hsa-miR-200c-3p, hsa-miR-142-5p, hsa-miR-27b-3p, hsa-miR-203a-3p, hsa-miR-200a-3p
Glycosaminoglycan metabolism	R-HSA-1630316	7	35	52	784	0.00594174	0.0173852	3.01538	0	hsa-miR-149-5p, hsa-miR-23b-3p, hsa-miR-145-5p, hsa-miR-199a-3p, hsa-miR-143-3p, hsa-miR-1271-5p, hsa-miR-27b-3p
CDK-mediated phosphorylation and removal of Cdc6	R-HSA-69017	8	35	66	784	0.00616381	0.0179429	2.71515	0	hsa-miR-223-3p, hsa-miR-155-5p, hsa-miR-505-3p, hsa-miR-200b-3p, hsa-miR-200c-3p, hsa-miR-27b-3p, hsa-miR-200a-3p, hsa-miR-151a-3p
Neurophilin interactions with VEGF and VEGFR	R-HSA-194306	5	35	28	784	0.00617883	0.0179429	4	0	hsa-miR-199a-3p, hsa-miR-145-3p, hsa-miR-200b-3p, hsa-miR-200c-3p, hsa-miR-338-5p
TICAM1, RIP1-mediated IKK complex recruitment	R-HSA-168927	5	35	28	784	0.00617883	0.0179429	4	0	hsa-miR-223-3p, hsa-miR-23b-3p, hsa-miR-98-5p, hsa-miR-200b-3p, hsa-miR-200c-3p
CaMK IV-mediated phosphorylation of CREB	R-HSA-111932	5	35	28	784	0.00617883	0.0179429	4	0	hsa-miR-1290, hsa-miR-200b-3p, hsa-miR-1-3p, hsa-miR-27b-3p, hsa-miR-203a-3p
RHO GTPases Activate Rhotekin and Rhophilins	R-HSA-5666185	5	35	28	784	0.00617883	0.0179429	4	0	hsa-miR-223-3p, hsa-miR-145-5p, hsa-miR-155-5p, hsa-miR-200b-3p, hsa-miR-200c-3p
RNA Polymerase II Transcription	R-HSA-73857	31	35	543	784	0.00620346	0.0179882	1.27882	0	hsa-miR-223-3p, hsa-miR-149-5p, hsa-miR-23b-3p, hsa-miR-200a-5p, hsa-let-7f-5p, hsa-miR-145-5p, hsa-miR-155-5p, hsa-miR-98-5p, hsa-miR-199a-3p, hsa-miR-143-3p, hsa-miR-505-3p, hsa-miR-1290, hsa-miR-145-3p, hsa-let-7g-5p, hsa-miR-1271-5p, hsa-miR-200b-3p, hsa-miR-200c-3p, hsa-miR-142-5p, hsa-miR-1-3p, hsa-miR-1246, hsa-miR-27b-3p, hsa-miR-429, hsa-miR-203a-3p, hsa-miR-200a-3p, hsa-miR-151a-3p, hsa…
Intra-Golgi and retrograde Golgi-to-ER traffic	R-HSA-6811442	6	35	40	784	0.00648461	0.0187762	3.36	0	hsa-miR-145-5p, hsa-miR-1290, hsa-miR-200b-3p, hsa-miR-200c-3p, hsa-miR-1-3p, hsa-miR-203a-3p
Signaling by FGFR in disease	R-HSA-1226099	13	35	146	784	0.00654679	0.0189287	1.99452	0	hsa-miR-223-3p, hsa-miR-149-5p, hsa-miR-145-5p, hsa-miR-155-5p, hsa-miR-98-5p, hsa-miR-199a-3p, hsa-miR-143-3p, hsa-let-7g-5p, hsa-miR-200c-3p, hsa-miR-1-3p, hsa-miR-203a-3p, hsa-miR-200a-3p, hsa-miR-148b-3p
Chromosome Maintenance	R-HSA-73886	7	35	53	784	0.00662496	0.0189624	2.95849	0	hsa-miR-223-3p, hsa-miR-145-5p, hsa-miR-155-5p, hsa-miR-200c-3p, hsa-miR-27b-3p, hsa-miR-429, hsa-miR-200a-3p
Immune System	R-HSA-168256	32	35	574	784	0.00658231	0.0189624	1.24878	0	hsa-miR-223-3p, hsa-miR-149-5p, hsa-miR-23b-3p, hsa-miR-200a-5p, hsa-let-7f-5p, hsa-miR-145-5p, hsa-miR-155-5p, hsa-miR-98-5p, hsa-miR-199a-3p, hsa-miR-143-3p, hsa-miR-505-3p, hsa-miR-1290, hsa-miR-574-5p, hsa-miR-145-3p, hsa-let-7g-5p, hsa-miR-1180-3p, hsa-miR-200b-3p, hsa-miR-200c-3p, hsa-miR-142-5p, hsa-miR-1-3p, hsa-miR-27b-3p, hsa-miR-429, hsa-miR-203a-3p, hsa-miR-200a-3p, hsa-miR-151a-3p, h…
Oxygen-dependent proline hydroxylation of Hypoxia-inducible Factor Alpha	R-HSA-1234176	7	35	53	784	0.00662496	0.0189624	2.95849	0	hsa-miR-23b-3p, hsa-miR-145-5p, hsa-miR-155-5p, hsa-miR-505-3p, hsa-miR-200c-3p, hsa-miR-142-5p, hsa-miR-429
Regulation of TLR by endogenous ligand	R-HSA-5686938	7	35	53	784	0.00662496	0.0189624	2.95849	0	hsa-miR-145-5p, hsa-miR-143-3p, hsa-miR-574-5p, hsa-miR-145-3p, hsa-miR-200a-3p, hsa-miR-142-3p, hsa-let-7i-5p
Negative regulation of MET activity	R-HSA-6807004	7	35	53	784	0.00662496	0.0189624	2.95849	0	hsa-miR-23b-3p, hsa-miR-98-5p, hsa-miR-199a-3p, hsa-miR-1-3p, hsa-miR-27b-3p, hsa-miR-203a-3p, hsa-miR-200a-3p
Disorders of transmembrane transporters	R-HSA-5619115	7	35	53	784	0.00662496	0.0189624	2.95849	0	hsa-miR-223-3p, hsa-miR-145-5p, hsa-miR-155-5p, hsa-miR-505-3p, hsa-miR-1246, hsa-miR-27b-3p, hsa-miR-148b-3p
Global Genome Nucleotide Excision Repair (GG-NER)	R-HSA-5696399	7	35	53	784	0.00662496	0.0189624	2.95849	0	hsa-miR-223-3p, hsa-let-7f-5p, hsa-miR-145-5p, hsa-miR-155-5p, hsa-miR-199a-3p, hsa-miR-200c-3p, hsa-let-7i-5p
Transcriptional regulation of pluripotent stem cells	R-HSA-452723	13	35	147	784	0.00696262	0.0199003	1.98095	0	hsa-miR-223-3p, hsa-miR-145-5p, hsa-miR-155-5p, hsa-miR-98-5p, hsa-miR-199a-3p, hsa-let-7g-5p, hsa-miR-200b-3p, hsa-miR-1-3p, hsa-miR-27b-3p, hsa-miR-429, hsa-miR-203a-3p, hsa-miR-200a-3p, hsa-miR-450b-5p
Inactivation of CSF3 (G-CSF) signaling	R-HSA-9705462	9	35	82	784	0.00700591	0.0199954	2.45854	0	hsa-miR-223-3p, hsa-let-7f-5p, hsa-miR-145-5p, hsa-miR-155-5p, hsa-miR-199a-3p, hsa-miR-142-5p, hsa-miR-203a-3p, hsa-miR-324-5p, hsa-let-7i-5p
Signal amplification	R-HSA-392518	5	35	29	784	0.00722629	0.0205655	3.86207	0	hsa-miR-23b-3p, hsa-miR-155-5p, hsa-miR-199a-3p, hsa-miR-203a-3p, hsa-miR-200a-3p
Aggrephagy	R-HSA-9646399	5	35	29	784	0.00722629	0.0205655	3.86207	0	hsa-miR-223-3p, hsa-miR-145-5p, hsa-miR-200c-3p, hsa-miR-1246, hsa-miR-148b-3p
Regulation of necroptotic cell death	R-HSA-5675482	7	35	54	784	0.00736589	0.0207263	2.9037	0	hsa-miR-149-5p, hsa-miR-155-5p, hsa-let-7g-5p, hsa-miR-200b-3p, hsa-miR-200c-3p, hsa-miR-429, hsa-miR-148b-3p
Apoptotic execution phase	R-HSA-75153	11	35	114	784	0.00732804	0.0207263	2.1614	0	hsa-miR-23b-3p, hsa-miR-200a-5p, hsa-miR-145-5p, hsa-miR-155-5p, hsa-miR-98-5p, hsa-miR-574-5p, hsa-let-7g-5p, hsa-miR-203a-3p, hsa-miR-200a-3p, hsa-miR-142-3p, hsa-miR-148b-3p
Regulation of NPAS4 gene expression	R-HSA-9768759	6	35	41	784	0.00735092	0.0207263	3.27805	0	hsa-let-7f-5p, hsa-miR-155-5p, hsa-let-7g-5p, hsa-miR-1-3p, hsa-miR-200a-3p, hsa-let-7i-5p
RIPK1-mediated regulated necrosis	R-HSA-5213460	7	35	54	784	0.00736589	0.0207263	2.9037	0	hsa-miR-149-5p, hsa-miR-155-5p, hsa-let-7g-5p, hsa-miR-200b-3p, hsa-miR-200c-3p, hsa-miR-429, hsa-miR-148b-3p
Nucleotide Excision Repair	R-HSA-5696398	7	35	54	784	0.00736589	0.0207263	2.9037	0	hsa-miR-223-3p, hsa-let-7f-5p, hsa-miR-145-5p, hsa-miR-155-5p, hsa-miR-199a-3p, hsa-miR-200c-3p, hsa-let-7i-5p
Regulation of insulin secretion	R-HSA-422356	7	35	54	784	0.00736589	0.0207263	2.9037	0	hsa-miR-23b-3p, hsa-miR-145-5p, hsa-miR-155-5p, hsa-miR-1246, hsa-miR-203a-3p, hsa-miR-142-3p, hsa-miR-148b-3p
Platelet homeostasis	R-HSA-418346	7	35	54	784	0.00736589	0.0207263	2.9037	0	hsa-miR-155-5p, hsa-miR-199a-3p, hsa-miR-505-3p, hsa-miR-200c-3p, hsa-miR-142-5p, hsa-miR-1-3p, hsa-miR-200a-3p
RAB geranylgeranylation	R-HSA-8873719	6	35	41	784	0.00735092	0.0207263	3.27805	0	hsa-miR-145-5p, hsa-miR-145-3p, hsa-miR-200b-3p, hsa-miR-203a-3p, hsa-miR-142-3p, hsa-miR-223-5p
Pre-NOTCH Expression and Processing	R-HSA-1912422	15	35	185	784	0.00782986	0.0219699	1.81622	0	hsa-miR-223-3p, hsa-miR-23b-3p, hsa-let-7f-5p, hsa-miR-145-5p, hsa-miR-155-5p, hsa-miR-98-5p, hsa-miR-145-3p, hsa-let-7g-5p, hsa-miR-200b-3p, hsa-miR-200c-3p, hsa-miR-1-3p, hsa-miR-27b-3p, hsa-miR-203a-3p, hsa-miR-200a-3p, hsa-let-7i-5p
Pre-NOTCH Transcription and Translation	R-HSA-1912408	15	35	185	784	0.00782986	0.0219699	1.81622	0	hsa-miR-223-3p, hsa-miR-23b-3p, hsa-let-7f-5p, hsa-miR-145-5p, hsa-miR-155-5p, hsa-miR-98-5p, hsa-miR-145-3p, hsa-let-7g-5p, hsa-miR-200b-3p, hsa-miR-200c-3p, hsa-miR-1-3p, hsa-miR-27b-3p, hsa-miR-203a-3p, hsa-miR-200a-3p, hsa-let-7i-5p
Interleukin-10 signaling	R-HSA-6783783	11	35	115	784	0.00784901	0.0219927	2.14261	0	hsa-miR-223-3p, hsa-miR-149-5p, hsa-let-7f-5p, hsa-miR-155-5p, hsa-miR-98-5p, hsa-miR-199a-3p, hsa-miR-143-3p, hsa-miR-1-3p, hsa-miR-203a-3p, hsa-miR-142-3p, hsa-miR-148b-3p
IRAK4 deficiency (TLR5)	R-HSA-5603037	3	35	10	784	0.00789588	0.022062	6.72	0	hsa-miR-149-5p, hsa-miR-155-5p, hsa-miR-203a-3p
Synthesis of (16-20)-hydroxyeicosatetraenoic acids (HETE)	R-HSA-2142816	3	35	10	784	0.00789588	0.022062	6.72	0	hsa-miR-155-5p, hsa-miR-143-3p, hsa-miR-27b-3p
Defective B4GALT7 causes EDS, progeroid type	R-HSA-3560783	4	35	19	784	0.00801179	0.0221993	4.71579	0	hsa-miR-149-5p, hsa-miR-23b-3p, hsa-miR-143-3p, hsa-miR-1271-5p
Metabolic disorders of biological oxidation enzymes	R-HSA-5579029	4	35	19	784	0.00801179	0.0221993	4.71579	0	hsa-let-7f-5p, hsa-miR-155-5p, hsa-miR-98-5p, hsa-miR-27b-3p
Defective B3GAT3 causes JDSSDHD	R-HSA-3560801	4	35	19	784	0.00801179	0.0221993	4.71579	0	hsa-miR-149-5p, hsa-miR-23b-3p, hsa-miR-143-3p, hsa-miR-1271-5p
Chondroitin sulfate/dermatan sulfate metabolism	R-HSA-1793185	4	35	19	784	0.00801179	0.0221993	4.71579	0	hsa-miR-149-5p, hsa-miR-23b-3p, hsa-miR-143-3p, hsa-miR-1271-5p
A tetrasaccharide linker sequence is required for GAG synthesis	R-HSA-1971475	4	35	19	784	0.00801179	0.0221993	4.71579	0	hsa-miR-149-5p, hsa-miR-23b-3p, hsa-miR-143-3p, hsa-miR-1271-5p
Defective B3GALT6 causes EDSP2 and SEMDJL1	R-HSA-4420332	4	35	19	784	0.00801179	0.0221993	4.71579	0	hsa-miR-149-5p, hsa-miR-23b-3p, hsa-miR-143-3p, hsa-miR-1271-5p
Developmental Biology	R-HSA-1266738	30	35	521	784	0.00807236	0.0223361	1.28983	0	hsa-miR-223-3p, hsa-miR-149-5p, hsa-miR-23b-3p, hsa-miR-200a-5p, hsa-let-7f-5p, hsa-miR-145-5p, hsa-miR-155-5p, hsa-miR-98-5p, hsa-miR-199a-3p, hsa-miR-143-3p, hsa-miR-505-3p, hsa-miR-1290, hsa-miR-145-3p, hsa-let-7g-5p, hsa-miR-199b-3p, hsa-miR-200b-3p, hsa-miR-200c-3p, hsa-miR-142-5p, hsa-miR-1-3p, hsa-miR-1246, hsa-miR-27b-3p, hsa-miR-429, hsa-miR-203a-3p, hsa-miR-200a-3p, hsa-miR-338-5p, hsa-…
Constitutive Signaling by NOTCH1 t(7;9)(NOTCH1:M1580_K2555) Translocation Mutant	R-HSA-2660826	7	35	55	784	0.00816746	0.0224128	2.85091	0	hsa-miR-23b-3p, hsa-miR-145-5p, hsa-miR-143-3p, hsa-miR-145-3p, hsa-miR-200b-3p, hsa-miR-200c-3p, hsa-miR-27b-3p
Signaling by NOTCH1 HD Domain Mutants in Cancer	R-HSA-2691230	7	35	55	784	0.00816746	0.0224128	2.85091	0	hsa-miR-23b-3p, hsa-miR-145-5p, hsa-miR-143-3p, hsa-miR-145-3p, hsa-miR-200b-3p, hsa-miR-200c-3p, hsa-miR-27b-3p
MAPK1 (ERK2) activation	R-HSA-112411	7	35	55	784	0.00816746	0.0224128	2.85091	0	hsa-miR-223-3p, hsa-miR-149-5p, hsa-let-7f-5p, hsa-miR-98-5p, hsa-miR-199a-3p, hsa-miR-505-3p, hsa-miR-142-5p
Regulation of endogenous retroelements by Piwi-interacting RNAs (piRNAs)	R-HSA-9845323	7	35	55	784	0.00816746	0.0224128	2.85091	0	hsa-miR-145-5p, hsa-miR-155-5p, hsa-miR-199a-3p, hsa-miR-143-3p, hsa-miR-200b-3p, hsa-miR-200c-3p, hsa-miR-429
Signaling by NOTCH1 t(7;9)(NOTCH1:M1580_K2555) Translocation Mutant	R-HSA-2660825	7	35	55	784	0.00816746	0.0224128	2.85091	0	hsa-miR-23b-3p, hsa-miR-145-5p, hsa-miR-143-3p, hsa-miR-145-3p, hsa-miR-200b-3p, hsa-miR-200c-3p, hsa-miR-27b-3p
Constitutive Signaling by NOTCH1 HD Domain Mutants	R-HSA-2691232	7	35	55	784	0.00816746	0.0224128	2.85091	0	hsa-miR-23b-3p, hsa-miR-145-5p, hsa-miR-143-3p, hsa-miR-145-3p, hsa-miR-200b-3p, hsa-miR-200c-3p, hsa-miR-27b-3p
NOTCH4 Intracellular Domain Regulates Transcription	R-HSA-9013695	9	35	84	784	0.00824737	0.0225663	2.4	0	hsa-miR-23b-3p, hsa-miR-145-5p, hsa-miR-155-5p, hsa-miR-145-3p, hsa-miR-200b-3p, hsa-miR-200c-3p, hsa-miR-142-5p, hsa-miR-27b-3p, hsa-miR-200a-3p
Resistance of ERBB2 KD mutants to osimertinib	R-HSA-9665247	5	35	30	784	0.00839307	0.0225663	3.73333	0	hsa-miR-200b-3p, hsa-miR-200c-3p, hsa-miR-429, hsa-miR-200a-3p, hsa-miR-148b-3p
SUMOylation of RNA binding proteins	R-HSA-4570464	6	35	42	784	0.00829905	0.0225663	3.2	0	hsa-miR-155-5p, hsa-let-7g-5p, hsa-miR-200b-3p, hsa-miR-200c-3p, hsa-miR-203a-3p, hsa-miR-338-5p
Resistance of ERBB2 KD mutants to trastuzumab	R-HSA-9665233	5	35	30	784	0.00839307	0.0225663	3.73333	0	hsa-miR-200b-3p, hsa-miR-200c-3p, hsa-miR-429, hsa-miR-200a-3p, hsa-miR-148b-3p
Drug resistance in ERBB2 TMD/JMD mutants	R-HSA-9665737	5	35	30	784	0.00839307	0.0225663	3.73333	0	hsa-miR-200b-3p, hsa-miR-200c-3p, hsa-miR-429, hsa-miR-200a-3p, hsa-miR-148b-3p
Resistance of ERBB2 KD mutants to neratinib	R-HSA-9665246	5	35	30	784	0.00839307	0.0225663	3.73333	0	hsa-miR-200b-3p, hsa-miR-200c-3p, hsa-miR-429, hsa-miR-200a-3p, hsa-miR-148b-3p
Drug resistance in ERBB2 KD mutants	R-HSA-9665230	5	35	30	784	0.00839307	0.0225663	3.73333	0	hsa-miR-200b-3p, hsa-miR-200c-3p, hsa-miR-429, hsa-miR-200a-3p, hsa-miR-148b-3p
Resistance of ERBB2 KD mutants to afatinib	R-HSA-9665249	5	35	30	784	0.00839307	0.0225663	3.73333	0	hsa-miR-200b-3p, hsa-miR-200c-3p, hsa-miR-429, hsa-miR-200a-3p, hsa-miR-148b-3p
Drug-mediated inhibition of ERBB2 signaling	R-HSA-9652282	5	35	30	784	0.00839307	0.0225663	3.73333	0	hsa-miR-200b-3p, hsa-miR-200c-3p, hsa-miR-429, hsa-miR-200a-3p, hsa-miR-148b-3p
Resistance of ERBB2 KD mutants to AEE788	R-HSA-9665250	5	35	30	784	0.00839307	0.0225663	3.73333	0	hsa-miR-200b-3p, hsa-miR-200c-3p, hsa-miR-429, hsa-miR-200a-3p, hsa-miR-148b-3p
Resistance of ERBB2 KD mutants to lapatinib	R-HSA-9665251	5	35	30	784	0.00839307	0.0225663	3.73333	0	hsa-miR-200b-3p, hsa-miR-200c-3p, hsa-miR-429, hsa-miR-200a-3p, hsa-miR-148b-3p
Resistance of ERBB2 KD mutants to tesevatinib	R-HSA-9665245	5	35	30	784	0.00839307	0.0225663	3.73333	0	hsa-miR-200b-3p, hsa-miR-200c-3p, hsa-miR-429, hsa-miR-200a-3p, hsa-miR-148b-3p
Orc1 removal from chromatin	R-HSA-68949	6	35	42	784	0.00829905	0.0225663	3.2	0	hsa-miR-223-3p, hsa-miR-145-5p, hsa-miR-155-5p, hsa-miR-505-3p, hsa-miR-200c-3p, hsa-miR-27b-3p
Iron uptake and transport	R-HSA-917937	5	35	30	784	0.00839307	0.0225663	3.73333	0	hsa-miR-200b-3p, hsa-miR-200c-3p, hsa-miR-1-3p, hsa-miR-200a-3p, hsa-miR-142-3p
Resistance of ERBB2 KD mutants to sapitinib	R-HSA-9665244	5	35	30	784	0.00839307	0.0225663	3.73333	0	hsa-miR-200b-3p, hsa-miR-200c-3p, hsa-miR-429, hsa-miR-200a-3p, hsa-miR-148b-3p
Synthesis of IP3 and IP4 in the cytosol	R-HSA-1855204	10	35	100	784	0.00852374	0.0228868	2.24	0	hsa-miR-223-3p, hsa-miR-23b-3p, hsa-miR-200a-5p, hsa-miR-155-5p, hsa-miR-145-3p, hsa-miR-200c-3p, hsa-miR-142-5p, hsa-miR-1-3p, hsa-miR-429, hsa-miR-200a-3p
Cell Cycle	R-HSA-1640170	24	35	373	784	0.00856647	0.0229706	1.44129	0	hsa-miR-223-3p, hsa-miR-149-5p, hsa-miR-23b-3p, hsa-let-7f-5p, hsa-miR-145-5p, hsa-miR-155-5p, hsa-miR-98-5p, hsa-miR-199a-3p, hsa-miR-143-3p, hsa-miR-505-3p, hsa-miR-145-3p, hsa-let-7g-5p, hsa-miR-200b-3p, hsa-miR-200c-3p, hsa-miR-1-3p, hsa-miR-1246, hsa-miR-27b-3p, hsa-miR-429, hsa-miR-203a-3p, hsa-miR-200a-3p, hsa-miR-151a-3p, hsa-miR-142-3p, hsa-let-7i-5p, hsa-miR-148b-3p
Nucleotide-binding domain, leucine rich repeat containing receptor (NLR) signaling pathways	R-HSA-168643	13	35	151	784	0.00884722	0.0236915	1.92848	0	hsa-miR-223-3p, hsa-miR-23b-3p, hsa-miR-145-5p, hsa-miR-155-5p, hsa-miR-98-5p, hsa-miR-199a-3p, hsa-miR-143-3p, hsa-let-7g-5p, hsa-miR-200b-3p, hsa-miR-200c-3p, hsa-miR-429, hsa-miR-200a-3p, hsa-miR-142-3p
DNA Replication	R-HSA-69306	9	35	85	784	0.00892895	0.0238464	2.37176	0	hsa-miR-223-3p, hsa-miR-145-5p, hsa-miR-155-5p, hsa-miR-505-3p, hsa-miR-200b-3p, hsa-miR-200c-3p, hsa-miR-27b-3p, hsa-miR-200a-3p, hsa-miR-151a-3p
Negative epigenetic regulation of rRNA expression	R-HSA-5250941	9	35	85	784	0.00892895	0.0238464	2.37176	0	hsa-miR-23b-3p, hsa-miR-145-5p, hsa-miR-155-5p, hsa-miR-199a-3p, hsa-miR-200b-3p, hsa-miR-200c-3p, hsa-miR-142-5p, hsa-miR-429, hsa-miR-200a-3p
Regulation of localization of FOXO transcription factors	R-HSA-9614399	10	35	101	784	0.0091602	0.0244313	2.21782	0	hsa-miR-223-3p, hsa-miR-155-5p, hsa-miR-199a-3p, hsa-miR-143-3p, hsa-let-7g-5p, hsa-miR-200c-3p, hsa-miR-1-3p, hsa-miR-27b-3p, hsa-miR-429, hsa-miR-203a-3p
SMAC(DIABLO)-mediated dissociation of IAP:caspase complexes	R-HSA-111464	6	35	43	784	0.00933323	0.0247275	3.12558	0	hsa-miR-155-5p, hsa-miR-98-5p, hsa-let-7g-5p, hsa-miR-200b-3p, hsa-miR-200c-3p, hsa-miR-429
Activation of caspases through apoptosome-mediated cleavage	R-HSA-111459	6	35	43	784	0.00933323	0.0247275	3.12558	0	hsa-miR-155-5p, hsa-miR-98-5p, hsa-let-7g-5p, hsa-miR-200b-3p, hsa-miR-200c-3p, hsa-miR-429
SMAC (DIABLO) binds to IAPs	R-HSA-111463	6	35	43	784	0.00933323	0.0247275	3.12558	0	hsa-miR-155-5p, hsa-miR-98-5p, hsa-let-7g-5p, hsa-miR-200b-3p, hsa-miR-200c-3p, hsa-miR-429
ABC-family proteins mediated transport	R-HSA-382556	6	35	43	784	0.00933323	0.0247275	3.12558	0	hsa-miR-223-3p, hsa-miR-145-5p, hsa-miR-155-5p, hsa-miR-505-3p, hsa-miR-1-3p, hsa-miR-1246
SMAC, XIAP-regulated apoptotic response	R-HSA-111469	6	35	43	784	0.00933323	0.0247275	3.12558	0	hsa-miR-155-5p, hsa-miR-98-5p, hsa-let-7g-5p, hsa-miR-200b-3p, hsa-miR-200c-3p, hsa-miR-429
FOXO-mediated transcription of oxidative stress, metabolic and neuronal genes	R-HSA-9615017	12	35	135	784	0.00963428	0.0254072	1.99111	0	hsa-miR-223-3p, hsa-miR-145-5p, hsa-miR-155-5p, hsa-miR-505-3p, hsa-miR-145-3p, hsa-let-7g-5p, hsa-miR-200b-3p, hsa-miR-200c-3p, hsa-miR-142-5p, hsa-miR-27b-3p, hsa-miR-203a-3p, hsa-miR-200a-3p
Golgi-to-ER retrograde transport	R-HSA-8856688	5	35	31	784	0.00968578	0.0254072	3.6129	0	hsa-miR-1290, hsa-miR-200b-3p, hsa-miR-200c-3p, hsa-miR-1-3p, hsa-miR-203a-3p
TBC/RABGAPs	R-HSA-8854214	4	35	20	784	0.00969831	0.0254072	4.48	0	hsa-miR-145-5p, hsa-miR-155-5p, hsa-miR-145-3p, hsa-miR-142-5p
SARS-CoV-2 targets PDZ proteins in cell-cell junction	R-HSA-9705677	4	35	20	784	0.00969831	0.0254072	4.48	0	hsa-miR-23b-3p, hsa-miR-155-5p, hsa-miR-1-3p, hsa-miR-200a-3p
SUMOylation of DNA damage response and repair proteins	R-HSA-3108214	8	35	71	784	0.00969518	0.0254072	2.52394	0	hsa-miR-223-3p, hsa-miR-145-5p, hsa-miR-155-5p, hsa-let-7g-5p, hsa-miR-200b-3p, hsa-miR-200c-3p, hsa-miR-203a-3p, hsa-miR-338-5p
Chromatin modifying enzymes	R-HSA-3247509	16	35	208	784	0.00971716	0.0254072	1.72308	0	hsa-miR-223-3p, hsa-miR-149-5p, hsa-let-7f-5p, hsa-miR-145-5p, hsa-miR-155-5p, hsa-miR-98-5p, hsa-miR-199a-3p, hsa-miR-143-3p, hsa-miR-145-3p, hsa-miR-199b-3p, hsa-miR-200b-3p, hsa-miR-200c-3p, hsa-miR-1-3p, hsa-miR-27b-3p, hsa-miR-429, hsa-miR-200a-3p
G1/S Transition	R-HSA-69206	18	35	247	784	0.00960896	0.0254072	1.63239	0	hsa-miR-223-3p, hsa-let-7f-5p, hsa-miR-145-5p, hsa-miR-155-5p, hsa-miR-98-5p, hsa-miR-199a-3p, hsa-miR-143-3p, hsa-miR-505-3p, hsa-miR-145-3p, hsa-let-7g-5p, hsa-miR-200b-3p, hsa-miR-200c-3p, hsa-miR-1-3p, hsa-miR-27b-3p, hsa-miR-429, hsa-miR-203a-3p, hsa-miR-200a-3p, hsa-miR-151a-3p
DEx/H-box helicases activate type I IFN and inflammatory cytokines production	R-HSA-3134963	4	35	20	784	0.00969831	0.0254072	4.48	0	hsa-miR-149-5p, hsa-miR-155-5p, hsa-miR-143-3p, hsa-miR-203a-3p
Chromatin organization	R-HSA-4839726	16	35	208	784	0.00971716	0.0254072	1.72308	0	hsa-miR-223-3p, hsa-miR-149-5p, hsa-let-7f-5p, hsa-miR-145-5p, hsa-miR-155-5p, hsa-miR-98-5p, hsa-miR-199a-3p, hsa-miR-143-3p, hsa-miR-145-3p, hsa-miR-199b-3p, hsa-miR-200b-3p, hsa-miR-200c-3p, hsa-miR-1-3p, hsa-miR-27b-3p, hsa-miR-429, hsa-miR-200a-3p
Aquaporin-mediated transport	R-HSA-445717	4	35	20	784	0.00969831	0.0254072	4.48	0	hsa-miR-23b-3p, hsa-miR-155-5p, hsa-miR-1271-5p, hsa-miR-1246
Asparagine N-linked glycosylation	R-HSA-446203	7	35	57	784	0.00996435	0.0260195	2.75088	0	hsa-miR-145-5p, hsa-miR-155-5p, hsa-miR-505-3p, hsa-miR-1290, hsa-miR-200b-3p, hsa-miR-200c-3p, hsa-miR-200a-3p
Role of ABL in ROBO-SLIT signaling	R-HSA-428890	3	35	11	784	0.0105259	0.0270261	6.10909	0	hsa-miR-143-3p, hsa-miR-142-5p, hsa-miR-203a-3p
Regulation of TBK1, IKKŒµ-mediated activation of IRF3, IRF7 upon TLR3 ligation	R-HSA-9828211	3	35	11	784	0.0105259	0.0270261	6.10909	0	hsa-miR-155-5p, hsa-miR-200c-3p, hsa-miR-203a-3p
Netrin mediated repulsion signals	R-HSA-418886	3	35	11	784	0.0105259	0.0270261	6.10909	0	hsa-miR-23b-3p, hsa-miR-505-3p, hsa-miR-203a-3p
Disassembly of the destruction complex and recruitment of AXIN to the membrane	R-HSA-4641262	9	35	87	784	0.0104223	0.0270261	2.31724	0	hsa-miR-200a-5p, hsa-miR-155-5p, hsa-miR-200b-3p, hsa-miR-1-3p, hsa-miR-1246, hsa-miR-203a-3p, hsa-miR-200a-3p, hsa-miR-142-3p, hsa-miR-148b-3p
Assembly and cell surface presentation of NMDA receptors	R-HSA-9609736	3	35	11	784	0.0105259	0.0270261	6.10909	0	hsa-miR-155-5p, hsa-miR-200c-3p, hsa-miR-203a-3p
Tight junction interactions	R-HSA-420029	3	35	11	784	0.0105259	0.0270261	6.10909	0	hsa-miR-145-5p, hsa-miR-155-5p, hsa-miR-142-5p
Glucagon signaling in metabolic regulation	R-HSA-163359	3	35	11	784	0.0105259	0.0270261	6.10909	0	hsa-miR-23b-3p, hsa-miR-155-5p, hsa-miR-1246
GPCR ligand binding	R-HSA-500792	14	35	172	784	0.0104844	0.0270261	1.82326	0	hsa-miR-223-3p, hsa-miR-149-5p, hsa-let-7f-5p, hsa-miR-145-5p, hsa-miR-155-5p, hsa-miR-98-5p, hsa-miR-200b-3p, hsa-miR-200c-3p, hsa-miR-1-3p, hsa-miR-27b-3p, hsa-miR-203a-3p, hsa-miR-338-5p, hsa-miR-324-5p, hsa-miR-148b-3p
Signaling by membrane-tethered fusions of PDGFRA or PDGFRB	R-HSA-9673768	3	35	11	784	0.0105259	0.0270261	6.10909	0	hsa-miR-199a-3p, hsa-miR-200b-3p, hsa-miR-200c-3p
Phase I - Functionalization of compounds	R-HSA-211945	6	35	44	784	0.0104577	0.0270261	3.05455	0	hsa-let-7f-5p, hsa-miR-145-5p, hsa-miR-155-5p, hsa-miR-98-5p, hsa-miR-143-3p, hsa-miR-27b-3p
Regulation of commissural axon pathfinding by SLIT and ROBO	R-HSA-428542	3	35	11	784	0.0105259	0.0270261	6.10909	0	hsa-miR-23b-3p, hsa-miR-145-5p, hsa-miR-203a-3p
activated TAK1 mediates p38 MAPK activation	R-HSA-450302	6	35	44	784	0.0104577	0.0270261	3.05455	0	hsa-miR-23b-3p, hsa-miR-145-5p, hsa-miR-155-5p, hsa-miR-199a-3p, hsa-miR-200a-3p, hsa-miR-142-3p
Inhibition of DNA recombination at telomere	R-HSA-9670095	3	35	11	784	0.0105259	0.0270261	6.10909	0	hsa-miR-155-5p, hsa-miR-200c-3p, hsa-miR-200a-3p
Toll-like Receptor Cascades	R-MMU-168898	2	35	4	784	0.0109867	0.0278153	11.2	0	hsa-miR-155-5p, hsa-miR-142-3p
Gene Silencing by RNA	R-HSA-211000	7	35	58	784	0.0109656	0.0278153	2.70345	0	hsa-let-7f-5p, hsa-miR-155-5p, hsa-let-7g-5p, hsa-miR-1-3p, hsa-miR-203a-3p, hsa-let-7i-5p, hsa-miR-148b-3p
Regulated Necrosis	R-HSA-5218859	12	35	137	784	0.0108711	0.0278153	1.96204	0	hsa-miR-149-5p, hsa-miR-155-5p, hsa-miR-98-5p, hsa-miR-574-5p, hsa-let-7g-5p, hsa-miR-200b-3p, hsa-miR-200c-3p, hsa-miR-429, hsa-miR-203a-3p, hsa-miR-200a-3p, hsa-miR-142-3p, hsa-miR-148b-3p
Class A/1 (Rhodopsin-like receptors)	R-HSA-373076	11	35	120	784	0.0109137	0.0278153	2.05333	0	hsa-miR-223-3p, hsa-miR-149-5p, hsa-let-7f-5p, hsa-miR-155-5p, hsa-miR-98-5p, hsa-miR-200c-3p, hsa-miR-1-3p, hsa-miR-27b-3p, hsa-miR-203a-3p, hsa-miR-338-5p, hsa-miR-148b-3p
PIWI-interacting RNA (piRNA) biogenesis	R-HSA-5601884	2	35	4	784	0.0109867	0.0278153	11.2	0	hsa-miR-155-5p, hsa-miR-148b-3p
Deubiquitination	R-MMU-5688426	2	35	4	784	0.0109867	0.0278153	11.2	0	hsa-miR-155-5p, hsa-miR-142-5p
Ub-specific processing proteases	R-MMU-5689880	2	35	4	784	0.0109867	0.0278153	11.2	0	hsa-miR-155-5p, hsa-miR-142-5p
Scavenging of heme from plasma	R-HSA-2168880	2	35	4	784	0.0109867	0.0278153	11.2	0	hsa-miR-155-5p, hsa-miR-338-5p
IRS-mediated signalling	R-HSA-112399	12	35	137	784	0.0108711	0.0278153	1.96204	0	hsa-miR-149-5p, hsa-miR-145-5p, hsa-miR-155-5p, hsa-miR-98-5p, hsa-miR-143-3p, hsa-miR-505-3p, hsa-let-7g-5p, hsa-miR-200c-3p, hsa-miR-1-3p, hsa-miR-203a-3p, hsa-miR-200a-3p, hsa-miR-148b-3p
Intraflagellar transport	R-HSA-5620924	2	35	4	784	0.0109867	0.0278153	11.2	0	hsa-miR-155-5p, hsa-miR-200c-3p
Purine catabolism	R-HSA-74259	2	35	4	784	0.0109867	0.0278153	11.2	0	hsa-miR-145-5p, hsa-miR-1-3p
Respiratory Syncytial Virus Infection Pathway	R-HSA-9820952	13	35	155	784	0.0111253	0.0280594	1.87871	0	hsa-miR-223-3p, hsa-miR-149-5p, hsa-miR-145-5p, hsa-miR-155-5p, hsa-miR-143-3p, hsa-miR-145-3p, hsa-miR-1271-5p, hsa-miR-200b-3p, hsa-miR-27b-3p, hsa-miR-200a-3p, hsa-let-7i-5p, hsa-miR-148b-3p, hsa-miR-223-5p
Antiviral mechanism by IFN-stimulated genes	R-HSA-1169410	13	35	155	784	0.0111253	0.0280594	1.87871	0	hsa-miR-223-3p, hsa-miR-149-5p, hsa-miR-23b-3p, hsa-miR-145-5p, hsa-miR-155-5p, hsa-miR-98-5p, hsa-miR-199a-3p, hsa-miR-200b-3p, hsa-miR-200c-3p, hsa-miR-1-3p, hsa-miR-203a-3p, hsa-miR-200a-3p, hsa-miR-142-3p
SUMOylation of ubiquitinylation proteins	R-HSA-3232142	5	35	32	784	0.0111109	0.0280594	3.5	0	hsa-miR-23b-3p, hsa-miR-145-5p, hsa-miR-155-5p, hsa-miR-143-3p, hsa-miR-200c-3p
Signaling by cytosolic FGFR1 fusion mutants	R-HSA-1839117	9	35	88	784	0.0112375	0.0283066	2.29091	0	hsa-miR-223-3p, hsa-miR-145-5p, hsa-miR-155-5p, hsa-miR-199a-3p, hsa-let-7g-5p, hsa-miR-1-3p, hsa-miR-203a-3p, hsa-miR-200a-3p, hsa-miR-148b-3p
Inositol phosphate metabolism	R-HSA-1483249	10	35	104	784	0.0112953	0.0283567	2.15385	0	hsa-miR-223-3p, hsa-miR-23b-3p, hsa-miR-200a-5p, hsa-miR-155-5p, hsa-miR-145-3p, hsa-miR-200c-3p, hsa-miR-142-5p, hsa-miR-1-3p, hsa-miR-429, hsa-miR-200a-3p
Transcriptional regulation of granulopoiesis	R-HSA-9616222	15	35	192	784	0.0113	0.0283567	1.75	0	hsa-miR-223-3p, hsa-miR-145-5p, hsa-miR-155-5p, hsa-miR-98-5p, hsa-miR-199a-3p, hsa-miR-143-3p, hsa-miR-1290, hsa-let-7g-5p, hsa-miR-200b-3p, hsa-miR-200c-3p, hsa-miR-1-3p, hsa-miR-27b-3p, hsa-miR-429, hsa-miR-203a-3p, hsa-miR-200a-3p
Kidney development	R-HSA-9830369	10	35	104	784	0.0112953	0.0283567	2.15385	0	hsa-miR-200a-5p, hsa-miR-145-5p, hsa-miR-143-3p, hsa-miR-200c-3p, hsa-miR-1-3p, hsa-miR-27b-3p, hsa-miR-203a-3p, hsa-miR-200a-3p, hsa-miR-142-3p, hsa-let-7i-5p
Signaling by NOTCH2	R-HSA-1980145	8	35	73	784	0.0114725	0.0287533	2.45479	0	hsa-miR-23b-3p, hsa-miR-145-5p, hsa-miR-143-3p, hsa-miR-1290, hsa-miR-145-3p, hsa-miR-200b-3p, hsa-miR-27b-3p, hsa-miR-203a-3p
Diseases associated with glycosaminoglycan metabolism	R-HSA-3560782	4	35	21	784	0.0116019	0.0290048	4.26667	0	hsa-miR-149-5p, hsa-miR-23b-3p, hsa-miR-143-3p, hsa-miR-1271-5p
Activation of PPARGC1A (PGC-1alpha) by phosphorylation	R-HSA-2151209	4	35	21	784	0.0116019	0.0290048	4.26667	0	hsa-miR-155-5p, hsa-miR-199a-3p, hsa-miR-200a-3p, hsa-miR-148b-3p
PI-3K cascade:FGFR2	R-HSA-5654695	7	35	59	784	0.0120393	0.0300229	2.65763	0	hsa-miR-145-5p, hsa-miR-155-5p, hsa-miR-505-3p, hsa-miR-1-3p, hsa-miR-203a-3p, hsa-miR-200a-3p, hsa-miR-148b-3p
Regulation of endogenous retroelements	R-HSA-9842860	7	35	59	784	0.0120393	0.0300229	2.65763	0	hsa-miR-145-5p, hsa-miR-155-5p, hsa-miR-199a-3p, hsa-miR-143-3p, hsa-miR-200b-3p, hsa-miR-200c-3p, hsa-miR-429
RHOC GTPase cycle	R-HSA-9013106	9	35	89	784	0.0121008	0.030101	2.26517	0	hsa-miR-145-5p, hsa-miR-155-5p, hsa-miR-200b-3p, hsa-miR-200c-3p, hsa-miR-429, hsa-miR-203a-3p, hsa-miR-200a-3p, hsa-miR-142-3p, hsa-miR-148b-3p
UCH proteinases	R-HSA-5689603	10	35	105	784	0.0120869	0.030101	2.13333	0	hsa-miR-145-5p, hsa-miR-505-3p, hsa-let-7g-5p, hsa-miR-200b-3p, hsa-miR-200c-3p, hsa-miR-142-5p, hsa-miR-27b-3p, hsa-miR-429, hsa-miR-200a-3p, hsa-miR-142-3p
Signaling by FLT3 ITD and TKD mutants	R-HSA-9703648	12	35	139	784	0.0122312	0.0303499	1.93381	0	hsa-miR-223-3p, hsa-miR-145-5p, hsa-miR-155-5p, hsa-miR-98-5p, hsa-miR-143-3p, hsa-miR-505-3p, hsa-let-7g-5p, hsa-miR-200c-3p, hsa-miR-1-3p, hsa-miR-203a-3p, hsa-miR-200a-3p, hsa-miR-148b-3p
Synthesis of PIPs at the plasma membrane	R-HSA-1660499	12	35	139	784	0.0122312	0.0303499	1.93381	0	hsa-miR-223-3p, hsa-miR-23b-3p, hsa-miR-200a-5p, hsa-miR-145-5p, hsa-miR-155-5p, hsa-miR-200c-3p, hsa-miR-142-5p, hsa-miR-1-3p, hsa-miR-429, hsa-miR-203a-3p, hsa-miR-200a-3p, hsa-miR-148b-3p
VEGF ligand-receptor interactions	R-HSA-194313	8	35	74	784	0.0124482	0.0307733	2.42162	0	hsa-miR-145-5p, hsa-miR-199a-3p, hsa-miR-200b-3p, hsa-miR-200c-3p, hsa-miR-1-3p, hsa-miR-27b-3p, hsa-miR-429, hsa-miR-203a-3p
Negative regulation of NOTCH4 signaling	R-HSA-9604323	8	35	74	784	0.0124482	0.0307733	2.42162	0	hsa-miR-223-3p, hsa-miR-155-5p, hsa-miR-199a-3p, hsa-miR-143-3p, hsa-miR-505-3p, hsa-miR-1-3p, hsa-miR-429, hsa-miR-223-5p
VEGF binds to VEGFR leading to receptor dimerization	R-HSA-195399	8	35	74	784	0.0124482	0.0307733	2.42162	0	hsa-miR-145-5p, hsa-miR-199a-3p, hsa-miR-200b-3p, hsa-miR-200c-3p, hsa-miR-1-3p, hsa-miR-27b-3p, hsa-miR-429, hsa-miR-203a-3p
Diseases of signal transduction by growth factor receptors and second messengers	R-HSA-5663202	28	35	479	784	0.0125496	0.0309858	1.30939	0	hsa-miR-223-3p, hsa-miR-149-5p, hsa-miR-23b-3p, hsa-miR-200a-5p, hsa-let-7f-5p, hsa-miR-145-5p, hsa-miR-155-5p, hsa-miR-98-5p, hsa-miR-199a-3p, hsa-miR-143-3p, hsa-miR-505-3p, hsa-miR-1290, hsa-miR-145-3p, hsa-let-7g-5p, hsa-miR-200b-3p, hsa-miR-200c-3p, hsa-miR-142-5p, hsa-miR-1-3p, hsa-miR-1246, hsa-miR-27b-3p, hsa-miR-429, hsa-miR-203a-3p, hsa-miR-200a-3p, hsa-miR-151a-3p, hsa-miR-142-3p, hsa-…
Golgi Associated Vesicle Biogenesis	R-HSA-432722	5	35	33	784	0.0126746	0.031217	3.39394	0	hsa-miR-145-5p, hsa-miR-155-5p, hsa-miR-1290, hsa-miR-145-3p, hsa-miR-27b-3p
Glycolysis	R-HSA-70171	5	35	33	784	0.0126746	0.031217	3.39394	0	hsa-miR-23b-3p, hsa-miR-98-5p, hsa-miR-143-3p, hsa-miR-505-3p, hsa-miR-199b-3p
MicroRNA (miRNA) biogenesis	R-HSA-203927	6	35	46	784	0.0129941	0.0318858	2.92174	0	hsa-let-7f-5p, hsa-miR-155-5p, hsa-let-7g-5p, hsa-miR-1-3p, hsa-miR-203a-3p, hsa-let-7i-5p
MECP2 regulates transcription factors	R-HSA-9022707	6	35	46	784	0.0129941	0.0318858	2.92174	0	hsa-miR-223-3p, hsa-miR-155-5p, hsa-miR-1290, hsa-miR-200b-3p, hsa-miR-27b-3p, hsa-miR-203a-3p
Telomere Maintenance	R-HSA-157579	6	35	46	784	0.0129941	0.0318858	2.92174	0	hsa-miR-223-3p, hsa-miR-145-5p, hsa-miR-155-5p, hsa-miR-200c-3p, hsa-miR-27b-3p, hsa-miR-200a-3p
PTK6 promotes HIF1A stabilization	R-HSA-8857538	8	35	75	784	0.0134848	0.0330493	2.38933	0	hsa-miR-145-5p, hsa-miR-155-5p, hsa-miR-200b-3p, hsa-miR-200c-3p, hsa-miR-142-5p, hsa-miR-27b-3p, hsa-miR-429, hsa-miR-200a-3p
TICAM1-dependent activation of IRF3/IRF7	R-HSA-9013973	3	35	12	784	0.0136074	0.0331867	5.6	0	hsa-miR-155-5p, hsa-miR-200c-3p, hsa-miR-203a-3p
Formation of HIV elongation complex in the absence of HIV Tat	R-HSA-167152	3	35	12	784	0.0136074	0.0331867	5.6	0	hsa-miR-199a-3p, hsa-miR-27b-3p, hsa-miR-142-3p
Invadopodia formation	R-HSA-8941237	3	35	12	784	0.0136074	0.0331867	5.6	0	hsa-miR-155-5p, hsa-miR-200b-3p, hsa-miR-200c-3p
E3 ubiquitin ligases ubiquitinate target proteins	R-HSA-8866654	3	35	12	784	0.0136074	0.0331867	5.6	0	hsa-miR-145-5p, hsa-miR-155-5p, hsa-miR-1290
Regulation of PTEN gene transcription	R-HSA-8943724	14	35	177	784	0.0136302	0.0332017	1.77175	0	hsa-miR-145-5p, hsa-miR-155-5p, hsa-miR-98-5p, hsa-miR-199a-3p, hsa-miR-143-3p, hsa-let-7g-5p, hsa-miR-200b-3p, hsa-miR-200c-3p, hsa-miR-1-3p, hsa-miR-27b-3p, hsa-miR-429, hsa-miR-203a-3p, hsa-miR-200a-3p, hsa-miR-338-5p
Hyaluronan uptake and degradation	R-HSA-2160916	4	35	22	784	0.0137326	0.0333291	4.07273	0	hsa-miR-145-5p, hsa-miR-199a-3p, hsa-miR-143-3p, hsa-miR-27b-3p
FLT3 signaling in disease	R-HSA-9682385	12	35	141	784	0.0137228	0.0333291	1.90638	0	hsa-miR-223-3p, hsa-miR-145-5p, hsa-miR-155-5p, hsa-miR-98-5p, hsa-miR-143-3p, hsa-miR-505-3p, hsa-let-7g-5p, hsa-miR-200c-3p, hsa-miR-1-3p, hsa-miR-203a-3p, hsa-miR-200a-3p, hsa-miR-148b-3p
RUNX1 regulates transcription of genes involved in interleukin signaling	R-HSA-8939247	4	35	22	784	0.0137326	0.0333291	4.07273	0	hsa-miR-145-5p, hsa-miR-27b-3p, hsa-miR-203a-3p, hsa-miR-450b-5p
Regulation of MITF-M-dependent genes involved in apoptosis	R-HSA-9824594	10	35	107	784	0.0137985	0.0334485	2.09346	0	hsa-let-7f-5p, hsa-miR-155-5p, hsa-miR-98-5p, hsa-miR-143-3p, hsa-let-7g-5p, hsa-miR-200b-3p, hsa-miR-200c-3p, hsa-miR-1-3p, hsa-miR-429, hsa-let-7i-5p
Activated NTRK2 signals through PI3K	R-HSA-9028335	6	35	47	784	0.0144141	0.0347755	2.85957	0	hsa-miR-155-5p, hsa-miR-200c-3p, hsa-miR-1-3p, hsa-miR-203a-3p, hsa-miR-200a-3p, hsa-miR-148b-3p
Cytochrome c-mediated apoptotic response	R-HSA-111461	7	35	61	784	0.0144157	0.0347755	2.57049	0	hsa-miR-155-5p, hsa-miR-98-5p, hsa-miR-199a-3p, hsa-let-7g-5p, hsa-miR-200b-3p, hsa-miR-200c-3p, hsa-miR-429
DNA methylation	R-HSA-5334118	6	35	47	784	0.0144141	0.0347755	2.85957	0	hsa-miR-145-5p, hsa-miR-143-3p, hsa-miR-200b-3p, hsa-miR-200c-3p, hsa-miR-429, hsa-miR-200a-3p
Transcriptional regulation by small RNAs	R-HSA-5578749	5	35	34	784	0.0143829	0.0347755	3.29412	0	hsa-let-7f-5p, hsa-let-7g-5p, hsa-miR-1-3p, hsa-miR-203a-3p, hsa-let-7i-5p
Constitutive Signaling by AKT1 E17K in Cancer	R-HSA-5674400	15	35	197	784	0.0144762	0.0348793	1.70558	0	hsa-miR-223-3p, hsa-miR-23b-3p, hsa-miR-145-5p, hsa-miR-155-5p, hsa-miR-98-5p, hsa-miR-199a-3p, hsa-miR-143-3p, hsa-miR-1290, hsa-let-7g-5p, hsa-miR-200b-3p, hsa-miR-200c-3p, hsa-miR-1246, hsa-miR-27b-3p, hsa-miR-429, hsa-miR-203a-3p
Downregulation of SMAD2/3:SMAD4 transcriptional activity	R-HSA-2173795	12	35	142	784	0.0145204	0.0349436	1.89296	0	hsa-miR-223-3p, hsa-miR-23b-3p, hsa-miR-145-5p, hsa-miR-155-5p, hsa-miR-199a-3p, hsa-miR-145-3p, hsa-let-7g-5p, hsa-miR-200b-3p, hsa-miR-142-5p, hsa-miR-27b-3p, hsa-miR-203a-3p, hsa-miR-200a-3p
SUMOylation of chromatin organization proteins	R-HSA-4551638	8	35	76	784	0.0145845	0.0350556	2.35789	0	hsa-miR-145-5p, hsa-miR-155-5p, hsa-let-7g-5p, hsa-miR-200b-3p, hsa-miR-200c-3p, hsa-miR-1-3p, hsa-miR-203a-3p, hsa-miR-338-5p
Disease	R-HSA-1643685	32	35	593	784	0.0149374	0.0358606	1.20877	0	hsa-miR-223-3p, hsa-miR-149-5p, hsa-miR-23b-3p, hsa-miR-200a-5p, hsa-let-7f-5p, hsa-miR-145-5p, hsa-miR-155-5p, hsa-miR-98-5p, hsa-miR-199a-3p, hsa-miR-143-3p, hsa-miR-505-3p, hsa-miR-1290, hsa-miR-574-5p, hsa-miR-145-3p, hsa-let-7g-5p, hsa-miR-1271-5p, hsa-miR-200b-3p, hsa-miR-200c-3p, hsa-miR-142-5p, hsa-miR-1-3p, hsa-miR-1246, hsa-miR-27b-3p, hsa-miR-429, hsa-miR-203a-3p, hsa-miR-200a-3p, hsa-…
MTOR signalling	R-HSA-165159	9	35	92	784	0.0149962	0.0359584	2.1913	0	hsa-miR-145-5p, hsa-miR-155-5p, hsa-miR-199a-3p, hsa-miR-143-3p, hsa-let-7g-5p, hsa-miR-200c-3p, hsa-miR-429, hsa-miR-203a-3p, hsa-miR-148b-3p
FOXO-mediated transcription	R-HSA-9614085	18	35	257	784	0.0150753	0.0361047	1.56887	0	hsa-miR-223-3p, hsa-miR-149-5p, hsa-miR-23b-3p, hsa-miR-145-5p, hsa-miR-155-5p, hsa-miR-199a-3p, hsa-miR-143-3p, hsa-miR-505-3p, hsa-miR-145-3p, hsa-let-7g-5p, hsa-miR-200b-3p, hsa-miR-200c-3p, hsa-miR-142-5p, hsa-miR-1-3p, hsa-miR-27b-3p, hsa-miR-429, hsa-miR-203a-3p, hsa-miR-200a-3p
Defective pyroptosis	R-HSA-9710421	7	35	62	784	0.0157243	0.0376138	2.52903	0	hsa-miR-145-5p, hsa-miR-98-5p, hsa-miR-143-3p, hsa-miR-200b-3p, hsa-miR-200c-3p, hsa-miR-429, hsa-miR-200a-3p
NPAS4 regulates expression of target genes	R-HSA-9768919	8	35	77	784	0.0157497	0.0376295	2.32727	0	hsa-miR-145-5p, hsa-miR-155-5p, hsa-miR-199a-3p, hsa-miR-143-3p, hsa-miR-1-3p, hsa-miR-27b-3p, hsa-miR-203a-3p, hsa-miR-142-3p
Formation of the nephric duct	R-HSA-9830364	6	35	48	784	0.0159407	0.0380402	2.8	0	hsa-miR-200a-5p, hsa-miR-27b-3p, hsa-miR-203a-3p, hsa-miR-200a-3p, hsa-miR-142-3p, hsa-let-7i-5p
IL-6-type cytokine receptor ligand interactions	R-HSA-6788467	4	35	23	784	0.0160993	0.0382359	3.89565	0	hsa-miR-223-3p, hsa-miR-142-5p, hsa-miR-1-3p, hsa-miR-203a-3p
FGFRL1 modulation of FGFR1 signaling	R-HSA-5658623	4	35	23	784	0.0160993	0.0382359	3.89565	0	hsa-miR-145-5p, hsa-miR-1-3p, hsa-miR-1246, hsa-miR-203a-3p
Transport of Mature Transcript to Cytoplasm	R-HSA-72202	4	35	23	784	0.0160993	0.0382359	3.89565	0	hsa-miR-145-5p, hsa-miR-155-5p, hsa-miR-505-3p, hsa-miR-1-3p
Heparan sulfate/heparin (HS-GAG) metabolism	R-HSA-1638091	4	35	23	784	0.0160993	0.0382359	3.89565	0	hsa-miR-149-5p, hsa-miR-23b-3p, hsa-miR-143-3p, hsa-miR-1271-5p
RUNX2 regulates chondrocyte maturation	R-HSA-8941284	5	35	35	784	0.0162415	0.0383908	3.2	0	hsa-miR-23b-3p, hsa-miR-145-5p, hsa-miR-155-5p, hsa-miR-1-3p, hsa-miR-203a-3p
HSP90 chaperone cycle for steroid hormone receptors (SHR) in the presence of ligand	R-HSA-3371497	5	35	35	784	0.0162415	0.0383908	3.2	0	hsa-miR-199a-3p, hsa-miR-200c-3p, hsa-miR-1246, hsa-miR-142-3p, hsa-miR-148b-3p
IRAK2 mediated activation of TAK1 complex upon TLR7/8 or 9 stimulation	R-HSA-975163	5	35	35	784	0.0162415	0.0383908	3.2	0	hsa-miR-23b-3p, hsa-miR-155-5p, hsa-miR-145-3p, hsa-miR-142-3p, hsa-let-7i-5p
Regulation of TP53 Expression and Degradation	R-HSA-6806003	13	35	162	784	0.0162266	0.0383908	1.79753	0	hsa-miR-223-3p, hsa-miR-23b-3p, hsa-let-7f-5p, hsa-miR-145-5p, hsa-miR-199a-3p, hsa-miR-143-3p, hsa-let-7g-5p, hsa-miR-1271-5p, hsa-miR-200c-3p, hsa-miR-27b-3p, hsa-miR-429, hsa-miR-203a-3p, hsa-miR-200a-3p
POU5F1 (OCT4), SOX2, NANOG activate genes related to proliferation	R-HSA-2892247	8	35	78	784	0.0169824	0.0400946	2.29744	0	hsa-miR-223-3p, hsa-miR-145-5p, hsa-miR-155-5p, hsa-miR-98-5p, hsa-miR-199a-3p, hsa-miR-429, hsa-miR-203a-3p, hsa-miR-450b-5p
ARMS-mediated activation	R-HSA-170984	3	35	13	784	0.0171518	0.0401385	5.16923	0	hsa-miR-145-5p, hsa-miR-143-3p, hsa-miR-203a-3p
Mismatch repair (MMR) directed by MSH2:MSH6 (MutSalpha)	R-HSA-5358565	3	35	13	784	0.0171518	0.0401385	5.16923	0	hsa-miR-145-5p, hsa-miR-155-5p, hsa-miR-148b-3p
NOSTRIN mediated eNOS trafficking	R-HSA-203641	3	35	13	784	0.0171518	0.0401385	5.16923	0	hsa-miR-155-5p, hsa-miR-200c-3p, hsa-miR-203a-3p
NoRC negatively regulates rRNA expression	R-HSA-427413	7	35	63	784	0.0171168	0.0401385	2.48889	0	hsa-miR-145-5p, hsa-miR-155-5p, hsa-miR-199a-3p, hsa-miR-200b-3p, hsa-miR-200c-3p, hsa-miR-429, hsa-miR-200a-3p
SUMO E3 ligases SUMOylate target proteins	R-HSA-3108232	16	35	220	784	0.0171821	0.0401385	1.62909	0	hsa-miR-223-3p, hsa-miR-23b-3p, hsa-miR-145-5p, hsa-miR-155-5p, hsa-miR-143-3p, hsa-let-7g-5p, hsa-miR-200b-3p, hsa-miR-200c-3p, hsa-miR-1-3p, hsa-miR-1246, hsa-miR-27b-3p, hsa-miR-429, hsa-miR-203a-3p, hsa-miR-200a-3p, hsa-miR-338-5p, hsa-let-7i-5p
SUMOylation	R-HSA-2990846	16	35	220	784	0.0171821	0.0401385	1.62909	0	hsa-miR-223-3p, hsa-miR-23b-3p, hsa-miR-145-5p, hsa-miR-155-5p, hsa-miR-143-3p, hsa-let-7g-5p, hsa-miR-200b-3p, hsa-miR-200c-3p, hsa-miR-1-3p, hsa-miR-1246, hsa-miR-27b-3p, hsa-miR-429, hsa-miR-203a-3p, hsa-miR-200a-3p, hsa-miR-338-5p, hsa-let-7i-5p
ISG15 antiviral mechanism	R-HSA-1169408	7	35	63	784	0.0171168	0.0401385	2.48889	0	hsa-miR-223-3p, hsa-miR-149-5p, hsa-miR-145-5p, hsa-miR-155-5p, hsa-miR-200b-3p, hsa-miR-200c-3p, hsa-miR-203a-3p
PI3K/AKT activation	R-HSA-198203	7	35	63	784	0.0171168	0.0401385	2.48889	0	hsa-miR-145-5p, hsa-miR-155-5p, hsa-miR-200b-3p, hsa-miR-200c-3p, hsa-miR-1-3p, hsa-miR-203a-3p, hsa-miR-148b-3p
NFE2L2 regulates pentose phosphate pathway genes	R-HSA-9818028	3	35	13	784	0.0171518	0.0401385	5.16923	0	hsa-miR-155-5p, hsa-miR-142-5p, hsa-miR-1-3p
NOTCH2 intracellular domain regulates transcription	R-HSA-2197563	6	35	49	784	0.0175776	0.0410144	2.74286	0	hsa-miR-23b-3p, hsa-miR-1290, hsa-miR-145-3p, hsa-miR-200b-3p, hsa-miR-27b-3p, hsa-miR-203a-3p
Signaling by FLT3 fusion proteins	R-HSA-9703465	11	35	128	784	0.0176962	0.0412429	1.925	0	hsa-miR-223-3p, hsa-miR-145-5p, hsa-miR-155-5p, hsa-miR-98-5p, hsa-miR-143-3p, hsa-let-7g-5p, hsa-miR-200c-3p, hsa-miR-1-3p, hsa-miR-203a-3p, hsa-miR-200a-3p, hsa-miR-148b-3p
Signalling to p38 via RIT and RIN	R-HSA-187706	2	35	5	784	0.0177988	0.0412891	8.96	0	hsa-miR-145-5p, hsa-miR-143-3p
PI3K Cascade	R-HSA-109704	10	35	111	784	0.0177761	0.0412891	2.01802	0	hsa-miR-149-5p, hsa-miR-145-5p, hsa-miR-155-5p, hsa-miR-143-3p, hsa-miR-505-3p, hsa-let-7g-5p, hsa-miR-1-3p, hsa-miR-203a-3p, hsa-miR-200a-3p, hsa-miR-148b-3p
Class I peroxisomal membrane protein import	R-HSA-9603798	2	35	5	784	0.0177988	0.0412891	8.96	0	hsa-miR-203a-3p, hsa-miR-200a-3p
FGFR1 mutant receptor activation	R-HSA-1839124	10	35	111	784	0.0177761	0.0412891	2.01802	0	hsa-miR-223-3p, hsa-miR-149-5p, hsa-miR-145-5p, hsa-miR-155-5p, hsa-miR-199a-3p, hsa-let-7g-5p, hsa-miR-1-3p, hsa-miR-203a-3p, hsa-miR-200a-3p, hsa-miR-148b-3p
DNA Repair	R-HSA-73894	13	35	164	784	0.0179804	0.0416618	1.77561	0	hsa-miR-223-3p, hsa-let-7f-5p, hsa-miR-145-5p, hsa-miR-155-5p, hsa-miR-199a-3p, hsa-miR-200b-3p, hsa-miR-200c-3p, hsa-miR-27b-3p, hsa-miR-429, hsa-miR-203a-3p, hsa-miR-200a-3p, hsa-let-7i-5p, hsa-miR-148b-3p
TRAF6-mediated induction of TAK1 complex within TLR4 complex	R-HSA-937072	5	35	36	784	0.0182559	0.0422513	3.11111	0	hsa-miR-23b-3p, hsa-miR-155-5p, hsa-miR-145-3p, hsa-miR-142-3p, hsa-let-7i-5p
RAF-independent MAPK1/3 activation	R-HSA-112409	8	35	79	784	0.0182849	0.0422693	2.26835	0	hsa-miR-223-3p, hsa-miR-149-5p, hsa-let-7f-5p, hsa-miR-98-5p, hsa-miR-199a-3p, hsa-miR-505-3p, hsa-miR-200c-3p, hsa-miR-142-5p
TP53 Regulates Transcription of DNA Repair Genes	R-HSA-6796648	9	35	95	784	0.0183871	0.0424563	2.12211	0	hsa-miR-223-3p, hsa-miR-155-5p, hsa-miR-199a-3p, hsa-miR-200b-3p, hsa-miR-27b-3p, hsa-miR-203a-3p, hsa-miR-200a-3p, hsa-miR-142-3p, hsa-miR-148b-3p
Formation of WDR5-containing histone-modifying complexes	R-HSA-9772755	4	35	24	784	0.0187102	0.0431026	3.73333	0	hsa-miR-149-5p, hsa-miR-155-5p, hsa-miR-199b-3p, hsa-miR-142-3p
Scavenging by Class A Receptors	R-HSA-3000480	4	35	24	784	0.0187102	0.0431026	3.73333	0	hsa-miR-223-3p, hsa-miR-199a-3p, hsa-miR-143-3p, hsa-let-7g-5p
TGF-beta receptor signaling activates SMADs	R-HSA-2173789	13	35	165	784	0.0189113	0.0435157	1.76485	0	hsa-miR-145-5p, hsa-miR-155-5p, hsa-miR-98-5p, hsa-miR-143-3p, hsa-miR-145-3p, hsa-let-7g-5p, hsa-miR-200b-3p, hsa-miR-142-5p, hsa-miR-27b-3p, hsa-miR-203a-3p, hsa-miR-200a-3p, hsa-miR-324-5p, hsa-miR-142-3p
Transcriptional Regulation by VENTX	R-HSA-8853884	12	35	147	784	0.0190702	0.0438306	1.82857	0	hsa-miR-223-3p, hsa-miR-149-5p, hsa-miR-200a-5p, hsa-let-7f-5p, hsa-miR-155-5p, hsa-miR-98-5p, hsa-miR-145-3p, hsa-let-7g-5p, hsa-miR-1-3p, hsa-miR-200a-3p, hsa-miR-142-3p, hsa-let-7i-5p
NOTCH3 Activation and Transmission of Signal to the Nucleus	R-HSA-9013507	8	35	80	784	0.0196593	0.045029	2.24	0	hsa-miR-145-5p, hsa-miR-155-5p, hsa-miR-143-3p, hsa-miR-200b-3p, hsa-miR-1-3p, hsa-miR-27b-3p, hsa-miR-200a-3p, hsa-miR-223-5p
Regulation of gene expression by Hypoxia-inducible Factor	R-HSA-1234158	9	35	96	784	0.0196357	0.045029	2.1	0	hsa-miR-145-5p, hsa-miR-155-5p, hsa-miR-199a-3p, hsa-miR-200b-3p, hsa-miR-200c-3p, hsa-miR-142-5p, hsa-miR-1-3p, hsa-miR-429, hsa-miR-203a-3p
G beta:gamma signalling through PI3Kgamma	R-HSA-392451	8	35	80	784	0.0196593	0.045029	2.24	0	hsa-miR-155-5p, hsa-miR-199a-3p, hsa-miR-143-3p, hsa-let-7g-5p, hsa-miR-200b-3p, hsa-miR-200c-3p, hsa-miR-429, hsa-miR-203a-3p
Signaling by BRAF and RAF1 fusions	R-HSA-6802952	12	35	148	784	0.0200999	0.0459854	1.81622	0	hsa-miR-23b-3p, hsa-miR-145-5p, hsa-miR-155-5p, hsa-miR-98-5p, hsa-miR-199a-3p, hsa-miR-143-3p, hsa-let-7g-5p, hsa-miR-200b-3p, hsa-miR-200c-3p, hsa-miR-1-3p, hsa-miR-203a-3p, hsa-miR-148b-3p
Synthesis, secretion, and deacylation of Ghrelin	R-HSA-422085	5	35	37	784	0.0204313	0.04669	3.02703	0	hsa-miR-145-5p, hsa-miR-98-5p, hsa-miR-199a-3p, hsa-miR-1-3p, hsa-let-7i-5p
Ovarian tumor domain proteases	R-HSA-5689896	13	35	167	784	0.0208863	0.0476752	1.74371	0	hsa-miR-223-3p, hsa-miR-149-5p, hsa-miR-23b-3p, hsa-miR-200a-5p, hsa-miR-145-5p, hsa-miR-155-5p, hsa-miR-1180-3p, hsa-miR-200b-3p, hsa-miR-200c-3p, hsa-miR-142-5p, hsa-miR-429, hsa-miR-200a-3p, hsa-miR-142-3p
Resolution of AP sites via the multiple-nucleotide patch replacement pathway	R-HSA-110373	3	35	14	784	0.0211669	0.0479318	4.8	0	hsa-miR-223-3p, hsa-miR-145-5p, hsa-miR-155-5p
Transcription of the HIV genome	R-HSA-167172	3	35	14	784	0.0211669	0.0479318	4.8	0	hsa-miR-199a-3p, hsa-miR-27b-3p, hsa-miR-142-3p
Kinesins	R-HSA-983189	3	35	14	784	0.0211669	0.0479318	4.8	0	hsa-miR-200c-3p, hsa-miR-1-3p, hsa-miR-203a-3p
Signaling by Leptin	R-HSA-2586552	8	35	81	784	0.0211077	0.0479318	2.21235	0	hsa-miR-223-3p, hsa-let-7f-5p, hsa-miR-145-5p, hsa-miR-199a-3p, hsa-miR-505-3p, hsa-miR-200c-3p, hsa-miR-203a-3p, hsa-miR-324-5p
Gap-filling DNA repair synthesis and ligation in TC-NER	R-HSA-6782210	3	35	14	784	0.0211669	0.0479318	4.8	0	hsa-miR-145-5p, hsa-miR-155-5p, hsa-miR-199a-3p
Formation of TC-NER Pre-Incision Complex	R-HSA-6781823	3	35	14	784	0.0211669	0.0479318	4.8	0	hsa-let-7f-5p, hsa-miR-199a-3p, hsa-let-7i-5p
Post-translational protein modification	R-MMU-597592	3	35	14	784	0.0211669	0.0479318	4.8	0	hsa-miR-223-3p, hsa-miR-155-5p, hsa-miR-142-5p
Activation of BAD and translocation to mitochondria	R-HSA-111447	10	35	114	784	0.02129	0.0481014	1.96491	0	hsa-miR-155-5p, hsa-miR-98-5p, hsa-miR-199a-3p, hsa-miR-143-3p, hsa-let-7g-5p, hsa-miR-200b-3p, hsa-miR-200c-3p, hsa-miR-1-3p, hsa-miR-429, hsa-miR-203a-3p
RMTs methylate histone arginines	R-HSA-3214858	10	35	114	784	0.02129	0.0481014	1.96491	0	hsa-miR-223-3p, hsa-let-7f-5p, hsa-miR-145-5p, hsa-miR-155-5p, hsa-miR-199a-3p, hsa-miR-143-3p, hsa-miR-145-3p, hsa-miR-200b-3p, hsa-miR-200c-3p, hsa-miR-1-3p
Transport of inorganic cations/anions and amino acids/oligopeptides	R-HSA-425393	4	35	25	784	0.0215723	0.0485195	3.584	0	hsa-miR-200c-3p, hsa-miR-142-5p, hsa-miR-1-3p, hsa-miR-223-5p
Regulation of gap junction activity	R-HSA-191650	4	35	25	784	0.0215723	0.0485195	3.584	0	hsa-miR-23b-3p, hsa-miR-1-3p, hsa-miR-203a-3p, hsa-miR-200a-3p
Glucagon-like Peptide-1 (GLP1) regulates insulin secretion	R-HSA-381676	4	35	25	784	0.0215723	0.0485195	3.584	0	hsa-miR-23b-3p, hsa-miR-155-5p, hsa-miR-1246, hsa-miR-203a-3p
Formation of annular gap junctions	R-HSA-196025	4	35	25	784	0.0215723	0.0485195	3.584	0	hsa-miR-23b-3p, hsa-miR-145-5p, hsa-miR-1-3p, hsa-miR-200a-3p
G2 Phase	R-HSA-68911	7	35	66	784	0.0218263	0.0489252	2.37576	0	hsa-miR-223-3p, hsa-miR-145-5p, hsa-miR-98-5p, hsa-miR-200b-3p, hsa-miR-200c-3p, hsa-miR-27b-3p, hsa-miR-203a-3p
Activated NOTCH1 Transmits Signal to the Nucleus	R-HSA-2122948	7	35	66	784	0.0218263	0.0489252	2.37576	0	hsa-miR-23b-3p, hsa-miR-145-5p, hsa-miR-143-3p, hsa-miR-145-3p, hsa-miR-200b-3p, hsa-miR-200c-3p, hsa-miR-27b-3p
NR1H3 & NR1H2 regulate gene expression linked to cholesterol transport and efflux	R-HSA-9029569	7	35	66	784	0.0218263	0.0489252	2.37576	0	hsa-let-7f-5p, hsa-miR-155-5p, hsa-miR-199a-3p, hsa-let-7g-5p, hsa-miR-1-3p, hsa-miR-27b-3p, hsa-let-7i-5p

## Sheet: SIG-Enrich-Output-WikiPathways
description	annotation_id	genes_found	input_size	term_genes	universe	pval	pval_adj	relative_enrichment	annotsbias	genes
Non genomic actions of 1 25 dihydroxyvitamin D3	WP4341	22	35	182	883	3.23621e-08	2.57279e-05	3.04961	0	hsa-miR-223-3p, hsa-miR-149-5p, hsa-miR-23b-3p, hsa-let-7f-5p, hsa-miR-145-5p, hsa-miR-155-5p, hsa-miR-98-5p, hsa-miR-199a-3p, hsa-miR-143-3p, hsa-miR-145-3p, hsa-let-7g-5p, hsa-miR-200b-3p, hsa-miR-200c-3p, hsa-miR-1-3p, hsa-miR-27b-3p, hsa-miR-429, hsa-miR-203a-3p, hsa-miR-200a-3p, hsa-miR-324-5p, hsa-miR-142-3p, hsa-let-7i-5p, hsa-miR-148b-3p
Mesodermal commitment pathway	WP2857	26	35	276	883	1.14494e-07	3.03409e-05	2.3766	0	hsa-miR-223-3p, hsa-miR-149-5p, hsa-miR-23b-3p, hsa-miR-200a-5p, hsa-let-7f-5p, hsa-miR-145-5p, hsa-miR-155-5p, hsa-miR-98-5p, hsa-miR-199a-3p, hsa-miR-143-3p, hsa-miR-1290, hsa-miR-145-3p, hsa-let-7g-5p, hsa-miR-199b-3p, hsa-miR-200b-3p, hsa-miR-200c-3p, hsa-miR-142-5p, hsa-miR-1-3p, hsa-miR-1246, hsa-miR-27b-3p, hsa-miR-429, hsa-miR-203a-3p, hsa-miR-200a-3p, hsa-let-7i-5p, hsa-miR-148b-3p, hsa-…
Sudden infant death syndrome SIDS susceptibility pathways	WP706	26	35	273	883	8.86444e-08	3.03409e-05	2.40272	0	hsa-miR-223-3p, hsa-miR-149-5p, hsa-miR-23b-3p, hsa-miR-200a-5p, hsa-let-7f-5p, hsa-miR-145-5p, hsa-miR-155-5p, hsa-miR-98-5p, hsa-miR-199a-3p, hsa-miR-143-3p, hsa-miR-1290, hsa-miR-145-3p, hsa-let-7g-5p, hsa-miR-200b-3p, hsa-miR-200c-3p, hsa-miR-142-5p, hsa-miR-1-3p, hsa-miR-1246, hsa-miR-27b-3p, hsa-miR-429, hsa-miR-203a-3p, hsa-miR-200a-3p, hsa-miR-324-5p, hsa-miR-142-3p, hsa-let-7i-5p, hsa-mi…
Myometrial relaxation and contraction pathways	WP289	21	35	185	883	3.01253e-07	3.99161e-05	2.86378	0	hsa-miR-223-3p, hsa-miR-149-5p, hsa-miR-23b-3p, hsa-let-7f-5p, hsa-miR-145-5p, hsa-miR-155-5p, hsa-miR-98-5p, hsa-miR-199a-3p, hsa-miR-1290, hsa-miR-200b-3p, hsa-miR-200c-3p, hsa-miR-1-3p, hsa-miR-1246, hsa-miR-27b-3p, hsa-miR-429, hsa-miR-203a-3p, hsa-miR-200a-3p, hsa-miR-338-5p, hsa-miR-324-5p, hsa-miR-142-3p, hsa-let-7i-5p
LDL influence on CD14 and TLR4	WP5272	15	35	90	883	2.58538e-07	3.99161e-05	4.20476	0	hsa-miR-223-3p, hsa-miR-149-5p, hsa-let-7f-5p, hsa-miR-155-5p, hsa-miR-98-5p, hsa-miR-199a-3p, hsa-miR-143-3p, hsa-miR-1290, hsa-miR-145-3p, hsa-miR-200b-3p, hsa-miR-1-3p, hsa-miR-27b-3p, hsa-miR-203a-3p, hsa-miR-200a-3p, hsa-let-7i-5p
Nucleotide binding oligomerization domain NOD pathway	WP1433	15	35	90	883	2.58538e-07	3.99161e-05	4.20476	0	hsa-miR-223-3p, hsa-miR-23b-3p, hsa-let-7f-5p, hsa-miR-145-5p, hsa-miR-155-5p, hsa-miR-98-5p, hsa-miR-200b-3p, hsa-miR-200c-3p, hsa-miR-142-5p, hsa-miR-1-3p, hsa-miR-429, hsa-miR-200a-3p, hsa-miR-142-3p, hsa-let-7i-5p, hsa-miR-148b-3p
Ectoderm differentiation	WP2858	21	35	187	883	3.68311e-07	4.18296e-05	2.83316	0	hsa-miR-223-3p, hsa-miR-149-5p, hsa-miR-23b-3p, hsa-miR-200a-5p, hsa-miR-145-5p, hsa-miR-155-5p, hsa-miR-98-5p, hsa-miR-199a-3p, hsa-miR-143-3p, hsa-let-7g-5p, hsa-miR-200b-3p, hsa-miR-200c-3p, hsa-miR-1-3p, hsa-miR-27b-3p, hsa-miR-429, hsa-miR-203a-3p, hsa-miR-200a-3p, hsa-miR-142-3p, hsa-let-7i-5p, hsa-miR-148b-3p, hsa-miR-450b-5p
Corticotropin releasing hormone signaling	WP2355	24	35	250	883	5.1845e-07	4.31622e-05	2.42194	0	hsa-miR-223-3p, hsa-miR-149-5p, hsa-miR-23b-3p, hsa-miR-200a-5p, hsa-miR-145-5p, hsa-miR-155-5p, hsa-miR-98-5p, hsa-miR-199a-3p, hsa-miR-143-3p, hsa-miR-1290, hsa-miR-145-3p, hsa-let-7g-5p, hsa-miR-200b-3p, hsa-miR-200c-3p, hsa-miR-1-3p, hsa-miR-1246, hsa-miR-27b-3p, hsa-miR-429, hsa-miR-203a-3p, hsa-miR-200a-3p, hsa-miR-324-5p, hsa-miR-142-3p, hsa-let-7i-5p, hsa-miR-148b-3p
Ebola virus infection in host	WP4217	23	35	232	883	6.6068e-07	4.31622e-05	2.50111	0	hsa-miR-223-3p, hsa-miR-149-5p, hsa-let-7f-5p, hsa-miR-145-5p, hsa-miR-155-5p, hsa-miR-98-5p, hsa-miR-199a-3p, hsa-miR-143-3p, hsa-miR-145-3p, hsa-miR-199b-3p, hsa-miR-200b-3p, hsa-miR-200c-3p, hsa-miR-142-5p, hsa-miR-1-3p, hsa-miR-27b-3p, hsa-miR-429, hsa-miR-203a-3p, hsa-miR-200a-3p, hsa-miR-324-5p, hsa-miR-142-3p, hsa-let-7i-5p, hsa-miR-148b-3p, hsa-miR-223-5p
Fatty acid omega oxidation	WP206	24	35	254	883	7.23742e-07	4.31622e-05	2.3838	0	hsa-miR-223-3p, hsa-miR-149-5p, hsa-miR-23b-3p, hsa-miR-200a-5p, hsa-miR-145-5p, hsa-miR-155-5p, hsa-miR-98-5p, hsa-miR-143-3p, hsa-miR-145-3p, hsa-let-7g-5p, hsa-miR-200b-3p, hsa-miR-200c-3p, hsa-miR-1-3p, hsa-miR-1246, hsa-miR-27b-3p, hsa-miR-429, hsa-miR-203a-3p, hsa-miR-200a-3p, hsa-miR-151a-3p, hsa-miR-338-5p, hsa-miR-324-5p, hsa-miR-142-3p, hsa-let-7i-5p, hsa-miR-148b-3p
Extrafollicular and follicular B cell activation by SARS CoV 2	WP5218	19	35	156	883	5.66387e-07	4.31622e-05	3.07271	0	hsa-miR-223-3p, hsa-miR-149-5p, hsa-miR-23b-3p, hsa-let-7f-5p, hsa-miR-145-5p, hsa-miR-155-5p, hsa-miR-98-5p, hsa-miR-143-3p, hsa-miR-145-3p, hsa-miR-200b-3p, hsa-miR-200c-3p, hsa-miR-142-5p, hsa-miR-1-3p, hsa-miR-27b-3p, hsa-miR-429, hsa-miR-203a-3p, hsa-miR-200a-3p, hsa-miR-324-5p, hsa-let-7i-5p
Immune infiltration in pancreatic cancer	WP5285	19	35	160	883	8.68674e-07	4.31622e-05	2.99589	0	hsa-miR-223-3p, hsa-miR-149-5p, hsa-let-7f-5p, hsa-miR-145-5p, hsa-miR-155-5p, hsa-miR-98-5p, hsa-miR-199a-3p, hsa-miR-143-3p, hsa-let-7g-5p, hsa-miR-200b-3p, hsa-miR-200c-3p, hsa-miR-142-5p, hsa-miR-1-3p, hsa-miR-27b-3p, hsa-miR-429, hsa-miR-203a-3p, hsa-miR-200a-3p, hsa-miR-324-5p, hsa-let-7i-5p
Hippo Merlin signaling dysregulation	WP4541	25	35	278	883	8.51434e-07	4.31622e-05	2.26876	0	hsa-miR-223-3p, hsa-miR-149-5p, hsa-miR-23b-3p, hsa-miR-200a-5p, hsa-let-7f-5p, hsa-miR-145-5p, hsa-miR-155-5p, hsa-miR-98-5p, hsa-miR-199a-3p, hsa-miR-143-3p, hsa-miR-145-3p, hsa-let-7g-5p, hsa-miR-199b-3p, hsa-miR-200b-3p, hsa-miR-200c-3p, hsa-miR-142-5p, hsa-miR-1-3p, hsa-miR-1246, hsa-miR-27b-3p, hsa-miR-429, hsa-miR-203a-3p, hsa-miR-200a-3p, hsa-miR-142-3p, hsa-miR-148b-3p, hsa-miR-223-5p
Arrhythmogenic right ventricular cardiomyopathy	WP2118	15	35	94	883	4.77409e-07	4.31622e-05	4.02584	0	hsa-miR-23b-3p, hsa-miR-200a-5p, hsa-miR-145-5p, hsa-miR-98-5p, hsa-miR-199a-3p, hsa-miR-143-3p, hsa-miR-199b-3p, hsa-miR-200b-3p, hsa-miR-200c-3p, hsa-miR-142-5p, hsa-miR-1-3p, hsa-miR-429, hsa-miR-200a-3p, hsa-miR-142-3p, hsa-miR-148b-3p
Oxidative stress response	WP408	14	35	84	883	7.78169e-07	4.31622e-05	4.20476	0	hsa-miR-223-3p, hsa-miR-149-5p, hsa-miR-145-5p, hsa-miR-155-5p, hsa-miR-199a-3p, hsa-miR-200b-3p, hsa-miR-200c-3p, hsa-miR-142-5p, hsa-miR-1-3p, hsa-miR-429, hsa-miR-203a-3p, hsa-miR-200a-3p, hsa-miR-324-5p, hsa-miR-148b-3p
Neural crest differentiation	WP2064	24	35	253	883	6.6627e-07	4.31622e-05	2.39322	0	hsa-miR-223-3p, hsa-miR-149-5p, hsa-miR-23b-3p, hsa-miR-200a-5p, hsa-miR-145-5p, hsa-miR-155-5p, hsa-miR-98-5p, hsa-miR-143-3p, hsa-miR-145-3p, hsa-let-7g-5p, hsa-miR-200b-3p, hsa-miR-200c-3p, hsa-miR-1-3p, hsa-miR-1246, hsa-miR-27b-3p, hsa-miR-429, hsa-miR-203a-3p, hsa-miR-200a-3p, hsa-miR-151a-3p, hsa-miR-338-5p, hsa-miR-324-5p, hsa-miR-142-3p, hsa-let-7i-5p, hsa-miR-148b-3p
Post COVID neuroinflammation	WP5485	15	35	99	883	9.82245e-07	4.33825e-05	3.82251	0	hsa-miR-223-3p, hsa-miR-149-5p, hsa-let-7f-5p, hsa-miR-155-5p, hsa-miR-98-5p, hsa-miR-199a-3p, hsa-miR-143-3p, hsa-miR-574-5p, hsa-miR-145-3p, hsa-miR-200c-3p, hsa-miR-429, hsa-miR-203a-3p, hsa-miR-200a-3p, hsa-miR-142-3p, hsa-let-7i-5p
Adipogenesis genes	WP447	17	35	128	883	9.29654e-07	4.33825e-05	3.35067	0	hsa-miR-223-3p, hsa-miR-149-5p, hsa-miR-23b-3p, hsa-let-7f-5p, hsa-miR-145-5p, hsa-miR-155-5p, hsa-miR-98-5p, hsa-miR-199a-3p, hsa-miR-143-3p, hsa-miR-574-5p, hsa-miR-145-3p, hsa-miR-200b-3p, hsa-miR-200c-3p, hsa-miR-203a-3p, hsa-miR-200a-3p, hsa-miR-142-3p, hsa-let-7i-5p
HDAC6 interactions in the central nervous system	WP5426	25	35	283	883	1.25443e-06	5.24881e-05	2.22867	0	hsa-miR-223-3p, hsa-miR-149-5p, hsa-miR-23b-3p, hsa-miR-200a-5p, hsa-let-7f-5p, hsa-miR-145-5p, hsa-miR-155-5p, hsa-miR-98-5p, hsa-miR-199a-3p, hsa-miR-143-3p, hsa-let-7g-5p, hsa-miR-200b-3p, hsa-miR-200c-3p, hsa-miR-142-5p, hsa-miR-1-3p, hsa-miR-1246, hsa-miR-27b-3p, hsa-miR-429, hsa-miR-203a-3p, hsa-miR-200a-3p, hsa-miR-151a-3p, hsa-miR-324-5p, hsa-miR-142-3p, hsa-miR-148b-3p, hsa-miR-223-5p
2q13 copy number variation syndrome	WP5222	16	35	116	883	1.37801e-06	5.4776e-05	3.4798	0	hsa-miR-223-3p, hsa-miR-149-5p, hsa-let-7f-5p, hsa-miR-145-5p, hsa-miR-155-5p, hsa-miR-98-5p, hsa-miR-199a-3p, hsa-miR-200b-3p, hsa-miR-200c-3p, hsa-miR-142-5p, hsa-miR-203a-3p, hsa-miR-200a-3p, hsa-miR-324-5p, hsa-miR-142-3p, hsa-let-7i-5p, hsa-miR-148b-3p
Extracellular vesicles in the crosstalk of cardiac cells	WP4300	21	35	202	883	1.52734e-06	5.78208e-05	2.62277	0	hsa-miR-223-3p, hsa-miR-149-5p, hsa-miR-23b-3p, hsa-miR-200a-5p, hsa-let-7f-5p, hsa-miR-145-5p, hsa-miR-155-5p, hsa-miR-98-5p, hsa-miR-199a-3p, hsa-miR-143-3p, hsa-miR-145-3p, hsa-miR-200b-3p, hsa-miR-200c-3p, hsa-miR-142-5p, hsa-miR-1-3p, hsa-miR-27b-3p, hsa-miR-429, hsa-miR-203a-3p, hsa-miR-200a-3p, hsa-let-7i-5p, hsa-miR-223-5p
G protein signaling	WP35	31	35	447	883	1.61988e-06	5.85366e-05	1.74963	0	hsa-miR-223-3p, hsa-miR-149-5p, hsa-miR-23b-3p, hsa-miR-200a-5p, hsa-let-7f-5p, hsa-miR-145-5p, hsa-miR-155-5p, hsa-miR-98-5p, hsa-miR-199a-3p, hsa-miR-143-3p, hsa-miR-1290, hsa-miR-145-3p, hsa-let-7g-5p, hsa-miR-1271-5p, hsa-miR-200b-3p, hsa-miR-200c-3p, hsa-miR-142-5p, hsa-miR-1-3p, hsa-miR-1246, hsa-miR-27b-3p, hsa-miR-429, hsa-miR-203a-3p, hsa-miR-200a-3p, hsa-miR-151a-3p, hsa-miR-338-5p, hsa…
Neural crest cell migration in cancer	WP4565	20	35	189	883	2.58967e-06	6.38581e-05	2.66969	0	hsa-miR-223-3p, hsa-miR-149-5p, hsa-miR-145-5p, hsa-miR-155-5p, hsa-miR-98-5p, hsa-miR-199a-3p, hsa-miR-143-3p, hsa-let-7g-5p, hsa-miR-199b-3p, hsa-miR-200b-3p, hsa-miR-200c-3p, hsa-miR-142-5p, hsa-miR-1-3p, hsa-miR-27b-3p, hsa-miR-429, hsa-miR-203a-3p, hsa-miR-200a-3p, hsa-miR-151a-3p, hsa-miR-142-3p, hsa-miR-148b-3p
Orexin receptor pathway	WP5094	22	35	227	883	2.42462e-06	6.38581e-05	2.44506	0	hsa-miR-223-3p, hsa-miR-149-5p, hsa-miR-23b-3p, hsa-let-7f-5p, hsa-miR-145-5p, hsa-miR-155-5p, hsa-miR-98-5p, hsa-miR-199a-3p, hsa-miR-143-3p, hsa-miR-505-3p, hsa-miR-1290, hsa-let-7g-5p, hsa-miR-200b-3p, hsa-miR-200c-3p, hsa-miR-142-5p, hsa-miR-1-3p, hsa-miR-27b-3p, hsa-miR-429, hsa-miR-203a-3p, hsa-miR-200a-3p, hsa-miR-142-3p, hsa-miR-148b-3p
Airway smooth muscle cell contraction	WP4962	10	35	44	883	2.43212e-06	6.38581e-05	5.73377	0	hsa-let-7f-5p, hsa-miR-145-5p, hsa-miR-155-5p, hsa-miR-98-5p, hsa-let-7g-5p, hsa-miR-200b-3p, hsa-miR-200c-3p, hsa-miR-142-3p, hsa-let-7i-5p, hsa-miR-148b-3p
Neural crest cell migration during development	WP4564	20	35	187	883	2.15503e-06	6.38581e-05	2.69824	0	hsa-miR-223-3p, hsa-miR-149-5p, hsa-miR-145-5p, hsa-miR-155-5p, hsa-miR-98-5p, hsa-miR-199a-3p, hsa-miR-143-3p, hsa-let-7g-5p, hsa-miR-199b-3p, hsa-miR-200b-3p, hsa-miR-200c-3p, hsa-miR-142-5p, hsa-miR-1-3p, hsa-miR-27b-3p, hsa-miR-429, hsa-miR-203a-3p, hsa-miR-200a-3p, hsa-miR-151a-3p, hsa-miR-142-3p, hsa-miR-148b-3p
Cytokines and inflammatory response	WP530	27	35	341	883	2.57934e-06	6.38581e-05	1.99757	0	hsa-miR-223-3p, hsa-miR-149-5p, hsa-miR-23b-3p, hsa-miR-200a-5p, hsa-let-7f-5p, hsa-miR-145-5p, hsa-miR-155-5p, hsa-miR-98-5p, hsa-miR-199a-3p, hsa-miR-143-3p, hsa-miR-145-3p, hsa-let-7g-5p, hsa-miR-199b-3p, hsa-miR-200b-3p, hsa-miR-200c-3p, hsa-miR-142-5p, hsa-miR-1-3p, hsa-miR-27b-3p, hsa-miR-429, hsa-miR-203a-3p, hsa-miR-200a-3p, hsa-miR-151a-3p, hsa-miR-338-5p, hsa-miR-142-3p, hsa-let-7i-5p, …
Prostaglandin synthesis and regulation	WP98	12	35	65	883	2.02279e-06	6.38581e-05	4.65758	0	hsa-miR-149-5p, hsa-let-7f-5p, hsa-miR-145-5p, hsa-miR-155-5p, hsa-miR-98-5p, hsa-miR-199a-3p, hsa-miR-143-3p, hsa-miR-145-3p, hsa-miR-200c-3p, hsa-miR-1-3p, hsa-miR-27b-3p, hsa-miR-203a-3p
Genetic causes of porto sinusoidal vascular disease	WP5269	16	35	121	883	2.52591e-06	6.38581e-05	3.33601	0	hsa-miR-223-3p, hsa-miR-149-5p, hsa-miR-23b-3p, hsa-miR-145-5p, hsa-miR-155-5p, hsa-miR-199a-3p, hsa-miR-145-3p, hsa-miR-200b-3p, hsa-miR-200c-3p, hsa-miR-142-5p, hsa-miR-1-3p, hsa-miR-27b-3p, hsa-miR-429, hsa-miR-324-5p, hsa-miR-142-3p, hsa-miR-148b-3p
Signal transduction through IL1R	WP4496	16	35	121	883	2.52591e-06	6.38581e-05	3.33601	0	hsa-miR-223-3p, hsa-miR-149-5p, hsa-miR-23b-3p, hsa-let-7f-5p, hsa-miR-145-5p, hsa-miR-155-5p, hsa-miR-98-5p, hsa-miR-199a-3p, hsa-miR-143-3p, hsa-miR-200b-3p, hsa-miR-200c-3p, hsa-miR-142-5p, hsa-miR-203a-3p, hsa-miR-200a-3p, hsa-miR-324-5p, hsa-miR-142-3p
Ethanol metabolism production of ROS by CYP2E1	WP4269	11	35	55	883	2.65071e-06	6.38581e-05	5.04571	0	hsa-miR-223-3p, hsa-miR-149-5p, hsa-miR-145-5p, hsa-miR-155-5p, hsa-miR-199a-3p, hsa-miR-200b-3p, hsa-miR-200c-3p, hsa-miR-142-5p, hsa-miR-1-3p, hsa-miR-429, hsa-miR-324-5p
Inflammatory bowel disease signaling	WP5198	18	35	153	883	2.45952e-06	6.38581e-05	2.96807	0	hsa-miR-223-3p, hsa-miR-149-5p, hsa-let-7f-5p, hsa-miR-145-5p, hsa-miR-155-5p, hsa-miR-98-5p, hsa-miR-199a-3p, hsa-miR-143-3p, hsa-miR-145-3p, hsa-let-7g-5p, hsa-miR-200b-3p, hsa-miR-27b-3p, hsa-miR-429, hsa-miR-203a-3p, hsa-miR-200a-3p, hsa-miR-151a-3p, hsa-miR-142-3p, hsa-let-7i-5p
Vitamin D in inflammatory diseases	WP4482	16	35	120	883	2.24352e-06	6.38581e-05	3.36381	0	hsa-miR-223-3p, hsa-miR-149-5p, hsa-miR-23b-3p, hsa-let-7f-5p, hsa-miR-145-5p, hsa-miR-155-5p, hsa-miR-98-5p, hsa-miR-199a-3p, hsa-miR-143-3p, hsa-miR-145-3p, hsa-miR-200b-3p, hsa-miR-200c-3p, hsa-miR-142-5p, hsa-miR-27b-3p, hsa-miR-203a-3p, hsa-miR-200a-3p
Copper homeostasis	WP3286	24	35	272	883	2.98919e-06	6.78973e-05	2.22605	0	hsa-miR-223-3p, hsa-miR-149-5p, hsa-miR-23b-3p, hsa-miR-200a-5p, hsa-let-7f-5p, hsa-miR-145-5p, hsa-miR-155-5p, hsa-miR-98-5p, hsa-miR-199a-3p, hsa-miR-143-3p, hsa-miR-145-3p, hsa-let-7g-5p, hsa-miR-200b-3p, hsa-miR-200c-3p, hsa-miR-142-5p, hsa-miR-1-3p, hsa-miR-1246, hsa-miR-27b-3p, hsa-miR-429, hsa-miR-203a-3p, hsa-miR-200a-3p, hsa-miR-324-5p, hsa-miR-142-3p, hsa-miR-148b-3p
TLR4 signaling and tolerance	WP3851	14	35	93	883	2.91527e-06	6.78973e-05	3.79785	0	hsa-miR-223-3p, hsa-miR-149-5p, hsa-miR-23b-3p, hsa-let-7f-5p, hsa-miR-145-5p, hsa-miR-155-5p, hsa-miR-98-5p, hsa-miR-143-3p, hsa-miR-145-3p, hsa-miR-200b-3p, hsa-miR-200c-3p, hsa-miR-203a-3p, hsa-miR-142-3p, hsa-let-7i-5p
Endoderm differentiation	WP2853	23	35	252	883	3.40926e-06	7.52878e-05	2.30261	0	hsa-miR-223-3p, hsa-miR-23b-3p, hsa-miR-200a-5p, hsa-miR-145-5p, hsa-miR-155-5p, hsa-miR-98-5p, hsa-miR-199a-3p, hsa-miR-143-3p, hsa-miR-1290, hsa-miR-574-5p, hsa-miR-145-3p, hsa-let-7g-5p, hsa-miR-1180-3p, hsa-miR-200b-3p, hsa-miR-200c-3p, hsa-miR-142-5p, hsa-miR-1-3p, hsa-miR-27b-3p, hsa-miR-429, hsa-miR-203a-3p, hsa-miR-200a-3p, hsa-miR-142-3p, hsa-miR-450b-5p
Myometrial relaxation and contraction pathways	WP385	27	35	346	883	3.61977e-06	7.77761e-05	1.9687	0	hsa-miR-223-3p, hsa-miR-149-5p, hsa-miR-23b-3p, hsa-miR-200a-5p, hsa-let-7f-5p, hsa-miR-145-5p, hsa-miR-155-5p, hsa-miR-98-5p, hsa-miR-199a-3p, hsa-miR-143-3p, hsa-miR-1290, hsa-miR-145-3p, hsa-let-7g-5p, hsa-miR-200b-3p, hsa-miR-200c-3p, hsa-miR-142-5p, hsa-miR-1-3p, hsa-miR-1246, hsa-miR-27b-3p, hsa-miR-429, hsa-miR-203a-3p, hsa-miR-200a-3p, hsa-miR-338-5p, hsa-miR-142-3p, hsa-let-7i-5p, hsa-mi…
Fibrin complement receptor 3 signaling	WP4136	17	35	141	883	3.99676e-06	8.14725e-05	3.04174	0	hsa-miR-223-3p, hsa-miR-149-5p, hsa-miR-23b-3p, hsa-let-7f-5p, hsa-miR-145-5p, hsa-miR-155-5p, hsa-miR-98-5p, hsa-miR-199a-3p, hsa-miR-143-3p, hsa-miR-145-3p, hsa-miR-200b-3p, hsa-miR-200c-3p, hsa-miR-1-3p, hsa-miR-429, hsa-miR-203a-3p, hsa-let-7i-5p, hsa-miR-148b-3p
Resistin as a regulator of inflammation	WP4481	17	35	141	883	3.99676e-06	8.14725e-05	3.04174	0	hsa-miR-223-3p, hsa-miR-149-5p, hsa-miR-23b-3p, hsa-let-7f-5p, hsa-miR-155-5p, hsa-miR-98-5p, hsa-miR-199a-3p, hsa-miR-143-3p, hsa-miR-145-3p, hsa-let-7g-5p, hsa-miR-200b-3p, hsa-miR-200c-3p, hsa-miR-1-3p, hsa-miR-429, hsa-miR-203a-3p, hsa-miR-200a-3p, hsa-miR-148b-3p
Catabolism of skeletal muscle in cachexia	WP5474	22	35	234	883	4.28448e-06	8.5154e-05	2.37192	0	hsa-miR-223-3p, hsa-miR-149-5p, hsa-miR-23b-3p, hsa-let-7f-5p, hsa-miR-145-5p, hsa-miR-155-5p, hsa-miR-98-5p, hsa-miR-199a-3p, hsa-miR-143-3p, hsa-miR-145-3p, hsa-let-7g-5p, hsa-miR-200b-3p, hsa-miR-200c-3p, hsa-miR-142-5p, hsa-miR-1-3p, hsa-miR-27b-3p, hsa-miR-429, hsa-miR-203a-3p, hsa-miR-200a-3p, hsa-miR-142-3p, hsa-let-7i-5p, hsa-miR-223-5p
Angiotensin II receptor type 1 pathway	WP5036	19	35	179	883	5.5479e-06	9.18871e-05	2.67789	0	hsa-miR-223-3p, hsa-miR-149-5p, hsa-miR-145-5p, hsa-miR-155-5p, hsa-miR-199a-3p, hsa-miR-143-3p, hsa-miR-505-3p, hsa-miR-145-3p, hsa-let-7g-5p, hsa-miR-200b-3p, hsa-miR-200c-3p, hsa-miR-142-5p, hsa-miR-1-3p, hsa-miR-27b-3p, hsa-miR-429, hsa-miR-203a-3p, hsa-miR-200a-3p, hsa-miR-324-5p, hsa-miR-142-3p
Antiviral and anti inflammatory effects of Nrf2 on SARS CoV 2 pathway	WP5113	14	35	97	883	4.97905e-06	9.18871e-05	3.64124	0	hsa-miR-223-3p, hsa-miR-149-5p, hsa-miR-23b-3p, hsa-let-7f-5p, hsa-miR-145-5p, hsa-miR-155-5p, hsa-miR-98-5p, hsa-miR-143-3p, hsa-miR-200b-3p, hsa-miR-200c-3p, hsa-miR-142-5p, hsa-miR-1-3p, hsa-miR-203a-3p, hsa-miR-200a-3p
Ras signaling	WP4223	24	35	280	883	5.39195e-06	9.18871e-05	2.16245	0	hsa-miR-223-3p, hsa-miR-149-5p, hsa-miR-23b-3p, hsa-miR-145-5p, hsa-miR-155-5p, hsa-miR-98-5p, hsa-miR-199a-3p, hsa-miR-143-3p, hsa-miR-505-3p, hsa-miR-145-3p, hsa-let-7g-5p, hsa-miR-199b-3p, hsa-miR-200b-3p, hsa-miR-200c-3p, hsa-miR-142-5p, hsa-miR-1-3p, hsa-miR-27b-3p, hsa-miR-429, hsa-miR-203a-3p, hsa-miR-200a-3p, hsa-miR-324-5p, hsa-miR-142-3p, hsa-miR-148b-3p, hsa-miR-223-5p
Pluripotent stem cell differentiation pathway	WP2848	19	35	179	883	5.5479e-06	9.18871e-05	2.67789	0	hsa-miR-223-3p, hsa-miR-149-5p, hsa-miR-23b-3p, hsa-let-7f-5p, hsa-miR-145-5p, hsa-miR-155-5p, hsa-miR-98-5p, hsa-miR-199a-3p, hsa-miR-145-3p, hsa-miR-200b-3p, hsa-miR-200c-3p, hsa-miR-1-3p, hsa-miR-27b-3p, hsa-miR-429, hsa-miR-203a-3p, hsa-miR-200a-3p, hsa-let-7i-5p, hsa-miR-148b-3p, hsa-miR-223-5p
Notch signaling	WP61	22	35	237	883	5.42981e-06	9.18871e-05	2.34189	0	hsa-miR-223-3p, hsa-miR-23b-3p, hsa-miR-200a-5p, hsa-let-7f-5p, hsa-miR-145-5p, hsa-miR-155-5p, hsa-miR-199a-3p, hsa-miR-143-3p, hsa-miR-505-3p, hsa-miR-145-3p, hsa-miR-200b-3p, hsa-miR-200c-3p, hsa-miR-142-5p, hsa-miR-1-3p, hsa-miR-1246, hsa-miR-27b-3p, hsa-miR-429, hsa-miR-203a-3p, hsa-miR-324-5p, hsa-let-7i-5p, hsa-miR-148b-3p, hsa-miR-223-5p
Selenium metabolism and selenoproteins	WP28	35	35	628	883	4.9805e-06	9.18871e-05	1.40605	0	hsa-miR-223-3p, hsa-miR-149-5p, hsa-miR-23b-3p, hsa-miR-200a-5p, hsa-let-7f-5p, hsa-miR-145-5p, hsa-miR-155-5p, hsa-miR-98-5p, hsa-miR-199a-3p, hsa-miR-143-3p, hsa-miR-505-3p, hsa-miR-1290, hsa-miR-574-5p, hsa-miR-145-3p, hsa-let-7g-5p, hsa-miR-1180-3p, hsa-miR-199b-3p, hsa-miR-1271-5p, hsa-miR-200b-3p, hsa-miR-200c-3p, hsa-miR-142-5p, hsa-miR-1-3p, hsa-miR-1246, hsa-miR-27b-3p, hsa-miR-429, hsa-…
Toll like receptor signaling related to MyD88	WP3858	13	35	84	883	5.53308e-06	9.18871e-05	3.90442	0	hsa-miR-223-3p, hsa-miR-149-5p, hsa-miR-23b-3p, hsa-miR-145-5p, hsa-miR-155-5p, hsa-miR-98-5p, hsa-miR-199a-3p, hsa-miR-143-3p, hsa-miR-145-3p, hsa-miR-200b-3p, hsa-miR-200c-3p, hsa-miR-203a-3p, hsa-let-7i-5p
Overview of proinflammatory and profibrotic mediators	WP5095	19	35	179	883	5.5479e-06	9.18871e-05	2.67789	0	hsa-miR-223-3p, hsa-miR-149-5p, hsa-let-7f-5p, hsa-miR-145-5p, hsa-miR-155-5p, hsa-miR-98-5p, hsa-miR-199a-3p, hsa-miR-143-3p, hsa-let-7g-5p, hsa-miR-200b-3p, hsa-miR-200c-3p, hsa-miR-1-3p, hsa-miR-27b-3p, hsa-miR-429, hsa-miR-203a-3p, hsa-miR-200a-3p, hsa-miR-142-3p, hsa-let-7i-5p, hsa-miR-148b-3p
Macrophage stimulating protein MSP signaling	WP5353	28	35	380	883	5.99682e-06	9.72953e-05	1.85895	0	hsa-miR-223-3p, hsa-miR-149-5p, hsa-miR-23b-3p, hsa-miR-200a-5p, hsa-let-7f-5p, hsa-miR-145-5p, hsa-miR-155-5p, hsa-miR-98-5p, hsa-miR-199a-3p, hsa-miR-143-3p, hsa-miR-505-3p, hsa-miR-145-3p, hsa-let-7g-5p, hsa-miR-199b-3p, hsa-miR-200b-3p, hsa-miR-200c-3p, hsa-miR-142-5p, hsa-miR-1-3p, hsa-miR-1246, hsa-miR-27b-3p, hsa-miR-429, hsa-miR-203a-3p, hsa-miR-200a-3p, hsa-miR-324-5p, hsa-miR-142-3p, hs…
Hippo signaling regulation	WP4540	22	35	239	883	6.3443e-06	9.92653e-05	2.3223	0	hsa-miR-223-3p, hsa-miR-149-5p, hsa-miR-23b-3p, hsa-miR-200a-5p, hsa-miR-145-5p, hsa-miR-155-5p, hsa-miR-199a-3p, hsa-miR-143-3p, hsa-miR-145-3p, hsa-let-7g-5p, hsa-miR-200b-3p, hsa-miR-200c-3p, hsa-miR-142-5p, hsa-miR-1-3p, hsa-miR-1246, hsa-miR-27b-3p, hsa-miR-429, hsa-miR-203a-3p, hsa-miR-200a-3p, hsa-miR-142-3p, hsa-miR-148b-3p, hsa-miR-223-5p
Initiation of transcription and translation elongation at the HIV 1 LTR	WP3414	13	35	85	883	6.36796e-06	9.92653e-05	3.85849	0	hsa-miR-223-3p, hsa-miR-149-5p, hsa-miR-23b-3p, hsa-miR-145-5p, hsa-miR-155-5p, hsa-miR-199a-3p, hsa-miR-143-3p, hsa-miR-200b-3p, hsa-miR-200c-3p, hsa-miR-1-3p, hsa-miR-27b-3p, hsa-miR-429, hsa-miR-324-5p
Toll like receptor signaling	WP75	21	35	219	883	6.51284e-06	9.95713e-05	2.41918	0	hsa-miR-223-3p, hsa-miR-149-5p, hsa-miR-23b-3p, hsa-let-7f-5p, hsa-miR-145-5p, hsa-miR-155-5p, hsa-miR-98-5p, hsa-miR-199a-3p, hsa-miR-143-3p, hsa-miR-145-3p, hsa-let-7g-5p, hsa-miR-200b-3p, hsa-miR-200c-3p, hsa-miR-142-5p, hsa-miR-1-3p, hsa-miR-429, hsa-miR-203a-3p, hsa-miR-200a-3p, hsa-miR-142-3p, hsa-let-7i-5p, hsa-miR-148b-3p
Altered glycosylation of MUC1 in tumor microenvironment	WP4480	11	35	60	883	6.6462e-06	9.96929e-05	4.62524	0	hsa-miR-223-3p, hsa-miR-149-5p, hsa-miR-23b-3p, hsa-let-7f-5p, hsa-miR-145-5p, hsa-miR-155-5p, hsa-miR-98-5p, hsa-miR-143-3p, hsa-miR-200b-3p, hsa-miR-200c-3p, hsa-miR-203a-3p
MAPK cascade	WP422	25	35	307	883	7.13328e-06	0.000104907	2.05444	0	hsa-miR-223-3p, hsa-miR-149-5p, hsa-miR-23b-3p, hsa-miR-145-5p, hsa-miR-155-5p, hsa-miR-98-5p, hsa-miR-199a-3p, hsa-miR-143-3p, hsa-miR-505-3p, hsa-miR-1290, hsa-miR-145-3p, hsa-let-7g-5p, hsa-miR-199b-3p, hsa-miR-200b-3p, hsa-miR-200c-3p, hsa-miR-142-5p, hsa-miR-1-3p, hsa-miR-27b-3p, hsa-miR-429, hsa-miR-203a-3p, hsa-miR-200a-3p, hsa-miR-324-5p, hsa-miR-142-3p, hsa-miR-148b-3p, hsa-miR-223-5p
Interferon type I signaling	WP585	19	35	182	883	7.25775e-06	0.000104907	2.63375	0	hsa-miR-223-3p, hsa-let-7f-5p, hsa-miR-145-5p, hsa-miR-155-5p, hsa-miR-98-5p, hsa-miR-199a-3p, hsa-miR-505-3p, hsa-miR-1290, hsa-let-7g-5p, hsa-miR-200b-3p, hsa-miR-200c-3p, hsa-miR-142-5p, hsa-miR-27b-3p, hsa-miR-429, hsa-miR-203a-3p, hsa-miR-200a-3p, hsa-miR-324-5p, hsa-miR-142-3p, hsa-let-7i-5p
Cardiac hypertrophic response	WP2795	20	35	201	883	7.39839e-06	0.000105031	2.51031	0	hsa-miR-223-3p, hsa-miR-23b-3p, hsa-miR-145-5p, hsa-miR-155-5p, hsa-miR-98-5p, hsa-miR-199a-3p, hsa-miR-143-3p, hsa-let-7g-5p, hsa-miR-200b-3p, hsa-miR-200c-3p, hsa-miR-142-5p, hsa-miR-1-3p, hsa-miR-1246, hsa-miR-27b-3p, hsa-miR-429, hsa-miR-203a-3p, hsa-miR-200a-3p, hsa-miR-142-3p, hsa-let-7i-5p, hsa-miR-223-5p
Androgen receptor network in prostate cancer	WP2263	27	35	358	883	7.94641e-06	0.000110831	1.90271	0	hsa-miR-223-3p, hsa-miR-149-5p, hsa-miR-23b-3p, hsa-miR-200a-5p, hsa-let-7f-5p, hsa-miR-145-5p, hsa-miR-155-5p, hsa-miR-98-5p, hsa-miR-199a-3p, hsa-miR-143-3p, hsa-miR-505-3p, hsa-miR-1290, hsa-miR-145-3p, hsa-let-7g-5p, hsa-miR-200b-3p, hsa-miR-200c-3p, hsa-miR-142-5p, hsa-miR-1-3p, hsa-miR-1246, hsa-miR-27b-3p, hsa-miR-429, hsa-miR-203a-3p, hsa-miR-200a-3p, hsa-miR-338-5p, hsa-miR-324-5p, hsa-m…
COVID 19 adverse outcome pathway	WP4891	10	35	50	883	8.5536e-06	0.000116083	5.04571	0	hsa-miR-223-3p, hsa-miR-149-5p, hsa-let-7f-5p, hsa-miR-155-5p, hsa-miR-98-5p, hsa-miR-143-3p, hsa-miR-200c-3p, hsa-miR-1-3p, hsa-miR-203a-3p, hsa-let-7i-5p
Clock controlled autophagy in bone metabolism	WP5205	22	35	243	883	8.615e-06	0.000116083	2.28407	0	hsa-miR-223-3p, hsa-miR-149-5p, hsa-miR-23b-3p, hsa-let-7f-5p, hsa-miR-145-5p, hsa-miR-155-5p, hsa-miR-98-5p, hsa-miR-199a-3p, hsa-miR-143-3p, hsa-miR-574-5p, hsa-miR-145-3p, hsa-miR-200b-3p, hsa-miR-200c-3p, hsa-miR-142-5p, hsa-miR-1-3p, hsa-miR-27b-3p, hsa-miR-429, hsa-miR-203a-3p, hsa-miR-200a-3p, hsa-miR-142-3p, hsa-let-7i-5p, hsa-miR-148b-3p
Polycystic kidney disease pathway	WP2571	23	35	265	883	9.0311e-06	0.0001177	2.18965	0	hsa-miR-223-3p, hsa-miR-23b-3p, hsa-miR-200a-5p, hsa-let-7f-5p, hsa-miR-145-5p, hsa-miR-155-5p, hsa-miR-98-5p, hsa-miR-199a-3p, hsa-miR-143-3p, hsa-miR-145-3p, hsa-let-7g-5p, hsa-miR-200b-3p, hsa-miR-200c-3p, hsa-miR-1-3p, hsa-miR-1246, hsa-miR-27b-3p, hsa-miR-429, hsa-miR-203a-3p, hsa-miR-200a-3p, hsa-miR-142-3p, hsa-let-7i-5p, hsa-miR-148b-3p, hsa-miR-223-5p
Hematopoietic stem cell differentiation	WP2849	17	35	149	883	9.00155e-06	0.0001177	2.87843	0	hsa-miR-223-3p, hsa-miR-149-5p, hsa-miR-23b-3p, hsa-let-7f-5p, hsa-miR-145-5p, hsa-miR-155-5p, hsa-miR-98-5p, hsa-miR-145-3p, hsa-miR-200b-3p, hsa-miR-200c-3p, hsa-miR-1-3p, hsa-miR-27b-3p, hsa-miR-429, hsa-miR-203a-3p, hsa-miR-200a-3p, hsa-miR-142-3p, hsa-miR-148b-3p
Cytokine cytokine receptor interaction	WP5473	20	35	204	883	9.49146e-06	0.000119773	2.47339	0	hsa-miR-223-3p, hsa-miR-149-5p, hsa-let-7f-5p, hsa-miR-145-5p, hsa-miR-155-5p, hsa-miR-98-5p, hsa-miR-143-3p, hsa-let-7g-5p, hsa-miR-200c-3p, hsa-miR-142-5p, hsa-miR-1-3p, hsa-miR-27b-3p, hsa-miR-429, hsa-miR-203a-3p, hsa-miR-200a-3p, hsa-miR-151a-3p, hsa-miR-324-5p, hsa-miR-142-3p, hsa-let-7i-5p, hsa-miR-148b-3p
TROP2 regulatory signaling	WP5300	25	35	311	883	9.35723e-06	0.000119773	2.02802	0	hsa-miR-223-3p, hsa-miR-23b-3p, hsa-miR-200a-5p, hsa-let-7f-5p, hsa-miR-145-5p, hsa-miR-155-5p, hsa-miR-98-5p, hsa-miR-199a-3p, hsa-miR-143-3p, hsa-miR-145-3p, hsa-let-7g-5p, hsa-miR-199b-3p, hsa-miR-200b-3p, hsa-miR-200c-3p, hsa-miR-142-5p, hsa-miR-1-3p, hsa-miR-27b-3p, hsa-miR-429, hsa-miR-203a-3p, hsa-miR-200a-3p, hsa-miR-151a-3p, hsa-miR-142-3p, hsa-let-7i-5p, hsa-miR-148b-3p, hsa-miR-223-5p
Envelope proteins and their potential roles in EDMD physiopathology	WP4535	18	35	168	883	1.04779e-05	0.000130155	2.70306	0	hsa-miR-223-3p, hsa-miR-145-5p, hsa-miR-155-5p, hsa-miR-98-5p, hsa-miR-199a-3p, hsa-miR-143-3p, hsa-miR-574-5p, hsa-miR-145-3p, hsa-let-7g-5p, hsa-miR-200b-3p, hsa-miR-200c-3p, hsa-miR-142-5p, hsa-miR-1-3p, hsa-miR-27b-3p, hsa-miR-203a-3p, hsa-miR-200a-3p, hsa-miR-324-5p, hsa-miR-148b-3p
PI3K Akt signaling	WP4172	30	35	448	883	1.14708e-05	0.000140297	1.68941	0	hsa-miR-223-3p, hsa-miR-149-5p, hsa-miR-23b-3p, hsa-miR-200a-5p, hsa-let-7f-5p, hsa-miR-145-5p, hsa-miR-155-5p, hsa-miR-98-5p, hsa-miR-199a-3p, hsa-miR-143-3p, hsa-miR-505-3p, hsa-miR-1290, hsa-miR-145-3p, hsa-let-7g-5p, hsa-miR-199b-3p, hsa-miR-200b-3p, hsa-miR-200c-3p, hsa-miR-142-5p, hsa-miR-1-3p, hsa-miR-1246, hsa-miR-27b-3p, hsa-miR-429, hsa-miR-203a-3p, hsa-miR-200a-3p, hsa-miR-151a-3p, hsa…
Statin inhibition of cholesterol production	WP430	24	35	292	883	1.25161e-05	0.000144535	2.07358	0	hsa-miR-223-3p, hsa-miR-149-5p, hsa-miR-23b-3p, hsa-miR-200a-5p, hsa-let-7f-5p, hsa-miR-145-5p, hsa-miR-155-5p, hsa-miR-98-5p, hsa-miR-199a-3p, hsa-miR-143-3p, hsa-miR-145-3p, hsa-let-7g-5p, hsa-miR-200b-3p, hsa-miR-200c-3p, hsa-miR-142-5p, hsa-miR-1-3p, hsa-miR-27b-3p, hsa-miR-429, hsa-miR-203a-3p, hsa-miR-200a-3p, hsa-miR-338-5p, hsa-let-7i-5p, hsa-miR-148b-3p, hsa-miR-223-5p
Factors and pathways affecting insulin like growth factor IGF1 Akt signaling	WP3850	22	35	248	883	1.25058e-05	0.000144535	2.23802	0	hsa-miR-223-3p, hsa-miR-23b-3p, hsa-miR-200a-5p, hsa-miR-145-5p, hsa-miR-155-5p, hsa-miR-98-5p, hsa-miR-199a-3p, hsa-miR-143-3p, hsa-miR-145-3p, hsa-let-7g-5p, hsa-miR-200b-3p, hsa-miR-200c-3p, hsa-miR-142-5p, hsa-miR-1-3p, hsa-miR-1246, hsa-miR-27b-3p, hsa-miR-429, hsa-miR-203a-3p, hsa-miR-200a-3p, hsa-let-7i-5p, hsa-miR-148b-3p, hsa-miR-223-5p
Estrogen signaling	WP712	18	35	170	883	1.25445e-05	0.000144535	2.67126	0	hsa-miR-223-3p, hsa-miR-149-5p, hsa-miR-23b-3p, hsa-miR-145-5p, hsa-miR-155-5p, hsa-miR-98-5p, hsa-miR-199a-3p, hsa-miR-143-3p, hsa-miR-1290, hsa-miR-200b-3p, hsa-miR-200c-3p, hsa-miR-1-3p, hsa-miR-27b-3p, hsa-miR-429, hsa-miR-203a-3p, hsa-miR-200a-3p, hsa-miR-324-5p, hsa-miR-148b-3p
Prolactin signaling	WP2037	23	35	269	883	1.20262e-05	0.000144535	2.15709	0	hsa-miR-223-3p, hsa-miR-23b-3p, hsa-let-7f-5p, hsa-miR-145-5p, hsa-miR-155-5p, hsa-miR-98-5p, hsa-miR-199a-3p, hsa-miR-143-3p, hsa-miR-505-3p, hsa-let-7g-5p, hsa-miR-200b-3p, hsa-miR-200c-3p, hsa-miR-142-5p, hsa-miR-1-3p, hsa-miR-1246, hsa-miR-27b-3p, hsa-miR-429, hsa-miR-203a-3p, hsa-miR-200a-3p, hsa-miR-324-5p, hsa-miR-142-3p, hsa-let-7i-5p, hsa-miR-148b-3p
Sterol regulatory element binding proteins SREBP signaling	WP1982	17	35	153	883	1.32197e-05	0.000150138	2.80317	0	hsa-miR-223-3p, hsa-miR-149-5p, hsa-miR-23b-3p, hsa-miR-145-5p, hsa-miR-199a-3p, hsa-miR-143-3p, hsa-miR-505-3p, hsa-miR-1290, hsa-miR-200b-3p, hsa-miR-200c-3p, hsa-miR-142-5p, hsa-miR-1-3p, hsa-miR-27b-3p, hsa-miR-429, hsa-miR-203a-3p, hsa-miR-324-5p, hsa-miR-148b-3p
Circadian rhythm genes	WP3594	23	35	271	883	1.38466e-05	0.000152382	2.14117	0	hsa-miR-223-3p, hsa-miR-149-5p, hsa-miR-23b-3p, hsa-miR-200a-5p, hsa-let-7f-5p, hsa-miR-145-5p, hsa-miR-155-5p, hsa-miR-98-5p, hsa-miR-199a-3p, hsa-miR-143-3p, hsa-miR-1290, hsa-miR-200b-3p, hsa-miR-200c-3p, hsa-miR-142-5p, hsa-miR-1-3p, hsa-miR-1246, hsa-miR-27b-3p, hsa-miR-429, hsa-miR-203a-3p, hsa-miR-200a-3p, hsa-miR-151a-3p, hsa-miR-142-3p, hsa-let-7i-5p
Inflammatory response pathway	WP453	27	35	367	883	1.39923e-05	0.000152382	1.85605	0	hsa-miR-223-3p, hsa-miR-23b-3p, hsa-miR-200a-5p, hsa-let-7f-5p, hsa-miR-145-5p, hsa-miR-155-5p, hsa-miR-98-5p, hsa-miR-199a-3p, hsa-miR-143-3p, hsa-miR-574-5p, hsa-miR-145-3p, hsa-let-7g-5p, hsa-miR-199b-3p, hsa-miR-200b-3p, hsa-miR-200c-3p, hsa-miR-142-5p, hsa-miR-1-3p, hsa-miR-1246, hsa-miR-27b-3p, hsa-miR-429, hsa-miR-203a-3p, hsa-miR-200a-3p, hsa-miR-151a-3p, hsa-miR-324-5p, hsa-miR-142-3p, h…
Fatty acid beta oxidation	WP143	18	35	171	883	1.37111e-05	0.000152382	2.65564	0	hsa-miR-223-3p, hsa-miR-149-5p, hsa-miR-23b-3p, hsa-let-7f-5p, hsa-miR-145-5p, hsa-miR-155-5p, hsa-miR-98-5p, hsa-miR-199a-3p, hsa-miR-143-3p, hsa-miR-200b-3p, hsa-miR-200c-3p, hsa-miR-142-5p, hsa-miR-1-3p, hsa-miR-429, hsa-miR-200a-3p, hsa-miR-142-3p, hsa-let-7i-5p, hsa-miR-148b-3p
Pleural mesothelioma	WP5087	32	35	518	883	1.49563e-05	0.000160679	1.55852	0	hsa-miR-223-3p, hsa-miR-149-5p, hsa-miR-23b-3p, hsa-miR-200a-5p, hsa-let-7f-5p, hsa-miR-145-5p, hsa-miR-155-5p, hsa-miR-98-5p, hsa-miR-199a-3p, hsa-miR-143-3p, hsa-miR-505-3p, hsa-miR-1290, hsa-miR-574-5p, hsa-miR-145-3p, hsa-let-7g-5p, hsa-miR-199b-3p, hsa-miR-200b-3p, hsa-miR-200c-3p, hsa-miR-142-5p, hsa-miR-1-3p, hsa-miR-1246, hsa-miR-27b-3p, hsa-miR-429, hsa-miR-203a-3p, hsa-miR-200a-3p, hsa-…
p38 MAPK signaling	WP400	19	35	193	883	1.84948e-05	0.000196044	2.48364	0	hsa-miR-223-3p, hsa-miR-145-5p, hsa-miR-155-5p, hsa-miR-98-5p, hsa-miR-199a-3p, hsa-miR-143-3p, hsa-miR-1290, hsa-miR-574-5p, hsa-let-7g-5p, hsa-miR-200b-3p, hsa-miR-200c-3p, hsa-miR-142-5p, hsa-miR-27b-3p, hsa-miR-429, hsa-miR-203a-3p, hsa-miR-200a-3p, hsa-miR-324-5p, hsa-miR-142-3p, hsa-miR-148b-3p
Regulatory circuits of STAT3 signaling	WP4538	18	35	175	883	1.94314e-05	0.000203263	2.59494	0	hsa-miR-223-3p, hsa-miR-23b-3p, hsa-let-7f-5p, hsa-miR-145-5p, hsa-miR-155-5p, hsa-miR-98-5p, hsa-miR-199a-3p, hsa-miR-143-3p, hsa-miR-200b-3p, hsa-miR-200c-3p, hsa-miR-142-5p, hsa-miR-1-3p, hsa-miR-27b-3p, hsa-miR-429, hsa-miR-203a-3p, hsa-miR-200a-3p, hsa-miR-151a-3p, hsa-miR-324-5p
Pathogenic Escherichia coli infection	WP2272	14	35	109	883	2.11642e-05	0.000216558	3.24037	0	hsa-miR-200a-5p, hsa-miR-145-5p, hsa-miR-155-5p, hsa-miR-143-3p, hsa-miR-145-3p, hsa-miR-200b-3p, hsa-miR-200c-3p, hsa-miR-142-5p, hsa-miR-1-3p, hsa-miR-203a-3p, hsa-miR-200a-3p, hsa-miR-142-3p, hsa-let-7i-5p, hsa-miR-148b-3p
Genes targeted by miRNAs in adipocytes	WP1992	10	35	55	883	2.12472e-05	0.000216558	4.58701	0	hsa-miR-223-3p, hsa-miR-23b-3p, hsa-miR-145-5p, hsa-miR-98-5p, hsa-miR-199a-3p, hsa-miR-200b-3p, hsa-miR-1-3p, hsa-miR-200a-3p, hsa-let-7i-5p, hsa-miR-223-5p
Urotensin II mediated signaling	WP5158	25	35	324	883	2.18649e-05	0.000220033	1.94665	0	hsa-miR-223-3p, hsa-miR-149-5p, hsa-miR-23b-3p, hsa-miR-200a-5p, hsa-let-7f-5p, hsa-miR-145-5p, hsa-miR-155-5p, hsa-miR-98-5p, hsa-miR-199a-3p, hsa-miR-143-3p, hsa-miR-505-3p, hsa-miR-145-3p, hsa-let-7g-5p, hsa-miR-200b-3p, hsa-miR-200c-3p, hsa-miR-142-5p, hsa-miR-1-3p, hsa-miR-1246, hsa-miR-27b-3p, hsa-miR-429, hsa-miR-203a-3p, hsa-miR-200a-3p, hsa-miR-151a-3p, hsa-miR-142-3p, hsa-miR-148b-3p
SARS CoV 2 mitochondrial chronic oxidative stress and endothelial dysfunction	WP5183	9	35	44	883	2.21552e-05	0.000220167	5.16039	0	hsa-miR-223-3p, hsa-miR-149-5p, hsa-let-7f-5p, hsa-miR-155-5p, hsa-miR-98-5p, hsa-miR-143-3p, hsa-miR-200c-3p, hsa-miR-27b-3p, hsa-miR-203a-3p
Th17 cell differentiation pathway	WP5130	20	35	215	883	2.26932e-05	0.000220656	2.34684	0	hsa-miR-223-3p, hsa-miR-149-5p, hsa-let-7f-5p, hsa-miR-145-5p, hsa-miR-155-5p, hsa-miR-98-5p, hsa-miR-199a-3p, hsa-miR-143-3p, hsa-let-7g-5p, hsa-miR-200b-3p, hsa-miR-200c-3p, hsa-miR-142-5p, hsa-miR-27b-3p, hsa-miR-429, hsa-miR-203a-3p, hsa-miR-200a-3p, hsa-miR-324-5p, hsa-miR-142-3p, hsa-let-7i-5p, hsa-miR-148b-3p
Gastrin signaling	WP4659	27	35	375	883	2.27595e-05	0.000220656	1.81646	0	hsa-miR-223-3p, hsa-miR-149-5p, hsa-miR-23b-3p, hsa-miR-200a-5p, hsa-let-7f-5p, hsa-miR-145-5p, hsa-miR-155-5p, hsa-miR-98-5p, hsa-miR-199a-3p, hsa-miR-143-3p, hsa-miR-505-3p, hsa-miR-1290, hsa-miR-145-3p, hsa-let-7g-5p, hsa-miR-200b-3p, hsa-miR-200c-3p, hsa-miR-142-5p, hsa-miR-1-3p, hsa-miR-1246, hsa-miR-27b-3p, hsa-miR-429, hsa-miR-203a-3p, hsa-miR-200a-3p, hsa-miR-324-5p, hsa-miR-142-3p, hsa-l…
Smith Magenis and Potocki Lupski syndrome copy number variation	WP5381	23	35	279	883	2.39835e-05	0.000229722	2.07977	0	hsa-miR-223-3p, hsa-miR-149-5p, hsa-miR-23b-3p, hsa-miR-200a-5p, hsa-let-7f-5p, hsa-miR-145-5p, hsa-miR-155-5p, hsa-miR-98-5p, hsa-miR-199a-3p, hsa-miR-143-3p, hsa-miR-1290, hsa-miR-145-3p, hsa-let-7g-5p, hsa-miR-200b-3p, hsa-miR-200c-3p, hsa-miR-142-5p, hsa-miR-27b-3p, hsa-miR-429, hsa-miR-203a-3p, hsa-miR-200a-3p, hsa-miR-142-3p, hsa-let-7i-5p, hsa-miR-148b-3p
p53 transcriptional gene network	WP4963	22	35	258	883	2.55498e-05	0.00024181	2.15127	0	hsa-miR-223-3p, hsa-miR-149-5p, hsa-miR-23b-3p, hsa-miR-200a-5p, hsa-miR-145-5p, hsa-miR-155-5p, hsa-miR-98-5p, hsa-miR-199a-3p, hsa-miR-143-3p, hsa-miR-145-3p, hsa-let-7g-5p, hsa-miR-1271-5p, hsa-miR-200b-3p, hsa-miR-200c-3p, hsa-miR-142-5p, hsa-miR-1-3p, hsa-miR-27b-3p, hsa-miR-429, hsa-miR-203a-3p, hsa-miR-200a-3p, hsa-miR-151a-3p, hsa-miR-148b-3p
Effect of omega 3 PUFA on Huntington 39 s disease pathways	WP5470	24	35	304	883	2.76952e-05	0.000253077	1.99173	0	hsa-miR-223-3p, hsa-miR-149-5p, hsa-miR-23b-3p, hsa-miR-200a-5p, hsa-let-7f-5p, hsa-miR-145-5p, hsa-miR-155-5p, hsa-miR-98-5p, hsa-miR-199a-3p, hsa-miR-143-3p, hsa-miR-1290, hsa-let-7g-5p, hsa-miR-200b-3p, hsa-miR-200c-3p, hsa-miR-142-5p, hsa-miR-1-3p, hsa-miR-27b-3p, hsa-miR-429, hsa-miR-203a-3p, hsa-miR-200a-3p, hsa-miR-324-5p, hsa-miR-142-3p, hsa-miR-148b-3p, hsa-miR-223-5p
Leptin signaling	WP2034	24	35	304	883	2.76952e-05	0.000253077	1.99173	0	hsa-miR-223-3p, hsa-miR-149-5p, hsa-miR-23b-3p, hsa-miR-200a-5p, hsa-let-7f-5p, hsa-miR-145-5p, hsa-miR-155-5p, hsa-miR-98-5p, hsa-miR-199a-3p, hsa-miR-143-3p, hsa-miR-505-3p, hsa-miR-1290, hsa-miR-200b-3p, hsa-miR-200c-3p, hsa-miR-142-5p, hsa-miR-1-3p, hsa-miR-1246, hsa-miR-27b-3p, hsa-miR-429, hsa-miR-203a-3p, hsa-miR-200a-3p, hsa-miR-324-5p, hsa-miR-142-3p, hsa-miR-148b-3p
Transcription factor regulation in adipogenesis	WP3599	15	35	127	883	2.70591e-05	0.000253077	2.97975	0	hsa-miR-223-3p, hsa-miR-149-5p, hsa-let-7f-5p, hsa-miR-145-5p, hsa-miR-155-5p, hsa-miR-98-5p, hsa-miR-199a-3p, hsa-miR-143-3p, hsa-miR-1290, hsa-miR-200b-3p, hsa-miR-200c-3p, hsa-miR-1-3p, hsa-miR-27b-3p, hsa-miR-203a-3p, hsa-miR-151a-3p
Modulators of TCR signaling and T cell activation	WP5072	16	35	144	883	2.82339e-05	0.000255068	2.80317	0	hsa-miR-223-3p, hsa-miR-23b-3p, hsa-let-7f-5p, hsa-miR-145-5p, hsa-miR-155-5p, hsa-miR-98-5p, hsa-miR-199a-3p, hsa-miR-143-3p, hsa-let-7g-5p, hsa-miR-200b-3p, hsa-miR-200c-3p, hsa-miR-142-5p, hsa-miR-1-3p, hsa-miR-429, hsa-miR-200a-3p, hsa-let-7i-5p
Brain derived neurotrophic factor BDNF signaling	WP2380	23	35	282	883	2.9299e-05	0.000258533	2.05765	0	hsa-miR-223-3p, hsa-miR-23b-3p, hsa-miR-200a-5p, hsa-miR-145-5p, hsa-miR-155-5p, hsa-miR-98-5p, hsa-miR-199a-3p, hsa-miR-143-3p, hsa-miR-505-3p, hsa-miR-1290, hsa-let-7g-5p, hsa-miR-200b-3p, hsa-miR-200c-3p, hsa-miR-142-5p, hsa-miR-1-3p, hsa-miR-1246, hsa-miR-27b-3p, hsa-miR-429, hsa-miR-203a-3p, hsa-miR-200a-3p, hsa-miR-151a-3p, hsa-miR-142-3p, hsa-let-7i-5p
Exercise induced circadian regulation	WP544	18	35	180	883	2.95931e-05	0.000258533	2.52286	0	hsa-miR-223-3p, hsa-miR-149-5p, hsa-miR-23b-3p, hsa-miR-200a-5p, hsa-let-7f-5p, hsa-miR-155-5p, hsa-miR-98-5p, hsa-miR-199a-3p, hsa-miR-143-3p, hsa-let-7g-5p, hsa-miR-200b-3p, hsa-miR-200c-3p, hsa-miR-1246, hsa-miR-429, hsa-miR-203a-3p, hsa-miR-200a-3p, hsa-miR-142-3p, hsa-miR-148b-3p
Cardiac progenitor differentiation	WP2406	18	35	180	883	2.95931e-05	0.000258533	2.52286	0	hsa-miR-223-3p, hsa-miR-23b-3p, hsa-miR-200a-5p, hsa-miR-145-5p, hsa-miR-155-5p, hsa-miR-98-5p, hsa-miR-199a-3p, hsa-miR-145-3p, hsa-miR-200b-3p, hsa-miR-200c-3p, hsa-miR-1-3p, hsa-miR-1246, hsa-miR-27b-3p, hsa-miR-429, hsa-miR-203a-3p, hsa-miR-200a-3p, hsa-let-7i-5p, hsa-miR-450b-5p
Regulation of Wnt B catenin signaling by small molecule compounds	WP3664	12	35	83	883	3.0393e-05	0.000262635	3.6475	0	hsa-miR-200a-5p, hsa-miR-145-5p, hsa-miR-155-5p, hsa-miR-200b-3p, hsa-miR-1-3p, hsa-miR-1246, hsa-miR-27b-3p, hsa-miR-203a-3p, hsa-miR-200a-3p, hsa-miR-338-5p, hsa-miR-142-3p, hsa-miR-148b-3p
T cell modulation in pancreatic cancer	WP5078	16	35	145	883	3.09862e-05	0.000264882	2.78384	0	hsa-miR-223-3p, hsa-miR-149-5p, hsa-let-7f-5p, hsa-miR-145-5p, hsa-miR-98-5p, hsa-miR-199a-3p, hsa-miR-200b-3p, hsa-miR-200c-3p, hsa-miR-142-5p, hsa-miR-1-3p, hsa-miR-27b-3p, hsa-miR-429, hsa-miR-203a-3p, hsa-miR-200a-3p, hsa-miR-338-5p, hsa-miR-324-5p
Pathways affected in adenoid cystic carcinoma	WP3651	22	35	261	883	3.14146e-05	0.000265687	2.12655	0	hsa-miR-223-3p, hsa-miR-23b-3p, hsa-miR-200a-5p, hsa-miR-145-5p, hsa-miR-155-5p, hsa-miR-98-5p, hsa-miR-199a-3p, hsa-miR-143-3p, hsa-miR-145-3p, hsa-let-7g-5p, hsa-miR-199b-3p, hsa-miR-200b-3p, hsa-miR-200c-3p, hsa-miR-142-5p, hsa-miR-1-3p, hsa-miR-1246, hsa-miR-27b-3p, hsa-miR-429, hsa-miR-203a-3p, hsa-miR-200a-3p, hsa-miR-148b-3p, hsa-miR-223-5p
MicroRNAs in cardiomyocyte hypertrophy	WP1544	23	35	284	883	3.34248e-05	0.000279713	2.04316	0	hsa-miR-223-3p, hsa-miR-23b-3p, hsa-miR-200a-5p, hsa-let-7f-5p, hsa-miR-145-5p, hsa-miR-155-5p, hsa-miR-98-5p, hsa-miR-199a-3p, hsa-miR-143-3p, hsa-miR-145-3p, hsa-let-7g-5p, hsa-miR-200b-3p, hsa-miR-200c-3p, hsa-miR-142-5p, hsa-miR-1-3p, hsa-miR-1246, hsa-miR-429, hsa-miR-203a-3p, hsa-miR-200a-3p, hsa-miR-142-3p, hsa-let-7i-5p, hsa-miR-148b-3p, hsa-miR-223-5p
MTHFR deficiency	WP4288	10	35	58	883	3.49148e-05	0.000289138	4.34975	0	hsa-miR-149-5p, hsa-miR-145-5p, hsa-miR-155-5p, hsa-miR-98-5p, hsa-miR-143-3p, hsa-let-7g-5p, hsa-miR-200b-3p, hsa-miR-200c-3p, hsa-miR-429, hsa-miR-200a-3p
Ovarian infertility	WP34	22	35	263	883	3.59862e-05	0.000291505	2.11037	0	hsa-miR-223-3p, hsa-miR-149-5p, hsa-miR-23b-3p, hsa-let-7f-5p, hsa-miR-145-5p, hsa-miR-155-5p, hsa-miR-98-5p, hsa-miR-199a-3p, hsa-miR-143-3p, hsa-miR-1290, hsa-miR-145-3p, hsa-miR-200b-3p, hsa-miR-200c-3p, hsa-miR-142-5p, hsa-miR-1-3p, hsa-miR-27b-3p, hsa-miR-429, hsa-miR-203a-3p, hsa-miR-200a-3p, hsa-miR-338-5p, hsa-miR-324-5p, hsa-miR-148b-3p
Nodal signaling pathway	WP341	17	35	164	883	3.55688e-05	0.000291505	2.61516	0	hsa-miR-223-3p, hsa-miR-149-5p, hsa-miR-23b-3p, hsa-miR-145-5p, hsa-miR-155-5p, hsa-miR-199a-3p, hsa-miR-143-3p, hsa-miR-145-3p, hsa-miR-200b-3p, hsa-miR-200c-3p, hsa-miR-1-3p, hsa-miR-27b-3p, hsa-miR-429, hsa-miR-203a-3p, hsa-miR-200a-3p, hsa-miR-338-5p, hsa-miR-324-5p
VEGFA VEGFR2 signaling	WP3888	28	35	410	883	3.63007e-05	0.000291505	1.72293	0	hsa-miR-223-3p, hsa-miR-149-5p, hsa-miR-23b-3p, hsa-miR-200a-5p, hsa-let-7f-5p, hsa-miR-145-5p, hsa-miR-155-5p, hsa-miR-98-5p, hsa-miR-199a-3p, hsa-miR-143-3p, hsa-miR-505-3p, hsa-miR-1290, hsa-miR-574-5p, hsa-miR-145-3p, hsa-let-7g-5p, hsa-miR-200b-3p, hsa-miR-200c-3p, hsa-miR-142-5p, hsa-miR-1-3p, hsa-miR-1246, hsa-miR-27b-3p, hsa-miR-429, hsa-miR-203a-3p, hsa-miR-200a-3p, hsa-miR-324-5p, hsa-m…
RalA downstream regulated genes	WP2290	11	35	71	883	3.69827e-05	0.000293005	3.90865	0	hsa-miR-145-5p, hsa-miR-155-5p, hsa-miR-98-5p, hsa-miR-143-3p, hsa-let-7g-5p, hsa-miR-200b-3p, hsa-miR-200c-3p, hsa-miR-142-5p, hsa-miR-1-3p, hsa-miR-142-3p, hsa-miR-148b-3p
Energy metabolism	WP1541	16	35	147	883	3.72245e-05	0.000293005	2.74597	0	hsa-miR-223-3p, hsa-miR-23b-3p, hsa-miR-145-5p, hsa-miR-155-5p, hsa-miR-199a-3p, hsa-miR-505-3p, hsa-miR-1290, hsa-miR-200b-3p, hsa-miR-200c-3p, hsa-miR-142-5p, hsa-miR-1-3p, hsa-miR-1246, hsa-miR-27b-3p, hsa-miR-203a-3p, hsa-miR-200a-3p, hsa-miR-148b-3p
Netrin UNC5B signaling	WP4747	19	35	202	883	3.7687e-05	0.000293737	2.37298	0	hsa-miR-223-3p, hsa-miR-23b-3p, hsa-miR-145-5p, hsa-miR-155-5p, hsa-miR-98-5p, hsa-miR-199a-3p, hsa-miR-143-3p, hsa-miR-505-3p, hsa-let-7g-5p, hsa-miR-200b-3p, hsa-miR-200c-3p, hsa-miR-142-5p, hsa-miR-1-3p, hsa-miR-27b-3p, hsa-miR-429, hsa-miR-203a-3p, hsa-miR-200a-3p, hsa-miR-142-3p, hsa-miR-148b-3p
Hair follicle development cytodifferentiation part 3 of 3	WP2840	20	35	223	883	4.11602e-05	0.000317693	2.26265	0	hsa-miR-23b-3p, hsa-miR-200a-5p, hsa-let-7f-5p, hsa-miR-145-5p, hsa-miR-155-5p, hsa-miR-98-5p, hsa-miR-199a-3p, hsa-miR-143-3p, hsa-miR-145-3p, hsa-miR-1271-5p, hsa-miR-200b-3p, hsa-miR-200c-3p, hsa-miR-1-3p, hsa-miR-27b-3p, hsa-miR-429, hsa-miR-203a-3p, hsa-miR-200a-3p, hsa-miR-142-3p, hsa-let-7i-5p, hsa-miR-450b-5p
Extracellular vesicle mediated signaling in recipient cells	WP2870	21	35	244	883	4.22954e-05	0.000323315	2.17131	0	hsa-miR-23b-3p, hsa-miR-200a-5p, hsa-miR-145-5p, hsa-miR-155-5p, hsa-miR-98-5p, hsa-miR-199a-3p, hsa-miR-143-3p, hsa-miR-505-3p, hsa-miR-145-3p, hsa-let-7g-5p, hsa-miR-200b-3p, hsa-miR-200c-3p, hsa-miR-142-5p, hsa-miR-1-3p, hsa-miR-27b-3p, hsa-miR-429, hsa-miR-203a-3p, hsa-miR-200a-3p, hsa-miR-324-5p, hsa-miR-142-3p, hsa-miR-148b-3p
Thyroid hormones production and peripheral downstream signaling effects	WP4746	20	35	224	883	4.42454e-05	0.000326483	2.25255	0	hsa-miR-223-3p, hsa-miR-149-5p, hsa-miR-23b-3p, hsa-miR-200a-5p, hsa-miR-145-5p, hsa-miR-155-5p, hsa-miR-98-5p, hsa-miR-199a-3p, hsa-miR-143-3p, hsa-miR-145-3p, hsa-miR-200b-3p, hsa-miR-200c-3p, hsa-miR-142-5p, hsa-miR-1-3p, hsa-miR-1246, hsa-miR-27b-3p, hsa-miR-203a-3p, hsa-miR-200a-3p, hsa-miR-142-3p, hsa-miR-148b-3p
Photodynamic therapy induced NF kB survival signaling	WP3617	18	35	185	883	4.43524e-05	0.000326483	2.45467	0	hsa-miR-223-3p, hsa-miR-149-5p, hsa-miR-23b-3p, hsa-let-7f-5p, hsa-miR-145-5p, hsa-miR-155-5p, hsa-miR-98-5p, hsa-miR-199a-3p, hsa-miR-143-3p, hsa-miR-145-3p, hsa-miR-200b-3p, hsa-miR-200c-3p, hsa-miR-1-3p, hsa-miR-429, hsa-miR-203a-3p, hsa-miR-200a-3p, hsa-miR-142-3p, hsa-let-7i-5p
8p23 1 copy number variation syndrome	WP5346	12	35	86	883	4.43321e-05	0.000326483	3.52027	0	hsa-miR-223-3p, hsa-miR-200a-5p, hsa-miR-155-5p, hsa-miR-199a-3p, hsa-miR-143-3p, hsa-miR-145-3p, hsa-miR-200b-3p, hsa-miR-200c-3p, hsa-miR-1-3p, hsa-miR-200a-3p, hsa-miR-142-3p, hsa-let-7i-5p
Constitutive androstane receptor pathway	WP2875	12	35	86	883	4.43321e-05	0.000326483	3.52027	0	hsa-miR-223-3p, hsa-miR-149-5p, hsa-miR-145-5p, hsa-miR-199a-3p, hsa-miR-143-3p, hsa-miR-200b-3p, hsa-miR-200c-3p, hsa-miR-1-3p, hsa-miR-27b-3p, hsa-miR-429, hsa-miR-324-5p, hsa-miR-148b-3p
Relationship between inflammation COX 2 and EGFR	WP4483	17	35	167	883	4.58599e-05	0.000334483	2.56818	0	hsa-miR-149-5p, hsa-miR-23b-3p, hsa-let-7f-5p, hsa-miR-145-5p, hsa-miR-155-5p, hsa-miR-98-5p, hsa-miR-199a-3p, hsa-miR-143-3p, hsa-let-7g-5p, hsa-miR-200b-3p, hsa-miR-200c-3p, hsa-miR-1-3p, hsa-miR-27b-3p, hsa-miR-429, hsa-miR-203a-3p, hsa-miR-200a-3p, hsa-miR-148b-3p
Heart development	WP1591	18	35	186	883	4.80021e-05	0.000345707	2.44147	0	hsa-miR-223-3p, hsa-miR-23b-3p, hsa-miR-200a-5p, hsa-miR-145-5p, hsa-miR-155-5p, hsa-miR-199a-3p, hsa-miR-143-3p, hsa-miR-505-3p, hsa-miR-145-3p, hsa-miR-200b-3p, hsa-miR-200c-3p, hsa-miR-1-3p, hsa-miR-27b-3p, hsa-miR-429, hsa-miR-203a-3p, hsa-miR-200a-3p, hsa-miR-142-3p, hsa-let-7i-5p
Glycolysis and gluconeogenesis	WP534	27	35	388	883	4.86172e-05	0.000345707	1.7556	0	hsa-miR-223-3p, hsa-miR-149-5p, hsa-miR-23b-3p, hsa-miR-200a-5p, hsa-let-7f-5p, hsa-miR-145-5p, hsa-miR-155-5p, hsa-miR-98-5p, hsa-miR-199a-3p, hsa-miR-143-3p, hsa-miR-505-3p, hsa-miR-145-3p, hsa-let-7g-5p, hsa-miR-199b-3p, hsa-miR-200b-3p, hsa-miR-200c-3p, hsa-miR-142-5p, hsa-miR-1-3p, hsa-miR-1246, hsa-miR-27b-3p, hsa-miR-429, hsa-miR-203a-3p, hsa-miR-200a-3p, hsa-miR-324-5p, hsa-miR-142-3p, hs…
Prostaglandin signaling	WP5088	16	35	150	883	4.87034e-05	0.000345707	2.69105	0	hsa-miR-223-3p, hsa-miR-149-5p, hsa-let-7f-5p, hsa-miR-145-5p, hsa-miR-155-5p, hsa-miR-98-5p, hsa-miR-199a-3p, hsa-miR-143-3p, hsa-miR-200b-3p, hsa-miR-200c-3p, hsa-miR-1-3p, hsa-miR-429, hsa-miR-203a-3p, hsa-miR-200a-3p, hsa-miR-142-3p, hsa-miR-148b-3p
Androgen receptor signaling	WP138	25	35	338	883	5.16889e-05	0.000363652	1.86602	0	hsa-miR-223-3p, hsa-miR-149-5p, hsa-miR-23b-3p, hsa-miR-200a-5p, hsa-let-7f-5p, hsa-miR-145-5p, hsa-miR-155-5p, hsa-miR-98-5p, hsa-miR-199a-3p, hsa-miR-143-3p, hsa-miR-1290, hsa-miR-145-3p, hsa-miR-200b-3p, hsa-miR-200c-3p, hsa-miR-142-5p, hsa-miR-1-3p, hsa-miR-1246, hsa-miR-27b-3p, hsa-miR-429, hsa-miR-203a-3p, hsa-miR-200a-3p, hsa-miR-151a-3p, hsa-miR-324-5p, hsa-miR-142-3p, hsa-miR-148b-3p
Kleefstra syndrome	WP5351	7	35	28	883	5.39474e-05	0.000376212	6.30714	0	hsa-miR-155-5p, hsa-miR-199a-3p, hsa-miR-199b-3p, hsa-miR-200b-3p, hsa-miR-200c-3p, hsa-miR-429, hsa-miR-200a-3p
Microtubule cytoskeleton regulation	WP2038	20	35	227	883	5.48071e-05	0.000378884	2.22278	0	hsa-miR-223-3p, hsa-miR-23b-3p, hsa-miR-200a-5p, hsa-miR-145-5p, hsa-miR-155-5p, hsa-miR-98-5p, hsa-miR-199a-3p, hsa-miR-143-3p, hsa-miR-200b-3p, hsa-miR-200c-3p, hsa-miR-142-5p, hsa-miR-1-3p, hsa-miR-1246, hsa-miR-429, hsa-miR-203a-3p, hsa-miR-200a-3p, hsa-miR-151a-3p, hsa-miR-142-3p, hsa-let-7i-5p, hsa-miR-148b-3p
Neuroinflammation and glutamatergic signaling	WP5083	23	35	292	883	5.58674e-05	0.000379612	1.98718	0	hsa-miR-223-3p, hsa-miR-149-5p, hsa-let-7f-5p, hsa-miR-145-5p, hsa-miR-155-5p, hsa-miR-98-5p, hsa-miR-199a-3p, hsa-miR-143-3p, hsa-miR-1290, hsa-miR-145-3p, hsa-let-7g-5p, hsa-miR-200b-3p, hsa-miR-200c-3p, hsa-miR-142-5p, hsa-miR-1-3p, hsa-miR-27b-3p, hsa-miR-429, hsa-miR-203a-3p, hsa-miR-200a-3p, hsa-miR-324-5p, hsa-miR-142-3p, hsa-let-7i-5p, hsa-miR-148b-3p
Interactome of polycomb repressive complex 2 PRC2	WP2916	8	35	38	883	5.58282e-05	0.000379612	5.31128	0	hsa-miR-145-5p, hsa-miR-155-5p, hsa-miR-98-5p, hsa-miR-143-3p, hsa-miR-200b-3p, hsa-miR-200c-3p, hsa-miR-429, hsa-miR-200a-3p
Hypertrophy model	WP442	3	35	3	883	5.72342e-05	0.000385603	25.2286	0	hsa-miR-200b-3p, hsa-miR-200c-3p, hsa-miR-200a-3p
Adipogenesis	WP236	26	35	365	883	5.79596e-05	0.000387209	1.7971	0	hsa-miR-223-3p, hsa-miR-149-5p, hsa-miR-23b-3p, hsa-miR-200a-5p, hsa-let-7f-5p, hsa-miR-145-5p, hsa-miR-155-5p, hsa-miR-98-5p, hsa-miR-199a-3p, hsa-miR-143-3p, hsa-miR-1290, hsa-miR-145-3p, hsa-let-7g-5p, hsa-miR-200b-3p, hsa-miR-200c-3p, hsa-miR-142-5p, hsa-miR-1-3p, hsa-miR-27b-3p, hsa-miR-429, hsa-miR-203a-3p, hsa-miR-200a-3p, hsa-miR-151a-3p, hsa-miR-324-5p, hsa-miR-142-3p, hsa-let-7i-5p, hsa…
Insulin signaling	WP481	27	35	392	883	6.09433e-05	0.000401179	1.73768	0	hsa-miR-223-3p, hsa-miR-23b-3p, hsa-miR-200a-5p, hsa-let-7f-5p, hsa-miR-145-5p, hsa-miR-155-5p, hsa-miR-98-5p, hsa-miR-199a-3p, hsa-miR-143-3p, hsa-miR-505-3p, hsa-miR-574-5p, hsa-miR-145-3p, hsa-let-7g-5p, hsa-miR-200b-3p, hsa-miR-200c-3p, hsa-miR-142-5p, hsa-miR-1-3p, hsa-miR-1246, hsa-miR-27b-3p, hsa-miR-429, hsa-miR-203a-3p, hsa-miR-200a-3p, hsa-miR-324-5p, hsa-miR-142-3p, hsa-let-7i-5p, hsa-…
Wnt signaling	WP428	22	35	271	883	6.106e-05	0.000401179	2.04808	0	hsa-miR-149-5p, hsa-miR-23b-3p, hsa-miR-200a-5p, hsa-let-7f-5p, hsa-miR-145-5p, hsa-miR-155-5p, hsa-miR-98-5p, hsa-miR-199a-3p, hsa-miR-143-3p, hsa-miR-145-3p, hsa-let-7g-5p, hsa-miR-200b-3p, hsa-miR-200c-3p, hsa-miR-142-5p, hsa-miR-1-3p, hsa-miR-1246, hsa-miR-27b-3p, hsa-miR-429, hsa-miR-203a-3p, hsa-miR-200a-3p, hsa-miR-142-3p, hsa-miR-148b-3p
Lung fibrosis	WP3624	18	35	190	883	6.54718e-05	0.000409843	2.39008	0	hsa-miR-223-3p, hsa-miR-149-5p, hsa-miR-23b-3p, hsa-let-7f-5p, hsa-miR-145-5p, hsa-miR-155-5p, hsa-miR-98-5p, hsa-miR-199a-3p, hsa-miR-143-3p, hsa-miR-505-3p, hsa-let-7g-5p, hsa-miR-142-5p, hsa-miR-1-3p, hsa-miR-429, hsa-miR-203a-3p, hsa-miR-200a-3p, hsa-let-7i-5p, hsa-miR-223-5p
MET in type 1 papillary renal cell carcinoma	WP4205	21	35	250	883	6.36422e-05	0.000409843	2.1192	0	hsa-miR-223-3p, hsa-miR-23b-3p, hsa-miR-145-5p, hsa-miR-155-5p, hsa-miR-98-5p, hsa-miR-199a-3p, hsa-miR-143-3p, hsa-miR-505-3p, hsa-let-7g-5p, hsa-miR-199b-3p, hsa-miR-200b-3p, hsa-miR-200c-3p, hsa-miR-142-5p, hsa-miR-1-3p, hsa-miR-27b-3p, hsa-miR-429, hsa-miR-203a-3p, hsa-miR-200a-3p, hsa-miR-324-5p, hsa-miR-142-3p, hsa-miR-148b-3p
miRNA role in immune response in sepsis	WP4329	15	35	136	883	6.42266e-05	0.000409843	2.78256	0	hsa-miR-223-3p, hsa-miR-149-5p, hsa-miR-23b-3p, hsa-let-7f-5p, hsa-miR-155-5p, hsa-miR-98-5p, hsa-miR-199a-3p, hsa-miR-143-3p, hsa-miR-145-3p, hsa-miR-200b-3p, hsa-miR-200c-3p, hsa-miR-203a-3p, hsa-miR-200a-3p, hsa-miR-142-3p, hsa-let-7i-5p
Development and heterogeneity of the ILC family	WP3893	10	35	62	883	6.44588e-05	0.000409843	4.06912	0	hsa-miR-223-3p, hsa-miR-149-5p, hsa-let-7f-5p, hsa-miR-98-5p, hsa-miR-143-3p, hsa-let-7g-5p, hsa-miR-429, hsa-miR-203a-3p, hsa-miR-200a-3p, hsa-let-7i-5p
LTF danger signal response pathway	WP4478	12	35	89	883	6.3575e-05	0.000409843	3.40161	0	hsa-miR-223-3p, hsa-miR-149-5p, hsa-let-7f-5p, hsa-miR-145-5p, hsa-miR-155-5p, hsa-miR-98-5p, hsa-miR-199a-3p, hsa-miR-143-3p, hsa-miR-145-3p, hsa-miR-203a-3p, hsa-miR-142-3p, hsa-let-7i-5p
EGF EGFR signaling	WP437	25	35	342	883	6.54573e-05	0.000409843	1.84419	0	hsa-miR-223-3p, hsa-miR-149-5p, hsa-miR-23b-3p, hsa-miR-200a-5p, hsa-miR-145-5p, hsa-miR-155-5p, hsa-miR-98-5p, hsa-miR-199a-3p, hsa-miR-143-3p, hsa-miR-505-3p, hsa-miR-1290, hsa-miR-145-3p, hsa-let-7g-5p, hsa-miR-200b-3p, hsa-miR-200c-3p, hsa-miR-142-5p, hsa-miR-1-3p, hsa-miR-27b-3p, hsa-miR-429, hsa-miR-203a-3p, hsa-miR-200a-3p, hsa-miR-324-5p, hsa-miR-142-3p, hsa-miR-148b-3p, hsa-miR-223-5p
Allograft rejection	WP2328	17	35	172	883	6.9076e-05	0.000429027	2.49352	0	hsa-miR-223-3p, hsa-miR-149-5p, hsa-let-7f-5p, hsa-miR-145-5p, hsa-miR-155-5p, hsa-miR-98-5p, hsa-miR-199a-3p, hsa-miR-143-3p, hsa-let-7g-5p, hsa-miR-200b-3p, hsa-miR-200c-3p, hsa-miR-1-3p, hsa-miR-429, hsa-miR-203a-3p, hsa-miR-142-3p, hsa-let-7i-5p, hsa-miR-148b-3p
22q11 2 copy number variation syndrome	WP4657	18	35	191	883	7.06515e-05	0.00043541	2.37756	0	hsa-miR-223-3p, hsa-miR-149-5p, hsa-miR-145-5p, hsa-miR-155-5p, hsa-miR-98-5p, hsa-miR-199a-3p, hsa-miR-143-3p, hsa-miR-145-3p, hsa-miR-199b-3p, hsa-miR-200b-3p, hsa-miR-200c-3p, hsa-miR-142-5p, hsa-miR-1-3p, hsa-miR-27b-3p, hsa-miR-429, hsa-miR-203a-3p, hsa-miR-200a-3p, hsa-miR-142-3p
miR 509 3p alteration of YAP1 ECM axis	WP3967	12	35	90	883	7.14376e-05	0.000436869	3.36381	0	hsa-miR-145-5p, hsa-miR-98-5p, hsa-miR-199a-3p, hsa-miR-143-3p, hsa-let-7g-5p, hsa-miR-200b-3p, hsa-miR-200c-3p, hsa-miR-1-3p, hsa-miR-27b-3p, hsa-miR-203a-3p, hsa-miR-200a-3p, hsa-miR-151a-3p
ERK pathway in Huntington 39 s disease	WP3853	14	35	121	883	7.3817e-05	0.000447973	2.91901	0	hsa-miR-145-5p, hsa-miR-155-5p, hsa-miR-98-5p, hsa-miR-199a-3p, hsa-miR-143-3p, hsa-miR-1290, hsa-let-7g-5p, hsa-miR-200b-3p, hsa-miR-200c-3p, hsa-miR-1-3p, hsa-miR-27b-3p, hsa-miR-203a-3p, hsa-miR-200a-3p, hsa-miR-223-5p
2q37 copy number variation syndrome	WP5224	17	35	173	883	7.48223e-05	0.000450634	2.47911	0	hsa-miR-223-3p, hsa-miR-149-5p, hsa-let-7f-5p, hsa-miR-145-5p, hsa-miR-155-5p, hsa-miR-98-5p, hsa-miR-143-3p, hsa-miR-145-3p, hsa-miR-200b-3p, hsa-miR-200c-3p, hsa-miR-142-5p, hsa-miR-1-3p, hsa-miR-27b-3p, hsa-miR-203a-3p, hsa-miR-200a-3p, hsa-miR-142-3p, hsa-let-7i-5p
Urea cycle and metabolism of amino groups	WP497	20	35	232	883	7.76041e-05	0.000463874	2.17488	0	hsa-miR-223-3p, hsa-miR-149-5p, hsa-miR-23b-3p, hsa-miR-200a-5p, hsa-let-7f-5p, hsa-miR-145-5p, hsa-miR-155-5p, hsa-miR-98-5p, hsa-miR-199a-3p, hsa-miR-1290, hsa-miR-145-3p, hsa-miR-200b-3p, hsa-miR-200c-3p, hsa-miR-142-5p, hsa-miR-1-3p, hsa-miR-27b-3p, hsa-miR-429, hsa-miR-203a-3p, hsa-miR-200a-3p, hsa-miR-148b-3p
Estradiol regulation in porto sinusoidal vascular disease	WP5235	9	35	51	883	7.81998e-05	0.000463947	4.4521	0	hsa-miR-223-3p, hsa-miR-149-5p, hsa-miR-145-5p, hsa-miR-199a-3p, hsa-miR-200b-3p, hsa-miR-200c-3p, hsa-miR-1-3p, hsa-miR-429, hsa-miR-324-5p
MECP2 and associated Rett syndrome	WP3584	22	35	275	883	7.8859e-05	0.000464392	2.01829	0	hsa-miR-223-3p, hsa-miR-149-5p, hsa-miR-23b-3p, hsa-miR-200a-5p, hsa-miR-145-5p, hsa-miR-155-5p, hsa-miR-98-5p, hsa-miR-199a-3p, hsa-miR-143-3p, hsa-miR-1290, hsa-miR-145-3p, hsa-miR-200b-3p, hsa-miR-200c-3p, hsa-miR-142-5p, hsa-miR-1-3p, hsa-miR-27b-3p, hsa-miR-429, hsa-miR-203a-3p, hsa-miR-200a-3p, hsa-miR-324-5p, hsa-let-7i-5p, hsa-miR-223-5p
Male infertility	WP4673	18	35	193	883	8.21327e-05	0.00047661	2.35292	0	hsa-miR-223-3p, hsa-miR-149-5p, hsa-miR-145-5p, hsa-miR-155-5p, hsa-miR-98-5p, hsa-miR-143-3p, hsa-let-7g-5p, hsa-miR-200b-3p, hsa-miR-200c-3p, hsa-miR-142-5p, hsa-miR-1-3p, hsa-miR-1246, hsa-miR-27b-3p, hsa-miR-429, hsa-miR-203a-3p, hsa-miR-200a-3p, hsa-miR-142-3p, hsa-miR-148b-3p
Kit receptor signaling	WP304	18	35	193	883	8.21327e-05	0.00047661	2.35292	0	hsa-miR-223-3p, hsa-miR-23b-3p, hsa-miR-145-5p, hsa-miR-155-5p, hsa-miR-98-5p, hsa-miR-199a-3p, hsa-miR-143-3p, hsa-miR-505-3p, hsa-let-7g-5p, hsa-miR-200b-3p, hsa-miR-200c-3p, hsa-miR-142-5p, hsa-miR-27b-3p, hsa-miR-429, hsa-miR-203a-3p, hsa-miR-200a-3p, hsa-miR-142-3p, hsa-let-7i-5p
Physiological and pathological hypertrophy of the heart	WP1528	13	35	107	883	8.86359e-05	0.00051062	3.06515	0	hsa-miR-223-3p, hsa-let-7f-5p, hsa-miR-145-5p, hsa-miR-155-5p, hsa-miR-98-5p, hsa-miR-199a-3p, hsa-miR-200b-3p, hsa-miR-200c-3p, hsa-miR-142-5p, hsa-miR-1-3p, hsa-miR-203a-3p, hsa-miR-200a-3p, hsa-miR-142-3p
IL4 signaling	WP395	22	35	277	883	8.94332e-05	0.000511507	2.00371	0	hsa-miR-223-3p, hsa-miR-23b-3p, hsa-let-7f-5p, hsa-miR-145-5p, hsa-miR-155-5p, hsa-miR-98-5p, hsa-miR-199a-3p, hsa-miR-143-3p, hsa-miR-505-3p, hsa-miR-145-3p, hsa-let-7g-5p, hsa-miR-200b-3p, hsa-miR-200c-3p, hsa-miR-142-5p, hsa-miR-1-3p, hsa-miR-27b-3p, hsa-miR-429, hsa-miR-203a-3p, hsa-miR-200a-3p, hsa-miR-324-5p, hsa-let-7i-5p, hsa-miR-148b-3p
IL9 signaling	WP22	30	35	486	883	9.32997e-05	0.000526051	1.55732	0	hsa-miR-223-3p, hsa-miR-149-5p, hsa-miR-23b-3p, hsa-miR-200a-5p, hsa-let-7f-5p, hsa-miR-145-5p, hsa-miR-155-5p, hsa-miR-98-5p, hsa-miR-199a-3p, hsa-miR-143-3p, hsa-miR-505-3p, hsa-miR-1290, hsa-miR-145-3p, hsa-let-7g-5p, hsa-miR-200b-3p, hsa-miR-200c-3p, hsa-miR-142-5p, hsa-miR-1-3p, hsa-miR-1246, hsa-miR-27b-3p, hsa-miR-429, hsa-miR-203a-3p, hsa-miR-200a-3p, hsa-miR-151a-3p, hsa-miR-338-5p, hsa-…
Peptide GPCRs	WP24	30	35	486	883	9.32997e-05	0.000526051	1.55732	0	hsa-miR-223-3p, hsa-miR-149-5p, hsa-miR-23b-3p, hsa-miR-200a-5p, hsa-let-7f-5p, hsa-miR-145-5p, hsa-miR-155-5p, hsa-miR-98-5p, hsa-miR-199a-3p, hsa-miR-143-3p, hsa-miR-505-3p, hsa-miR-574-5p, hsa-miR-145-3p, hsa-let-7g-5p, hsa-miR-1271-5p, hsa-miR-200b-3p, hsa-miR-200c-3p, hsa-miR-142-5p, hsa-miR-1-3p, hsa-miR-1246, hsa-miR-27b-3p, hsa-miR-429, hsa-miR-203a-3p, hsa-miR-200a-3p, hsa-miR-151a-3p, h…
Fragile X syndrome	WP4549	21	35	256	883	9.44154e-05	0.000528593	2.06953	0	hsa-miR-223-3p, hsa-miR-149-5p, hsa-miR-23b-3p, hsa-miR-200a-5p, hsa-miR-145-5p, hsa-miR-155-5p, hsa-miR-199a-3p, hsa-miR-143-3p, hsa-miR-505-3p, hsa-miR-1290, hsa-let-7g-5p, hsa-miR-200b-3p, hsa-miR-200c-3p, hsa-miR-142-5p, hsa-miR-1-3p, hsa-miR-1246, hsa-miR-27b-3p, hsa-miR-429, hsa-miR-203a-3p, hsa-miR-200a-3p, hsa-miR-142-3p
Warburg effect modulated by deubiquitinating enzymes and their substrates	WP5216	18	35	195	883	9.52669e-05	0.000529631	2.32879	0	hsa-miR-223-3p, hsa-miR-23b-3p, hsa-miR-145-5p, hsa-miR-155-5p, hsa-miR-98-5p, hsa-miR-199a-3p, hsa-miR-143-3p, hsa-miR-505-3p, hsa-let-7g-5p, hsa-miR-199b-3p, hsa-miR-200b-3p, hsa-miR-200c-3p, hsa-miR-142-5p, hsa-miR-1-3p, hsa-miR-27b-3p, hsa-miR-429, hsa-miR-203a-3p, hsa-miR-148b-3p
White fat cell differentiation	WP4149	13	35	108	883	9.81767e-05	0.000542017	3.03677	0	hsa-miR-223-3p, hsa-miR-145-5p, hsa-miR-155-5p, hsa-miR-143-3p, hsa-miR-1290, hsa-miR-200b-3p, hsa-miR-200c-3p, hsa-miR-1-3p, hsa-miR-27b-3p, hsa-miR-429, hsa-miR-203a-3p, hsa-miR-200a-3p, hsa-miR-142-3p
Irinotecan pathway	WP229	12	35	93	883	0.000100335	0.000548312	3.2553	0	hsa-miR-145-5p, hsa-miR-155-5p, hsa-miR-98-5p, hsa-miR-143-3p, hsa-let-7g-5p, hsa-miR-200b-3p, hsa-miR-200c-3p, hsa-miR-142-5p, hsa-miR-1-3p, hsa-miR-27b-3p, hsa-miR-142-3p, hsa-miR-148b-3p
DYRK1A involvement regarding cell proliferation in brain development	WP5180	21	35	257	883	0.000100696	0.000548312	2.06148	0	hsa-miR-223-3p, hsa-miR-23b-3p, hsa-let-7f-5p, hsa-miR-145-5p, hsa-miR-155-5p, hsa-miR-98-5p, hsa-miR-199a-3p, hsa-miR-143-3p, hsa-miR-1290, hsa-miR-145-3p, hsa-let-7g-5p, hsa-miR-200b-3p, hsa-miR-200c-3p, hsa-miR-142-5p, hsa-miR-1-3p, hsa-miR-1246, hsa-miR-27b-3p, hsa-miR-429, hsa-miR-203a-3p, hsa-miR-200a-3p, hsa-miR-324-5p
Amplification and expansion of oncogenic pathways as metastatic traits	WP3678	14	35	125	883	0.000107892	0.000568039	2.8256	0	hsa-miR-23b-3p, hsa-let-7f-5p, hsa-miR-145-5p, hsa-miR-155-5p, hsa-miR-199a-3p, hsa-miR-143-3p, hsa-miR-145-3p, hsa-miR-200b-3p, hsa-miR-200c-3p, hsa-miR-1-3p, hsa-miR-27b-3p, hsa-miR-429, hsa-miR-203a-3p, hsa-miR-200a-3p
Endochondral ossification	WP474	26	35	376	883	0.000107631	0.000568039	1.74453	0	hsa-miR-223-3p, hsa-miR-149-5p, hsa-miR-23b-3p, hsa-miR-200a-5p, hsa-miR-145-5p, hsa-miR-155-5p, hsa-miR-98-5p, hsa-miR-199a-3p, hsa-miR-143-3p, hsa-miR-505-3p, hsa-miR-145-3p, hsa-let-7g-5p, hsa-miR-200b-3p, hsa-miR-200c-3p, hsa-miR-142-5p, hsa-miR-1-3p, hsa-miR-1246, hsa-miR-27b-3p, hsa-miR-429, hsa-miR-203a-3p, hsa-miR-200a-3p, hsa-miR-324-5p, hsa-miR-142-3p, hsa-let-7i-5p, hsa-miR-148b-3p, hs…
EGFR tyrosine kinase inhibitor resistance	WP4806	26	35	376	883	0.000107631	0.000568039	1.74453	0	hsa-miR-223-3p, hsa-miR-149-5p, hsa-miR-23b-3p, hsa-miR-200a-5p, hsa-let-7f-5p, hsa-miR-145-5p, hsa-miR-155-5p, hsa-miR-98-5p, hsa-miR-199a-3p, hsa-miR-143-3p, hsa-miR-505-3p, hsa-miR-145-3p, hsa-let-7g-5p, hsa-miR-200b-3p, hsa-miR-200c-3p, hsa-miR-142-5p, hsa-miR-1-3p, hsa-miR-1246, hsa-miR-27b-3p, hsa-miR-429, hsa-miR-203a-3p, hsa-miR-200a-3p, hsa-miR-142-3p, hsa-let-7i-5p, hsa-miR-148b-3p, hsa…
Nephrotic syndrome	WP4758	9	35	53	883	0.000107706	0.000568039	4.2841	0	hsa-let-7f-5p, hsa-miR-145-5p, hsa-miR-199a-3p, hsa-miR-143-3p, hsa-miR-145-3p, hsa-miR-199b-3p, hsa-miR-200b-3p, hsa-miR-200c-3p, hsa-miR-203a-3p
Parkinson 39 s disease pathway	WP2371	11	35	79	883	0.000105158	0.000568039	3.51284	0	hsa-miR-145-5p, hsa-miR-155-5p, hsa-miR-98-5p, hsa-miR-199a-3p, hsa-let-7g-5p, hsa-miR-200b-3p, hsa-miR-200c-3p, hsa-miR-1-3p, hsa-miR-27b-3p, hsa-miR-200a-3p, hsa-miR-151a-3p
IL18 signaling	WP4754	20	35	237	883	0.0001087	0.000568528	2.12899	0	hsa-miR-223-3p, hsa-miR-149-5p, hsa-miR-23b-3p, hsa-miR-200a-5p, hsa-miR-145-5p, hsa-miR-155-5p, hsa-miR-98-5p, hsa-miR-199a-3p, hsa-miR-143-3p, hsa-let-7g-5p, hsa-miR-200b-3p, hsa-miR-200c-3p, hsa-miR-142-5p, hsa-miR-1-3p, hsa-miR-1246, hsa-miR-429, hsa-miR-203a-3p, hsa-miR-200a-3p, hsa-miR-324-5p, hsa-miR-142-3p
Cell interactions of the pancreatic cancer microenvironment	WP5284	14	35	126	883	0.000118321	0.000611564	2.80317	0	hsa-miR-149-5p, hsa-miR-145-5p, hsa-miR-155-5p, hsa-miR-98-5p, hsa-miR-199a-3p, hsa-miR-143-3p, hsa-miR-145-3p, hsa-miR-200b-3p, hsa-miR-200c-3p, hsa-miR-1-3p, hsa-miR-429, hsa-miR-203a-3p, hsa-miR-338-5p, hsa-miR-148b-3p
PDGF pathway	WP2526	17	35	179	883	0.000119236	0.000611564	2.39601	0	hsa-miR-223-3p, hsa-miR-23b-3p, hsa-miR-145-5p, hsa-miR-155-5p, hsa-miR-98-5p, hsa-miR-199a-3p, hsa-miR-143-3p, hsa-miR-505-3p, hsa-miR-200b-3p, hsa-miR-200c-3p, hsa-miR-142-5p, hsa-miR-1-3p, hsa-miR-27b-3p, hsa-miR-429, hsa-miR-203a-3p, hsa-miR-200a-3p, hsa-miR-142-3p
Ebstein Barr virus LMP1 signaling	WP262	11	35	80	883	0.000118661	0.000611564	3.46893	0	hsa-miR-223-3p, hsa-miR-23b-3p, hsa-miR-145-5p, hsa-miR-155-5p, hsa-miR-98-5p, hsa-miR-199a-3p, hsa-miR-143-3p, hsa-miR-200b-3p, hsa-miR-200c-3p, hsa-miR-203a-3p, hsa-miR-148b-3p
IL11 signaling	WP2332	19	35	218	883	0.000120208	0.000612599	2.19882	0	hsa-miR-223-3p, hsa-miR-23b-3p, hsa-let-7f-5p, hsa-miR-145-5p, hsa-miR-155-5p, hsa-miR-98-5p, hsa-miR-199a-3p, hsa-miR-143-3p, hsa-miR-505-3p, hsa-miR-1290, hsa-miR-200b-3p, hsa-miR-200c-3p, hsa-miR-142-5p, hsa-miR-1-3p, hsa-miR-27b-3p, hsa-miR-429, hsa-miR-203a-3p, hsa-miR-200a-3p, hsa-miR-324-5p
GPCRs class A rhodopsin like	WP455	21	35	260	883	0.000121887	0.000617196	2.03769	0	hsa-miR-223-3p, hsa-miR-149-5p, hsa-miR-145-5p, hsa-miR-155-5p, hsa-miR-98-5p, hsa-miR-199a-3p, hsa-miR-143-3p, hsa-miR-145-3p, hsa-miR-200b-3p, hsa-miR-200c-3p, hsa-miR-142-5p, hsa-miR-1-3p, hsa-miR-27b-3p, hsa-miR-429, hsa-miR-203a-3p, hsa-miR-200a-3p, hsa-miR-338-5p, hsa-miR-324-5p, hsa-miR-142-3p, hsa-let-7i-5p, hsa-miR-148b-3p
Thermogenesis	WP4321	16	35	161	883	0.000122792	0.000617847	2.50719	0	hsa-miR-149-5p, hsa-miR-23b-3p, hsa-miR-145-5p, hsa-miR-155-5p, hsa-miR-98-5p, hsa-miR-199a-3p, hsa-miR-143-3p, hsa-miR-1290, hsa-let-7g-5p, hsa-miR-200b-3p, hsa-miR-200c-3p, hsa-miR-1-3p, hsa-miR-27b-3p, hsa-miR-203a-3p, hsa-miR-200a-3p, hsa-miR-148b-3p
Suppression of HMGB1 mediated inflammation by THBD	WP4479	9	35	54	883	0.000125673	0.000620562	4.20476	0	hsa-miR-223-3p, hsa-miR-23b-3p, hsa-miR-155-5p, hsa-miR-98-5p, hsa-miR-574-5p, hsa-miR-200b-3p, hsa-miR-200c-3p, hsa-miR-200a-3p, hsa-miR-142-3p
Lung pathology of COVID 19	WP5146	9	35	54	883	0.000125673	0.000620562	4.20476	0	hsa-miR-223-3p, hsa-miR-149-5p, hsa-let-7f-5p, hsa-miR-155-5p, hsa-miR-98-5p, hsa-miR-143-3p, hsa-miR-200c-3p, hsa-miR-1-3p, hsa-miR-203a-3p
16p11 2 distal deletion syndrome	WP4950	9	35	54	883	0.000125673	0.000620562	4.20476	0	hsa-let-7f-5p, hsa-miR-155-5p, hsa-miR-98-5p, hsa-miR-199a-3p, hsa-miR-200b-3p, hsa-miR-200c-3p, hsa-miR-1-3p, hsa-miR-429, hsa-miR-200a-3p
Inhibition of exosome biogenesis and secretion by Manumycin A in CRPC cells	WP4301	11	35	81	883	0.000133632	0.000643861	3.4261	0	hsa-miR-23b-3p, hsa-miR-145-5p, hsa-miR-155-5p, hsa-miR-98-5p, hsa-miR-199a-3p, hsa-miR-143-3p, hsa-miR-145-3p, hsa-let-7g-5p, hsa-miR-200c-3p, hsa-miR-1-3p, hsa-miR-148b-3p
MFAP5 effect on permeability and motility of endothelial cells via cytoskeleton rearrangement	WP4560	11	35	81	883	0.000133632	0.000643861	3.4261	0	hsa-miR-145-5p, hsa-miR-155-5p, hsa-miR-98-5p, hsa-miR-199a-3p, hsa-miR-1290, hsa-miR-200b-3p, hsa-miR-200c-3p, hsa-miR-142-5p, hsa-miR-27b-3p, hsa-miR-203a-3p, hsa-miR-142-3p
Kallmann syndrome	WP5074	11	35	81	883	0.000133632	0.000643861	3.4261	0	hsa-miR-149-5p, hsa-miR-145-5p, hsa-miR-199a-3p, hsa-miR-143-3p, hsa-miR-505-3p, hsa-miR-1-3p, hsa-miR-429, hsa-miR-203a-3p, hsa-miR-200a-3p, hsa-let-7i-5p, hsa-miR-148b-3p
NRF2 ARE regulation	WP4357	11	35	81	883	0.000133632	0.000643861	3.4261	0	hsa-miR-23b-3p, hsa-miR-145-5p, hsa-miR-155-5p, hsa-miR-199a-3p, hsa-miR-142-5p, hsa-miR-1-3p, hsa-miR-1246, hsa-miR-203a-3p, hsa-miR-200a-3p, hsa-miR-142-3p, hsa-miR-148b-3p
Influence of laminopathies on Wnt signaling	WP4844	18	35	200	883	0.000136739	0.000654377	2.27057	0	hsa-miR-223-3p, hsa-miR-23b-3p, hsa-miR-200a-5p, hsa-let-7f-5p, hsa-miR-145-5p, hsa-miR-155-5p, hsa-miR-98-5p, hsa-miR-145-3p, hsa-let-7g-5p, hsa-miR-200b-3p, hsa-miR-200c-3p, hsa-miR-1-3p, hsa-miR-1246, hsa-miR-27b-3p, hsa-miR-429, hsa-miR-203a-3p, hsa-miR-200a-3p, hsa-miR-142-3p
NRP1 triggered signaling in pancreatic cancer	WP5144	22	35	284	883	0.00013746	0.000654377	1.95433	0	hsa-miR-223-3p, hsa-miR-149-5p, hsa-miR-23b-3p, hsa-miR-145-5p, hsa-miR-155-5p, hsa-miR-199a-3p, hsa-miR-143-3p, hsa-miR-145-3p, hsa-let-7g-5p, hsa-miR-200b-3p, hsa-miR-200c-3p, hsa-miR-142-5p, hsa-miR-1-3p, hsa-miR-27b-3p, hsa-miR-429, hsa-miR-203a-3p, hsa-miR-200a-3p, hsa-miR-151a-3p, hsa-miR-338-5p, hsa-miR-324-5p, hsa-miR-142-3p, hsa-miR-223-5p
Epithelial to mesenchymal transition in colorectal cancer	WP4239	26	35	381	883	0.000141305	0.00066493	1.72163	0	hsa-miR-223-3p, hsa-miR-149-5p, hsa-miR-23b-3p, hsa-miR-200a-5p, hsa-miR-145-5p, hsa-miR-155-5p, hsa-miR-98-5p, hsa-miR-199a-3p, hsa-miR-143-3p, hsa-miR-145-3p, hsa-let-7g-5p, hsa-miR-1271-5p, hsa-miR-200b-3p, hsa-miR-200c-3p, hsa-miR-142-5p, hsa-miR-1-3p, hsa-miR-1246, hsa-miR-27b-3p, hsa-miR-429, hsa-miR-203a-3p, hsa-miR-200a-3p, hsa-miR-151a-3p, hsa-miR-338-5p, hsa-miR-324-5p, hsa-miR-142-3p, …
Markers of kidney cell lineage	WP5236	15	35	145	883	0.00014135	0.00066493	2.60985	0	hsa-miR-23b-3p, hsa-miR-200a-5p, hsa-miR-145-5p, hsa-miR-155-5p, hsa-miR-199a-3p, hsa-miR-143-3p, hsa-miR-145-3p, hsa-miR-200b-3p, hsa-miR-200c-3p, hsa-miR-1-3p, hsa-miR-1246, hsa-miR-27b-3p, hsa-miR-200a-3p, hsa-miR-142-3p, hsa-let-7i-5p
Wnt signaling	WP363	21	35	263	883	0.000147051	0.000687682	2.01445	0	hsa-miR-223-3p, hsa-miR-23b-3p, hsa-miR-200a-5p, hsa-let-7f-5p, hsa-miR-145-5p, hsa-miR-155-5p, hsa-miR-199a-3p, hsa-miR-143-3p, hsa-miR-505-3p, hsa-miR-145-3p, hsa-let-7g-5p, hsa-miR-200b-3p, hsa-miR-200c-3p, hsa-miR-142-5p, hsa-miR-1-3p, hsa-miR-1246, hsa-miR-27b-3p, hsa-miR-429, hsa-miR-203a-3p, hsa-miR-200a-3p, hsa-miR-142-3p
ROBO4 and VEGF signaling crosstalk	WP3943	11	35	82	883	0.0001502	0.000690224	3.38432	0	hsa-miR-23b-3p, hsa-miR-145-5p, hsa-miR-155-5p, hsa-miR-199a-3p, hsa-miR-200b-3p, hsa-miR-200c-3p, hsa-miR-142-5p, hsa-miR-1-3p, hsa-miR-429, hsa-miR-203a-3p, hsa-miR-142-3p
ErbB signaling	WP673	24	35	332	883	0.000149422	0.000690224	1.82375	0	hsa-miR-223-3p, hsa-miR-23b-3p, hsa-let-7f-5p, hsa-miR-145-5p, hsa-miR-155-5p, hsa-miR-98-5p, hsa-miR-199a-3p, hsa-miR-143-3p, hsa-miR-505-3p, hsa-miR-145-3p, hsa-let-7g-5p, hsa-miR-199b-3p, hsa-miR-200b-3p, hsa-miR-200c-3p, hsa-miR-142-5p, hsa-miR-1-3p, hsa-miR-1246, hsa-miR-27b-3p, hsa-miR-429, hsa-miR-203a-3p, hsa-miR-200a-3p, hsa-miR-142-3p, hsa-miR-148b-3p, hsa-miR-223-5p
Type II interferon signaling	WP619	11	35	82	883	0.0001502	0.000690224	3.38432	0	hsa-miR-223-3p, hsa-miR-200a-5p, hsa-let-7f-5p, hsa-miR-145-5p, hsa-miR-155-5p, hsa-miR-505-3p, hsa-miR-142-5p, hsa-miR-203a-3p, hsa-miR-324-5p, hsa-let-7i-5p, hsa-miR-148b-3p
GPCRs other	WP117	6	35	23	883	0.000155063	0.000708479	6.58137	0	hsa-miR-223-3p, hsa-miR-200c-3p, hsa-miR-27b-3p, hsa-miR-203a-3p, hsa-miR-324-5p, hsa-miR-148b-3p
Affected pathways in Duchenne muscular dystrophy	WP5356	18	35	202	883	0.000157426	0.000711792	2.24809	0	hsa-miR-223-3p, hsa-miR-149-5p, hsa-miR-23b-3p, hsa-let-7f-5p, hsa-miR-145-5p, hsa-miR-155-5p, hsa-miR-98-5p, hsa-miR-143-3p, hsa-miR-145-3p, hsa-let-7g-5p, hsa-miR-200b-3p, hsa-miR-142-5p, hsa-miR-27b-3p, hsa-miR-203a-3p, hsa-miR-200a-3p, hsa-miR-324-5p, hsa-miR-142-3p, hsa-miR-148b-3p
Primary focal segmental glomerulosclerosis FSGS	WP2572	19	35	222	883	0.000157579	0.000711792	2.1592	0	hsa-miR-23b-3p, hsa-miR-200a-5p, hsa-let-7f-5p, hsa-miR-145-5p, hsa-miR-155-5p, hsa-miR-98-5p, hsa-miR-199a-3p, hsa-miR-143-3p, hsa-miR-145-3p, hsa-miR-199b-3p, hsa-miR-200b-3p, hsa-miR-200c-3p, hsa-miR-142-5p, hsa-miR-27b-3p, hsa-miR-429, hsa-miR-200a-3p, hsa-miR-142-3p, hsa-let-7i-5p, hsa-miR-148b-3p
Focal adhesion PI3K Akt mTOR signaling	WP3932	27	35	410	883	0.000161547	0.000725594	1.66139	0	hsa-miR-223-3p, hsa-miR-149-5p, hsa-miR-23b-3p, hsa-miR-200a-5p, hsa-miR-145-5p, hsa-miR-155-5p, hsa-miR-98-5p, hsa-miR-199a-3p, hsa-miR-143-3p, hsa-miR-1290, hsa-miR-145-3p, hsa-let-7g-5p, hsa-miR-199b-3p, hsa-miR-200b-3p, hsa-miR-200c-3p, hsa-miR-142-5p, hsa-miR-1-3p, hsa-miR-1246, hsa-miR-27b-3p, hsa-miR-429, hsa-miR-203a-3p, hsa-miR-200a-3p, hsa-miR-338-5p, hsa-miR-142-3p, hsa-let-7i-5p, hsa-…
Platelet mediated interactions with vascular and circulating cells	WP4462	11	35	83	883	0.000168503	0.000748381	3.34355	0	hsa-miR-223-3p, hsa-miR-145-5p, hsa-miR-155-5p, hsa-miR-98-5p, hsa-miR-143-3p, hsa-miR-145-3p, hsa-miR-142-5p, hsa-miR-1-3p, hsa-miR-200a-3p, hsa-miR-324-5p, hsa-let-7i-5p
Hypothesized pathways in pathogenesis of cardiovascular disease	WP3668	16	35	165	883	0.000168151	0.000748381	2.44641	0	hsa-miR-23b-3p, hsa-let-7f-5p, hsa-miR-145-5p, hsa-miR-155-5p, hsa-miR-199a-3p, hsa-miR-143-3p, hsa-miR-145-3p, hsa-let-7g-5p, hsa-miR-200b-3p, hsa-miR-200c-3p, hsa-miR-142-5p, hsa-miR-27b-3p, hsa-miR-429, hsa-miR-203a-3p, hsa-miR-200a-3p, hsa-miR-142-3p
Axon guidance	WP5289	17	35	184	883	0.000172875	0.000754486	2.3309	0	hsa-miR-223-3p, hsa-miR-23b-3p, hsa-miR-145-5p, hsa-miR-155-5p, hsa-miR-199a-3p, hsa-miR-143-3p, hsa-miR-145-3p, hsa-miR-200b-3p, hsa-miR-200c-3p, hsa-miR-142-5p, hsa-miR-1-3p, hsa-miR-1246, hsa-miR-27b-3p, hsa-miR-203a-3p, hsa-miR-338-5p, hsa-miR-142-3p, hsa-miR-148b-3p
ADHD and autism ASD pathways	WP5420	22	35	288	883	0.000174476	0.000754486	1.92718	0	hsa-miR-223-3p, hsa-miR-149-5p, hsa-miR-23b-3p, hsa-miR-200a-5p, hsa-miR-145-5p, hsa-miR-155-5p, hsa-miR-98-5p, hsa-miR-199a-3p, hsa-miR-143-3p, hsa-miR-505-3p, hsa-let-7g-5p, hsa-miR-200b-3p, hsa-miR-200c-3p, hsa-miR-142-5p, hsa-miR-1-3p, hsa-miR-1246, hsa-miR-27b-3p, hsa-miR-429, hsa-miR-203a-3p, hsa-miR-200a-3p, hsa-miR-142-3p, hsa-miR-148b-3p
Alzheimer 39 s disease	WP5124	23	35	311	883	0.000174623	0.000754486	1.86578	0	hsa-miR-223-3p, hsa-miR-149-5p, hsa-miR-23b-3p, hsa-miR-200a-5p, hsa-let-7f-5p, hsa-miR-145-5p, hsa-miR-155-5p, hsa-miR-98-5p, hsa-miR-199a-3p, hsa-miR-143-3p, hsa-let-7g-5p, hsa-miR-200b-3p, hsa-miR-200c-3p, hsa-miR-142-5p, hsa-miR-1-3p, hsa-miR-1246, hsa-miR-27b-3p, hsa-miR-429, hsa-miR-203a-3p, hsa-miR-200a-3p, hsa-miR-338-5p, hsa-miR-142-3p, hsa-miR-148b-3p
Cell lineage map for neuronal differentiation	WP5417	17	35	184	883	0.000172875	0.000754486	2.3309	0	hsa-miR-223-3p, hsa-miR-23b-3p, hsa-miR-200a-5p, hsa-miR-145-5p, hsa-miR-199a-3p, hsa-miR-143-3p, hsa-miR-145-3p, hsa-miR-200b-3p, hsa-miR-200c-3p, hsa-miR-1-3p, hsa-miR-27b-3p, hsa-miR-429, hsa-miR-203a-3p, hsa-miR-200a-3p, hsa-miR-151a-3p, hsa-let-7i-5p, hsa-miR-450b-5p
TGF beta receptor signaling	WP560	20	35	244	883	0.000171224	0.000754486	2.06792	0	hsa-miR-223-3p, hsa-miR-23b-3p, hsa-miR-200a-5p, hsa-miR-145-5p, hsa-miR-155-5p, hsa-miR-199a-3p, hsa-miR-143-3p, hsa-miR-145-3p, hsa-let-7g-5p, hsa-miR-200b-3p, hsa-miR-200c-3p, hsa-miR-142-5p, hsa-miR-27b-3p, hsa-miR-429, hsa-miR-203a-3p, hsa-miR-200a-3p, hsa-miR-142-3p, hsa-let-7i-5p, hsa-miR-148b-3p, hsa-miR-223-5p
Photodynamic therapy induced AP 1 survival signaling	WP3611	21	35	267	883	0.000187925	0.000807567	1.98427	0	hsa-miR-223-3p, hsa-miR-149-5p, hsa-let-7f-5p, hsa-miR-145-5p, hsa-miR-155-5p, hsa-miR-98-5p, hsa-miR-199a-3p, hsa-miR-143-3p, hsa-miR-145-3p, hsa-let-7g-5p, hsa-miR-200b-3p, hsa-miR-200c-3p, hsa-miR-142-5p, hsa-miR-1-3p, hsa-miR-27b-3p, hsa-miR-429, hsa-miR-203a-3p, hsa-miR-200a-3p, hsa-miR-151a-3p, hsa-let-7i-5p, hsa-miR-148b-3p
Nuclear receptors meta pathway	WP2882	24	35	337	883	0.000197367	0.000843585	1.79669	0	hsa-miR-223-3p, hsa-miR-149-5p, hsa-miR-23b-3p, hsa-let-7f-5p, hsa-miR-145-5p, hsa-miR-155-5p, hsa-miR-98-5p, hsa-miR-199a-3p, hsa-miR-143-3p, hsa-miR-505-3p, hsa-miR-145-3p, hsa-let-7g-5p, hsa-miR-200b-3p, hsa-miR-200c-3p, hsa-miR-142-5p, hsa-miR-1-3p, hsa-miR-27b-3p, hsa-miR-429, hsa-miR-203a-3p, hsa-miR-200a-3p, hsa-miR-338-5p, hsa-miR-324-5p, hsa-let-7i-5p, hsa-miR-148b-3p
Nod like receptor NLR signaling	WP288	24	35	338	883	0.000208502	0.000886411	1.79138	0	hsa-miR-223-3p, hsa-miR-149-5p, hsa-miR-23b-3p, hsa-let-7f-5p, hsa-miR-145-5p, hsa-miR-155-5p, hsa-miR-98-5p, hsa-miR-199a-3p, hsa-miR-143-3p, hsa-miR-505-3p, hsa-miR-145-3p, hsa-let-7g-5p, hsa-miR-200b-3p, hsa-miR-200c-3p, hsa-miR-142-5p, hsa-miR-1-3p, hsa-miR-27b-3p, hsa-miR-429, hsa-miR-203a-3p, hsa-miR-200a-3p, hsa-miR-338-5p, hsa-miR-324-5p, hsa-let-7i-5p, hsa-miR-148b-3p
Congenital generalized lipodystrophy	WP5101	11	35	85	883	0.000210917	0.000891909	3.26487	0	hsa-miR-145-5p, hsa-miR-155-5p, hsa-miR-143-3p, hsa-let-7g-5p, hsa-miR-200c-3p, hsa-miR-142-5p, hsa-miR-1-3p, hsa-miR-429, hsa-miR-203a-3p, hsa-miR-200a-3p, hsa-miR-148b-3p
Tumor suppressor activity of SMARCB1	WP4204	13	35	116	883	0.000212835	0.00089526	2.82734	0	hsa-miR-145-5p, hsa-miR-155-5p, hsa-miR-98-5p, hsa-miR-143-3p, hsa-miR-145-3p, hsa-let-7g-5p, hsa-miR-200b-3p, hsa-miR-200c-3p, hsa-miR-1-3p, hsa-miR-429, hsa-miR-203a-3p, hsa-miR-200a-3p, hsa-miR-324-5p
Wnt beta catenin signaling in leukemia	WP3658	17	35	187	883	0.000214533	0.000897649	2.29351	0	hsa-miR-200a-5p, hsa-let-7f-5p, hsa-miR-145-5p, hsa-miR-155-5p, hsa-miR-98-5p, hsa-miR-199a-3p, hsa-miR-143-3p, hsa-miR-145-3p, hsa-let-7g-5p, hsa-miR-200b-3p, hsa-miR-1-3p, hsa-miR-1246, hsa-miR-429, hsa-miR-203a-3p, hsa-miR-200a-3p, hsa-miR-142-3p, hsa-miR-148b-3p
Alzheimer 39 s disease and miRNA effects	WP2059	23	35	315	883	0.000218988	0.000911182	1.84209	0	hsa-miR-223-3p, hsa-miR-149-5p, hsa-miR-23b-3p, hsa-miR-200a-5p, hsa-let-7f-5p, hsa-miR-145-5p, hsa-miR-155-5p, hsa-miR-98-5p, hsa-miR-199a-3p, hsa-miR-143-3p, hsa-let-7g-5p, hsa-miR-200b-3p, hsa-miR-200c-3p, hsa-miR-142-5p, hsa-miR-1-3p, hsa-miR-1246, hsa-miR-27b-3p, hsa-miR-429, hsa-miR-203a-3p, hsa-miR-200a-3p, hsa-miR-338-5p, hsa-miR-142-3p, hsa-miR-148b-3p
TGF beta receptor signaling in skeletal dysplasias	WP4816	20	35	248	883	0.000220059	0.000911182	2.03456	0	hsa-miR-223-3p, hsa-miR-23b-3p, hsa-miR-200a-5p, hsa-miR-145-5p, hsa-miR-155-5p, hsa-miR-199a-3p, hsa-miR-143-3p, hsa-miR-145-3p, hsa-let-7g-5p, hsa-miR-200b-3p, hsa-miR-200c-3p, hsa-miR-142-5p, hsa-miR-27b-3p, hsa-miR-429, hsa-miR-203a-3p, hsa-miR-200a-3p, hsa-miR-142-3p, hsa-let-7i-5p, hsa-miR-148b-3p, hsa-miR-223-5p
Imatinib and chronic myeloid leukemia	WP3640	13	35	117	883	0.000233237	0.000960742	2.80317	0	hsa-miR-223-3p, hsa-miR-145-5p, hsa-miR-155-5p, hsa-miR-98-5p, hsa-miR-199a-3p, hsa-let-7g-5p, hsa-miR-200b-3p, hsa-miR-200c-3p, hsa-miR-1-3p, hsa-miR-1246, hsa-miR-429, hsa-miR-203a-3p, hsa-miR-142-3p
Follicle stimulating hormone FSH signaling	WP2035	14	35	134	883	0.000239028	0.000979521	2.63582	0	hsa-miR-223-3p, hsa-miR-23b-3p, hsa-miR-145-5p, hsa-miR-155-5p, hsa-miR-199a-3p, hsa-miR-143-3p, hsa-miR-1290, hsa-miR-200b-3p, hsa-miR-200c-3p, hsa-miR-27b-3p, hsa-miR-429, hsa-miR-203a-3p, hsa-miR-200a-3p, hsa-miR-142-3p
Tryptophan metabolism	WP465	29	35	475	883	0.000247793	0.00101023	1.54027	0	hsa-miR-223-3p, hsa-miR-149-5p, hsa-miR-23b-3p, hsa-miR-200a-5p, hsa-let-7f-5p, hsa-miR-145-5p, hsa-miR-155-5p, hsa-miR-98-5p, hsa-miR-199a-3p, hsa-miR-143-3p, hsa-miR-505-3p, hsa-miR-1290, hsa-miR-145-3p, hsa-let-7g-5p, hsa-miR-199b-3p, hsa-miR-200b-3p, hsa-miR-200c-3p, hsa-miR-142-5p, hsa-miR-1-3p, hsa-miR-1246, hsa-miR-27b-3p, hsa-miR-429, hsa-miR-203a-3p, hsa-miR-200a-3p, hsa-miR-151a-3p, hsa…
[truncated: 349 more rows]

## Sheet: TOP-SELECTED-30-KEGG
description	genes_found	pval_adj	relative_enrichment	genes
[truncated: 30 more rows]

## Sheet: TOP-SELECTED-30-Reactome
description	genes_found	pval_adj	relative_enrichment	genes
[truncated: 30 more rows]

## Sheet: TOP-SELECTED-30-WikiPathway
description	genes_found	pval_adj	relative_enrichment	genes
[truncated: 30 more rows]
