# Supplementary material for: Salivary MicroRNA Reflects Neurodevelopment and Oral Health Traits in Children With Autism
Source: Int Dent J. 2026 May 20;76(4):109632. doi: 10.1016/j.identj.2026.109632 (PMC13217594; doi:10.1016/j.identj.2026.109632)
Supplement: Supplementary file 4 [file mmc4.xlsx]

## Sheet: SIG-Enrich-Outnput-RNADisease
description	annotation_id	genes_found	input_size	term_genes	universe	pval	pval_adj	relative_enrichment	annotsbias	genes
Early-Stage Small-Cell Lung Carcinoma	D055752	30	40	362	2441	9.58685e-18	4.80614e-15	5.05732	0	hsa-miR-3960, hsa-miR-223-3p, hsa-miR-149-5p, hsa-miR-23b-3p, hsa-miR-200a-5p, hsa-miR-145-5p, hsa-miR-98-5p, hsa-miR-1287-5p, hsa-miR-199a-3p, hsa-miR-143-3p, hsa-miR-505-3p, hsa-miR-1290, hsa-miR-574-5p, hsa-miR-145-3p, hsa-miR-199b-3p, hsa-miR-200b-3p, hsa-miR-200c-3p, hsa-miR-142-5p, hsa-miR-1-3p, hsa-miR-1246, hsa-miR-27b-3p, hsa-miR-429, hsa-miR-203a-3p, hsa-miR-200a-3p, hsa-miR-151a-3p, hs…
Chromophobe Renal Cell Carcinoma	D002292	38	40	769	2441	1.76372e-17	4.80614e-15	3.01554	0	hsa-miR-3960, hsa-miR-223-3p, hsa-miR-149-5p, hsa-miR-23b-3p, hsa-miR-200a-5p, hsa-let-7f-5p, hsa-miR-145-5p, hsa-miR-155-5p, hsa-miR-98-5p, hsa-miR-1287-5p, hsa-miR-199a-3p, hsa-miR-143-3p, hsa-miR-505-3p, hsa-miR-3909, hsa-miR-1290, hsa-miR-145-3p, hsa-let-7g-5p, hsa-miR-1180-3p, hsa-miR-199b-3p, hsa-miR-1271-5p, hsa-miR-200b-3p, hsa-miR-200c-3p, hsa-miR-142-5p, hsa-miR-3614-5p, hsa-miR-1-3p, h…
Cardiac Fibroblast	D002318	30	40	379	2441	3.71527e-17	6.74941e-15	4.83047	0	hsa-miR-3960, hsa-miR-223-3p, hsa-miR-23b-3p, hsa-let-7f-5p, hsa-miR-145-5p, hsa-miR-155-5p, hsa-miR-98-5p, hsa-miR-199a-3p, hsa-miR-143-3p, hsa-miR-505-3p, hsa-miR-145-3p, hsa-let-7g-5p, hsa-miR-1180-3p, hsa-miR-1271-5p, hsa-miR-200b-3p, hsa-miR-200c-3p, hsa-miR-142-5p, hsa-miR-1-3p, hsa-miR-1246, hsa-miR-27b-3p, hsa-miR-203a-3p, hsa-miR-200a-3p, hsa-miR-151a-3p, hsa-miR-338-5p, hsa-miR-324-5p, …
Hodgkin's Lymphoma	D006689	30	40	431	2441	1.59095e-15	2.16767e-13	4.24768	0	hsa-miR-223-3p, hsa-miR-23b-3p, hsa-let-7f-5p, hsa-miR-145-5p, hsa-miR-155-5p, hsa-miR-98-5p, hsa-miR-1287-5p, hsa-miR-199a-3p, hsa-miR-143-3p, hsa-miR-505-3p, hsa-miR-1290, hsa-miR-574-5p, hsa-miR-145-3p, hsa-let-7g-5p, hsa-miR-1180-3p, hsa-miR-1271-5p, hsa-miR-200b-3p, hsa-miR-200c-3p, hsa-miR-142-5p, hsa-miR-1-3p, hsa-miR-1246, hsa-miR-27b-3p, hsa-miR-200a-3p, hsa-miR-151a-3p, hsa-miR-338-5p, …
Thyroid Gland Carcinoma	D013964	33	40	598	2441	1.07076e-14	1.16713e-12	3.3676	0	hsa-miR-223-3p, hsa-miR-149-5p, hsa-miR-23b-3p, hsa-miR-200a-5p, hsa-let-7f-5p, hsa-miR-145-5p, hsa-miR-155-5p, hsa-miR-98-5p, hsa-miR-1287-5p, hsa-miR-199a-3p, hsa-miR-143-3p, hsa-miR-574-5p, hsa-miR-145-3p, hsa-let-7g-5p, hsa-miR-1180-3p, hsa-miR-199b-3p, hsa-miR-200b-3p, hsa-miR-200c-3p, hsa-miR-142-5p, hsa-miR-619-5p, hsa-miR-1-3p, hsa-miR-27b-3p, hsa-miR-429, hsa-miR-203a-3p, hsa-miR-200a-3p…
Lung Adenocarcinoma	D000077192	37	40	884	2441	8.19097e-14	7.44013e-12	2.55421	0	hsa-miR-223-3p, hsa-miR-149-5p, hsa-miR-23b-3p, hsa-miR-200a-5p, hsa-let-7f-5p, hsa-miR-145-5p, hsa-miR-155-5p, hsa-miR-98-5p, hsa-miR-1287-5p, hsa-miR-199a-3p, hsa-miR-143-3p, hsa-miR-505-3p, hsa-miR-1290, hsa-miR-574-5p, hsa-miR-145-3p, hsa-let-7g-5p, hsa-miR-1180-3p, hsa-miR-199b-3p, hsa-miR-1271-5p, hsa-miR-200b-3p, hsa-miR-200c-3p, hsa-miR-142-5p, hsa-miR-3614-5p, hsa-miR-1-3p, hsa-miR-1246,…
Amyotrophic Lateral Sclerosis	D000690	32	40	609	2441	2.52057e-13	1.91755e-11	3.20657	0	hsa-miR-3960, hsa-miR-223-3p, hsa-miR-149-5p, hsa-miR-23b-3p, hsa-miR-200a-5p, hsa-let-7f-5p, hsa-miR-145-5p, hsa-miR-155-5p, hsa-miR-98-5p, hsa-miR-199a-3p, hsa-miR-143-3p, hsa-miR-505-3p, hsa-miR-1290, hsa-miR-574-5p, hsa-let-7g-5p, hsa-miR-1180-3p, hsa-miR-200b-3p, hsa-miR-200c-3p, hsa-miR-142-5p, hsa-miR-1-3p, hsa-miR-1246, hsa-miR-27b-3p, hsa-miR-429, hsa-miR-203a-3p, hsa-miR-200a-3p, hsa-mi…
Rheumatoid Arthritis	D001172	26	40	357	2441	2.81475e-13	1.91755e-11	4.4444	0	hsa-miR-223-3p, hsa-miR-149-5p, hsa-miR-23b-3p, hsa-let-7f-5p, hsa-miR-145-5p, hsa-miR-155-5p, hsa-miR-98-5p, hsa-miR-199a-3p, hsa-miR-143-3p, hsa-miR-505-3p, hsa-miR-574-5p, hsa-miR-145-3p, hsa-let-7g-5p, hsa-miR-199b-3p, hsa-miR-142-5p, hsa-miR-1-3p, hsa-miR-1246, hsa-miR-27b-3p, hsa-miR-203a-3p, hsa-miR-151a-3p, hsa-miR-338-5p, hsa-miR-142-3p, hsa-let-7i-5p, hsa-miR-148b-3p, hsa-miR-450b-5p, h…
Lung Cancer Metastasis	D008175	34	40	726	2441	3.84146e-13	2.32622e-11	2.85792	0	hsa-miR-223-3p, hsa-miR-149-5p, hsa-miR-23b-3p, hsa-let-7f-5p, hsa-miR-145-5p, hsa-miR-155-5p, hsa-miR-98-5p, hsa-miR-1287-5p, hsa-miR-199a-3p, hsa-miR-143-3p, hsa-miR-505-3p, hsa-miR-1290, hsa-miR-574-5p, hsa-miR-145-3p, hsa-let-7g-5p, hsa-miR-1180-3p, hsa-miR-199b-3p, hsa-miR-200b-3p, hsa-miR-200c-3p, hsa-miR-142-5p, hsa-miR-1-3p, hsa-miR-1246, hsa-miR-27b-3p, hsa-miR-429, hsa-miR-203a-3p, hsa-…
Prostate Cancer	D011471	33	40	675	2441	4.85591e-13	2.40588e-11	2.98344	0	hsa-miR-223-3p, hsa-miR-149-5p, hsa-miR-23b-3p, hsa-let-7f-5p, hsa-miR-145-5p, hsa-miR-155-5p, hsa-miR-98-5p, hsa-miR-199a-3p, hsa-miR-143-3p, hsa-miR-505-3p, hsa-miR-1290, hsa-miR-574-5p, hsa-miR-145-3p, hsa-let-7g-5p, hsa-miR-1180-3p, hsa-miR-199b-3p, hsa-miR-1271-5p, hsa-miR-200b-3p, hsa-miR-200c-3p, hsa-miR-142-5p, hsa-miR-1-3p, hsa-miR-1246, hsa-miR-27b-3p, hsa-miR-429, hsa-miR-203a-3p, hsa-…
Polycystic Ovary Syndrome	D011085	20	40	184	2441	4.70461e-13	2.40588e-11	6.63315	0	hsa-miR-3960, hsa-miR-223-3p, hsa-miR-149-5p, hsa-miR-23b-3p, hsa-miR-145-5p, hsa-miR-155-5p, hsa-miR-98-5p, hsa-miR-199a-3p, hsa-miR-143-3p, hsa-miR-145-3p, hsa-miR-199b-3p, hsa-miR-200c-3p, hsa-miR-619-5p, hsa-miR-27b-3p, hsa-miR-429, hsa-miR-203a-3p, hsa-miR-200a-3p, hsa-miR-151a-3p, hsa-let-7i-5p, hsa-miR-148b-3p
Ovarian Adenocarcinoma	D018269	15	40	84	2441	6.34385e-13	2.88117e-11	10.8973	0	hsa-miR-223-3p, hsa-miR-149-5p, hsa-miR-23b-3p, hsa-miR-145-5p, hsa-miR-199a-3p, hsa-miR-143-3p, hsa-miR-145-3p, hsa-miR-1271-5p, hsa-miR-200b-3p, hsa-miR-200c-3p, hsa-miR-429, hsa-miR-200a-3p, hsa-miR-151a-3p, hsa-miR-324-5p, hsa-miR-142-3p
Lymphosarcoma	D008228	19	40	167	2441	1.01791e-12	4.26741e-11	6.94296	0	hsa-miR-223-3p, hsa-miR-23b-3p, hsa-let-7f-5p, hsa-miR-145-5p, hsa-miR-155-5p, hsa-miR-98-5p, hsa-miR-199a-3p, hsa-miR-143-3p, hsa-miR-145-3p, hsa-let-7g-5p, hsa-miR-200b-3p, hsa-miR-142-5p, hsa-miR-1-3p, hsa-miR-27b-3p, hsa-miR-429, hsa-miR-200a-3p, hsa-miR-324-5p, hsa-miR-142-3p, hsa-miR-148b-3p
B-Cell Non-Hodgkin Lymphoma	D016393	25	40	344	2441	1.28572e-12	5.00513e-11	4.43496	0	hsa-miR-223-3p, hsa-miR-23b-3p, hsa-let-7f-5p, hsa-miR-155-5p, hsa-miR-98-5p, hsa-miR-1287-5p, hsa-miR-199a-3p, hsa-miR-143-3p, hsa-miR-574-5p, hsa-miR-145-3p, hsa-let-7g-5p, hsa-miR-199b-3p, hsa-miR-1271-5p, hsa-miR-200b-3p, hsa-miR-200c-3p, hsa-miR-142-5p, hsa-miR-1-3p, hsa-miR-27b-3p, hsa-miR-203a-3p, hsa-miR-200a-3p, hsa-miR-151a-3p, hsa-miR-338-5p, hsa-miR-142-3p, hsa-let-7i-5p, hsa-miR-148b…
Multiple Myeloma	D009101	27	40	427	2441	2.24823e-12	8.16858e-11	3.85872	0	hsa-miR-223-3p, hsa-miR-23b-3p, hsa-let-7f-5p, hsa-miR-145-5p, hsa-miR-155-5p, hsa-miR-98-5p, hsa-miR-199a-3p, hsa-miR-143-3p, hsa-miR-505-3p, hsa-miR-1290, hsa-miR-145-3p, hsa-let-7g-5p, hsa-miR-1180-3p, hsa-miR-199b-3p, hsa-miR-1271-5p, hsa-miR-200b-3p, hsa-miR-200c-3p, hsa-miR-142-5p, hsa-miR-1-3p, hsa-miR-1246, hsa-miR-27b-3p, hsa-miR-203a-3p, hsa-miR-200a-3p, hsa-miR-151a-3p, hsa-miR-324-5p,…
Nasopharynx Cancer	D009303	33	40	715	2441	2.91195e-12	9.91883e-11	2.81654	0	hsa-miR-223-3p, hsa-miR-149-5p, hsa-miR-23b-3p, hsa-let-7f-5p, hsa-miR-145-5p, hsa-miR-155-5p, hsa-miR-98-5p, hsa-miR-199a-3p, hsa-miR-143-3p, hsa-miR-505-3p, hsa-miR-1290, hsa-miR-574-5p, hsa-miR-145-3p, hsa-let-7g-5p, hsa-miR-1180-3p, hsa-miR-199b-3p, hsa-miR-200b-3p, hsa-miR-200c-3p, hsa-miR-142-5p, hsa-miR-1-3p, hsa-miR-1246, hsa-miR-27b-3p, hsa-miR-429, hsa-miR-203a-3p, hsa-miR-200a-3p, hsa-…
Infiltrating Ductal Carcinoma	D018270	28	40	477	2441	3.7799e-12	1.21179e-10	3.58218	0	hsa-miR-223-3p, hsa-miR-23b-3p, hsa-miR-200a-5p, hsa-miR-145-5p, hsa-miR-155-5p, hsa-miR-98-5p, hsa-miR-1287-5p, hsa-miR-143-3p, hsa-miR-505-3p, hsa-miR-145-3p, hsa-let-7g-5p, hsa-miR-1180-3p, hsa-miR-1271-5p, hsa-miR-200b-3p, hsa-miR-200c-3p, hsa-miR-142-5p, hsa-miR-3614-5p, hsa-miR-1-3p, hsa-miR-1246, hsa-miR-429, hsa-miR-203a-3p, hsa-miR-200a-3p, hsa-miR-151a-3p, hsa-miR-324-5p, hsa-miR-142-3p…
Multiple Sclerosis	D009103	29	40	526	2441	5.03929e-12	1.52579e-10	3.3645	0	hsa-miR-223-3p, hsa-miR-149-5p, hsa-miR-23b-3p, hsa-let-7f-5p, hsa-miR-145-5p, hsa-miR-155-5p, hsa-miR-98-5p, hsa-miR-199a-3p, hsa-miR-143-3p, hsa-miR-505-3p, hsa-miR-574-5p, hsa-miR-145-3p, hsa-let-7g-5p, hsa-miR-1180-3p, hsa-miR-200b-3p, hsa-miR-200c-3p, hsa-miR-142-5p, hsa-miR-1-3p, hsa-miR-1246, hsa-miR-27b-3p, hsa-miR-200a-3p, hsa-miR-151a-3p, hsa-miR-338-5p, hsa-miR-324-5p, hsa-miR-142-3p, …
Alzheimer Disease	D000544	36	40	928	2441	7.52565e-12	2.15867e-10	2.36735	0	hsa-miR-3960, hsa-miR-223-3p, hsa-miR-149-5p, hsa-miR-23b-3p, hsa-let-7f-5p, hsa-miR-145-5p, hsa-miR-155-5p, hsa-miR-98-5p, hsa-miR-1287-5p, hsa-miR-199a-3p, hsa-miR-143-3p, hsa-miR-505-3p, hsa-miR-3909, hsa-miR-574-5p, hsa-miR-145-3p, hsa-let-7g-5p, hsa-miR-1180-3p, hsa-miR-199b-3p, hsa-miR-1271-5p, hsa-miR-200b-3p, hsa-miR-200c-3p, hsa-miR-142-5p, hsa-miR-619-5p, hsa-miR-1-3p, hsa-miR-1246, hsa…
Endometrial Cancer	D016889	20	40	216	2441	1.04394e-11	2.84473e-10	5.65046	0	hsa-miR-223-3p, hsa-miR-23b-3p, hsa-miR-145-5p, hsa-miR-155-5p, hsa-miR-98-5p, hsa-miR-199a-3p, hsa-miR-143-3p, hsa-miR-505-3p, hsa-miR-145-3p, hsa-miR-199b-3p, hsa-miR-200b-3p, hsa-miR-200c-3p, hsa-miR-142-5p, hsa-miR-1-3p, hsa-miR-27b-3p, hsa-miR-429, hsa-miR-203a-3p, hsa-miR-200a-3p, hsa-miR-142-3p, hsa-miR-148b-3p
Muscle-Invasive Bladder Cancer	D001749	25	40	384	2441	1.67884e-11	4.357e-10	3.97298	0	hsa-miR-223-3p, hsa-miR-149-5p, hsa-miR-23b-3p, hsa-miR-200a-5p, hsa-miR-145-5p, hsa-miR-155-5p, hsa-miR-98-5p, hsa-miR-199a-3p, hsa-miR-143-3p, hsa-miR-1290, hsa-miR-145-3p, hsa-miR-1180-3p, hsa-miR-199b-3p, hsa-miR-200b-3p, hsa-miR-200c-3p, hsa-miR-142-5p, hsa-miR-1-3p, hsa-miR-1246, hsa-miR-27b-3p, hsa-miR-429, hsa-miR-203a-3p, hsa-miR-200a-3p, hsa-miR-151a-3p, hsa-miR-142-3p, hsa-miR-148b-3p
Severe Asthma	D001249	18	40	170	2441	1.82791e-11	4.52824e-10	6.46147	0	hsa-miR-223-3p, hsa-miR-23b-3p, hsa-let-7f-5p, hsa-miR-145-5p, hsa-miR-155-5p, hsa-miR-98-5p, hsa-miR-143-3p, hsa-miR-145-3p, hsa-let-7g-5p, hsa-miR-200b-3p, hsa-miR-200c-3p, hsa-miR-1-3p, hsa-miR-27b-3p, hsa-miR-203a-3p, hsa-miR-200a-3p, hsa-miR-142-3p, hsa-let-7i-5p, hsa-miR-148b-3p
Cerebral Stroke	D020521	24	40	351	2441	2.07063e-11	4.72143e-10	4.17265	0	hsa-miR-3960, hsa-miR-223-3p, hsa-miR-23b-3p, hsa-let-7f-5p, hsa-miR-155-5p, hsa-miR-98-5p, hsa-miR-199a-3p, hsa-miR-143-3p, hsa-miR-505-3p, hsa-miR-1290, hsa-miR-574-5p, hsa-miR-145-3p, hsa-let-7g-5p, hsa-miR-199b-3p, hsa-miR-200b-3p, hsa-miR-142-5p, hsa-miR-1-3p, hsa-miR-1246, hsa-miR-27b-3p, hsa-miR-151a-3p, hsa-miR-338-5p, hsa-miR-324-5p, hsa-miR-142-3p, hsa-miR-148b-3p
Autoimmune Disease	D001327	11	40	43	2441	2.07916e-11	4.72143e-10	15.611	0	hsa-miR-223-3p, hsa-miR-23b-3p, hsa-let-7f-5p, hsa-miR-98-5p, hsa-miR-199a-3p, hsa-let-7g-5p, hsa-miR-200b-3p, hsa-miR-200c-3p, hsa-miR-3614-5p, hsa-miR-200a-3p, hsa-miR-142-3p
Head And Neck Squamous Carcinoma	D000077195	30	40	607	2441	2.59201e-11	5.65057e-10	3.01606	0	hsa-miR-3960, hsa-miR-223-3p, hsa-miR-149-5p, hsa-miR-23b-3p, hsa-miR-200a-5p, hsa-miR-145-5p, hsa-miR-98-5p, hsa-miR-1287-5p, hsa-miR-143-3p, hsa-miR-505-3p, hsa-miR-145-3p, hsa-miR-1180-3p, hsa-miR-199b-3p, hsa-miR-1271-5p, hsa-miR-200b-3p, hsa-miR-200c-3p, hsa-miR-619-5p, hsa-miR-3614-5p, hsa-miR-1-3p, hsa-miR-27b-3p, hsa-miR-203a-3p, hsa-miR-200a-3p, hsa-miR-151a-3p, hsa-miR-338-5p, hsa-miR-3…
Kit-Driven Acute Myeloid Leukemia	D015470	25	40	395	2441	3.22259e-11	6.75505e-10	3.86234	0	hsa-miR-223-3p, hsa-miR-149-5p, hsa-miR-23b-3p, hsa-let-7f-5p, hsa-miR-145-5p, hsa-miR-155-5p, hsa-miR-199a-3p, hsa-miR-143-3p, hsa-miR-505-3p, hsa-miR-1290, hsa-miR-145-3p, hsa-let-7g-5p, hsa-miR-199b-3p, hsa-miR-200b-3p, hsa-miR-200c-3p, hsa-miR-142-5p, hsa-miR-1-3p, hsa-miR-1246, hsa-miR-27b-3p, hsa-miR-429, hsa-miR-151a-3p, hsa-miR-324-5p, hsa-miR-142-3p, hsa-let-7i-5p, hsa-miR-148b-3p
Relapsing-Remitting Multiple Sclerosis	D020529	27	40	482	2441	4.62976e-11	9.34525e-10	3.41841	0	hsa-miR-223-3p, hsa-miR-149-5p, hsa-miR-23b-3p, hsa-let-7f-5p, hsa-miR-155-5p, hsa-miR-98-5p, hsa-miR-199a-3p, hsa-miR-143-3p, hsa-miR-505-3p, hsa-miR-574-5p, hsa-miR-145-3p, hsa-let-7g-5p, hsa-miR-1180-3p, hsa-miR-200b-3p, hsa-miR-200c-3p, hsa-miR-142-5p, hsa-miR-1-3p, hsa-miR-1246, hsa-miR-27b-3p, hsa-miR-200a-3p, hsa-miR-151a-3p, hsa-miR-338-5p, hsa-miR-324-5p, hsa-miR-142-3p, hsa-miR-148b-3p,…
Mammary Cancer	D001943	38	40	1141	2441	4.80456e-11	9.35174e-10	2.03238	0	hsa-miR-223-3p, hsa-miR-149-5p, hsa-miR-23b-3p, hsa-miR-200a-5p, hsa-let-7f-5p, hsa-miR-145-5p, hsa-miR-155-5p, hsa-miR-98-5p, hsa-miR-1287-5p, hsa-miR-199a-3p, hsa-miR-143-3p, hsa-miR-505-3p, hsa-miR-1290, hsa-miR-574-5p, hsa-miR-145-3p, hsa-let-7g-5p, hsa-miR-1180-3p, hsa-miR-199b-3p, hsa-miR-1271-5p, hsa-miR-200b-3p, hsa-miR-200c-3p, hsa-miR-142-5p, hsa-miR-619-5p, hsa-miR-3614-5p, hsa-miR-1-3…
Leukemic	D007938	26	40	443	2441	5.27172e-11	9.9072e-10	3.5816	0	hsa-miR-223-3p, hsa-miR-149-5p, hsa-miR-23b-3p, hsa-let-7f-5p, hsa-miR-145-5p, hsa-miR-155-5p, hsa-miR-199a-3p, hsa-miR-143-3p, hsa-miR-1290, hsa-miR-145-3p, hsa-let-7g-5p, hsa-miR-1180-3p, hsa-miR-199b-3p, hsa-miR-1271-5p, hsa-miR-200c-3p, hsa-miR-142-5p, hsa-miR-1-3p, hsa-miR-1246, hsa-miR-27b-3p, hsa-miR-429, hsa-miR-200a-3p, hsa-miR-151a-3p, hsa-miR-142-3p, hsa-let-7i-5p, hsa-miR-148b-3p, hsa…
Pancreatic Ductal Adenocarcinoma	D021441	23	40	337	2441	7.92117e-11	1.43901e-09	4.16491	0	hsa-miR-223-3p, hsa-miR-23b-3p, hsa-miR-200a-5p, hsa-miR-145-5p, hsa-miR-98-5p, hsa-miR-199a-3p, hsa-miR-143-3p, hsa-miR-1290, hsa-miR-145-3p, hsa-miR-200b-3p, hsa-miR-200c-3p, hsa-miR-142-5p, hsa-miR-1-3p, hsa-miR-1246, hsa-miR-27b-3p, hsa-miR-429, hsa-miR-203a-3p, hsa-miR-200a-3p, hsa-miR-151a-3p, hsa-miR-324-5p, hsa-miR-142-3p, hsa-let-7i-5p, hsa-miR-148b-3p
Hepatitis B Virus-Associated Hepatocellular Carcinoma	D006528	37	40	1074	2441	8.6884e-11	1.52748e-09	2.10235	0	hsa-miR-223-3p, hsa-miR-149-5p, hsa-miR-23b-3p, hsa-miR-200a-5p, hsa-let-7f-5p, hsa-miR-145-5p, hsa-miR-155-5p, hsa-miR-98-5p, hsa-miR-1287-5p, hsa-miR-199a-3p, hsa-miR-143-3p, hsa-miR-505-3p, hsa-miR-3909, hsa-miR-1290, hsa-miR-145-3p, hsa-let-7g-5p, hsa-miR-1180-3p, hsa-miR-199b-3p, hsa-miR-1271-5p, hsa-miR-200b-3p, hsa-miR-200c-3p, hsa-miR-142-5p, hsa-miR-3614-5p, hsa-miR-1-3p, hsa-miR-1246, h…
Sinonasal Squamous Cell Carcinoma	D002294	23	40	344	2441	1.22374e-10	2.08419e-09	4.08016	0	hsa-miR-223-3p, hsa-miR-23b-3p, hsa-let-7f-5p, hsa-miR-145-5p, hsa-miR-155-5p, hsa-miR-98-5p, hsa-miR-199a-3p, hsa-miR-143-3p, hsa-miR-1290, hsa-miR-574-5p, hsa-miR-145-3p, hsa-miR-199b-3p, hsa-miR-200b-3p, hsa-miR-200c-3p, hsa-miR-142-5p, hsa-miR-1-3p, hsa-miR-1246, hsa-miR-27b-3p, hsa-miR-429, hsa-miR-203a-3p, hsa-miR-200a-3p, hsa-miR-142-3p, hsa-miR-450b-5p
Osteosarcoma	D012516	29	40	597	2441	1.46476e-10	2.41907e-09	2.96436	0	hsa-miR-223-3p, hsa-miR-149-5p, hsa-miR-23b-3p, hsa-let-7f-5p, hsa-miR-145-5p, hsa-miR-155-5p, hsa-miR-98-5p, hsa-miR-1287-5p, hsa-miR-199a-3p, hsa-miR-143-3p, hsa-miR-505-3p, hsa-miR-145-3p, hsa-miR-199b-3p, hsa-miR-200b-3p, hsa-miR-200c-3p, hsa-miR-142-5p, hsa-miR-3614-5p, hsa-miR-1-3p, hsa-miR-27b-3p, hsa-miR-429, hsa-miR-203a-3p, hsa-miR-200a-3p, hsa-miR-151a-3p, hsa-miR-338-5p, hsa-miR-324-5…
COVID-19	D000086382	36	40	1017	2441	1.71482e-10	2.74876e-09	2.16018	0	hsa-miR-3960, hsa-miR-223-3p, hsa-miR-149-5p, hsa-miR-23b-3p, hsa-let-7f-5p, hsa-miR-145-5p, hsa-miR-155-5p, hsa-miR-98-5p, hsa-miR-1287-5p, hsa-miR-199a-3p, hsa-miR-143-3p, hsa-miR-505-3p, hsa-miR-1290, hsa-miR-574-5p, hsa-let-7g-5p, hsa-miR-1180-3p, hsa-miR-199b-3p, hsa-miR-1271-5p, hsa-miR-200b-3p, hsa-miR-200c-3p, hsa-miR-142-5p, hsa-miR-619-5p, hsa-miR-3614-5p, hsa-miR-1-3p, hsa-miR-1246, hs…
B Cell Lymphoma Of Malt Type	D018442	11	40	52	2441	1.97546e-10	3.07607e-09	12.9091	0	hsa-miR-23b-3p, hsa-let-7f-5p, hsa-miR-574-5p, hsa-let-7g-5p, hsa-miR-200b-3p, hsa-miR-200c-3p, hsa-miR-142-5p, hsa-miR-27b-3p, hsa-miR-429, hsa-miR-200a-3p, hsa-miR-142-3p
Egfr Mutant Non-Small Cell Lung Cancer	D002289	30	40	658	2441	2.35838e-10	3.57033e-09	2.78229	0	hsa-miR-223-3p, hsa-miR-149-5p, hsa-miR-23b-3p, hsa-let-7f-5p, hsa-miR-145-5p, hsa-miR-155-5p, hsa-miR-98-5p, hsa-miR-199a-3p, hsa-miR-143-3p, hsa-miR-1290, hsa-miR-574-5p, hsa-miR-145-3p, hsa-let-7g-5p, hsa-miR-199b-3p, hsa-miR-200b-3p, hsa-miR-200c-3p, hsa-miR-142-5p, hsa-miR-619-5p, hsa-miR-3614-5p, hsa-miR-1-3p, hsa-miR-1246, hsa-miR-27b-3p, hsa-miR-429, hsa-miR-203a-3p, hsa-miR-200a-3p, hsa-…
Ovarian Carcinoma	D010051	33	40	834	2441	3.23557e-10	4.76591e-09	2.41466	0	hsa-miR-223-3p, hsa-miR-149-5p, hsa-miR-23b-3p, hsa-miR-200a-5p, hsa-let-7f-5p, hsa-miR-145-5p, hsa-miR-155-5p, hsa-miR-98-5p, hsa-miR-199a-3p, hsa-miR-143-3p, hsa-miR-505-3p, hsa-miR-1290, hsa-miR-574-5p, hsa-miR-145-3p, hsa-let-7g-5p, hsa-miR-1180-3p, hsa-miR-199b-3p, hsa-miR-1271-5p, hsa-miR-200b-3p, hsa-miR-200c-3p, hsa-miR-142-5p, hsa-miR-1-3p, hsa-miR-1246, hsa-miR-27b-3p, hsa-miR-429, hsa-…
High-Grade Glioma	D005910	32	40	781	2441	4.08421e-10	5.70742e-09	2.50038	0	hsa-miR-223-3p, hsa-miR-149-5p, hsa-miR-23b-3p, hsa-let-7f-5p, hsa-miR-145-5p, hsa-miR-155-5p, hsa-miR-1287-5p, hsa-miR-199a-3p, hsa-miR-143-3p, hsa-miR-505-3p, hsa-miR-1290, hsa-miR-574-5p, hsa-miR-145-3p, hsa-let-7g-5p, hsa-miR-199b-3p, hsa-miR-1271-5p, hsa-miR-200b-3p, hsa-miR-200c-3p, hsa-miR-142-5p, hsa-miR-3614-5p, hsa-miR-1-3p, hsa-miR-1246, hsa-miR-27b-3p, hsa-miR-429, hsa-miR-203a-3p, hs…
Choroidal Melanoma	D008545	30	40	671	2441	4.00785e-10	5.70742e-09	2.72839	0	hsa-miR-223-3p, hsa-miR-149-5p, hsa-miR-23b-3p, hsa-let-7f-5p, hsa-miR-145-5p, hsa-miR-155-5p, hsa-miR-199a-3p, hsa-miR-143-3p, hsa-miR-1290, hsa-miR-574-5p, hsa-miR-145-3p, hsa-let-7g-5p, hsa-miR-1180-3p, hsa-miR-199b-3p, hsa-miR-200b-3p, hsa-miR-200c-3p, hsa-miR-142-5p, hsa-miR-1-3p, hsa-miR-1246, hsa-miR-27b-3p, hsa-miR-429, hsa-miR-203a-3p, hsa-miR-200a-3p, hsa-miR-151a-3p, hsa-miR-338-5p, hs…
Type 1 Diabetes Mellitus	D003922	25	40	452	2441	6.91349e-10	9.41963e-09	3.37528	0	hsa-miR-223-3p, hsa-miR-23b-3p, hsa-let-7f-5p, hsa-miR-145-5p, hsa-miR-155-5p, hsa-miR-98-5p, hsa-miR-1287-5p, hsa-miR-199a-3p, hsa-miR-1290, hsa-miR-574-5p, hsa-miR-1180-3p, hsa-miR-1271-5p, hsa-miR-200b-3p, hsa-miR-200c-3p, hsa-miR-142-5p, hsa-miR-1-3p, hsa-miR-1246, hsa-miR-27b-3p, hsa-miR-429, hsa-miR-203a-3p, hsa-miR-200a-3p, hsa-miR-142-3p, hsa-let-7i-5p, hsa-miR-148b-3p, hsa-miR-450b-5p
Post-Operative Atrial Fibrillation	D001281	15	40	134	2441	7.09026e-10	9.42486e-09	6.83116	0	hsa-miR-223-3p, hsa-miR-145-5p, hsa-miR-155-5p, hsa-miR-199a-3p, hsa-miR-143-3p, hsa-miR-1180-3p, hsa-miR-199b-3p, hsa-miR-200b-3p, hsa-miR-1-3p, hsa-miR-1246, hsa-miR-27b-3p, hsa-miR-203a-3p, hsa-miR-338-5p, hsa-miR-142-3p, hsa-miR-148b-3p
Cervical Tumor	D002583	24	40	413	2441	7.34277e-10	9.52812e-09	3.54625	0	hsa-miR-223-3p, hsa-miR-149-5p, hsa-miR-23b-3p, hsa-let-7f-5p, hsa-miR-145-5p, hsa-miR-155-5p, hsa-miR-98-5p, hsa-miR-1287-5p, hsa-miR-199a-3p, hsa-miR-143-3p, hsa-miR-505-3p, hsa-miR-574-5p, hsa-miR-145-3p, hsa-miR-199b-3p, hsa-miR-200b-3p, hsa-miR-200c-3p, hsa-miR-142-5p, hsa-miR-1-3p, hsa-miR-1246, hsa-miR-27b-3p, hsa-miR-429, hsa-miR-203a-3p, hsa-miR-200a-3p, hsa-miR-142-3p
Ulcerative Colitis	D003093	13	40	94	2441	9.09982e-10	1.15335e-08	8.43963	0	hsa-miR-223-3p, hsa-miR-23b-3p, hsa-let-7f-5p, hsa-miR-199a-3p, hsa-miR-143-3p, hsa-miR-1290, hsa-miR-145-3p, hsa-miR-200b-3p, hsa-miR-142-5p, hsa-miR-1246, hsa-miR-429, hsa-miR-142-3p, hsa-let-7i-5p
Gastric Lymphoma	C535648	15	40	137	2441	9.76633e-10	1.20969e-08	6.68157	0	hsa-miR-223-3p, hsa-miR-23b-3p, hsa-let-7f-5p, hsa-miR-98-5p, hsa-miR-199a-3p, hsa-miR-143-3p, hsa-let-7g-5p, hsa-miR-199b-3p, hsa-miR-200b-3p, hsa-miR-142-5p, hsa-miR-1-3p, hsa-miR-27b-3p, hsa-miR-200a-3p, hsa-let-7i-5p, hsa-miR-148b-3p
Cardiomyopathy	D009202	12	40	79	2441	1.52485e-09	1.84676e-08	9.26962	0	hsa-miR-23b-3p, hsa-miR-145-5p, hsa-miR-155-5p, hsa-miR-143-3p, hsa-miR-505-3p, hsa-miR-1290, hsa-miR-145-3p, hsa-miR-199b-3p, hsa-miR-1-3p, hsa-miR-27b-3p, hsa-miR-200a-3p, hsa-miR-142-3p
Obesity	D009765	20	40	284	2441	1.72739e-09	2.04658e-08	4.29754	0	hsa-miR-3960, hsa-miR-223-3p, hsa-let-7f-5p, hsa-miR-145-5p, hsa-miR-155-5p, hsa-miR-199a-3p, hsa-miR-143-3p, hsa-miR-574-5p, hsa-miR-145-3p, hsa-miR-1271-5p, hsa-miR-200b-3p, hsa-miR-200c-3p, hsa-miR-1246, hsa-miR-27b-3p, hsa-miR-429, hsa-miR-200a-3p, hsa-miR-151a-3p, hsa-miR-324-5p, hsa-let-7i-5p, hsa-miR-223-5p
Carcinoma	D002277	30	40	712	2441	1.97366e-09	2.28861e-08	2.57128	0	hsa-miR-3960, hsa-miR-223-3p, hsa-miR-23b-3p, hsa-miR-200a-5p, hsa-let-7f-5p, hsa-miR-145-5p, hsa-miR-155-5p, hsa-miR-98-5p, hsa-miR-199a-3p, hsa-miR-143-3p, hsa-miR-505-3p, hsa-miR-1290, hsa-miR-574-5p, hsa-miR-145-3p, hsa-miR-1180-3p, hsa-miR-199b-3p, hsa-miR-200b-3p, hsa-miR-200c-3p, hsa-miR-142-5p, hsa-miR-1-3p, hsa-miR-1246, hsa-miR-27b-3p, hsa-miR-429, hsa-miR-203a-3p, hsa-miR-200a-3p, hsa-…
Glioblastoma	D005909	32	40	833	2441	2.62522e-09	2.98072e-08	2.3443	0	hsa-miR-223-3p, hsa-miR-23b-3p, hsa-let-7f-5p, hsa-miR-145-5p, hsa-miR-155-5p, hsa-miR-98-5p, hsa-miR-1287-5p, hsa-miR-199a-3p, hsa-miR-143-3p, hsa-miR-505-3p, hsa-miR-1290, hsa-miR-574-5p, hsa-miR-145-3p, hsa-let-7g-5p, hsa-miR-199b-3p, hsa-miR-200b-3p, hsa-miR-200c-3p, hsa-miR-142-5p, hsa-miR-619-5p, hsa-miR-1-3p, hsa-miR-1246, hsa-miR-27b-3p, hsa-miR-429, hsa-miR-203a-3p, hsa-miR-200a-3p, hsa-…
Diabetes Mellitus	D003920	17	40	202	2441	3.35394e-09	3.7304e-08	5.13577	0	hsa-miR-3960, hsa-miR-223-3p, hsa-miR-149-5p, hsa-miR-23b-3p, hsa-let-7f-5p, hsa-miR-155-5p, hsa-miR-98-5p, hsa-miR-199a-3p, hsa-miR-143-3p, hsa-miR-145-3p, hsa-miR-200b-3p, hsa-miR-200c-3p, hsa-miR-1-3p, hsa-miR-27b-3p, hsa-miR-429, hsa-miR-200a-3p, hsa-miR-142-3p
Uterine Cancer	D014594	16	40	177	2441	4.06532e-09	4.34431e-08	5.51638	0	hsa-miR-223-3p, hsa-miR-149-5p, hsa-miR-23b-3p, hsa-miR-145-5p, hsa-miR-143-3p, hsa-miR-145-3p, hsa-let-7g-5p, hsa-miR-199b-3p, hsa-miR-200b-3p, hsa-miR-142-5p, hsa-miR-1-3p, hsa-miR-203a-3p, hsa-miR-200a-3p, hsa-miR-324-5p, hsa-miR-142-3p, hsa-let-7i-5p
Esophageal Squamous Cancer	D000077277	24	40	447	2441	3.99732e-09	4.34431e-08	3.27651	0	hsa-miR-223-3p, hsa-miR-149-5p, hsa-miR-23b-3p, hsa-miR-145-5p, hsa-miR-155-5p, hsa-miR-199a-3p, hsa-miR-143-3p, hsa-miR-1290, hsa-miR-574-5p, hsa-miR-145-3p, hsa-miR-1180-3p, hsa-miR-199b-3p, hsa-miR-200b-3p, hsa-miR-200c-3p, hsa-miR-142-5p, hsa-miR-1-3p, hsa-miR-1246, hsa-miR-27b-3p, hsa-miR-429, hsa-miR-200a-3p, hsa-miR-151a-3p, hsa-miR-338-5p, hsa-miR-324-5p, hsa-miR-142-3p
Cholangiocellular Carcinoma	D018281	31	40	791	2441	4.63066e-09	4.85329e-08	2.39162	0	hsa-miR-149-5p, hsa-miR-23b-3p, hsa-miR-200a-5p, hsa-let-7f-5p, hsa-miR-145-5p, hsa-miR-155-5p, hsa-miR-98-5p, hsa-miR-1287-5p, hsa-miR-199a-3p, hsa-miR-143-3p, hsa-miR-505-3p, hsa-miR-574-5p, hsa-miR-145-3p, hsa-let-7g-5p, hsa-miR-1180-3p, hsa-miR-199b-3p, hsa-miR-1271-5p, hsa-miR-200b-3p, hsa-miR-200c-3p, hsa-miR-142-5p, hsa-miR-3614-5p, hsa-miR-1-3p, hsa-miR-27b-3p, hsa-miR-429, hsa-miR-200a-3…
Pterygium	D011625	10	40	53	2441	4.99341e-09	5.03964e-08	11.5142	0	hsa-miR-145-5p, hsa-miR-98-5p, hsa-miR-143-3p, hsa-miR-1271-5p, hsa-miR-200b-3p, hsa-miR-1246, hsa-miR-429, hsa-miR-200a-3p, hsa-let-7i-5p, hsa-miR-148b-3p
Esophageal Adenocarcinoma	C562730	11	40	69	2441	4.93356e-09	5.03964e-08	9.72862	0	hsa-miR-223-3p, hsa-miR-145-5p, hsa-miR-143-3p, hsa-miR-145-3p, hsa-miR-200b-3p, hsa-miR-200c-3p, hsa-miR-27b-3p, hsa-miR-429, hsa-miR-203a-3p, hsa-miR-200a-3p, hsa-miR-151a-3p
Liposarcoma	D008080	16	40	180	2441	5.2259e-09	5.17839e-08	5.42444	0	hsa-miR-223-3p, hsa-miR-149-5p, hsa-miR-23b-3p, hsa-let-7f-5p, hsa-miR-145-5p, hsa-miR-98-5p, hsa-miR-143-3p, hsa-miR-505-3p, hsa-miR-574-5p, hsa-miR-145-3p, hsa-let-7g-5p, hsa-miR-1-3p, hsa-miR-429, hsa-miR-338-5p, hsa-miR-142-3p, hsa-miR-148b-3p
Cancer	D009369	20	40	303	2441	5.57657e-09	5.4272e-08	4.02805	0	hsa-miR-223-3p, hsa-miR-149-5p, hsa-miR-23b-3p, hsa-miR-200a-5p, hsa-miR-199a-3p, hsa-miR-143-3p, hsa-miR-505-3p, hsa-miR-1290, hsa-miR-145-3p, hsa-miR-199b-3p, hsa-miR-200b-3p, hsa-miR-200c-3p, hsa-miR-142-5p, hsa-miR-1246, hsa-miR-27b-3p, hsa-miR-429, hsa-miR-203a-3p, hsa-miR-200a-3p, hsa-miR-142-3p, hsa-miR-148b-3p
Colon And Rectal Adenocarcinoma	D015179	38	40	1303	2441	6.2641e-09	5.98936e-08	1.7797	0	hsa-miR-3960, hsa-miR-223-3p, hsa-miR-149-5p, hsa-miR-23b-3p, hsa-let-7f-5p, hsa-miR-145-5p, hsa-miR-155-5p, hsa-miR-98-5p, hsa-miR-1287-5p, hsa-miR-199a-3p, hsa-miR-143-3p, hsa-miR-505-3p, hsa-miR-3909, hsa-miR-1290, hsa-miR-574-5p, hsa-miR-145-3p, hsa-let-7g-5p, hsa-miR-1180-3p, hsa-miR-199b-3p, hsa-miR-1271-5p, hsa-miR-200b-3p, hsa-miR-200c-3p, hsa-miR-142-5p, hsa-miR-3614-5p, hsa-miR-1-3p, hs…
Chronic Obstructive Pulmonary Disease	D029424	16	40	185	2441	7.85705e-09	7.38292e-08	5.27784	0	hsa-miR-223-3p, hsa-miR-149-5p, hsa-let-7f-5p, hsa-miR-145-5p, hsa-miR-155-5p, hsa-miR-574-5p, hsa-miR-145-3p, hsa-miR-1271-5p, hsa-miR-200b-3p, hsa-miR-200c-3p, hsa-miR-1-3p, hsa-miR-1246, hsa-miR-27b-3p, hsa-miR-429, hsa-miR-200a-3p, hsa-let-7i-5p
Chronic B Lymphocytic Leukemia	D015451	15	40	165	2441	1.37322e-08	1.24734e-07	5.54773	0	hsa-miR-223-3p, hsa-miR-23b-3p, hsa-miR-145-5p, hsa-miR-155-5p, hsa-miR-143-3p, hsa-miR-1290, hsa-miR-145-3p, hsa-miR-199b-3p, hsa-miR-200b-3p, hsa-miR-1246, hsa-miR-27b-3p, hsa-miR-429, hsa-miR-200a-3p, hsa-miR-151a-3p, hsa-miR-142-3p
Multiple Sclerosis Chronic Progressive	D020528	16	40	192	2441	1.36117e-08	1.24734e-07	5.08542	0	hsa-miR-223-3p, hsa-miR-23b-3p, hsa-let-7f-5p, hsa-miR-199a-3p, hsa-miR-143-3p, hsa-miR-505-3p, hsa-miR-574-5p, hsa-miR-200b-3p, hsa-miR-200c-3p, hsa-miR-142-5p, hsa-miR-1246, hsa-miR-27b-3p, hsa-miR-200a-3p, hsa-miR-151a-3p, hsa-miR-338-5p, hsa-miR-142-3p
Pancreatic Cancer	D010190	38	40	1336	2441	1.55363e-08	1.38808e-07	1.73574	0	hsa-miR-3960, hsa-miR-223-3p, hsa-miR-149-5p, hsa-miR-23b-3p, hsa-miR-200a-5p, hsa-let-7f-5p, hsa-miR-145-5p, hsa-miR-155-5p, hsa-miR-98-5p, hsa-miR-1287-5p, hsa-miR-199a-3p, hsa-miR-143-3p, hsa-miR-505-3p, hsa-miR-3909, hsa-miR-1290, hsa-miR-574-5p, hsa-miR-145-3p, hsa-let-7g-5p, hsa-miR-1180-3p, hsa-miR-199b-3p, hsa-miR-200b-3p, hsa-miR-200c-3p, hsa-miR-142-5p, hsa-miR-619-5p, hsa-miR-1-3p, hsa…
Diabetic Atherosclerosis	D050197	20	40	322	2441	1.65293e-08	1.45298e-07	3.79037	0	hsa-miR-3960, hsa-miR-223-3p, hsa-miR-149-5p, hsa-miR-23b-3p, hsa-miR-145-5p, hsa-miR-155-5p, hsa-miR-199a-3p, hsa-miR-143-3p, hsa-miR-145-3p, hsa-miR-1271-5p, hsa-miR-200b-3p, hsa-miR-200c-3p, hsa-miR-142-5p, hsa-miR-619-5p, hsa-miR-1-3p, hsa-miR-1246, hsa-miR-27b-3p, hsa-miR-429, hsa-miR-142-3p, hsa-miR-148b-3p
Osteoarthritis	D010003	17	40	224	2441	1.68496e-08	1.45763e-07	4.63136	0	hsa-miR-3960, hsa-miR-223-3p, hsa-miR-149-5p, hsa-miR-23b-3p, hsa-miR-155-5p, hsa-miR-98-5p, hsa-miR-199a-3p, hsa-miR-145-3p, hsa-miR-200b-3p, hsa-miR-200c-3p, hsa-miR-142-5p, hsa-miR-1-3p, hsa-miR-1246, hsa-miR-27b-3p, hsa-miR-203a-3p, hsa-miR-324-5p, hsa-miR-142-3p
Biliary Atresia	D001656	13	40	119	2441	1.80534e-08	1.53736e-07	6.6666	0	hsa-miR-23b-3p, hsa-miR-145-5p, hsa-miR-98-5p, hsa-miR-143-3p, hsa-miR-574-5p, hsa-miR-200b-3p, hsa-miR-142-5p, hsa-miR-27b-3p, hsa-miR-429, hsa-miR-203a-3p, hsa-miR-200a-3p, hsa-let-7i-5p, hsa-miR-148b-3p
Wilms Tumor	D009396	29	40	727	2441	2.33761e-08	1.96e-07	2.43428	0	hsa-miR-223-3p, hsa-miR-149-5p, hsa-miR-23b-3p, hsa-miR-200a-5p, hsa-let-7f-5p, hsa-miR-145-5p, hsa-miR-155-5p, hsa-miR-98-5p, hsa-miR-1287-5p, hsa-miR-143-3p, hsa-miR-1290, hsa-miR-145-3p, hsa-let-7g-5p, hsa-miR-1180-3p, hsa-miR-199b-3p, hsa-miR-200b-3p, hsa-miR-200c-3p, hsa-miR-142-5p, hsa-miR-3614-5p, hsa-miR-1246, hsa-miR-27b-3p, hsa-miR-429, hsa-miR-203a-3p, hsa-miR-200a-3p, hsa-miR-151a-3p,…
Lymphoma	D008223	25	40	535	2441	2.83564e-08	2.34155e-07	2.85164	0	hsa-miR-223-3p, hsa-miR-149-5p, hsa-miR-23b-3p, hsa-miR-200a-5p, hsa-let-7f-5p, hsa-miR-155-5p, hsa-miR-98-5p, hsa-miR-199a-3p, hsa-miR-143-3p, hsa-miR-505-3p, hsa-miR-574-5p, hsa-miR-145-3p, hsa-let-7g-5p, hsa-miR-199b-3p, hsa-miR-200b-3p, hsa-miR-200c-3p, hsa-miR-142-5p, hsa-miR-27b-3p, hsa-miR-203a-3p, hsa-miR-200a-3p, hsa-miR-151a-3p, hsa-miR-324-5p, hsa-miR-142-3p, hsa-let-7i-5p, hsa-miR-148…
Type 2 Diabetes Mellitus	D003924	17	40	232	2441	2.89331e-08	2.35352e-07	4.47166	0	hsa-miR-3960, hsa-miR-223-3p, hsa-miR-23b-3p, hsa-let-7f-5p, hsa-miR-145-5p, hsa-miR-155-5p, hsa-miR-199a-3p, hsa-miR-143-3p, hsa-miR-1290, hsa-miR-145-3p, hsa-miR-200b-3p, hsa-miR-1-3p, hsa-miR-27b-3p, hsa-miR-200a-3p, hsa-miR-324-5p, hsa-miR-142-3p, hsa-miR-148b-3p
Periodontitis	D010518	13	40	124	2441	3.00539e-08	2.40873e-07	6.39778	0	hsa-miR-223-3p, hsa-miR-149-5p, hsa-let-7f-5p, hsa-miR-145-5p, hsa-miR-98-5p, hsa-miR-143-3p, hsa-miR-1290, hsa-miR-145-3p, hsa-miR-200b-3p, hsa-miR-142-5p, hsa-miR-1246, hsa-miR-338-5p, hsa-miR-142-3p
Neuromyelitis Optica	D009471	17	40	233	2441	3.09073e-08	2.44123e-07	4.45247	0	hsa-miR-223-3p, hsa-miR-23b-3p, hsa-miR-200a-5p, hsa-let-7f-5p, hsa-miR-98-5p, hsa-miR-143-3p, hsa-miR-505-3p, hsa-miR-3909, hsa-let-7g-5p, hsa-miR-1180-3p, hsa-miR-142-5p, hsa-miR-3614-5p, hsa-miR-151a-3p, hsa-miR-324-5p, hsa-miR-142-3p, hsa-let-7i-5p, hsa-miR-148b-3p
Tuberculosis	D014376	13	40	126	2441	3.6604e-08	2.83528e-07	6.29623	0	hsa-miR-223-3p, hsa-let-7f-5p, hsa-miR-145-5p, hsa-miR-155-5p, hsa-miR-145-3p, hsa-let-7g-5p, hsa-miR-200c-3p, hsa-miR-142-5p, hsa-miR-1-3p, hsa-miR-338-5p, hsa-miR-324-5p, hsa-miR-142-3p, hsa-let-7i-5p
Dysautonomia Familial	D004402	20	40	337	2441	3.69366e-08	2.83528e-07	3.62166	0	hsa-miR-223-3p, hsa-miR-149-5p, hsa-miR-23b-3p, hsa-let-7f-5p, hsa-miR-145-5p, hsa-miR-155-5p, hsa-miR-98-5p, hsa-miR-199a-3p, hsa-miR-143-3p, hsa-miR-505-3p, hsa-miR-145-3p, hsa-let-7g-5p, hsa-miR-199b-3p, hsa-miR-200c-3p, hsa-miR-27b-3p, hsa-miR-203a-3p, hsa-miR-324-5p, hsa-miR-142-3p, hsa-miR-148b-3p, hsa-miR-450b-5p
Cutaneous Malignant Melanoma	C562393	18	40	270	2441	4.23459e-08	3.20535e-07	4.06833	0	hsa-miR-223-3p, hsa-miR-23b-3p, hsa-miR-200a-5p, hsa-miR-155-5p, hsa-miR-505-3p, hsa-miR-3909, hsa-miR-199b-3p, hsa-miR-200b-3p, hsa-miR-200c-3p, hsa-miR-142-5p, hsa-miR-3614-5p, hsa-miR-27b-3p, hsa-miR-203a-3p, hsa-miR-200a-3p, hsa-miR-151a-3p, hsa-miR-142-3p, hsa-miR-148b-3p, hsa-miR-223-5p
Testicular Germ Cell Cancer	C563236	13	40	128	2441	4.44199e-08	3.31628e-07	6.19785	0	hsa-miR-223-3p, hsa-miR-200a-5p, hsa-miR-199a-3p, hsa-miR-145-3p, hsa-let-7g-5p, hsa-miR-200b-3p, hsa-miR-200c-3p, hsa-miR-142-5p, hsa-miR-1-3p, hsa-miR-429, hsa-miR-203a-3p, hsa-miR-200a-3p, hsa-miR-142-3p
Burkitt Lymphoma	D002051	17	40	240	2441	4.86027e-08	3.57953e-07	4.3226	0	hsa-miR-223-3p, hsa-let-7f-5p, hsa-miR-98-5p, hsa-miR-199a-3p, hsa-miR-143-3p, hsa-miR-145-3p, hsa-let-7g-5p, hsa-miR-199b-3p, hsa-miR-200b-3p, hsa-miR-200c-3p, hsa-miR-142-5p, hsa-miR-1-3p, hsa-miR-27b-3p, hsa-miR-200a-3p, hsa-miR-151a-3p, hsa-miR-324-5p, hsa-miR-142-3p
Stroke Lacunar	D059409	19	40	310	2441	5.89522e-08	4.28386e-07	3.74024	0	hsa-miR-3960, hsa-miR-223-3p, hsa-miR-23b-3p, hsa-let-7f-5p, hsa-miR-199a-3p, hsa-miR-143-3p, hsa-miR-505-3p, hsa-miR-1290, hsa-miR-574-5p, hsa-miR-145-3p, hsa-miR-199b-3p, hsa-miR-200b-3p, hsa-miR-142-5p, hsa-miR-1246, hsa-miR-151a-3p, hsa-miR-338-5p, hsa-miR-324-5p, hsa-miR-142-3p, hsa-miR-148b-3p
Diabetic Nephropathy	D007674	14	40	157	2441	6.3044e-08	4.52092e-07	5.44172	0	hsa-miR-223-3p, hsa-miR-23b-3p, hsa-miR-155-5p, hsa-miR-199a-3p, hsa-miR-574-5p, hsa-miR-199b-3p, hsa-miR-200b-3p, hsa-miR-200c-3p, hsa-miR-1-3p, hsa-miR-1246, hsa-miR-27b-3p, hsa-miR-429, hsa-miR-200a-3p, hsa-miR-142-3p
Endometriosis	D004715	13	40	134	2441	7.7759e-08	5.50372e-07	5.92034	0	hsa-miR-223-3p, hsa-miR-23b-3p, hsa-let-7f-5p, hsa-miR-199a-3p, hsa-miR-143-3p, hsa-miR-145-3p, hsa-miR-200b-3p, hsa-miR-200c-3p, hsa-miR-1-3p, hsa-miR-27b-3p, hsa-miR-429, hsa-miR-200a-3p, hsa-miR-142-3p
Diffuse Large B-Cell Lymphoma	D016403	15	40	188	2441	8.33619e-08	5.82465e-07	4.86902	0	hsa-miR-3960, hsa-miR-223-3p, hsa-miR-23b-3p, hsa-let-7f-5p, hsa-miR-145-5p, hsa-miR-155-5p, hsa-miR-199a-3p, hsa-miR-143-3p, hsa-miR-3909, hsa-miR-145-3p, hsa-let-7g-5p, hsa-miR-200c-3p, hsa-miR-27b-3p, hsa-miR-151a-3p, hsa-miR-148b-3p
Digestive System Tumor	D005770	9	40	53	2441	8.70546e-08	5.94569e-07	10.3627	0	hsa-miR-223-3p, hsa-let-7f-5p, hsa-miR-155-5p, hsa-miR-145-3p, hsa-miR-200b-3p, hsa-miR-200c-3p, hsa-miR-142-5p, hsa-miR-200a-3p, hsa-miR-324-5p
Dermatomyositis	D003882	14	40	161	2441	8.72761e-08	5.94569e-07	5.30652	0	hsa-miR-223-3p, hsa-miR-23b-3p, hsa-let-7f-5p, hsa-miR-199a-3p, hsa-miR-145-3p, hsa-miR-1180-3p, hsa-miR-199b-3p, hsa-miR-142-5p, hsa-miR-3614-5p, hsa-miR-1-3p, hsa-miR-27b-3p, hsa-miR-142-3p, hsa-miR-148b-3p, hsa-miR-223-5p
Fibromyalgia	D005356	11	40	92	2441	1.12305e-07	7.5563e-07	7.29647	0	hsa-miR-223-3p, hsa-miR-23b-3p, hsa-miR-145-5p, hsa-miR-199a-3p, hsa-miR-143-3p, hsa-miR-145-3p, hsa-miR-1-3p, hsa-miR-151a-3p, hsa-miR-142-3p, hsa-let-7i-5p, hsa-miR-148b-3p
Soft Tissue Sarcoma	D012509	15	40	194	2441	1.27822e-07	8.4955e-07	4.71843	0	hsa-miR-223-3p, hsa-let-7f-5p, hsa-miR-145-5p, hsa-miR-155-5p, hsa-miR-574-5p, hsa-miR-200b-3p, hsa-miR-200c-3p, hsa-miR-1-3p, hsa-miR-429, hsa-miR-200a-3p, hsa-miR-151a-3p, hsa-miR-338-5p, hsa-miR-324-5p, hsa-miR-142-3p, hsa-miR-450b-5p
Emporal Lobe Epilepsy	D004833	14	40	167	2441	1.39679e-07	9.17168e-07	5.11587	0	hsa-miR-223-3p, hsa-miR-23b-3p, hsa-let-7f-5p, hsa-miR-199a-3p, hsa-miR-143-3p, hsa-miR-145-3p, hsa-miR-200c-3p, hsa-miR-142-5p, hsa-miR-27b-3p, hsa-miR-429, hsa-miR-200a-3p, hsa-miR-338-5p, hsa-miR-324-5p, hsa-miR-142-3p
Adenocarcinoma	D000230	18	40	292	2441	1.46979e-07	9.53612e-07	3.76182	0	hsa-miR-223-3p, hsa-miR-149-5p, hsa-miR-23b-3p, hsa-miR-145-5p, hsa-miR-98-5p, hsa-miR-1287-5p, hsa-miR-199a-3p, hsa-miR-143-3p, hsa-miR-574-5p, hsa-miR-145-3p, hsa-miR-200b-3p, hsa-miR-200c-3p, hsa-miR-619-5p, hsa-miR-1-3p, hsa-miR-27b-3p, hsa-miR-429, hsa-miR-200a-3p, hsa-miR-151a-3p
Acute Lung Injury	D055371	8	40	42	2441	1.96623e-07	1.2607e-06	11.6238	0	hsa-miR-223-3p, hsa-miR-23b-3p, hsa-miR-199a-3p, hsa-miR-200c-3p, hsa-miR-1-3p, hsa-miR-27b-3p, hsa-miR-142-3p, hsa-miR-450b-5p
Cerebral Hemorrhage	D002543	12	40	120	2441	1.9999e-07	1.26738e-06	6.1025	0	hsa-miR-223-3p, hsa-miR-23b-3p, hsa-let-7f-5p, hsa-miR-145-5p, hsa-miR-155-5p, hsa-miR-1290, hsa-miR-574-5p, hsa-miR-145-3p, hsa-miR-27b-3p, hsa-miR-200a-3p, hsa-miR-151a-3p, hsa-miR-142-3p
Hepatitis C	D006526	12	40	121	2441	2.19563e-07	1.37542e-06	6.05207	0	hsa-miR-223-3p, hsa-miR-23b-3p, hsa-let-7f-5p, hsa-miR-199a-3p, hsa-miR-143-3p, hsa-miR-145-3p, hsa-miR-199b-3p, hsa-miR-200b-3p, hsa-miR-200c-3p, hsa-miR-27b-3p, hsa-miR-200a-3p, hsa-miR-142-3p
Lymphoblastic Lymphoma	D054198	16	40	233	2441	2.23894e-07	1.38662e-06	4.19056	0	hsa-miR-223-3p, hsa-miR-149-5p, hsa-miR-23b-3p, hsa-miR-98-5p, hsa-miR-143-3p, hsa-miR-505-3p, hsa-miR-1290, hsa-let-7g-5p, hsa-miR-199b-3p, hsa-miR-1271-5p, hsa-miR-200c-3p, hsa-miR-27b-3p, hsa-miR-429, hsa-miR-151a-3p, hsa-miR-142-3p, hsa-let-7i-5p
Medulloblastoma	D008527	18	40	303	2441	2.62426e-07	1.60699e-06	3.62525	0	hsa-miR-223-3p, hsa-miR-23b-3p, hsa-let-7f-5p, hsa-miR-199a-3p, hsa-miR-143-3p, hsa-miR-1290, hsa-miR-145-3p, hsa-miR-199b-3p, hsa-miR-200b-3p, hsa-miR-142-5p, hsa-miR-3614-5p, hsa-miR-1-3p, hsa-miR-27b-3p, hsa-miR-200a-3p, hsa-miR-338-5p, hsa-miR-324-5p, hsa-miR-142-3p, hsa-miR-148b-3p
Pancreatic Neoplasm	C562463	15	40	206	2441	2.87051e-07	1.73826e-06	4.44357	0	hsa-miR-223-3p, hsa-miR-23b-3p, hsa-let-7f-5p, hsa-miR-199a-3p, hsa-miR-143-3p, hsa-miR-505-3p, hsa-miR-145-3p, hsa-miR-200b-3p, hsa-miR-200c-3p, hsa-miR-142-5p, hsa-miR-1246, hsa-miR-27b-3p, hsa-miR-429, hsa-miR-200a-3p, hsa-miR-148b-3p
Chronic Hepatitis C	D019698	7	40	33	2441	5.74535e-07	3.4409e-06	12.9447	0	hsa-miR-223-3p, hsa-miR-199a-3p, hsa-miR-143-3p, hsa-miR-145-3p, hsa-miR-1-3p, hsa-miR-27b-3p, hsa-miR-324-5p
Triple-Receptor Negative Breast Cancer	D064726	15	40	218	2441	6.09979e-07	3.61346e-06	4.19897	0	hsa-let-7f-5p, hsa-miR-155-5p, hsa-miR-98-5p, hsa-miR-199a-3p, hsa-miR-143-3p, hsa-miR-574-5p, hsa-miR-145-3p, hsa-miR-200b-3p, hsa-miR-200c-3p, hsa-miR-27b-3p, hsa-miR-200a-3p, hsa-miR-324-5p, hsa-miR-142-3p, hsa-let-7i-5p, hsa-miR-148b-3p
Hepatitis B	D006509	13	40	160	2441	6.50167e-07	3.81012e-06	4.95828	0	hsa-miR-223-3p, hsa-miR-23b-3p, hsa-let-7f-5p, hsa-miR-199a-3p, hsa-miR-1271-5p, hsa-miR-200b-3p, hsa-miR-200c-3p, hsa-miR-1-3p, hsa-miR-203a-3p, hsa-miR-200a-3p, hsa-miR-324-5p, hsa-miR-142-3p, hsa-miR-148b-3p
Aplastic Anemia	D000741	5	40	12	2441	6.65978e-07	3.86125e-06	25.4271	0	hsa-miR-223-3p, hsa-miR-155-5p, hsa-miR-199a-3p, hsa-miR-145-3p, hsa-miR-1-3p
Coronary Atherosclerotic Heart Disease	D003324	13	40	163	2441	8.08743e-07	4.63963e-06	4.86702	0	hsa-miR-3960, hsa-miR-223-3p, hsa-miR-149-5p, hsa-let-7f-5p, hsa-miR-145-5p, hsa-miR-155-5p, hsa-miR-199a-3p, hsa-miR-574-5p, hsa-miR-145-3p, hsa-miR-199b-3p, hsa-miR-1-3p, hsa-miR-142-3p, hsa-let-7i-5p
Cerebral Hemorrhage Traumatic	D020202	10	40	90	2441	9.58131e-07	5.43939e-06	6.78056	0	hsa-miR-23b-3p, hsa-let-7f-5p, hsa-miR-145-5p, hsa-miR-155-5p, hsa-miR-1290, hsa-miR-574-5p, hsa-miR-27b-3p, hsa-miR-200a-3p, hsa-miR-151a-3p, hsa-miR-142-3p
Retinoblastoma	D012175	18	40	331	2441	1.02661e-06	5.76806e-06	3.31858	0	hsa-let-7f-5p, hsa-miR-145-5p, hsa-miR-98-5p, hsa-miR-1287-5p, hsa-miR-199a-3p, hsa-miR-143-3p, hsa-miR-145-3p, hsa-miR-1180-3p, hsa-miR-200b-3p, hsa-miR-200c-3p, hsa-miR-142-5p, hsa-miR-1-3p, hsa-miR-1246, hsa-miR-429, hsa-miR-200a-3p, hsa-miR-338-5p, hsa-miR-142-3p, hsa-let-7i-5p
Bronchopulmonary Dysplasia	D001997	9	40	70	2441	1.04727e-06	5.82411e-06	7.84607	0	hsa-miR-223-3p, hsa-miR-23b-3p, hsa-let-7f-5p, hsa-miR-199a-3p, hsa-miR-505-3p, hsa-miR-145-3p, hsa-miR-203a-3p, hsa-miR-200a-3p, hsa-let-7i-5p
Thyroid Cancer Papillary	D000077273	15	40	238	2441	1.92548e-06	1.05999e-05	3.84611	0	hsa-miR-223-3p, hsa-miR-149-5p, hsa-let-7f-5p, hsa-miR-145-5p, hsa-miR-98-5p, hsa-miR-199a-3p, hsa-miR-143-3p, hsa-miR-145-3p, hsa-miR-199b-3p, hsa-miR-200b-3p, hsa-miR-200c-3p, hsa-miR-429, hsa-miR-200a-3p, hsa-miR-324-5p, hsa-miR-223-5p
Synovial Sarcoma	D013584	13	40	176	2441	1.97458e-06	1.07615e-05	4.50753	0	hsa-miR-223-3p, hsa-miR-149-5p, hsa-miR-200a-5p, hsa-miR-145-5p, hsa-miR-98-5p, hsa-miR-199a-3p, hsa-miR-505-3p, hsa-miR-145-3p, hsa-miR-1-3p, hsa-miR-200a-3p, hsa-miR-338-5p, hsa-miR-324-5p, hsa-miR-148b-3p
Mucinous Cystadenocarcinoma	D018282	4	40	7	2441	2.09165e-06	1.12866e-05	34.8714	0	hsa-miR-223-3p, hsa-miR-200b-3p, hsa-miR-200c-3p, hsa-miR-1-3p
Steatohepatitis	D065626	10	40	98	2441	2.13878e-06	1.14278e-05	6.22704	0	hsa-miR-223-3p, hsa-miR-155-5p, hsa-miR-143-3p, hsa-miR-200b-3p, hsa-miR-200c-3p, hsa-miR-1-3p, hsa-miR-27b-3p, hsa-miR-429, hsa-miR-200a-3p, hsa-let-7i-5p
HIV	D006678	15	40	241	2441	2.26427e-06	1.19808e-05	3.79824	0	hsa-miR-223-3p, hsa-miR-145-5p, hsa-miR-199a-3p, hsa-miR-143-3p, hsa-miR-145-3p, hsa-miR-199b-3p, hsa-miR-1271-5p, hsa-miR-619-5p, hsa-miR-3614-5p, hsa-miR-1-3p, hsa-miR-27b-3p, hsa-miR-151a-3p, hsa-miR-324-5p, hsa-miR-142-3p, hsa-miR-148b-3p
Chronic Fatigue Syndrome	D015673	8	40	57	2441	2.30394e-06	1.20735e-05	8.56491	0	hsa-miR-223-3p, hsa-miR-200a-5p, hsa-miR-143-3p, hsa-let-7g-5p, hsa-miR-142-5p, hsa-miR-142-3p, hsa-let-7i-5p, hsa-miR-450b-5p
T-Cell Leukemia	D015458	12	40	150	2441	2.34286e-06	1.21606e-05	4.882	0	hsa-miR-223-3p, hsa-let-7f-5p, hsa-miR-155-5p, hsa-miR-98-5p, hsa-miR-199a-3p, hsa-miR-143-3p, hsa-let-7g-5p, hsa-miR-199b-3p, hsa-miR-142-5p, hsa-miR-1-3p, hsa-miR-200a-3p, hsa-let-7i-5p
Active Systemic Lupus Erythematosus	D008180	13	40	179	2441	2.39887e-06	1.23338e-05	4.43198	0	hsa-miR-223-3p, hsa-let-7f-5p, hsa-miR-155-5p, hsa-miR-98-5p, hsa-miR-143-3p, hsa-miR-145-3p, hsa-miR-200b-3p, hsa-miR-200c-3p, hsa-miR-1246, hsa-miR-429, hsa-miR-200a-3p, hsa-miR-142-3p, hsa-miR-450b-5p
Vascular Dementia	D015140	5	40	15	2441	2.43554e-06	1.24053e-05	20.3417	0	hsa-miR-223-3p, hsa-miR-143-3p, hsa-miR-145-3p, hsa-miR-142-5p, hsa-miR-142-3p
Idiopathic Pulmonary Fibrosis	D054990	10	40	100	2441	2.58302e-06	1.30347e-05	6.1025	0	hsa-miR-149-5p, hsa-miR-23b-3p, hsa-miR-98-5p, hsa-miR-200c-3p, hsa-miR-619-5p, hsa-miR-27b-3p, hsa-miR-200a-3p, hsa-miR-142-3p, hsa-miR-148b-3p, hsa-miR-450b-5p
Inclusion Body Myositis	D018979	9	40	78	2441	2.67377e-06	1.33688e-05	7.04135	0	hsa-miR-223-3p, hsa-miR-23b-3p, hsa-let-7f-5p, hsa-miR-143-3p, hsa-miR-145-3p, hsa-miR-142-5p, hsa-miR-1-3p, hsa-miR-27b-3p, hsa-miR-142-3p
Barrett's Esophagus	D001471	7	40	41	2441	2.74692e-06	1.36097e-05	10.4189	0	hsa-miR-223-3p, hsa-miR-143-3p, hsa-miR-145-3p, hsa-miR-200b-3p, hsa-miR-200c-3p, hsa-miR-429, hsa-miR-200a-3p
Hepatic Fibrosis	D008103	12	40	153	2441	2.89956e-06	1.42366e-05	4.78627	0	hsa-miR-223-3p, hsa-miR-23b-3p, hsa-miR-155-5p, hsa-miR-199a-3p, hsa-miR-505-3p, hsa-miR-145-3p, hsa-let-7g-5p, hsa-miR-200b-3p, hsa-miR-27b-3p, hsa-miR-200a-3p, hsa-let-7i-5p, hsa-miR-148b-3p
Chronic Renal Failure	D007676	8	40	59	2441	3.01917e-06	1.46915e-05	8.27458	0	hsa-miR-223-3p, hsa-miR-200a-5p, hsa-miR-155-5p, hsa-miR-143-3p, hsa-miR-145-3p, hsa-miR-142-5p, hsa-miR-200a-3p, hsa-miR-142-3p
Epithelial Ovarian Carcinoma	D000077216	11	40	127	2441	3.12624e-06	1.50779e-05	5.28563	0	hsa-miR-223-3p, hsa-miR-23b-3p, hsa-miR-145-5p, hsa-miR-199a-3p, hsa-miR-145-3p, hsa-miR-200b-3p, hsa-miR-200c-3p, hsa-miR-1246, hsa-miR-429, hsa-miR-200a-3p, hsa-let-7i-5p
Non-Functional Pituitary Neuroendocrine Tumor	D010911	17	40	319	2441	3.238e-06	1.54352e-05	3.25212	0	hsa-miR-223-3p, hsa-miR-23b-3p, hsa-let-7f-5p, hsa-miR-98-5p, hsa-miR-199a-3p, hsa-miR-143-3p, hsa-miR-574-5p, hsa-miR-145-3p, hsa-miR-1180-3p, hsa-miR-199b-3p, hsa-miR-1271-5p, hsa-miR-200b-3p, hsa-miR-200c-3p, hsa-miR-429, hsa-miR-200a-3p, hsa-miR-151a-3p, hsa-let-7i-5p
Neuroinflammation	D000090862	7	40	42	2441	3.25698e-06	1.54352e-05	10.1708	0	hsa-miR-223-3p, hsa-miR-143-3p, hsa-miR-145-3p, hsa-miR-200b-3p, hsa-miR-200c-3p, hsa-miR-1-3p, hsa-miR-27b-3p
Epilepsy	D004827	13	40	186	2441	3.72118e-06	1.74831e-05	4.26519	0	hsa-miR-223-3p, hsa-miR-23b-3p, hsa-let-7f-5p, hsa-miR-199a-3p, hsa-miR-574-5p, hsa-miR-200c-3p, hsa-miR-142-5p, hsa-miR-27b-3p, hsa-miR-429, hsa-miR-200a-3p, hsa-miR-338-5p, hsa-miR-324-5p, hsa-miR-142-3p
Immunoglobulin A Deficiency	D017098	3	40	3	2441	4.08074e-06	1.90086e-05	61.025	0	hsa-miR-200b-3p, hsa-miR-429, hsa-miR-200a-3p
Learned Helplessness	D006380	4	40	8	2441	4.13388e-06	1.90929e-05	30.5125	0	hsa-miR-200b-3p, hsa-miR-200c-3p, hsa-miR-429, hsa-miR-200a-3p
Chronic Thromboembolic Pulmonary Hypertension	D006976	9	40	83	2441	4.54436e-06	2.08124e-05	6.61717	0	hsa-miR-223-3p, hsa-miR-23b-3p, hsa-miR-199a-3p, hsa-miR-143-3p, hsa-miR-145-3p, hsa-miR-199b-3p, hsa-miR-1-3p, hsa-miR-1246, hsa-miR-27b-3p
Intracranial Hemorrhage	D020300	10	40	107	2441	4.83506e-06	2.19592e-05	5.70327	0	hsa-miR-23b-3p, hsa-let-7f-5p, hsa-miR-145-5p, hsa-miR-155-5p, hsa-miR-143-3p, hsa-miR-1290, hsa-miR-574-5p, hsa-miR-151a-3p, hsa-miR-142-3p, hsa-miR-223-5p
Crohn's Disease	D003424	9	40	84	2441	5.03022e-06	2.26568e-05	6.53839	0	hsa-miR-223-3p, hsa-miR-155-5p, hsa-miR-143-3p, hsa-let-7g-5p, hsa-miR-200b-3p, hsa-miR-200c-3p, hsa-miR-1246, hsa-miR-429, hsa-miR-142-3p
Liver Disease	D008107	7	40	45	2441	5.28468e-06	2.36078e-05	9.49278	0	hsa-miR-223-3p, hsa-let-7f-5p, hsa-miR-199a-3p, hsa-miR-145-3p, hsa-miR-200b-3p, hsa-miR-200c-3p, hsa-miR-200a-3p
Inflammatory Bowel Disease	D015212	9	40	85	2441	5.56016e-06	2.46365e-05	6.46147	0	hsa-miR-223-3p, hsa-let-7f-5p, hsa-miR-505-3p, hsa-miR-200b-3p, hsa-miR-200c-3p, hsa-miR-142-5p, hsa-miR-1-3p, hsa-miR-1246, hsa-miR-142-3p
Mild Traumatic Brain Injury	D001924	8	40	64	2441	5.67846e-06	2.49577e-05	7.62812	0	hsa-miR-223-3p, hsa-miR-143-3p, hsa-miR-27b-3p, hsa-miR-203a-3p, hsa-miR-151a-3p, hsa-miR-142-3p, hsa-miR-148b-3p, hsa-miR-223-5p
Meningioma	D008579	11	40	135	2441	5.74158e-06	2.50333e-05	4.97241	0	hsa-miR-223-3p, hsa-miR-23b-3p, hsa-miR-155-5p, hsa-miR-199a-3p, hsa-miR-143-3p, hsa-miR-145-3p, hsa-miR-142-5p, hsa-miR-27b-3p, hsa-miR-200a-3p, hsa-miR-142-3p, hsa-miR-148b-3p
Intracranial Hemorrhage Hypertensive	D020299	11	40	138	2441	7.132e-06	3.07252e-05	4.86431	0	hsa-miR-223-3p, hsa-miR-23b-3p, hsa-let-7f-5p, hsa-miR-145-5p, hsa-miR-155-5p, hsa-miR-1290, hsa-miR-574-5p, hsa-miR-145-3p, hsa-miR-151a-3p, hsa-miR-142-3p, hsa-miR-223-5p
Colitis	D003092	6	40	31	2441	7.15981e-06	3.07252e-05	11.8113	0	hsa-miR-143-3p, hsa-miR-145-3p, hsa-miR-200b-3p, hsa-miR-200c-3p, hsa-miR-429, hsa-miR-142-3p
Immunoglobulin A Nephropathy	D005922	8	40	67	2441	8.0742e-06	3.43784e-05	7.28657	0	hsa-miR-23b-3p, hsa-miR-98-5p, hsa-miR-1287-5p, hsa-miR-200b-3p, hsa-miR-429, hsa-miR-203a-3p, hsa-miR-200a-3p, hsa-miR-148b-3p
Hypertrophic Scar	D017439	5	40	19	2441	8.98713e-06	3.76768e-05	16.0592	0	hsa-miR-145-5p, hsa-miR-143-3p, hsa-miR-145-3p, hsa-miR-200b-3p, hsa-miR-27b-3p
Anaplastic Astrocytoma	D001254	13	40	201	2441	8.93306e-06	3.76768e-05	3.94689	0	hsa-miR-155-5p, hsa-miR-98-5p, hsa-miR-1287-5p, hsa-miR-143-3p, hsa-miR-574-5p, hsa-miR-199b-3p, hsa-miR-200b-3p, hsa-miR-429, hsa-miR-338-5p, hsa-miR-324-5p, hsa-miR-142-3p, hsa-miR-450b-5p, hsa-miR-223-5p
Kidney Cancer	D007680	9	40	91	2441	9.86288e-06	4.10326e-05	6.03544	0	hsa-miR-223-3p, hsa-miR-23b-3p, hsa-miR-199a-3p, hsa-miR-143-3p, hsa-miR-145-3p, hsa-miR-200b-3p, hsa-miR-200c-3p, hsa-miR-1-3p, hsa-miR-27b-3p
Ischemic Attack Transient	D002546	10	40	117	2441	1.09293e-05	4.51249e-05	5.21581	0	hsa-miR-223-3p, hsa-miR-23b-3p, hsa-miR-1290, hsa-let-7g-5p, hsa-miR-200b-3p, hsa-miR-200c-3p, hsa-miR-27b-3p, hsa-miR-200a-3p, hsa-miR-151a-3p, hsa-miR-142-3p
Myasthenia Gravis	D009157	11	40	145	2441	1.15778e-05	4.74429e-05	4.62948	0	hsa-let-7f-5p, hsa-miR-145-5p, hsa-miR-155-5p, hsa-miR-199a-3p, hsa-miR-505-3p, hsa-miR-145-3p, hsa-let-7g-5p, hsa-miR-200c-3p, hsa-miR-142-5p, hsa-miR-151a-3p, hsa-miR-142-3p
Autism Spectrum Disorder	D000067877	14	40	241	2441	1.27868e-05	5.20061e-05	3.54502	0	hsa-miR-3960, hsa-let-7f-5p, hsa-miR-145-5p, hsa-miR-155-5p, hsa-miR-199a-3p, hsa-miR-143-3p, hsa-let-7g-5p, hsa-miR-199b-3p, hsa-miR-142-5p, hsa-miR-203a-3p, hsa-miR-151a-3p, hsa-let-7i-5p, hsa-miR-148b-3p, hsa-miR-450b-5p
Adenoma	D000236	10	40	120	2441	1.37347e-05	5.54475e-05	5.08542	0	hsa-miR-23b-3p, hsa-miR-145-5p, hsa-miR-155-5p, hsa-miR-199a-3p, hsa-miR-143-3p, hsa-miR-145-3p, hsa-miR-200b-3p, hsa-miR-1246, hsa-miR-200a-3p, hsa-let-7i-5p
Wound Healing	D014945	5	40	21	2441	1.53531e-05	6.15254e-05	14.5298	0	hsa-miR-223-3p, hsa-miR-23b-3p, hsa-miR-145-3p, hsa-miR-142-3p, hsa-miR-148b-3p
Chronic Myeloid Leukemia	D015464	12	40	182	2441	1.80598e-05	7.18438e-05	4.02363	0	hsa-miR-223-3p, hsa-miR-23b-3p, hsa-miR-143-3p, hsa-miR-145-3p, hsa-let-7g-5p, hsa-miR-199b-3p, hsa-miR-200b-3p, hsa-miR-27b-3p, hsa-miR-429, hsa-miR-203a-3p, hsa-miR-200a-3p, hsa-miR-142-3p
Myositis	D009220	8	40	75	2441	1.89861e-05	7.49814e-05	6.50933	0	hsa-miR-223-3p, hsa-miR-23b-3p, hsa-let-7f-5p, hsa-miR-143-3p, hsa-miR-145-3p, hsa-miR-142-5p, hsa-miR-1-3p, hsa-miR-27b-3p
Head And Neck Cancer	D006258	15	40	286	2441	1.96713e-05	7.65776e-05	3.20061	0	hsa-miR-223-3p, hsa-miR-199a-3p, hsa-miR-143-3p, hsa-miR-145-3p, hsa-let-7g-5p, hsa-miR-1180-3p, hsa-miR-199b-3p, hsa-miR-200b-3p, hsa-miR-200c-3p, hsa-miR-142-5p, hsa-miR-1-3p, hsa-miR-27b-3p, hsa-miR-200a-3p, hsa-miR-151a-3p, hsa-miR-142-3p
Allergic Asthma	C564133	5	40	22	2441	1.96309e-05	7.65776e-05	13.8693	0	hsa-miR-223-3p, hsa-miR-23b-3p, hsa-miR-145-3p, hsa-miR-27b-3p, hsa-miR-142-3p
Sickle Cell Disease	D000755	12	40	186	2441	2.25909e-05	8.73193e-05	3.9371	0	hsa-miR-223-3p, hsa-miR-23b-3p, hsa-miR-143-3p, hsa-miR-145-3p, hsa-miR-199b-3p, hsa-miR-200b-3p, hsa-miR-200c-3p, hsa-miR-27b-3p, hsa-miR-200a-3p, hsa-miR-151a-3p, hsa-miR-142-3p, hsa-miR-148b-3p
Ischemic Stroke	D000083242	10	40	127	2441	2.28104e-05	8.7547e-05	4.80512	0	hsa-miR-223-3p, hsa-miR-98-5p, hsa-miR-1287-5p, hsa-miR-143-3p, hsa-miR-145-3p, hsa-miR-1-3p, hsa-miR-200a-3p, hsa-miR-151a-3p, hsa-let-7i-5p, hsa-miR-450b-5p
Epstein-Barr Virus Infection	D004854	9	40	101	2441	2.33574e-05	8.90193e-05	5.43787	0	hsa-miR-223-3p, hsa-miR-155-5p, hsa-miR-98-5p, hsa-miR-143-3p, hsa-miR-3909, hsa-miR-1290, hsa-miR-145-3p, hsa-miR-200c-3p, hsa-miR-148b-3p
Glaucoma	D005901	7	40	56	2441	2.36634e-05	8.95596e-05	7.62812	0	hsa-miR-223-3p, hsa-miR-23b-3p, hsa-miR-143-3p, hsa-miR-145-3p, hsa-miR-429, hsa-miR-151a-3p, hsa-miR-142-3p
Vascular Disease	D014652	7	40	57	2441	2.66538e-05	0.000100181	7.4943	0	hsa-let-7f-5p, hsa-miR-145-5p, hsa-miR-155-5p, hsa-miR-143-3p, hsa-miR-145-3p, hsa-miR-27b-3p, hsa-miR-142-3p
Neuropathic Pain	D009437	5	40	24	2441	3.09308e-05	0.000115461	12.7135	0	hsa-miR-23b-3p, hsa-miR-145-3p, hsa-miR-200c-3p, hsa-miR-429, hsa-miR-151a-3p
Chronic Hepatitis B	D019694	7	40	59	2441	3.35749e-05	0.000123637	7.24025	0	hsa-miR-223-3p, hsa-let-7f-5p, hsa-miR-1287-5p, hsa-miR-200c-3p, hsa-miR-151a-3p, hsa-let-7i-5p, hsa-miR-148b-3p
Encephalomyelitis	D004679	6	40	40	2441	3.34822e-05	0.000123637	9.15375	0	hsa-miR-223-3p, hsa-let-7f-5p, hsa-miR-199a-3p, hsa-miR-145-3p, hsa-miR-27b-3p, hsa-miR-324-5p
Pre-Eclampsia	D011225	15	40	299	2441	3.3891e-05	0.000123964	3.06145	0	hsa-miR-223-3p, hsa-miR-149-5p, hsa-miR-145-5p, hsa-miR-155-5p, hsa-miR-3909, hsa-miR-574-5p, hsa-miR-200b-3p, hsa-miR-200c-3p, hsa-miR-1-3p, hsa-miR-27b-3p, hsa-miR-429, hsa-miR-203a-3p, hsa-miR-151a-3p, hsa-miR-142-3p, hsa-miR-223-5p
Chorea	D002819	12	40	194	2441	3.47313e-05	0.000126191	3.77474	0	hsa-miR-223-3p, hsa-miR-23b-3p, hsa-miR-199a-3p, hsa-miR-143-3p, hsa-miR-145-3p, hsa-miR-199b-3p, hsa-miR-200c-3p, hsa-miR-142-5p, hsa-miR-1-3p, hsa-miR-27b-3p, hsa-miR-142-3p, hsa-miR-148b-3p
Chondrosarcoma	D002813	6	40	41	2441	3.87511e-05	0.000139863	8.93049	0	hsa-miR-23b-3p, hsa-miR-199a-3p, hsa-miR-143-3p, hsa-miR-145-3p, hsa-miR-200b-3p, hsa-miR-27b-3p
Acute Respiratory Distress Syndrome	D012128	6	40	44	2441	5.86715e-05	0.000210368	8.32159	0	hsa-miR-223-3p, hsa-let-7f-5p, hsa-miR-199a-3p, hsa-miR-574-5p, hsa-miR-1271-5p, hsa-miR-200b-3p
Machado-Joseph Disease	D017827	6	40	45	2441	6.68848e-05	0.000236703	8.13667	0	hsa-miR-223-3p, hsa-let-7f-5p, hsa-miR-142-5p, hsa-miR-429, hsa-miR-200a-3p, hsa-miR-142-3p
Traumatic Brain Injury	D000070642	6	40	45	2441	6.68848e-05	0.000236703	8.13667	0	hsa-miR-223-3p, hsa-miR-155-5p, hsa-miR-143-3p, hsa-miR-1-3p, hsa-miR-27b-3p, hsa-miR-142-3p
Pulmonary Artery Hypertension	D000081029	7	40	66	2441	7.04515e-05	0.000247716	6.47235	0	hsa-miR-223-3p, hsa-miR-145-5p, hsa-miR-98-5p, hsa-miR-145-3p, hsa-miR-200c-3p, hsa-miR-27b-3p, hsa-miR-324-5p
Adrenal Cortical Carcinoma	D018268	13	40	244	2441	7.39102e-05	0.000254269	3.25133	0	hsa-miR-23b-3p, hsa-let-7f-5p, hsa-miR-98-5p, hsa-miR-199a-3p, hsa-miR-143-3p, hsa-miR-145-3p, hsa-let-7g-5p, hsa-miR-199b-3p, hsa-miR-200b-3p, hsa-miR-200c-3p, hsa-miR-142-5p, hsa-miR-151a-3p, hsa-let-7i-5p
Glomerulonephritis	D005921	4	40	15	2441	7.41811e-05	0.000254269	16.2733	0	hsa-miR-200b-3p, hsa-miR-429, hsa-miR-200a-3p, hsa-miR-148b-3p
Acth-Secreting Pituitary Adenoma	D049913	4	40	15	2441	7.41811e-05	0.000254269	16.2733	0	hsa-miR-143-3p, hsa-miR-145-3p, hsa-let-7g-5p, hsa-let-7i-5p
Beta-Thalassemia	D017086	4	40	15	2441	7.41811e-05	0.000254269	16.2733	0	hsa-miR-155-5p, hsa-miR-98-5p, hsa-miR-200b-3p, hsa-miR-148b-3p
Malaria	D008288	6	40	46	2441	7.59937e-05	0.000258854	7.95978	0	hsa-miR-223-3p, hsa-let-7f-5p, hsa-miR-98-5p, hsa-let-7g-5p, hsa-miR-142-5p, hsa-let-7i-5p
Inflammatory Breast Cancer	D058922	3	40	6	2441	7.88607e-05	0.000265303	30.5125	0	hsa-miR-200b-3p, hsa-miR-200c-3p, hsa-miR-203a-3p
Nephrosclerosis	D009400	3	40	6	2441	7.88607e-05	0.000265303	30.5125	0	hsa-miR-200b-3p, hsa-miR-429, hsa-miR-200a-3p
Neuroblastoma	D009447	13	40	246	2441	8.05808e-05	0.000269426	3.2249	0	hsa-miR-23b-3p, hsa-let-7f-5p, hsa-miR-143-3p, hsa-miR-145-3p, hsa-let-7g-5p, hsa-miR-200c-3p, hsa-miR-1-3p, hsa-miR-1246, hsa-miR-27b-3p, hsa-miR-429, hsa-miR-200a-3p, hsa-miR-324-5p, hsa-let-7i-5p
Choriocarcinoma	D002822	6	40	47	2441	8.60684e-05	0.00028602	7.79043	0	hsa-miR-223-3p, hsa-miR-143-3p, hsa-miR-145-3p, hsa-miR-199b-3p, hsa-miR-200b-3p, hsa-miR-200a-3p
Diabetic Retinopathy	D003930	8	40	93	2441	9.24341e-05	0.000305313	5.24946	0	hsa-miR-223-3p, hsa-miR-199a-3p, hsa-miR-145-3p, hsa-miR-200b-3p, hsa-miR-142-5p, hsa-miR-27b-3p, hsa-miR-203a-3p, hsa-miR-148b-3p
Diabetic Kidney Disease	D003928	5	40	30	2441	9.64745e-05	0.000316739	10.1708	0	hsa-miR-23b-3p, hsa-miR-145-5p, hsa-miR-143-3p, hsa-miR-27b-3p, hsa-miR-200a-3p
Tonsil Cancer	D014067	12	40	215	2441	9.72166e-05	0.000317264	3.40605	0	hsa-miR-200a-5p, hsa-miR-155-5p, hsa-miR-199a-3p, hsa-miR-143-3p, hsa-miR-199b-3p, hsa-miR-142-5p, hsa-miR-429, hsa-miR-203a-3p, hsa-miR-200a-3p, hsa-miR-151a-3p, hsa-miR-142-3p, hsa-miR-148b-3p
Preterm Birth	D047928	5	40	31	2441	0.00011365	0.000362219	9.84274	0	hsa-miR-145-5p, hsa-miR-155-5p, hsa-miR-199a-3p, hsa-miR-143-3p, hsa-miR-1-3p
Myelodysplastic Syndrome	D009190	7	40	71	2441	0.000113272	0.000362219	6.01655	0	hsa-miR-223-3p, hsa-miR-155-5p, hsa-miR-199a-3p, hsa-miR-143-3p, hsa-miR-145-3p, hsa-miR-151a-3p, hsa-miR-148b-3p
Metabolic Syndrome	D024821	9	40	123	2441	0.000113458	0.000362219	4.46524	0	hsa-miR-223-3p, hsa-miR-149-5p, hsa-let-7f-5p, hsa-miR-143-3p, hsa-let-7g-5p, hsa-miR-1180-3p, hsa-miR-200b-3p, hsa-miR-142-3p, hsa-let-7i-5p
Carotid Stenosis	D016893	7	40	71	2441	0.000113272	0.000362219	6.01655	0	hsa-miR-223-3p, hsa-miR-23b-3p, hsa-miR-145-3p, hsa-miR-199b-3p, hsa-miR-27b-3p, hsa-miR-151a-3p, hsa-let-7i-5p
Ischemia-Reperfusion Injury	D015427	7	40	72	2441	0.000123967	0.000392801	5.93299	0	hsa-miR-223-3p, hsa-miR-145-5p, hsa-miR-199a-3p, hsa-miR-143-3p, hsa-miR-145-3p, hsa-miR-1-3p, hsa-miR-148b-3p
Pleural Mesothelioma	D054363	13	40	258	2441	0.000132813	0.000418401	3.0749	0	hsa-miR-223-3p, hsa-miR-149-5p, hsa-miR-23b-3p, hsa-miR-155-5p, hsa-miR-98-5p, hsa-miR-143-3p, hsa-miR-505-3p, hsa-miR-1290, hsa-miR-200b-3p, hsa-miR-1-3p, hsa-miR-200a-3p, hsa-miR-151a-3p, hsa-miR-450b-5p
Frontotemporal Dementia	D057180	11	40	188	2441	0.000134479	0.000421213	3.57061	0	hsa-miR-149-5p, hsa-miR-200a-5p, hsa-miR-143-3p, hsa-miR-1290, hsa-miR-574-5p, hsa-miR-200b-3p, hsa-miR-200c-3p, hsa-miR-3614-5p, hsa-miR-1-3p, hsa-miR-203a-3p, hsa-miR-200a-3p
Ehrlich Tumor Carcinoma	D002286	3	40	7	2441	0.000136437	0.000424905	26.1536	0	hsa-miR-200b-3p, hsa-miR-429, hsa-miR-200a-3p
Spinal Cord Injury	D013119	7	40	74	2441	0.000147832	0.000457775	5.77264	0	hsa-miR-223-3p, hsa-miR-199a-3p, hsa-miR-145-3p, hsa-miR-142-5p, hsa-miR-1-3p, hsa-miR-429, hsa-miR-142-3p
Irritable Bowel Syndrome	D043183	5	40	33	2441	0.000154972	0.000477174	9.24621	0	hsa-miR-223-3p, hsa-miR-149-5p, hsa-let-7f-5p, hsa-miR-145-3p, hsa-miR-200a-3p
Subarachnoid Hemorrhage	D013345	9	40	129	2441	0.000164537	0.00050378	4.25756	0	hsa-miR-223-3p, hsa-miR-199a-3p, hsa-miR-143-3p, hsa-miR-1290, hsa-miR-574-5p, hsa-miR-145-3p, hsa-miR-199b-3p, hsa-miR-27b-3p, hsa-miR-324-5p
Laryngeal Cancer	D007822	8	40	101	2441	0.00016667	0.00050464	4.83366	0	hsa-miR-145-5p, hsa-miR-505-3p, hsa-miR-200b-3p, hsa-miR-200c-3p, hsa-miR-1246, hsa-miR-27b-3p, hsa-miR-429, hsa-miR-200a-3p
Intracranial Aneurysm	D002532	18	40	471	2441	0.000166406	0.00050464	2.33217	0	hsa-miR-223-3p, hsa-miR-23b-3p, hsa-let-7f-5p, hsa-miR-145-5p, hsa-miR-155-5p, hsa-miR-98-5p, hsa-miR-143-3p, hsa-miR-505-3p, hsa-miR-574-5p, hsa-miR-145-3p, hsa-miR-1180-3p, hsa-miR-199b-3p, hsa-miR-200b-3p, hsa-miR-142-5p, hsa-miR-3614-5p, hsa-miR-1-3p, hsa-miR-142-3p, hsa-miR-148b-3p
Polycystic Kidney Disease	D007690	5	40	34	2441	0.000179517	0.000537564	8.97426	0	hsa-miR-223-3p, hsa-miR-199a-3p, hsa-miR-143-3p, hsa-miR-1-3p, hsa-miR-151a-3p
Mantle Cell Lymphoma	D020522	5	40	34	2441	0.000179517	0.000537564	8.97426	0	hsa-miR-223-3p, hsa-miR-155-5p, hsa-miR-199a-3p, hsa-miR-142-5p, hsa-miR-142-3p
Coronary Heart Disease	D003327	6	40	54	2441	0.000190225	0.000566517	6.78056	0	hsa-miR-223-3p, hsa-miR-149-5p, hsa-miR-145-5p, hsa-miR-155-5p, hsa-miR-199a-3p, hsa-miR-199b-3p
Senile Osteoporosis	D010024	9	40	132	2441	0.000196574	0.000579095	4.1608	0	hsa-miR-23b-3p, hsa-miR-155-5p, hsa-miR-143-3p, hsa-miR-145-3p, hsa-miR-1271-5p, hsa-miR-1-3p, hsa-miR-429, hsa-miR-203a-3p, hsa-miR-200a-3p
Traumatic Subarachnoid Hemorrhage	D020206	9	40	132	2441	0.000196574	0.000579095	4.1608	0	hsa-miR-223-3p, hsa-miR-199a-3p, hsa-miR-143-3p, hsa-miR-1290, hsa-miR-574-5p, hsa-miR-145-3p, hsa-miR-199b-3p, hsa-miR-27b-3p, hsa-miR-324-5p
Acquired Immunodeficiency Syndrome	D000163	4	40	19	2441	0.00020088	0.000588599	12.8474	0	hsa-miR-223-3p, hsa-let-7g-5p, hsa-miR-142-5p, hsa-miR-27b-3p
Uterine Leiomyoma	D007889	9	40	135	2441	0.000233682	0.000681052	4.06833	0	hsa-miR-223-3p, hsa-miR-23b-3p, hsa-miR-143-3p, hsa-miR-145-3p, hsa-miR-199b-3p, hsa-miR-200c-3p, hsa-miR-200a-3p, hsa-miR-142-3p, hsa-miR-148b-3p
Huntington's Disease	D006816	13	40	273	2441	0.000237843	0.000689491	2.90595	0	hsa-miR-223-3p, hsa-miR-23b-3p, hsa-miR-199a-3p, hsa-miR-143-3p, hsa-miR-145-3p, hsa-miR-199b-3p, hsa-miR-200c-3p, hsa-miR-142-5p, hsa-miR-1-3p, hsa-miR-27b-3p, hsa-miR-200a-3p, hsa-miR-142-3p, hsa-miR-148b-3p
Chordoma	D002817	9	40	137	2441	0.000261542	0.000751294	4.00894	0	hsa-miR-23b-3p, hsa-miR-145-5p, hsa-miR-155-5p, hsa-miR-143-3p, hsa-miR-505-3p, hsa-miR-145-3p, hsa-let-7g-5p, hsa-miR-1-3p, hsa-let-7i-5p
Hyperhomocysteinemia	D020138	2	40	2	2441	0.000261919	0.000751294	61.025	0	hsa-miR-143-3p, hsa-miR-145-3p
Myocardial Infarction	D009203	10	40	169	2441	0.000266294	0.000759844	3.61095	0	hsa-miR-223-3p, hsa-miR-149-5p, hsa-miR-199a-3p, hsa-miR-143-3p, hsa-miR-145-3p, hsa-miR-200c-3p, hsa-miR-1-3p, hsa-miR-200a-3p, hsa-miR-142-3p, hsa-miR-148b-3p
Scleroderma	D012594	5	40	37	2441	0.000271242	0.000769933	8.24662	0	hsa-miR-223-3p, hsa-miR-155-5p, hsa-miR-145-3p, hsa-miR-142-3p, hsa-let-7i-5p
Oral Cavity Cancer	D009062	9	40	138	2441	0.00027648	0.000780733	3.97989	0	hsa-miR-3960, hsa-miR-223-3p, hsa-miR-23b-3p, hsa-miR-143-3p, hsa-miR-200b-3p, hsa-miR-200c-3p, hsa-miR-27b-3p, hsa-miR-429, hsa-miR-200a-3p
Stomach Neoplasm	D013274	36	40	1586	2441	0.00028099	0.000789379	1.38518	0	hsa-miR-223-3p, hsa-miR-149-5p, hsa-miR-23b-3p, hsa-miR-200a-5p, hsa-let-7f-5p, hsa-miR-145-5p, hsa-miR-155-5p, hsa-miR-98-5p, hsa-miR-1287-5p, hsa-miR-199a-3p, hsa-miR-143-3p, hsa-miR-505-3p, hsa-miR-3909, hsa-miR-1290, hsa-miR-574-5p, hsa-miR-145-3p, hsa-let-7g-5p, hsa-miR-199b-3p, hsa-miR-200b-3p, hsa-miR-200c-3p, hsa-miR-142-5p, hsa-miR-3614-5p, hsa-miR-1-3p, hsa-miR-1246, hsa-miR-27b-3p, hsa…
Hypoxia-Induced Cardiomyocyte Apoptosis	D006332	7	40	82	2441	0.000283573	0.000792549	5.20945	0	hsa-miR-23b-3p, hsa-miR-199a-3p, hsa-miR-199b-3p, hsa-miR-200b-3p, hsa-miR-142-5p, hsa-miR-1-3p, hsa-miR-27b-3p
Achalasia	D004931	4	40	21	2441	0.000302913	0.000838009	11.6238	0	hsa-miR-143-3p, hsa-miR-200b-3p, hsa-miR-200c-3p, hsa-miR-203a-3p
Hepatitis	D006505	4	40	21	2441	0.000302913	0.000838009	11.6238	0	hsa-miR-223-3p, hsa-miR-143-3p, hsa-miR-145-3p, hsa-miR-199b-3p
Prolactinoma	D015175	5	40	38	2441	0.000308602	0.000849434	8.02961	0	hsa-miR-23b-3p, hsa-miR-199b-3p, hsa-miR-200b-3p, hsa-miR-200c-3p, hsa-miR-142-3p
Aortic Dissection	D000784	3	40	9	2441	0.000320053	0.000876527	20.3417	0	hsa-miR-143-3p, hsa-miR-145-3p, hsa-miR-27b-3p
Abdominal Aortic Aneurysm	D017544	7	40	84	2441	0.000329785	0.000898665	5.08542	0	hsa-miR-23b-3p, hsa-let-7f-5p, hsa-miR-574-5p, hsa-miR-145-3p, hsa-miR-1-3p, hsa-miR-27b-3p, hsa-miR-450b-5p
Dementia	D003704	4	40	22	2441	0.000365865	0.000987111	11.0955	0	hsa-miR-223-3p, hsa-miR-143-3p, hsa-miR-145-3p, hsa-miR-142-5p
Vitiligo	D014820	4	40	22	2441	0.000365865	0.000987111	11.0955	0	hsa-miR-149-5p, hsa-miR-145-5p, hsa-miR-145-3p, hsa-miR-200c-3p
Lupus Nephritis	D008181	7	40	86	2441	0.00038189	0.00102527	4.96715	0	hsa-miR-223-3p, hsa-miR-145-3p, hsa-miR-200c-3p, hsa-miR-142-5p, hsa-miR-151a-3p, hsa-miR-324-5p, hsa-miR-142-3p
Acute Kidney Failure	D058186	7	40	88	2441	0.000440427	0.00117089	4.85426	0	hsa-miR-223-3p, hsa-miR-145-3p, hsa-miR-200b-3p, hsa-miR-200c-3p, hsa-miR-1-3p, hsa-miR-200a-3p, hsa-miR-151a-3p
Hypertension	D006973	7	40	88	2441	0.000440427	0.00117089	4.85426	0	hsa-miR-223-3p, hsa-miR-145-5p, hsa-miR-199a-3p, hsa-miR-143-3p, hsa-miR-505-3p, hsa-miR-145-3p, hsa-miR-27b-3p
Esophageal Cancer	D004938	27	40	991	2441	0.000482916	0.00127762	1.66264	0	hsa-miR-223-3p, hsa-miR-149-5p, hsa-miR-23b-3p, hsa-let-7f-5p, hsa-miR-145-5p, hsa-miR-199a-3p, hsa-miR-143-3p, hsa-miR-505-3p, hsa-miR-1290, hsa-miR-145-3p, hsa-let-7g-5p, hsa-miR-199b-3p, hsa-miR-200b-3p, hsa-miR-200c-3p, hsa-miR-142-5p, hsa-miR-619-5p, hsa-miR-3614-5p, hsa-miR-1-3p, hsa-miR-1246, hsa-miR-27b-3p, hsa-miR-429, hsa-miR-203a-3p, hsa-miR-200a-3p, hsa-miR-151a-3p, hsa-miR-324-5p, hs…
Gastrointestinal Stromal Tumor	D046152	7	40	91	2441	0.000541544	0.00142581	4.69423	0	hsa-let-7f-5p, hsa-miR-143-3p, hsa-miR-574-5p, hsa-miR-200b-3p, hsa-miR-151a-3p, hsa-miR-324-5p, hsa-miR-148b-3p
Gastroesophageal Reflux Disease	D005764	4	40	25	2441	0.000610604	0.00159225	9.764	0	hsa-miR-143-3p, hsa-miR-145-3p, hsa-miR-199b-3p, hsa-miR-27b-3p
Lymphoblastic Leukemia	D007945	4	40	25	2441	0.000610604	0.00159225	9.764	0	hsa-miR-223-3p, hsa-miR-199b-3p, hsa-miR-200c-3p, hsa-miR-203a-3p
Adenomyosis	D062788	3	40	11	2441	0.000614487	0.00159474	16.6432	0	hsa-miR-145-5p, hsa-miR-145-3p, hsa-miR-200c-3p
Notch-Induced T-Cell Acute Lymphoblastic Leukemia	D015459	10	40	190	2441	0.000691253	0.00178546	3.21184	0	hsa-miR-223-3p, hsa-miR-149-5p, hsa-miR-23b-3p, hsa-miR-505-3p, hsa-let-7g-5p, hsa-miR-1271-5p, hsa-miR-200c-3p, hsa-miR-151a-3p, hsa-miR-142-3p, hsa-let-7i-5p
Fungal Infection	D009181	2	40	3	2441	0.000777596	0.00196199	40.6833	0	hsa-miR-142-5p, hsa-miR-142-3p
Esophagitis	D004941	2	40	3	2441	0.000777596	0.00196199	40.6833	0	hsa-miR-143-3p, hsa-miR-145-3p
Embryonal Testis Carcinoma	D018236	8	40	126	2441	0.000767105	0.00196199	3.8746	0	hsa-miR-223-3p, hsa-let-7f-5p, hsa-miR-3909, hsa-miR-145-3p, hsa-miR-1246, hsa-miR-429, hsa-miR-338-5p, hsa-miR-142-3p
Chronic Hepatitis	D006521	2	40	3	2441	0.000777596	0.00196199	40.6833	0	hsa-miR-143-3p, hsa-miR-145-3p
Fever	D005334	2	40	3	2441	0.000777596	0.00196199	40.6833	0	hsa-miR-143-3p, hsa-miR-142-5p
Helicobacter Pylori Infection	D016480	3	40	12	2441	0.000810023	0.00203439	15.2562	0	hsa-miR-223-3p, hsa-miR-143-3p, hsa-miR-151a-3p
Psoriasis	D011565	10	40	194	2441	0.000816104	0.00204026	3.14562	0	hsa-miR-223-3p, hsa-miR-145-5p, hsa-miR-155-5p, hsa-miR-143-3p, hsa-miR-1271-5p, hsa-miR-1-3p, hsa-miR-203a-3p, hsa-miR-200a-3p, hsa-miR-338-5p, hsa-miR-142-3p
Autosomal Recessive Limb-Girdle Muscular Dystrophy Type 2B	C535899	6	40	71	2441	0.000858783	0.00213715	5.15704	0	hsa-miR-223-3p, hsa-miR-143-3p, hsa-miR-145-3p, hsa-miR-199b-3p, hsa-miR-142-3p, hsa-miR-148b-3p
Lung Inflammation	D011014	4	40	28	2441	0.000953817	0.00236287	8.71786	0	hsa-miR-223-3p, hsa-let-7f-5p, hsa-miR-429, hsa-miR-223-5p
Leukemia Megakaryoblastic With Or Without Down Syndrome	C566025	4	40	29	2441	0.00109341	0.0026603	8.41724	0	hsa-miR-143-3p, hsa-miR-145-3p, hsa-miR-200b-3p, hsa-miR-200a-3p
Deep Vein Thrombosis	D020246	7	40	102	2441	0.00108168	0.0026603	4.18799	0	hsa-miR-223-3p, hsa-miR-23b-3p, hsa-miR-143-3p, hsa-miR-199b-3p, hsa-miR-619-5p, hsa-miR-27b-3p, hsa-miR-338-5p
Human Papillomavirus Infection	D030361	4	40	29	2441	0.00109341	0.0026603	8.41724	0	hsa-miR-143-3p, hsa-miR-1290, hsa-miR-145-3p, hsa-miR-200c-3p
Aneurysm Of The Thoracoabdominal Aorta	D001014	4	40	29	2441	0.00109341	0.0026603	8.41724	0	hsa-miR-223-3p, hsa-miR-143-3p, hsa-miR-145-3p, hsa-miR-1-3p
Down Syndrome	D004314	9	40	167	2441	0.00114109	0.00276399	3.28877	0	hsa-miR-223-3p, hsa-miR-23b-3p, hsa-miR-155-5p, hsa-miR-145-3p, hsa-miR-200c-3p, hsa-miR-1246, hsa-miR-27b-3p, hsa-miR-324-5p, hsa-miR-142-3p
Atopic Dermatitis	D003876	5	40	51	2441	0.00123505	0.00297834	5.98284	0	hsa-miR-223-3p, hsa-miR-1287-5p, hsa-miR-143-3p, hsa-miR-1290, hsa-miR-142-5p
Kawasaki Disease	D009080	4	40	30	2441	0.00124678	0.00299338	8.13667	0	hsa-miR-223-3p, hsa-miR-200c-3p, hsa-miR-27b-3p, hsa-miR-324-5p
Celiac Disease	D002446	3	40	14	2441	0.00131001	0.00313139	13.0768	0	hsa-miR-155-5p, hsa-miR-1290, hsa-miR-338-5p
Autosomal Recessive Limb-Girdle Muscular Dystrophy Type 2A	C535895	6	40	77	2441	0.0013221	0.00314648	4.75519	0	hsa-miR-223-3p, hsa-miR-199a-3p, hsa-miR-143-3p, hsa-miR-145-3p, hsa-miR-199b-3p, hsa-miR-142-3p
Venous Thromboembolism	D054556	4	40	31	2441	0.00141465	0.00333761	7.87419	0	hsa-miR-199a-3p, hsa-let-7g-5p, hsa-miR-199b-3p, hsa-let-7i-5p
Gastrointestinal System Disease	D005767	4	40	31	2441	0.00141465	0.00333761	7.87419	0	hsa-miR-223-3p, hsa-miR-143-3p, hsa-miR-145-3p, hsa-miR-199b-3p
Marfan Syndrome	D008382	2	40	4	2441	0.00153905	0.00359993	30.5125	0	hsa-miR-143-3p, hsa-miR-145-3p
Retinitis Pigmentosa	D012174	2	40	4	2441	0.00153905	0.00359993	30.5125	0	hsa-miR-1-3p, hsa-miR-142-3p
Peripheral Nerve Injury	D059348	3	40	15	2441	0.00161897	0.00377068	12.205	0	hsa-miR-143-3p, hsa-miR-429, hsa-miR-142-3p
Duchenne And Becker Muscular Dystrophy	D020388	7	40	110	2441	0.00169187	0.0039237	3.88341	0	hsa-miR-223-3p, hsa-miR-23b-3p, hsa-miR-199a-3p, hsa-miR-143-3p, hsa-miR-199b-3p, hsa-miR-1-3p, hsa-miR-429
Muscular Atrophy	D009133	5	40	55	2441	0.00174308	0.00402533	5.54773	0	hsa-miR-223-3p, hsa-miR-143-3p, hsa-miR-145-3p, hsa-miR-199b-3p, hsa-miR-151a-3p
Ankylosing Spondylitis	D013167	4	40	33	2441	0.00179674	0.00413174	7.39697	0	hsa-miR-223-3p, hsa-miR-143-3p, hsa-miR-145-3p, hsa-miR-142-5p
Nemaline Myopathy	D017696	6	40	82	2441	0.00183791	0.00420865	4.46524	0	hsa-miR-223-3p, hsa-miR-199a-3p, hsa-miR-145-3p, hsa-miR-199b-3p, hsa-miR-27b-3p, hsa-miR-148b-3p
Periodontal Disease	D010510	3	40	16	2441	0.00197003	0.00449232	11.4422	0	hsa-miR-223-3p, hsa-miR-199a-3p, hsa-miR-142-3p
Periimplantitis	D057873	4	40	34	2441	0.00201237	0.00455079	7.17941	0	hsa-miR-149-5p, hsa-miR-23b-3p, hsa-miR-1290, hsa-miR-338-5p
Hypertrophy	D006984	4	40	34	2441	0.00201237	0.00455079	7.17941	0	hsa-miR-223-3p, hsa-miR-200a-5p, hsa-miR-1-3p, hsa-miR-142-3p
Infection	D007239	4	40	35	2441	0.00224533	0.00505663	6.97429	0	hsa-miR-223-3p, hsa-miR-143-3p, hsa-miR-1290, hsa-miR-142-3p
Liver Cancer	D008113	23	40	843	2441	0.00228014	0.00511389	1.66498	0	hsa-miR-223-3p, hsa-miR-149-5p, hsa-miR-23b-3p, hsa-let-7f-5p, hsa-miR-145-5p, hsa-miR-155-5p, hsa-miR-199a-3p, hsa-miR-143-3p, hsa-miR-1290, hsa-miR-145-3p, hsa-let-7g-5p, hsa-miR-1180-3p, hsa-miR-200b-3p, hsa-miR-3614-5p, hsa-miR-1-3p, hsa-miR-1246, hsa-miR-27b-3p, hsa-miR-429, hsa-miR-203a-3p, hsa-miR-200a-3p, hsa-miR-338-5p, hsa-let-7i-5p, hsa-miR-148b-3p
Primary Myelofibrosis	D055728	5	40	59	2441	0.00239068	0.00521617	5.17161	0	hsa-miR-223-3p, hsa-miR-23b-3p, hsa-miR-145-3p, hsa-miR-200b-3p, hsa-miR-200a-3p
Polycythemia Vera	D011087	3	40	17	2441	0.00236511	0.00521617	10.7691	0	hsa-miR-223-3p, hsa-miR-143-3p, hsa-miR-145-3p
Cerebral Hypoxia-Ischemia	D020925	3	40	17	2441	0.00236511	0.00521617	10.7691	0	hsa-miR-199a-3p, hsa-miR-145-3p, hsa-miR-151a-3p
Syndrome	D013577	5	40	59	2441	0.00239068	0.00521617	5.17161	0	hsa-miR-23b-3p, hsa-miR-199b-3p, hsa-miR-200b-3p, hsa-miR-200c-3p, hsa-miR-200a-3p
Peripheral Artery Disease	D058729	3	40	17	2441	0.00236511	0.00521617	10.7691	0	hsa-miR-155-5p, hsa-miR-143-3p, hsa-miR-27b-3p
Colon Cancer	D003110	34	40	1552	2441	0.00239274	0.00521617	1.33689	0	hsa-miR-223-3p, hsa-miR-149-5p, hsa-miR-23b-3p, hsa-miR-200a-5p, hsa-let-7f-5p, hsa-miR-145-5p, hsa-miR-155-5p, hsa-miR-1287-5p, hsa-miR-199a-3p, hsa-miR-143-3p, hsa-miR-505-3p, hsa-miR-3909, hsa-miR-1290, hsa-miR-145-3p, hsa-let-7g-5p, hsa-miR-1180-3p, hsa-miR-199b-3p, hsa-miR-1271-5p, hsa-miR-200b-3p, hsa-miR-200c-3p, hsa-miR-142-5p, hsa-miR-1-3p, hsa-miR-1246, hsa-miR-27b-3p, hsa-miR-429, hsa-…
Twin-Twin Transfusion Syndrome	D005330	3	40	17	2441	0.00236511	0.00521617	10.7691	0	hsa-miR-200b-3p, hsa-miR-200c-3p, hsa-miR-200a-3p
Ewing Sarcoma	D012512	4	40	36	2441	0.00249631	0.00542029	6.78056	0	hsa-miR-145-5p, hsa-miR-199a-3p, hsa-miR-143-3p, hsa-miR-145-3p
Thyroid Follicular Carcinoma	C572845	2	40	5	2441	0.0025385	0.00544678	24.41	0	hsa-miR-155-5p, hsa-miR-199b-3p
Peritoneal Fibrosis	D056627	2	40	5	2441	0.0025385	0.00544678	24.41	0	hsa-miR-223-3p, hsa-miR-142-3p
Endometrial Stromal Sarcoma	D018203	2	40	5	2441	0.0025385	0.00544678	24.41	0	hsa-let-7f-5p, hsa-miR-142-3p
Idiopathic Dilated Cardiomyopathy	D002311	8	40	152	2441	0.00261559	0.00559017	3.21184	0	hsa-miR-23b-3p, hsa-miR-155-5p, hsa-let-7g-5p, hsa-miR-1180-3p, hsa-miR-199b-3p, hsa-miR-200c-3p, hsa-miR-429, hsa-miR-142-3p
Apical Periodontitis	D010485	6	40	88	2441	0.00264513	0.00563123	4.1608	0	hsa-miR-149-5p, hsa-miR-155-5p, hsa-miR-199a-3p, hsa-miR-199b-3p, hsa-miR-1271-5p, hsa-miR-142-5p
Respiratory Syncytial Virus Pneumonia	D018357	3	40	18	2441	0.00280603	0.00595054	10.1708	0	hsa-miR-27b-3p, hsa-miR-429, hsa-miR-203a-3p
Rectum Cancer	D012004	5	40	62	2441	0.00298059	0.0062719	4.92137	0	hsa-miR-145-5p, hsa-miR-143-3p, hsa-miR-145-3p, hsa-miR-200c-3p, hsa-miR-142-5p
Uveal Melanoma	C536494	5	40	62	2441	0.00298059	0.0062719	4.92137	0	hsa-miR-223-3p, hsa-miR-199a-3p, hsa-miR-143-3p, hsa-miR-145-3p, hsa-miR-142-3p
Primary Pulmonary Hypertension	D065627	4	40	38	2441	0.00305513	0.00640402	6.42368	0	hsa-miR-199a-3p, hsa-miR-200c-3p, hsa-miR-1-3p, hsa-miR-27b-3p
Acute Coronary Syndrome	D054058	5	40	63	2441	0.00319885	0.00667958	4.84325	0	hsa-miR-223-3p, hsa-miR-142-5p, hsa-miR-1-3p, hsa-miR-200a-3p, hsa-miR-223-5p
Retinal Degeneration	D012162	3	40	19	2441	0.0032945	0.00685306	9.63553	0	hsa-let-7f-5p, hsa-miR-200b-3p, hsa-miR-142-3p
Arthritis	D001168	5	40	64	2441	0.00342847	0.00707771	4.76758	0	hsa-miR-149-5p, hsa-miR-1271-5p, hsa-miR-200b-3p, hsa-miR-450b-5p, hsa-miR-223-5p
Large Cell Carcinoma	D018287	5	40	64	2441	0.00342847	0.00707771	4.76758	0	hsa-miR-145-5p, hsa-miR-143-3p, hsa-miR-145-3p, hsa-miR-200c-3p, hsa-miR-1-3p
Hepatoblastoma	D018197	7	40	125	2441	0.00353482	0.00726972	3.4174	0	hsa-miR-223-3p, hsa-miR-199a-3p, hsa-miR-143-3p, hsa-miR-145-3p, hsa-miR-199b-3p, hsa-miR-200c-3p, hsa-miR-203a-3p
Neonatal Sepsis	D000071074	4	40	40	2441	0.00369425	0.00756904	6.1025	0	hsa-miR-23b-3p, hsa-miR-1271-5p, hsa-miR-27b-3p, hsa-miR-151a-3p
T-Cell Prolymphocytic Leukemia	D015461	2	40	6	2441	0.00376832	0.00769189	20.3417	0	hsa-miR-223-3p, hsa-miR-200c-3p
Neurofibromatosis 1	D009456	3	40	20	2441	0.00383209	0.00773515	9.15375	0	hsa-miR-143-3p, hsa-miR-145-3p, hsa-miR-27b-3p
Chronic Brain Injury	D020208	3	40	20	2441	0.00383209	0.00773515	9.15375	0	hsa-miR-23b-3p, hsa-miR-1-3p, hsa-miR-27b-3p
Nervous System Disease	D009422	3	40	20	2441	0.00383209	0.00773515	9.15375	0	hsa-let-7f-5p, hsa-miR-143-3p, hsa-let-7g-5p
Adenoviridae Infection	D000257	5	40	66	2441	0.00392315	0.00788974	4.62311	0	hsa-miR-505-3p, hsa-miR-1180-3p, hsa-miR-1246, hsa-miR-27b-3p, hsa-miR-148b-3p
Gestational Diabetes Mellitus	D016640	4	40	41	2441	0.00404558	0.00810604	5.95366	0	hsa-miR-223-3p, hsa-miR-155-5p, hsa-miR-199a-3p, hsa-miR-143-3p
Sarcopenia	D055948	4	40	42	2441	0.00441897	0.00872847	5.8119	0	hsa-miR-223-3p, hsa-let-7f-5p, hsa-miR-1-3p, hsa-miR-27b-3p
Sleep Deprivation	D012892	4	40	42	2441	0.00441897	0.00872847	5.8119	0	hsa-miR-23b-3p, hsa-miR-143-3p, hsa-miR-145-3p, hsa-miR-27b-3p
Diabetic Cardiomyopathy	D058065	3	40	21	2441	0.00442029	0.00872847	8.71786	0	hsa-miR-23b-3p, hsa-miR-199a-3p, hsa-miR-1-3p
Sjogren Syndrome	D012859	3	40	21	2441	0.00442029	0.00872847	8.71786	0	hsa-miR-223-3p, hsa-miR-145-5p, hsa-miR-142-3p
Middle Cerebral Artery Infarction	D020244	6	40	98	2441	0.00455171	0.00895553	3.73622	0	hsa-miR-23b-3p, hsa-miR-505-3p, hsa-miR-574-5p, hsa-miR-1180-3p, hsa-miR-1246, hsa-miR-27b-3p
Acromegaly	D000172	5	40	69	2441	0.0047588	0.0093293	4.4221	0	hsa-miR-23b-3p, hsa-miR-574-5p, hsa-miR-145-3p, hsa-miR-200b-3p, hsa-miR-200c-3p
Follicular Thyroid Cancer	D018263	4	40	43	2441	0.00481504	0.00940573	5.67674	0	hsa-miR-199b-3p, hsa-miR-200b-3p, hsa-miR-1-3p, hsa-miR-200a-3p
Hyperuricemia	D033461	2	40	7	2441	0.00522107	0.0100193	17.4357	0	hsa-miR-223-3p, hsa-miR-142-3p
Prediabete	D011236	2	40	7	2441	0.00522107	0.0100193	17.4357	0	hsa-miR-145-5p, hsa-miR-143-3p
Granulomatosis With Polyangiitis	D014890	2	40	7	2441	0.00522107	0.0100193	17.4357	0	hsa-miR-223-3p, hsa-miR-142-3p
Myasthenia Gravis Autoimmune Experimental	D020720	7	40	134	2441	0.00521643	0.0100193	3.18787	0	hsa-let-7f-5p, hsa-miR-199a-3p, hsa-miR-505-3p, hsa-miR-145-3p, hsa-miR-200c-3p, hsa-miR-142-5p, hsa-miR-142-3p
Heat Stroke	D018883	2	40	7	2441	0.00522107	0.0100193	17.4357	0	hsa-miR-1290, hsa-miR-151a-3p
Drug-Induced Liver Injury	D056486	4	40	46	2441	0.00614559	0.0117521	5.30652	0	hsa-miR-23b-3p, hsa-miR-200a-5p, hsa-miR-98-5p, hsa-miR-1-3p
Aging	D000375	5	40	74	2441	0.00642335	0.0122403	4.12331	0	hsa-miR-145-5p, hsa-miR-155-5p, hsa-miR-143-3p, hsa-miR-1-3p, hsa-miR-450b-5p
Cardiotoxicity	D066126	3	40	24	2441	0.00650172	0.0123465	7.62812	0	hsa-miR-199a-3p, hsa-miR-199b-3p, hsa-miR-142-3p
Lung Fibrosis	D011658	4	40	47	2441	0.00663855	0.0125625	5.19362	0	hsa-miR-1290, hsa-miR-200c-3p, hsa-miR-27b-3p, hsa-miR-338-5p
Obstructive Sleep Apnea	D020181	2	40	8	2441	0.00688949	0.012728	15.2562	0	hsa-miR-143-3p, hsa-miR-145-3p
Crimean Congo Hemorrhagic Fever	D006479	2	40	8	2441	0.00688949	0.012728	15.2562	0	hsa-let-7f-5p, hsa-miR-142-5p
Preterm Labor	D007752	2	40	8	2441	0.00688949	0.012728	15.2562	0	hsa-miR-143-3p, hsa-miR-145-3p
Knee Osteoarthritis	D020370	2	40	8	2441	0.00688949	0.012728	15.2562	0	hsa-miR-223-3p, hsa-miR-1180-3p
Paget's Disease Of Bone	D010001	2	40	8	2441	0.00688949	0.012728	15.2562	0	hsa-miR-155-5p, hsa-miR-1246
Takotsubo Cardiomyopathy	D054549	2	40	8	2441	0.00688949	0.012728	15.2562	0	hsa-let-7f-5p, hsa-miR-1-3p
Hypertension-Induced Heart Failure	D006333	2	40	8	2441	0.00688949	0.012728	15.2562	0	hsa-miR-155-5p, hsa-miR-142-3p
Lung Injury	D055370	3	40	25	2441	0.00730505	0.0134502	7.323	0	hsa-miR-223-3p, hsa-miR-155-5p, hsa-miR-324-5p
Biliary Tract Neoplasm	D001661	14	40	441	2441	0.00760571	0.0139566	1.9373	0	hsa-miR-223-3p, hsa-let-7f-5p, hsa-miR-145-5p, hsa-miR-1290, hsa-miR-574-5p, hsa-miR-145-3p, hsa-let-7g-5p, hsa-miR-200b-3p, hsa-miR-200c-3p, hsa-miR-619-5p, hsa-miR-1246, hsa-miR-429, hsa-miR-200a-3p, hsa-let-7i-5p
Myocardial Inflammation	D009205	3	40	26	2441	0.00816487	0.0149324	7.04135	0	hsa-miR-223-3p, hsa-let-7f-5p, hsa-miR-1-3p
Thrombocytopenic Purpurea Autoimmune	D016553	4	40	50	2441	0.00827382	0.015081	4.882	0	hsa-miR-223-3p, hsa-miR-155-5p, hsa-miR-142-5p, hsa-miR-142-3p
Myopathy Nemaline 3	C579880	6	40	111	2441	0.00836441	0.0151953	3.29865	0	hsa-miR-223-3p, hsa-miR-143-3p, hsa-miR-145-3p, hsa-miR-199b-3p, hsa-miR-27b-3p, hsa-miR-148b-3p
Fanconi Anemia	D005199	2	40	9	2441	0.00876647	0.0157681	13.5611	0	hsa-miR-200c-3p, hsa-miR-148b-3p
Propionic Acidemia	D056693	2	40	9	2441	0.00876647	0.0157681	13.5611	0	hsa-miR-199a-3p, hsa-miR-199b-3p
Leishmaniasis	D007896	2	40	9	2441	0.00876647	0.0157681	13.5611	0	hsa-miR-223-3p, hsa-miR-574-5p
Congenital Heart Disease	D006330	3	40	27	2441	0.00908207	0.016282	6.78056	0	hsa-miR-143-3p, hsa-miR-145-3p, hsa-miR-27b-3p
Brain Ischemia	D002545	3	40	28	2441	0.0100575	0.0179128	6.53839	0	hsa-miR-23b-3p, hsa-let-7f-5p, hsa-miR-145-3p
Supravalvar Aortic Stenosis	D021921	3	40	28	2441	0.0100575	0.0179128	6.53839	0	hsa-miR-23b-3p, hsa-miR-145-3p, hsa-miR-27b-3p
Stable Angina	D060050	2	40	10	2441	0.0108451	0.0190664	12.205	0	hsa-miR-1-3p, hsa-miR-142-3p
Essential Thrombocythemia	D013920	2	40	10	2441	0.0108451	0.0190664	12.205	0	hsa-miR-223-3p, hsa-miR-1-3p
Spinal Muscular Atrophy	D009134	2	40	10	2441	0.0108451	0.0190664	12.205	0	hsa-miR-1-3p, hsa-miR-324-5p
Lipid Metabolism Disorder	D052439	2	40	10	2441	0.0108451	0.0190664	12.205	0	hsa-miR-143-3p, hsa-miR-27b-3p
Gallbladder Cancer	D005706	3	40	29	2441	0.0110918	0.019375	6.31293	0	hsa-miR-223-3p, hsa-miR-145-3p, hsa-miR-1246
Osteonecrosis Of Femoral Head	D005271	3	40	29	2441	0.0110918	0.019375	6.31293	0	hsa-miR-155-5p, hsa-miR-200b-3p, hsa-miR-142-3p
Germ Cell Cancer	D009373	7	40	156	2441	0.0118394	0.0206149	2.7383	0	hsa-miR-223-3p, hsa-let-7f-5p, hsa-miR-3909, hsa-miR-145-3p, hsa-miR-338-5p, hsa-miR-142-3p, hsa-miR-450b-5p
Macular Degeneration	D008268	3	40	30	2441	0.0121857	0.0210831	6.1025	0	hsa-miR-223-3p, hsa-miR-145-5p, hsa-miR-203a-3p
Hirschsprung's Disease	D006627	3	40	30	2441	0.0121857	0.0210831	6.1025	0	hsa-miR-142-5p, hsa-miR-429, hsa-miR-142-3p
Mycosis Fungoide	D009182	2	40	11	2441	0.0131186	0.0224831	11.0955	0	hsa-miR-223-3p, hsa-miR-1246
Perennial Allergic Rhinitis	D012221	2	40	11	2441	0.0131186	0.0224831	11.0955	0	hsa-miR-143-3p, hsa-miR-27b-3p
Aneurysm	D006322	2	40	11	2441	0.0131186	0.0224831	11.0955	0	hsa-miR-145-3p, hsa-miR-429
Melanoma And Neural System Tumor Syndrome	C536149	8	40	200	2441	0.0137411	0.0234762	2.441	0	hsa-miR-23b-3p, hsa-miR-143-3p, hsa-miR-199b-3p, hsa-miR-200b-3p, hsa-miR-200c-3p, hsa-miR-27b-3p, hsa-miR-200a-3p, hsa-miR-142-3p
Muscular Dystrophy	D009136	5	40	89	2441	0.0138241	0.0235442	3.42837	0	hsa-miR-223-3p, hsa-miR-199a-3p, hsa-miR-143-3p, hsa-miR-199b-3p, hsa-miR-1-3p
Lupus Vulgaris	D008177	4	40	58	2441	0.0138732	0.0235541	4.20862	0	hsa-miR-223-3p, hsa-miR-200c-3p, hsa-miR-324-5p, hsa-miR-142-3p
Microscopic Polyangiitis	D055953	3	40	32	2441	0.0145544	0.024634	5.72109	0	hsa-miR-199a-3p, hsa-miR-619-5p, hsa-miR-148b-3p
Miyoshi Myopathy	C537480	4	40	59	2441	0.0147082	0.0248173	4.13729	0	hsa-miR-223-3p, hsa-miR-199a-3p, hsa-miR-143-3p, hsa-miR-145-3p
Sinusitis	D012852	2	40	12	2441	0.0155803	0.0260467	10.1708	0	hsa-miR-223-3p, hsa-miR-142-3p
Syphilis	D013587	2	40	12	2441	0.0155803	0.0260467	10.1708	0	hsa-miR-223-3p, hsa-miR-338-5p
Distal Muscular Dystrophy	D049310	4	40	60	2441	0.0155748	0.0260467	4.06833	0	hsa-miR-223-3p, hsa-miR-199a-3p, hsa-miR-143-3p, hsa-miR-145-3p
Lyme Disease	D008193	1	40	1	2441	0.0163867	0.0265797	61.025	0	hsa-miR-223-3p
Tachycardia Paroxysmal	D013614	1	40	1	2441	0.0163867	0.0265797	61.025	0	hsa-miR-1-3p
Ebola Hemorrhagic Fever	D019142	1	40	1	2441	0.0163867	0.0265797	61.025	0	hsa-miR-1246
Hereditary Neutrophilia	C563010	1	40	1	2441	0.0163867	0.0265797	61.025	0	hsa-miR-223-3p
Mastitis	D008413	1	40	1	2441	0.0163867	0.0265797	61.025	0	hsa-miR-223-3p
Hemorrhagic Fever With Renal Syndrome	D006480	1	40	1	2441	0.0163867	0.0265797	61.025	0	hsa-miR-145-5p
Onchocerciasis	D009855	1	40	1	2441	0.0163867	0.0265797	61.025	0	hsa-miR-223-3p
Bone Calcification	D002113	1	40	1	2441	0.0163867	0.0265797	61.025	0	hsa-miR-1-3p
Skin Carcinoma	D018280	1	40	1	2441	0.0163867	0.0265797	61.025	0	hsa-miR-1-3p
Occupational Stress	D000073397	1	40	1	2441	0.0163867	0.0265797	61.025	0	hsa-miR-142-3p
Growth Hormone-Secreting Pituitary Adenoma	D049912	5	40	93	2441	0.0164985	0.0266816	3.28091	0	hsa-miR-143-3p, hsa-miR-574-5p, hsa-miR-145-3p, hsa-miR-200b-3p, hsa-miR-200c-3p
AIDS Dementia Complex	D015526	3	40	34	2441	0.0171673	0.0275994	5.38456	0	hsa-miR-142-5p, hsa-miR-338-5p, hsa-miR-142-3p
Skin Photoaging	D015595	3	40	34	2441	0.0171673	0.0275994	5.38456	0	hsa-miR-145-5p, hsa-miR-155-5p, hsa-miR-143-3p
Niemann-Pick Disease Type C	D052556	4	40	62	2441	0.0174036	0.027897	3.9371	0	hsa-let-7f-5p, hsa-miR-199a-3p, hsa-miR-143-3p, hsa-miR-199b-3p
Cerebral Malaria	D016779	2	40	13	2441	0.0182237	0.0291259	9.38846	0	hsa-miR-223-3p, hsa-miR-142-3p
Myotonic Dystrophy Type 1	D009223	4	40	63	2441	0.0183667	0.0291832	3.8746	0	hsa-miR-23b-3p, hsa-miR-145-3p, hsa-miR-1-3p, hsa-miR-27b-3p
Niemann-Pick Disease	D009542	4	40	63	2441	0.0183667	0.0291832	3.8746	0	hsa-let-7f-5p, hsa-miR-199a-3p, hsa-miR-143-3p, hsa-miR-199b-3p
Pituitary Acth Hypersecretion	D047748	3	40	35	2441	0.0185663	0.0293293	5.23071	0	hsa-miR-145-5p, hsa-miR-143-3p, hsa-miR-145-3p
Brain Cancer	D001932	3	40	35	2441	0.0185663	0.0293293	5.23071	0	hsa-miR-23b-3p, hsa-miR-155-5p, hsa-miR-200a-3p
Keloid	D007627	3	40	36	2441	0.0200272	0.0315457	5.08542	0	hsa-miR-199a-3p, hsa-miR-574-5p, hsa-miR-1-3p
Peripheral Vascular Disease	D016491	2	40	14	2441	0.0210427	0.0329548	8.71786	0	hsa-miR-143-3p, hsa-miR-27b-3p
Interstitial Lung Disease	D017563	2	40	14	2441	0.0210427	0.0329548	8.71786	0	hsa-miR-200c-3p, hsa-miR-142-5p
Facioscapulohumeral Muscular Dystrophy	D020391	3	40	37	2441	0.0215502	0.0336529	4.94797	0	hsa-miR-199a-3p, hsa-miR-505-3p, hsa-miR-199b-3p
Unstable Angina	D000789	3	40	38	2441	0.0231355	0.0360253	4.81776	0	hsa-let-7f-5p, hsa-miR-1-3p, hsa-miR-142-3p
Fibroma	D005350	2	40	15	2441	0.024031	0.0371016	8.13667	0	hsa-miR-1246, hsa-miR-200a-3p
Hyperlipidemia	D006949	2	40	15	2441	0.024031	0.0371016	8.13667	0	hsa-miR-223-3p, hsa-miR-324-5p
Dengue Virus Infection	D003715	2	40	15	2441	0.024031	0.0371016	8.13667	0	hsa-miR-155-5p, hsa-miR-1246
Moyamoya Disease	D009072	5	40	104	2441	0.0255899	0.0393969	2.93389	0	hsa-miR-155-5p, hsa-miR-1290, hsa-miR-574-5p, hsa-miR-145-3p, hsa-miR-142-3p
Hepatic Steatosis	D005234	4	40	70	2441	0.0260437	0.0399826	3.48714	0	hsa-miR-200b-3p, hsa-miR-27b-3p, hsa-miR-429, hsa-miR-200a-3p
Hemangioma	D006391	2	40	16	2441	0.0271825	0.0412659	7.62812	0	hsa-miR-200c-3p, hsa-miR-27b-3p
Arrhythmia	D001145	2	40	16	2441	0.0271825	0.0412659	7.62812	0	hsa-miR-145-3p, hsa-miR-1-3p
Peripheral Neuropathy	D009443	2	40	16	2441	0.0271825	0.0412659	7.62812	0	hsa-miR-1290, hsa-miR-619-5p
Small Cell Carcinoma	D018288	2	40	16	2441	0.0271825	0.0412659	7.62812	0	hsa-miR-143-3p, hsa-miR-145-3p
Graft Vs Host Disease	D006086	3	40	42	2441	0.0300995	0.0455674	4.35893	0	hsa-miR-199a-3p, hsa-miR-200b-3p, hsa-miR-142-3p
Pulmonary Thromboembolism	D011655	2	40	17	2441	0.0304915	0.0459057	7.17941	0	hsa-miR-23b-3p, hsa-let-7f-5p
Tetralogy Of Fallot	D013771	2	40	17	2441	0.0304915	0.0459057	7.17941	0	hsa-miR-23b-3p, hsa-miR-1-3p
Chorioamnionitis	D002821	1	40	2	2441	0.0325115	0.0473764	30.5125	0	hsa-miR-223-3p
Facial Paralysis	D005158	1	40	2	2441	0.0325115	0.0473764	30.5125	0	hsa-miR-1-3p
Congenital Microtia	D065817	1	40	2	2441	0.0325115	0.0473764	30.5125	0	hsa-miR-200c-3p
Adrenal Gland Cancer	D000310	1	40	2	2441	0.0325115	0.0473764	30.5125	0	hsa-let-7f-5p
Hepatic Adenoma	D018248	1	40	2	2441	0.0325115	0.0473764	30.5125	0	hsa-miR-200c-3p
Mixed Connective Tissue Disease	D008947	1	40	2	2441	0.0325115	0.0473764	30.5125	0	hsa-miR-143-3p
Febrile Convulsion	D003294	1	40	2	2441	0.0325115	0.0473764	30.5125	0	hsa-miR-223-3p
Asherman Syndrome	D006175	1	40	2	2441	0.0325115	0.0473764	30.5125	0	hsa-miR-199a-3p
Bronchopneumonia	D001996	1	40	2	2441	0.0325115	0.0473764	30.5125	0	hsa-miR-155-5p
Corneal Neovascularization	D016510	1	40	2	2441	0.0325115	0.0473764	30.5125	0	hsa-miR-1246
Parkinson Disease	D010300	40	40	2241	2441	0.0318007	0.0473764	1.08925	0	hsa-miR-3960, hsa-miR-223-3p, hsa-miR-149-5p, hsa-miR-23b-3p, hsa-miR-200a-5p, hsa-let-7f-5p, hsa-miR-145-5p, hsa-miR-155-5p, hsa-miR-98-5p, hsa-miR-1287-5p, hsa-miR-199a-3p, hsa-miR-143-3p, hsa-miR-505-3p, hsa-miR-3909, hsa-miR-1290, hsa-miR-574-5p, hsa-miR-145-3p, hsa-let-7g-5p, hsa-miR-1180-3p, hsa-miR-199b-3p, hsa-miR-1271-5p, hsa-miR-200b-3p, hsa-miR-200c-3p, hsa-miR-142-5p, hsa-miR-619-5p, …
Gestational Hypertension	D046110	1	40	2	2441	0.0325115	0.0473764	30.5125	0	hsa-miR-200a-3p
Cystic Echinococcosis	D004443	3	40	44	2441	0.033954	0.0492153	4.1608	0	hsa-miR-223-3p, hsa-miR-98-5p, hsa-miR-142-5p
Eosinophilic Esophagitis	D057765	3	40	44	2441	0.033954	0.0492153	4.1608	0	hsa-miR-223-3p, hsa-miR-145-3p, hsa-miR-142-3p

## Sheet: SIG-Enrich-Output-OMIM
description	annotation_id	genes_found	input_size	term_genes	universe	pval	pval_adj	relative_enrichment	annotsbias	genes
Neurooculocardiogenitourinary syndrome	618652	4	34	5	654	2.95676e-05	0.00292297	15.3882	0	hsa-miR-200b-3p, hsa-miR-200c-3p, hsa-miR-429, hsa-miR-200a-3p
Allergic rhinitis, susceptibility to	607154	4	34	5	654	2.95676e-05	0.00292297	15.3882	0	hsa-let-7f-5p, hsa-miR-98-5p, hsa-let-7g-5p, hsa-let-7i-5p
Inherited susceptibility to asthma	600807	7	34	20	654	2.60956e-05	0.00292297	6.73235	0	hsa-let-7f-5p, hsa-miR-98-5p, hsa-miR-143-3p, hsa-let-7g-5p, hsa-miR-203a-3p, hsa-let-7i-5p, hsa-miR-148b-3p
RIN2 syndrome	613075	4	34	5	654	2.95676e-05	0.00292297	15.3882	0	hsa-miR-200b-3p, hsa-miR-200c-3p, hsa-miR-429, hsa-miR-200a-3p
Maturity-onset diabetes of the young type 7	610508	4	34	5	654	2.95676e-05	0.00292297	15.3882	0	hsa-miR-200b-3p, hsa-miR-200c-3p, hsa-miR-429, hsa-miR-200a-3p
Primary intraosseous venous malformation	606893	4	34	5	654	2.95676e-05	0.00292297	15.3882	0	hsa-miR-200b-3p, hsa-miR-200c-3p, hsa-miR-429, hsa-miR-200a-3p
Striatonigral degeneration, childhood-onset	617054	4	34	5	654	2.95676e-05	0.00292297	15.3882	0	hsa-miR-200b-3p, hsa-miR-200c-3p, hsa-miR-429, hsa-miR-200a-3p
Diaphragmatic hernia 3	610187	4	34	6	654	8.54287e-05	0.00422262	12.8235	0	hsa-miR-200b-3p, hsa-miR-200c-3p, hsa-miR-429, hsa-miR-200a-3p
Melanoma, uveal, susceptibility to, 2	606661	4	34	6	654	8.54287e-05	0.00422262	12.8235	0	hsa-miR-200b-3p, hsa-miR-200c-3p, hsa-miR-429, hsa-miR-200a-3p
BAP1-related tumor predisposition syndrome	614327	4	34	6	654	8.54287e-05	0.00422262	12.8235	0	hsa-miR-200b-3p, hsa-miR-200c-3p, hsa-miR-429, hsa-miR-200a-3p
Spondylometaphyseal dysplasia - Sutcliffe type	184255	4	34	6	654	8.54287e-05	0.00422262	12.8235	0	hsa-let-7g-5p, hsa-miR-200b-3p, hsa-miR-200c-3p, hsa-miR-1-3p
46,XY sex reversal 9	616067	4	34	6	654	8.54287e-05	0.00422262	12.8235	0	hsa-miR-200b-3p, hsa-miR-200c-3p, hsa-miR-429, hsa-miR-200a-3p
Kury-Isidor syndrome	619762	4	34	6	654	8.54287e-05	0.00422262	12.8235	0	hsa-miR-200b-3p, hsa-miR-200c-3p, hsa-miR-429, hsa-miR-200a-3p
Glomerulopathy with fibronectin deposits 2	601894	4	34	6	654	8.54287e-05	0.00422262	12.8235	0	hsa-let-7g-5p, hsa-miR-200b-3p, hsa-miR-200c-3p, hsa-miR-1-3p
Tetralogy of Fallot	187500	7	34	25	654	0.000134076	0.00618538	5.38588	0	hsa-miR-145-5p, hsa-miR-143-3p, hsa-miR-200b-3p, hsa-miR-200c-3p, hsa-miR-1-3p, hsa-miR-429, hsa-miR-200a-3p
Intellectual disability, autosomal dominant 48	617751	5	34	13	654	0.00026918	0.011642	7.39819	0	hsa-miR-155-5p, hsa-miR-200b-3p, hsa-miR-200c-3p, hsa-miR-142-5p, hsa-miR-142-3p
Ventricular septal defect 1	614429	3	34	4	654	0.000497359	0.014964	14.4265	0	hsa-miR-200b-3p, hsa-miR-200c-3p, hsa-miR-1-3p
Testicular anomalies with or without congenital heart disease	615542	3	34	4	654	0.000497359	0.014964	14.4265	0	hsa-miR-200b-3p, hsa-miR-200c-3p, hsa-miR-1-3p
Mandibulofacial dysostosis with alopecia	616367	3	34	4	654	0.000497359	0.014964	14.4265	0	hsa-miR-200c-3p, hsa-miR-27b-3p, hsa-miR-203a-3p
Cerebral arteriovenous malformation	108010	9	34	49	654	0.000443274	0.014964	3.53301	0	hsa-miR-223-3p, hsa-miR-149-5p, hsa-let-7f-5p, hsa-miR-155-5p, hsa-miR-98-5p, hsa-miR-143-3p, hsa-let-7g-5p, hsa-miR-200c-3p, hsa-miR-1-3p
Atrioventricular septal defect 4	614430	3	34	4	654	0.000497359	0.014964	14.4265	0	hsa-miR-200b-3p, hsa-miR-200c-3p, hsa-miR-1-3p
Mitochondrial DNA depletion syndrome 15 (hepatocerebral type)	617156	3	34	4	654	0.000497359	0.014964	14.4265	0	hsa-miR-155-5p, hsa-miR-199a-3p, hsa-miR-200a-3p
Atrial septal defect 2	607941	3	34	4	654	0.000497359	0.014964	14.4265	0	hsa-miR-200b-3p, hsa-miR-200c-3p, hsa-miR-1-3p
Posterior polymorphous corneal dystrophy 3	609141	7	34	32	654	0.000720714	0.0199494	4.20772	0	hsa-miR-223-3p, hsa-miR-23b-3p, hsa-miR-200b-3p, hsa-miR-200c-3p, hsa-miR-142-5p, hsa-miR-429, hsa-miR-200a-3p
Corneal dystrophy, Fuchs endothelial, 6	613270	7	34	32	654	0.000720714	0.0199494	4.20772	0	hsa-miR-223-3p, hsa-miR-23b-3p, hsa-miR-200b-3p, hsa-miR-200c-3p, hsa-miR-142-5p, hsa-miR-429, hsa-miR-200a-3p
Type 2 diabetes mellitus	125853	12	34	89	654	0.000838667	0.0223214	2.59352	0	hsa-miR-223-3p, hsa-miR-149-5p, hsa-let-7f-5p, hsa-miR-145-5p, hsa-miR-98-5p, hsa-miR-143-3p, hsa-let-7g-5p, hsa-miR-200c-3p, hsa-miR-1-3p, hsa-miR-27b-3p, hsa-miR-203a-3p, hsa-miR-142-3p
Autoimmune lymphoproliferative syndrome type 4	614470	8	34	44	654	0.00106783	0.027368	3.49733	0	hsa-miR-145-5p, hsa-miR-155-5p, hsa-miR-98-5p, hsa-miR-143-3p, hsa-let-7g-5p, hsa-miR-200c-3p, hsa-miR-1-3p, hsa-miR-148b-3p
Congenital heart defects, multiple types, 2	614980	3	34	5	654	0.00119905	0.0296336	11.5412	0	hsa-miR-23b-3p, hsa-miR-155-5p, hsa-miR-142-3p
Immunodeficiency 31B	613796	4	34	11	654	0.00155758	0.0317014	6.99465	0	hsa-miR-223-3p, hsa-miR-145-5p, hsa-miR-155-5p, hsa-miR-203a-3p
Question mark ears, isolated	612798	4	34	11	654	0.00155758	0.0317014	6.99465	0	hsa-let-7f-5p, hsa-miR-155-5p, hsa-miR-98-5p, hsa-miR-1-3p
Autoimmune enteropathy and endocrinopathy - susceptibility to chronic infections syndrome	614162	4	34	11	654	0.00155758	0.0317014	6.99465	0	hsa-miR-223-3p, hsa-miR-145-5p, hsa-miR-155-5p, hsa-miR-203a-3p
Mendelian susceptibility to mycobacterial diseases due to partial STAT1 deficiency	614892	4	34	11	654	0.00155758	0.0317014	6.99465	0	hsa-miR-223-3p, hsa-miR-145-5p, hsa-miR-155-5p, hsa-miR-203a-3p
Auriculocondylar syndrome 3	615706	4	34	11	654	0.00155758	0.0317014	6.99465	0	hsa-let-7f-5p, hsa-miR-155-5p, hsa-miR-98-5p, hsa-miR-1-3p
Linear nevus sebaceous syndrome	163200	8	34	46	654	0.00145822	0.0317014	3.34527	0	hsa-miR-145-5p, hsa-miR-155-5p, hsa-miR-98-5p, hsa-miR-143-3p, hsa-let-7g-5p, hsa-miR-200c-3p, hsa-miR-1-3p, hsa-miR-148b-3p
Colorectal cancer	114500	18	34	185	654	0.00161964	0.0320227	1.87154	0	hsa-miR-23b-3p, hsa-miR-200a-5p, hsa-let-7f-5p, hsa-miR-145-5p, hsa-miR-155-5p, hsa-miR-98-5p, hsa-miR-199a-3p, hsa-miR-143-3p, hsa-miR-145-3p, hsa-miR-200b-3p, hsa-miR-200c-3p, hsa-miR-1-3p, hsa-miR-1246, hsa-miR-429, hsa-miR-203a-3p, hsa-miR-200a-3p, hsa-miR-142-3p, hsa-miR-148b-3p
Intellectual developmental disorder with impaired language and dysmorphic facies	618653	2	34	2	654	0.00262725	0.0324653	19.2353	0	hsa-miR-145-5p, hsa-miR-143-3p
Familial atrial myxoma	255960	2	34	2	654	0.00262725	0.0324653	19.2353	0	hsa-miR-155-5p, hsa-miR-1246
Congenital heart defects, multiple types, 8, with or without heterotaxy	619657	6	34	28	654	0.00207075	0.0324653	4.12185	0	hsa-miR-145-5p, hsa-miR-155-5p, hsa-let-7g-5p, hsa-miR-200b-3p, hsa-miR-27b-3p, hsa-miR-200a-3p
Pyogenic bacterial infections due to MyD88 deficiency	612260	3	34	6	654	0.00231266	0.0324653	9.61765	0	hsa-miR-149-5p, hsa-miR-155-5p, hsa-miR-203a-3p
Craniolenticulosutural dysplasia	607812	2	34	2	654	0.00262725	0.0324653	19.2353	0	hsa-miR-200b-3p, hsa-miR-200c-3p
Loeys-Dietz syndrome 6	619656	6	34	28	654	0.00207075	0.0324653	4.12185	0	hsa-miR-145-5p, hsa-miR-155-5p, hsa-let-7g-5p, hsa-miR-200b-3p, hsa-miR-27b-3p, hsa-miR-200a-3p
Malaria, susceptibility to	611162	6	34	28	654	0.00207075	0.0324653	4.12185	0	hsa-miR-223-3p, hsa-miR-145-5p, hsa-miR-155-5p, hsa-miR-143-3p, hsa-miR-1-3p, hsa-miR-203a-3p
Acrodysostosis 1 with or without hormone resistance	101800	2	34	2	654	0.00262725	0.0324653	19.2353	0	hsa-miR-155-5p, hsa-miR-1246
Pigmented nodular adrenocortical disease, primary, 1	610489	2	34	2	654	0.00262725	0.0324653	19.2353	0	hsa-miR-155-5p, hsa-miR-1246
Alpha thalassemia-X-linked intellectual disability syndrome	301040	2	34	2	654	0.00262725	0.0324653	19.2353	0	hsa-miR-200c-3p, hsa-miR-200a-3p
Coronary artery disease, autosomal dominant, 1	608320	2	34	2	654	0.00262725	0.0324653	19.2353	0	hsa-miR-155-5p, hsa-miR-1-3p
Growth delay due to insulin-like growth factor type 1 deficiency	608747	5	34	20	654	0.00248522	0.0324653	4.80882	0	hsa-miR-145-5p, hsa-miR-98-5p, hsa-miR-199a-3p, hsa-miR-1-3p, hsa-let-7i-5p
Macroglobulinemia, Waldenstrom, 1	153600	3	34	6	654	0.00231266	0.0324653	9.61765	0	hsa-miR-149-5p, hsa-miR-155-5p, hsa-miR-203a-3p
Neurodevelopmental disorder with or without anomalies of the brain, eye, or heart	616975	2	34	2	654	0.00262725	0.0324653	19.2353	0	hsa-miR-200b-3p, hsa-miR-429
Intellectual disability-hypotonic facies syndrome, X-linked, 1	309580	2	34	2	654	0.00262725	0.0324653	19.2353	0	hsa-miR-200c-3p, hsa-miR-200a-3p
Acquired hemoglobin H disease	300448	2	34	2	654	0.00262725	0.0324653	19.2353	0	hsa-miR-200c-3p, hsa-miR-200a-3p
Carney complex, type 1	160980	2	34	2	654	0.00262725	0.0324653	19.2353	0	hsa-miR-155-5p, hsa-miR-1246
Autosomal recessive nonsyndromic hearing loss 37	607821	2	34	2	654	0.00262725	0.0324653	19.2353	0	hsa-miR-145-5p, hsa-miR-143-3p
Amyotrophic lateral sclerosis type 21	606070	2	34	2	654	0.00262725	0.0324653	19.2353	0	hsa-miR-155-5p, hsa-miR-200b-3p
Melanoma, cutaneous malignant, susceptibility to, 1	155600	3	34	6	654	0.00231266	0.0324653	9.61765	0	hsa-miR-145-5p, hsa-miR-199a-3p, hsa-miR-143-3p
Autosomal dominant nonsyndromic hearing loss 22	606346	2	34	2	654	0.00262725	0.0324653	19.2353	0	hsa-miR-145-5p, hsa-miR-143-3p
Neurodevelopmental disorder with language delay and behavioral abnormalities, with or without seizures	620292	4	34	13	654	0.00313086	0.0355173	5.91855	0	hsa-let-7f-5p, hsa-let-7g-5p, hsa-miR-1-3p, hsa-let-7i-5p
Epidermal nevus	162900	6	34	30	654	0.00302406	0.0355173	3.84706	0	hsa-miR-145-5p, hsa-miR-98-5p, hsa-miR-143-3p, hsa-miR-1-3p, hsa-miR-203a-3p, hsa-miR-148b-3p
Tatton-Brown-Rahman overgrowth syndrome	615879	4	34	13	654	0.00313086	0.0355173	5.91855	0	hsa-miR-145-5p, hsa-miR-143-3p, hsa-miR-200b-3p, hsa-miR-200c-3p
Heyn-Sproul-Jackson syndrome	618724	4	34	13	654	0.00313086	0.0355173	5.91855	0	hsa-miR-145-5p, hsa-miR-143-3p, hsa-miR-200b-3p, hsa-miR-200c-3p
Weaver syndrome	277590	6	34	30	654	0.00302406	0.0355173	3.84706	0	hsa-miR-145-5p, hsa-miR-98-5p, hsa-miR-143-3p, hsa-miR-200b-3p, hsa-miR-429, hsa-miR-200a-3p
Bartsocas-Papas syndrome 2	619339	3	34	7	654	0.00390318	0.0422031	8.2437	0	hsa-miR-223-3p, hsa-miR-23b-3p, hsa-miR-98-5p
Lymphatic malformation 14	620602	3	34	7	654	0.00390318	0.0422031	8.2437	0	hsa-miR-145-5p, hsa-miR-200b-3p, hsa-miR-223-5p
Cocoon syndrome	613630	3	34	7	654	0.00390318	0.0422031	8.2437	0	hsa-miR-223-3p, hsa-miR-23b-3p, hsa-miR-98-5p
Aortic valve disease 1	109730	6	34	32	654	0.00427614	0.0448346	3.60662	0	hsa-miR-23b-3p, hsa-miR-145-5p, hsa-miR-145-3p, hsa-miR-200b-3p, hsa-miR-200c-3p, hsa-miR-27b-3p
Adams-Oliver syndrome 5	616028	6	34	32	654	0.00427614	0.0448346	3.60662	0	hsa-miR-23b-3p, hsa-miR-145-5p, hsa-miR-145-3p, hsa-miR-200b-3p, hsa-miR-200c-3p, hsa-miR-27b-3p
Mowat-Wilson syndrome	235730	5	34	23	654	0.00481248	0.049705	4.18159	0	hsa-miR-200b-3p, hsa-miR-200c-3p, hsa-miR-429, hsa-miR-203a-3p, hsa-miR-200a-3p

## Sheet: SIG-Enrich-Outnput-HPO
description	annotation_id	genes_found	input_size	term_genes	universe	pval	pval_adj	relative_enrichment	annotsbias	genes
Abnormal bronchus physiology	HP:0025427	11	34	29	662	2.20569e-08	0.00014176	7.3854	0	hsa-miR-148b-3p, hsa-let-7i-5p, hsa-miR-143-3p, hsa-miR-200a-3p, hsa-miR-155-5p, hsa-miR-200c-3p, hsa-let-7g-5p, hsa-miR-203a-3p, hsa-let-7f-5p, hsa-miR-149-5p, hsa-miR-98-5p
Abnormal intermamillary distance	HP:0040157	22	34	159	662	2.52105e-07	0.000324056	2.69404	0	hsa-miR-148b-3p, hsa-miR-27b-3p, hsa-miR-223-3p, hsa-miR-145-5p, hsa-miR-23b-3p, hsa-miR-200b-3p, hsa-miR-1246, hsa-miR-143-3p, hsa-miR-505-3p, hsa-miR-145-3p, hsa-miR-200a-3p, hsa-miR-155-5p, hsa-miR-200c-3p, hsa-let-7g-5p, hsa-miR-203a-3p, hsa-miR-199a-3p, hsa-miR-429, hsa-miR-1271-5p, hsa-miR-1-3p, hsa-miR-149-5p, hsa-miR-98-5p, hsa-miR-223-5p
Wide intermamillary distance	HP:0006610	22	34	159	662	2.52105e-07	0.000324056	2.69404	0	hsa-miR-148b-3p, hsa-miR-27b-3p, hsa-miR-223-3p, hsa-miR-145-5p, hsa-miR-23b-3p, hsa-miR-200b-3p, hsa-miR-1246, hsa-miR-143-3p, hsa-miR-505-3p, hsa-miR-145-3p, hsa-miR-200a-3p, hsa-miR-155-5p, hsa-miR-200c-3p, hsa-let-7g-5p, hsa-miR-203a-3p, hsa-miR-199a-3p, hsa-miR-429, hsa-miR-1271-5p, hsa-miR-1-3p, hsa-miR-149-5p, hsa-miR-98-5p, hsa-miR-223-5p
Bronchoconstriction	HP:4000007	10	34	28	662	2.22814e-07	0.000324056	6.95378	0	hsa-miR-148b-3p, hsa-let-7i-5p, hsa-miR-143-3p, hsa-miR-200a-3p, hsa-miR-200c-3p, hsa-let-7g-5p, hsa-miR-203a-3p, hsa-let-7f-5p, hsa-miR-149-5p, hsa-miR-98-5p
Arrhinencephaly	HP:0002139	8	34	15	662	1.03512e-07	0.000324056	10.3843	0	hsa-miR-145-5p, hsa-miR-200b-3p, hsa-miR-143-3p, hsa-miR-200a-3p, hsa-miR-155-5p, hsa-miR-200c-3p, hsa-miR-429, hsa-miR-1-3p
Uveal melanoma	HP:0007716	7	34	12	662	3.31002e-07	0.000354559	11.3578	0	hsa-miR-145-5p, hsa-miR-200b-3p, hsa-miR-143-3p, hsa-miR-200a-3p, hsa-miR-200c-3p, hsa-miR-199a-3p, hsa-miR-429
Sparse eyelashes	HP:0000653	13	34	54	662	4.25736e-07	0.000390886	4.68736	0	hsa-miR-27b-3p, hsa-miR-145-5p, hsa-miR-23b-3p, hsa-miR-200b-3p, hsa-miR-142-5p, hsa-miR-199b-3p, hsa-miR-200a-3p, hsa-miR-155-5p, hsa-miR-200c-3p, hsa-miR-203a-3p, hsa-miR-199a-3p, hsa-miR-429, hsa-miR-1-3p
Glossoptosis	HP:0000162	14	34	65	662	5.85742e-07	0.000428408	4.19367	0	hsa-miR-27b-3p, hsa-miR-223-3p, hsa-miR-145-5p, hsa-miR-23b-3p, hsa-miR-200b-3p, hsa-miR-145-3p, hsa-miR-200a-3p, hsa-miR-155-5p, hsa-miR-200c-3p, hsa-miR-203a-3p, hsa-miR-429, hsa-miR-1-3p, hsa-let-7f-5p, hsa-miR-98-5p
Aplasia/Hypoplasia involving the vertebral column	HP:0008518	15	34	76	662	6.66576e-07	0.000428408	3.84288	0	hsa-miR-148b-3p, hsa-miR-223-3p, hsa-miR-145-5p, hsa-miR-450b-5p, hsa-miR-23b-3p, hsa-miR-200b-3p, hsa-miR-1246, hsa-miR-145-3p, hsa-miR-200a-3p, hsa-miR-155-5p, hsa-miR-200c-3p, hsa-let-7g-5p, hsa-miR-203a-3p, hsa-miR-429, hsa-miR-1-3p
Lower limb undergrowth	HP:0009816	9	34	24	662	6.33681e-07	0.000428408	7.30147	0	hsa-miR-27b-3p, hsa-miR-223-3p, hsa-miR-23b-3p, hsa-miR-200b-3p, hsa-miR-143-3p, hsa-miR-200c-3p, hsa-let-7g-5p, hsa-miR-1-3p, hsa-miR-98-5p
Hypogonadotropic hypogonadism	HP:0000044	23	34	189	662	1.32717e-06	0.000716475	2.36944	0	hsa-miR-200a-5p, hsa-miR-148b-3p, hsa-miR-223-3p, hsa-miR-145-5p, hsa-miR-450b-5p, hsa-miR-142-3p, hsa-miR-23b-3p, hsa-miR-200b-3p, hsa-miR-1246, hsa-miR-143-3p, hsa-miR-505-3p, hsa-miR-145-3p, hsa-miR-200a-3p, hsa-miR-155-5p, hsa-miR-200c-3p, hsa-let-7g-5p, hsa-miR-203a-3p, hsa-miR-199a-3p, hsa-miR-429, hsa-miR-1-3p, hsa-miR-324-5p, hsa-miR-149-5p, hsa-miR-98-5p
Abnormal nasal tip morphology	HP:0000436	26	34	242	662	1.33775e-06	0.000716475	2.09188	0	hsa-miR-200a-5p, hsa-miR-148b-3p, hsa-miR-27b-3p, hsa-miR-223-3p, hsa-miR-145-5p, hsa-let-7i-5p, hsa-miR-142-3p, hsa-miR-23b-3p, hsa-miR-200b-3p, hsa-miR-1246, hsa-miR-143-3p, hsa-miR-199b-3p, hsa-miR-145-3p, hsa-miR-200a-3p, hsa-miR-151a-3p, hsa-miR-155-5p, hsa-miR-200c-3p, hsa-let-7g-5p, hsa-miR-203a-3p, hsa-miR-199a-3p, hsa-miR-429, hsa-miR-1-3p, hsa-let-7f-5p, hsa-miR-324-5p, hsa-miR-98-5p, h…
Periauricular skin pits	HP:0100277	17	34	105	662	1.74665e-06	0.000748383	3.15238	0	hsa-miR-27b-3p, hsa-miR-145-5p, hsa-miR-200b-3p, hsa-miR-143-3p, hsa-miR-199b-3p, hsa-miR-200a-3p, hsa-miR-155-5p, hsa-miR-200c-3p, hsa-miR-338-5p, hsa-miR-203a-3p, hsa-miR-199a-3p, hsa-miR-429, hsa-miR-1271-5p, hsa-miR-1-3p, hsa-let-7f-5p, hsa-miR-324-5p, hsa-miR-98-5p
Appendicular spasticity	HP:0034353	21	34	160	662	1.74574e-06	0.000748383	2.55551	0	hsa-miR-200a-5p, hsa-miR-148b-3p, hsa-miR-27b-3p, hsa-miR-223-3p, hsa-miR-145-5p, hsa-miR-450b-5p, hsa-miR-142-3p, hsa-miR-23b-3p, hsa-miR-200b-3p, hsa-miR-143-3p, hsa-miR-505-3p, hsa-miR-200a-3p, hsa-miR-155-5p, hsa-miR-1180-3p, hsa-miR-200c-3p, hsa-miR-203a-3p, hsa-miR-199a-3p, hsa-miR-429, hsa-miR-1-3p, hsa-miR-149-5p, hsa-miR-98-5p
Polyhydramnios	HP:0001561	24	34	208	662	1.66208e-06	0.000748383	2.24661	0	hsa-miR-200a-5p, hsa-miR-148b-3p, hsa-miR-27b-3p, hsa-miR-223-3p, hsa-miR-145-5p, hsa-let-7i-5p, hsa-miR-23b-3p, hsa-miR-200b-3p, hsa-miR-1246, hsa-miR-143-3p, hsa-miR-199b-3p, hsa-miR-145-3p, hsa-miR-200a-3p, hsa-miR-151a-3p, hsa-miR-155-5p, hsa-miR-200c-3p, hsa-let-7g-5p, hsa-miR-203a-3p, hsa-miR-199a-3p, hsa-miR-429, hsa-miR-1271-5p, hsa-miR-1-3p, hsa-miR-149-5p, hsa-miR-98-5p
Sparse or absent eyelashes	HP:0200102	16	34	94	662	2.08862e-06	0.000838974	3.31414	0	hsa-miR-27b-3p, hsa-miR-145-5p, hsa-miR-23b-3p, hsa-miR-200b-3p, hsa-miR-143-3p, hsa-miR-142-5p, hsa-miR-199b-3p, hsa-miR-200a-3p, hsa-miR-155-5p, hsa-miR-200c-3p, hsa-let-7g-5p, hsa-miR-338-5p, hsa-miR-203a-3p, hsa-miR-199a-3p, hsa-miR-429, hsa-miR-1-3p
Congenital diaphragmatic hernia	HP:0000776	18	34	120	662	2.36178e-06	0.0008799	2.92059	0	hsa-miR-27b-3p, hsa-miR-223-3p, hsa-miR-145-5p, hsa-miR-23b-3p, hsa-miR-200b-3p, hsa-miR-1246, hsa-miR-199b-3p, hsa-miR-200a-3p, hsa-miR-155-5p, hsa-miR-200c-3p, hsa-let-7g-5p, hsa-miR-338-5p, hsa-miR-203a-3p, hsa-miR-429, hsa-miR-1271-5p, hsa-miR-1-3p, hsa-miR-149-5p, hsa-miR-98-5p
Tricuspid regurgitation	HP:0005180	13	34	62	662	2.46432e-06	0.0008799	4.08254	0	hsa-miR-145-5p, hsa-miR-142-3p, hsa-miR-23b-3p, hsa-miR-200b-3p, hsa-miR-1246, hsa-miR-143-3p, hsa-miR-200a-3p, hsa-miR-155-5p, hsa-miR-200c-3p, hsa-let-7g-5p, hsa-miR-429, hsa-miR-1-3p, hsa-miR-98-5p
Developmental regression	HP:0002376	23	34	196	662	2.76338e-06	0.000888013	2.28481	0	hsa-miR-200a-5p, hsa-miR-148b-3p, hsa-miR-27b-3p, hsa-miR-223-3p, hsa-miR-145-5p, hsa-let-7i-5p, hsa-miR-142-3p, hsa-miR-200b-3p, hsa-miR-143-3p, hsa-miR-142-5p, hsa-miR-505-3p, hsa-miR-145-3p, hsa-miR-200a-3p, hsa-miR-155-5p, hsa-miR-1180-3p, hsa-miR-200c-3p, hsa-let-7g-5p, hsa-miR-203a-3p, hsa-miR-429, hsa-miR-1-3p, hsa-miR-324-5p, hsa-miR-98-5p, hsa-miR-223-5p
Thick vermilion border	HP:0012471	23	34	196	662	2.76338e-06	0.000888013	2.28481	0	hsa-miR-148b-3p, hsa-miR-27b-3p, hsa-miR-223-3p, hsa-miR-145-5p, hsa-miR-142-3p, hsa-miR-23b-3p, hsa-miR-200b-3p, hsa-miR-1246, hsa-miR-143-3p, hsa-miR-199b-3p, hsa-miR-505-3p, hsa-miR-200a-3p, hsa-miR-155-5p, hsa-miR-200c-3p, hsa-let-7g-5p, hsa-miR-203a-3p, hsa-miR-199a-3p, hsa-miR-429, hsa-miR-1271-5p, hsa-miR-1-3p, hsa-miR-324-5p, hsa-miR-149-5p, hsa-miR-98-5p
Aplasia/Hypoplasia of the phalanges of the hand	HP:0009767	26	34	251	662	3.09122e-06	0.000946059	2.01687	0	hsa-miR-148b-3p, hsa-miR-27b-3p, hsa-miR-223-3p, hsa-miR-145-5p, hsa-let-7i-5p, hsa-miR-142-3p, hsa-miR-23b-3p, hsa-miR-200b-3p, hsa-miR-1246, hsa-miR-143-3p, hsa-miR-142-5p, hsa-miR-199b-3p, hsa-miR-145-3p, hsa-miR-200a-3p, hsa-miR-151a-3p, hsa-miR-155-5p, hsa-miR-200c-3p, hsa-let-7g-5p, hsa-miR-203a-3p, hsa-miR-199a-3p, hsa-miR-429, hsa-miR-1271-5p, hsa-miR-1-3p, hsa-miR-324-5p, hsa-miR-149-5p,…
Iron deficiency anemia	HP:0001891	11	34	45	662	3.75963e-06	0.00105192	4.75948	0	hsa-miR-145-5p, hsa-miR-142-3p, hsa-miR-200b-3p, hsa-miR-200a-3p, hsa-miR-155-5p, hsa-miR-200c-3p, hsa-let-7g-5p, hsa-miR-199a-3p, hsa-miR-1-3p, hsa-let-7f-5p, hsa-miR-149-5p
Increased circulating prolactin concentration	HP:0000870	15	34	86	662	3.76444e-06	0.00105192	3.39603	0	hsa-miR-200a-5p, hsa-miR-148b-3p, hsa-miR-145-5p, hsa-miR-142-3p, hsa-miR-200b-3p, hsa-miR-1246, hsa-miR-143-3p, hsa-miR-200a-3p, hsa-miR-155-5p, hsa-miR-200c-3p, hsa-miR-203a-3p, hsa-miR-199a-3p, hsa-miR-429, hsa-miR-1-3p, hsa-miR-324-5p
Gynecomastia	HP:0000771	22	34	184	662	4.35875e-06	0.00107581	2.32801	0	hsa-miR-200a-5p, hsa-miR-148b-3p, hsa-miR-223-3p, hsa-miR-145-5p, hsa-miR-23b-3p, hsa-miR-200b-3p, hsa-miR-1246, hsa-miR-143-3p, hsa-miR-142-5p, hsa-miR-199b-3p, hsa-miR-145-3p, hsa-miR-200a-3p, hsa-miR-155-5p, hsa-miR-200c-3p, hsa-let-7g-5p, hsa-miR-203a-3p, hsa-miR-199a-3p, hsa-miR-429, hsa-miR-1-3p, hsa-let-7f-5p, hsa-miR-149-5p, hsa-miR-98-5p
Febrile seizure (within the age range of 3 months to 6 years)	HP:0002373	14	34	77	662	5.52385e-06	0.00107581	3.54011	0	hsa-miR-148b-3p, hsa-miR-27b-3p, hsa-miR-223-3p, hsa-miR-145-5p, hsa-let-7i-5p, hsa-miR-200b-3p, hsa-miR-1246, hsa-miR-143-3p, hsa-miR-505-3p, hsa-miR-200c-3p, hsa-let-7g-5p, hsa-miR-203a-3p, hsa-miR-1-3p, hsa-let-7f-5p
Seizure precipitated by febrile infection	HP:0032894	14	34	77	662	5.52385e-06	0.00107581	3.54011	0	hsa-miR-148b-3p, hsa-miR-27b-3p, hsa-miR-223-3p, hsa-miR-145-5p, hsa-let-7i-5p, hsa-miR-200b-3p, hsa-miR-1246, hsa-miR-143-3p, hsa-miR-505-3p, hsa-miR-200c-3p, hsa-let-7g-5p, hsa-miR-203a-3p, hsa-miR-1-3p, hsa-let-7f-5p
Abnormality of the amniotic fluid	HP:0001560	26	34	256	662	4.83668e-06	0.00107581	1.97748	0	hsa-miR-200a-5p, hsa-miR-148b-3p, hsa-miR-27b-3p, hsa-miR-223-3p, hsa-miR-145-5p, hsa-let-7i-5p, hsa-miR-142-3p, hsa-miR-23b-3p, hsa-miR-200b-3p, hsa-miR-1246, hsa-miR-143-3p, hsa-miR-142-5p, hsa-miR-199b-3p, hsa-miR-145-3p, hsa-miR-200a-3p, hsa-miR-151a-3p, hsa-miR-155-5p, hsa-miR-200c-3p, hsa-let-7g-5p, hsa-miR-203a-3p, hsa-miR-199a-3p, hsa-miR-429, hsa-miR-1271-5p, hsa-miR-1-3p, hsa-miR-149-5p…
Infection-related seizure	HP:0032892	14	34	77	662	5.52385e-06	0.00107581	3.54011	0	hsa-miR-148b-3p, hsa-miR-27b-3p, hsa-miR-223-3p, hsa-miR-145-5p, hsa-let-7i-5p, hsa-miR-200b-3p, hsa-miR-1246, hsa-miR-143-3p, hsa-miR-505-3p, hsa-miR-200c-3p, hsa-let-7g-5p, hsa-miR-203a-3p, hsa-miR-1-3p, hsa-let-7f-5p
Ectopic kidney	HP:0000086	17	34	113	662	5.351e-06	0.00107581	2.9292	0	hsa-miR-223-3p, hsa-miR-145-5p, hsa-miR-142-3p, hsa-miR-23b-3p, hsa-miR-200b-3p, hsa-miR-1246, hsa-miR-143-3p, hsa-miR-199b-3p, hsa-miR-200a-3p, hsa-miR-155-5p, hsa-miR-200c-3p, hsa-let-7g-5p, hsa-miR-203a-3p, hsa-miR-429, hsa-miR-1-3p, hsa-miR-149-5p, hsa-miR-98-5p
Aplasia/Hypoplasia of the sternum	HP:0006714	9	34	29	662	4.06065e-06	0.00107581	6.0426	0	hsa-miR-223-3p, hsa-miR-145-5p, hsa-miR-200b-3p, hsa-miR-145-3p, hsa-miR-200a-3p, hsa-miR-200c-3p, hsa-miR-429, hsa-miR-1271-5p, hsa-miR-1-3p
Short phalanx of finger	HP:0009803	24	34	220	662	5.36308e-06	0.00107581	2.12406	0	hsa-miR-27b-3p, hsa-miR-223-3p, hsa-miR-145-5p, hsa-let-7i-5p, hsa-miR-142-3p, hsa-miR-23b-3p, hsa-miR-200b-3p, hsa-miR-1246, hsa-miR-143-3p, hsa-miR-199b-3p, hsa-miR-145-3p, hsa-miR-200a-3p, hsa-miR-151a-3p, hsa-miR-155-5p, hsa-miR-200c-3p, hsa-let-7g-5p, hsa-miR-203a-3p, hsa-miR-199a-3p, hsa-miR-429, hsa-miR-1271-5p, hsa-miR-1-3p, hsa-miR-324-5p, hsa-miR-149-5p, hsa-miR-98-5p
Abnormality of the neck	HP:0000464	31	34	368	662	4.64694e-06	0.00107581	1.64019	0	hsa-miR-200a-5p, hsa-miR-148b-3p, hsa-miR-27b-3p, hsa-miR-223-3p, hsa-miR-145-5p, hsa-let-7i-5p, hsa-miR-142-3p, hsa-miR-23b-3p, hsa-miR-200b-3p, hsa-miR-1246, hsa-miR-143-3p, hsa-miR-142-5p, hsa-miR-199b-3p, hsa-miR-505-3p, hsa-miR-145-3p, hsa-miR-200a-3p, hsa-miR-151a-3p, hsa-miR-155-5p, hsa-miR-200c-3p, hsa-let-7g-5p, hsa-miR-338-5p, hsa-miR-203a-3p, hsa-miR-199a-3p, hsa-miR-429, hsa-miR-1271-…
Abnormal periauricular region morphology	HP:0000383	20	34	155	662	5.44093e-06	0.00107581	2.51233	0	hsa-miR-27b-3p, hsa-miR-223-3p, hsa-miR-145-5p, hsa-miR-200b-3p, hsa-miR-143-3p, hsa-miR-199b-3p, hsa-miR-200a-3p, hsa-miR-155-5p, hsa-miR-200c-3p, hsa-let-7g-5p, hsa-miR-338-5p, hsa-miR-203a-3p, hsa-miR-199a-3p, hsa-miR-429, hsa-miR-1271-5p, hsa-miR-1-3p, hsa-let-7f-5p, hsa-miR-324-5p, hsa-miR-149-5p, hsa-miR-98-5p
Irregular dentition	HP:0040079	8	34	23	662	5.89811e-06	0.00111492	6.77238	0	hsa-miR-223-3p, hsa-miR-145-5p, hsa-miR-200b-3p, hsa-miR-145-3p, hsa-miR-200a-3p, hsa-miR-200c-3p, hsa-miR-429, hsa-miR-1-3p
Abnormal neck morphology	HP:0025668	29	34	323	662	6.57639e-06	0.00120761	1.74813	0	hsa-miR-148b-3p, hsa-miR-27b-3p, hsa-miR-223-3p, hsa-miR-145-5p, hsa-let-7i-5p, hsa-miR-142-3p, hsa-miR-23b-3p, hsa-miR-200b-3p, hsa-miR-1246, hsa-miR-143-3p, hsa-miR-142-5p, hsa-miR-199b-3p, hsa-miR-505-3p, hsa-miR-145-3p, hsa-miR-200a-3p, hsa-miR-151a-3p, hsa-miR-155-5p, hsa-miR-200c-3p, hsa-let-7g-5p, hsa-miR-203a-3p, hsa-miR-199a-3p, hsa-miR-429, hsa-miR-1271-5p, hsa-miR-1-3p, hsa-let-7f-5p, …
Accelerated skeletal maturation	HP:0005616	16	34	102	662	6.79654e-06	0.00121337	3.05421	0	hsa-miR-27b-3p, hsa-miR-223-3p, hsa-miR-145-5p, hsa-miR-200b-3p, hsa-miR-1246, hsa-miR-143-3p, hsa-miR-200a-3p, hsa-miR-155-5p, hsa-miR-200c-3p, hsa-miR-338-5p, hsa-miR-203a-3p, hsa-miR-199a-3p, hsa-miR-429, hsa-miR-1271-5p, hsa-let-7f-5p, hsa-miR-98-5p
Abnormal nasal dorsum morphology	HP:0011119	24	34	224	662	7.77132e-06	0.00132058	2.08613	0	hsa-miR-148b-3p, hsa-miR-27b-3p, hsa-miR-145-5p, hsa-let-7i-5p, hsa-miR-142-3p, hsa-miR-23b-3p, hsa-miR-200b-3p, hsa-miR-1246, hsa-miR-143-3p, hsa-miR-199b-3p, hsa-miR-505-3p, hsa-miR-145-3p, hsa-miR-200a-3p, hsa-miR-151a-3p, hsa-miR-155-5p, hsa-miR-200c-3p, hsa-let-7g-5p, hsa-miR-203a-3p, hsa-miR-199a-3p, hsa-miR-429, hsa-miR-1-3p, hsa-miR-324-5p, hsa-miR-149-5p, hsa-miR-98-5p
Ichthyosis	HP:0008064	16	34	103	662	7.808e-06	0.00132058	3.02456	0	hsa-miR-148b-3p, hsa-miR-27b-3p, hsa-miR-223-3p, hsa-miR-145-5p, hsa-miR-200b-3p, hsa-miR-143-3p, hsa-miR-142-5p, hsa-miR-200a-3p, hsa-miR-155-5p, hsa-miR-200c-3p, hsa-let-7g-5p, hsa-miR-199a-3p, hsa-miR-429, hsa-miR-1-3p, hsa-miR-149-5p, hsa-miR-98-5p
Abnormal blistering of the skin	HP:0008066	17	34	117	662	9.00435e-06	0.00148387	2.82906	0	hsa-miR-27b-3p, hsa-miR-145-5p, hsa-let-7i-5p, hsa-miR-23b-3p, hsa-miR-200b-3p, hsa-miR-143-3p, hsa-miR-199b-3p, hsa-miR-145-3p, hsa-miR-200a-3p, hsa-miR-155-5p, hsa-miR-200c-3p, hsa-miR-203a-3p, hsa-miR-199a-3p, hsa-miR-429, hsa-miR-1271-5p, hsa-miR-1-3p, hsa-miR-98-5p
High forehead	HP:0000348	27	34	284	662	9.52291e-06	0.00153009	1.85108	0	hsa-miR-148b-3p, hsa-miR-27b-3p, hsa-miR-223-3p, hsa-miR-145-5p, hsa-let-7i-5p, hsa-miR-142-3p, hsa-miR-23b-3p, hsa-miR-200b-3p, hsa-miR-1246, hsa-miR-143-3p, hsa-miR-142-5p, hsa-miR-199b-3p, hsa-miR-505-3p, hsa-miR-145-3p, hsa-miR-200a-3p, hsa-miR-151a-3p, hsa-miR-155-5p, hsa-miR-200c-3p, hsa-let-7g-5p, hsa-miR-203a-3p, hsa-miR-199a-3p, hsa-miR-429, hsa-miR-1-3p, hsa-let-7f-5p, hsa-miR-324-5p, h…
Anterior hypopituitarism	HP:0000830	21	34	176	662	9.89324e-06	0.00155083	2.3232	0	hsa-miR-200a-5p, hsa-miR-148b-3p, hsa-miR-223-3p, hsa-miR-145-5p, hsa-let-7i-5p, hsa-miR-142-3p, hsa-miR-23b-3p, hsa-miR-200b-3p, hsa-miR-1246, hsa-miR-143-3p, hsa-miR-199b-3p, hsa-miR-200a-3p, hsa-miR-155-5p, hsa-miR-200c-3p, hsa-let-7g-5p, hsa-miR-203a-3p, hsa-miR-199a-3p, hsa-miR-429, hsa-miR-1-3p, hsa-miR-324-5p, hsa-miR-149-5p
Skin pit	HP:0100276	17	34	118	662	1.02168e-05	0.00156341	2.80508	0	hsa-miR-27b-3p, hsa-miR-145-5p, hsa-miR-200b-3p, hsa-miR-143-3p, hsa-miR-199b-3p, hsa-miR-200a-3p, hsa-miR-155-5p, hsa-miR-200c-3p, hsa-miR-338-5p, hsa-miR-203a-3p, hsa-miR-199a-3p, hsa-miR-429, hsa-miR-1271-5p, hsa-miR-1-3p, hsa-let-7f-5p, hsa-miR-324-5p, hsa-miR-98-5p
Dental malocclusion	HP:0000689	22	34	193	662	1.07117e-05	0.00157826	2.21945	0	hsa-miR-27b-3p, hsa-miR-145-5p, hsa-let-7i-5p, hsa-miR-23b-3p, hsa-miR-200b-3p, hsa-miR-1246, hsa-miR-143-3p, hsa-miR-142-5p, hsa-miR-199b-3p, hsa-miR-505-3p, hsa-miR-145-3p, hsa-miR-200a-3p, hsa-miR-155-5p, hsa-miR-200c-3p, hsa-miR-338-5p, hsa-miR-203a-3p, hsa-miR-199a-3p, hsa-miR-1271-5p, hsa-miR-1-3p, hsa-let-7f-5p, hsa-miR-149-5p, hsa-miR-98-5p
Abnormal ovarian morphology	HP:0031065	23	34	210	662	1.08049e-05	0.00157826	2.13249	0	hsa-miR-200a-5p, hsa-miR-148b-3p, hsa-miR-27b-3p, hsa-miR-223-3p, hsa-miR-145-5p, hsa-miR-23b-3p, hsa-miR-200b-3p, hsa-miR-1246, hsa-miR-143-3p, hsa-miR-142-5p, hsa-miR-505-3p, hsa-miR-145-3p, hsa-miR-200a-3p, hsa-miR-155-5p, hsa-miR-200c-3p, hsa-let-7g-5p, hsa-miR-203a-3p, hsa-miR-199a-3p, hsa-miR-429, hsa-miR-1-3p, hsa-let-7f-5p, hsa-miR-149-5p, hsa-miR-98-5p
Pruritus	HP:0000989	19	34	147	662	1.15456e-05	0.00161312	2.51661	0	hsa-miR-200a-5p, hsa-miR-148b-3p, hsa-miR-27b-3p, hsa-miR-223-3p, hsa-miR-145-5p, hsa-miR-142-3p, hsa-miR-200b-3p, hsa-miR-1246, hsa-miR-143-3p, hsa-miR-142-5p, hsa-miR-200a-3p, hsa-miR-155-5p, hsa-miR-338-5p, hsa-miR-203a-3p, hsa-miR-199a-3p, hsa-miR-1271-5p, hsa-miR-1-3p, hsa-let-7f-5p, hsa-miR-98-5p
Tooth malposition	HP:0000692	29	34	330	662	1.14254e-05	0.00161312	1.71105	0	hsa-miR-200a-5p, hsa-miR-148b-3p, hsa-miR-27b-3p, hsa-miR-223-3p, hsa-miR-145-5p, hsa-let-7i-5p, hsa-miR-142-3p, hsa-miR-23b-3p, hsa-miR-200b-3p, hsa-miR-1246, hsa-miR-143-3p, hsa-miR-142-5p, hsa-miR-199b-3p, hsa-miR-505-3p, hsa-miR-145-3p, hsa-miR-200a-3p, hsa-miR-151a-3p, hsa-miR-155-5p, hsa-miR-200c-3p, hsa-let-7g-5p, hsa-miR-338-5p, hsa-miR-203a-3p, hsa-miR-199a-3p, hsa-miR-429, hsa-miR-1271-…
Abnormal nipple morphology	HP:0004404	23	34	211	662	1.18519e-05	0.00161778	2.12239	0	hsa-miR-148b-3p, hsa-miR-27b-3p, hsa-miR-223-3p, hsa-miR-145-5p, hsa-miR-23b-3p, hsa-miR-200b-3p, hsa-miR-1246, hsa-miR-143-3p, hsa-miR-199b-3p, hsa-miR-505-3p, hsa-miR-145-3p, hsa-miR-200a-3p, hsa-miR-155-5p, hsa-miR-200c-3p, hsa-let-7g-5p, hsa-miR-203a-3p, hsa-miR-199a-3p, hsa-miR-429, hsa-miR-1271-5p, hsa-miR-1-3p, hsa-miR-149-5p, hsa-miR-98-5p, hsa-miR-223-5p
Renovascular hypertension	HP:0100817	10	34	41	662	1.20824e-05	0.00161778	4.74892	0	hsa-miR-27b-3p, hsa-miR-223-3p, hsa-miR-145-5p, hsa-miR-200b-3p, hsa-miR-143-3p, hsa-miR-200a-3p, hsa-miR-155-5p, hsa-miR-200c-3p, hsa-miR-203a-3p, hsa-miR-429
Papule	HP:0200034	23	34	216	662	1.86474e-05	0.00166546	2.07326	0	hsa-miR-200a-5p, hsa-miR-148b-3p, hsa-miR-27b-3p, hsa-miR-223-3p, hsa-miR-145-5p, hsa-let-7i-5p, hsa-miR-23b-3p, hsa-miR-200b-3p, hsa-miR-1246, hsa-miR-143-3p, hsa-miR-142-5p, hsa-miR-145-3p, hsa-miR-200a-3p, hsa-miR-155-5p, hsa-miR-200c-3p, hsa-miR-338-5p, hsa-miR-203a-3p, hsa-miR-199a-3p, hsa-miR-429, hsa-miR-1271-5p, hsa-miR-1-3p, hsa-miR-324-5p, hsa-miR-98-5p
Abnormal sternal ossification	HP:0011863	8	34	26	662	1.68438e-05	0.00166546	5.99095	0	hsa-miR-223-3p, hsa-miR-145-5p, hsa-miR-200b-3p, hsa-miR-145-3p, hsa-miR-200a-3p, hsa-miR-200c-3p, hsa-miR-429, hsa-miR-1-3p
Ambiguous genitalia	HP:0000062	16	34	112	662	2.51885e-05	0.00166546	2.78151	0	hsa-miR-27b-3p, hsa-miR-223-3p, hsa-miR-145-5p, hsa-miR-23b-3p, hsa-miR-200b-3p, hsa-miR-1246, hsa-miR-145-3p, hsa-miR-200a-3p, hsa-miR-155-5p, hsa-miR-200c-3p, hsa-miR-429, hsa-miR-1-3p, hsa-let-7f-5p, hsa-miR-324-5p, hsa-miR-149-5p, hsa-miR-98-5p
Generalized neonatal hypotonia	HP:0008935	8	34	27	662	2.30765e-05	0.00166546	5.76906	0	hsa-miR-223-3p, hsa-miR-200b-3p, hsa-miR-200a-3p, hsa-miR-155-5p, hsa-miR-200c-3p, hsa-miR-203a-3p, hsa-miR-429, hsa-miR-149-5p
Portal vein thrombosis	HP:0030242	14	34	84	662	1.66858e-05	0.00166546	3.2451	0	hsa-miR-200a-5p, hsa-miR-27b-3p, hsa-miR-145-5p, hsa-miR-142-3p, hsa-miR-23b-3p, hsa-miR-200b-3p, hsa-miR-145-3p, hsa-miR-200a-3p, hsa-miR-200c-3p, hsa-miR-203a-3p, hsa-miR-199a-3p, hsa-miR-1-3p, hsa-let-7f-5p, hsa-miR-98-5p
Abnormality of the diaphragm	HP:0000775	18	34	134	662	1.34559e-05	0.00166546	2.61545	0	hsa-miR-27b-3p, hsa-miR-223-3p, hsa-miR-145-5p, hsa-miR-23b-3p, hsa-miR-200b-3p, hsa-miR-1246, hsa-miR-199b-3p, hsa-miR-200a-3p, hsa-miR-155-5p, hsa-miR-200c-3p, hsa-let-7g-5p, hsa-miR-338-5p, hsa-miR-203a-3p, hsa-miR-429, hsa-miR-1271-5p, hsa-miR-1-3p, hsa-miR-149-5p, hsa-miR-98-5p
Asthma	HP:0002099	20	34	167	662	1.94146e-05	0.00166546	2.33181	0	hsa-miR-148b-3p, hsa-miR-27b-3p, hsa-miR-223-3p, hsa-miR-145-5p, hsa-let-7i-5p, hsa-miR-23b-3p, hsa-miR-200b-3p, hsa-miR-1246, hsa-miR-143-3p, hsa-miR-142-5p, hsa-miR-200a-3p, hsa-miR-155-5p, hsa-miR-200c-3p, hsa-let-7g-5p, hsa-miR-203a-3p, hsa-miR-199a-3p, hsa-let-7f-5p, hsa-miR-324-5p, hsa-miR-149-5p, hsa-miR-98-5p
Decreased skull ossification	HP:0004331	13	34	75	662	2.45199e-05	0.00166546	3.3749	0	hsa-miR-145-5p, hsa-miR-23b-3p, hsa-miR-200b-3p, hsa-miR-143-3p, hsa-miR-200a-3p, hsa-miR-155-5p, hsa-miR-200c-3p, hsa-let-7g-5p, hsa-miR-203a-3p, hsa-miR-429, hsa-miR-1-3p, hsa-let-7f-5p, hsa-miR-98-5p
Narrow nasal base	HP:0012809	4	34	5	662	2.8174e-05	0.00166546	15.5765	0	hsa-miR-200b-3p, hsa-miR-200a-3p, hsa-miR-200c-3p, hsa-miR-429
Abnormal uvea morphology	HP:0000553	31	34	389	662	2.26848e-05	0.00166546	1.55164	0	hsa-miR-200a-5p, hsa-miR-148b-3p, hsa-miR-27b-3p, hsa-miR-223-3p, hsa-miR-145-5p, hsa-let-7i-5p, hsa-miR-450b-5p, hsa-miR-142-3p, hsa-miR-23b-3p, hsa-miR-200b-3p, hsa-miR-1246, hsa-miR-143-3p, hsa-miR-142-5p, hsa-miR-505-3p, hsa-miR-145-3p, hsa-miR-200a-3p, hsa-miR-155-5p, hsa-miR-1180-3p, hsa-miR-200c-3p, hsa-let-7g-5p, hsa-miR-338-5p, hsa-miR-203a-3p, hsa-miR-199a-3p, hsa-miR-429, hsa-miR-1271-…
Lacrimation abnormality	HP:0000632	15	34	95	662	1.44283e-05	0.00166546	3.0743	0	hsa-miR-27b-3p, hsa-miR-223-3p, hsa-miR-145-5p, hsa-miR-23b-3p, hsa-miR-200b-3p, hsa-miR-143-3p, hsa-miR-142-5p, hsa-miR-200a-3p, hsa-miR-155-5p, hsa-miR-200c-3p, hsa-miR-338-5p, hsa-miR-203a-3p, hsa-miR-429, hsa-miR-1-3p, hsa-miR-98-5p
Abnormal circulating androgen level	HP:0030347	20	34	171	662	2.88386e-05	0.00166546	2.27726	0	hsa-miR-200a-5p, hsa-miR-148b-3p, hsa-miR-27b-3p, hsa-miR-223-3p, hsa-miR-145-5p, hsa-miR-142-3p, hsa-miR-200b-3p, hsa-miR-1246, hsa-miR-143-3p, hsa-miR-145-3p, hsa-miR-200a-3p, hsa-miR-155-5p, hsa-miR-200c-3p, hsa-let-7g-5p, hsa-miR-203a-3p, hsa-miR-199a-3p, hsa-miR-429, hsa-miR-1-3p, hsa-miR-324-5p, hsa-miR-149-5p
Eclabion	HP:0012472	20	34	171	662	2.88386e-05	0.00166546	2.27726	0	hsa-miR-148b-3p, hsa-miR-27b-3p, hsa-miR-223-3p, hsa-miR-145-5p, hsa-miR-200b-3p, hsa-miR-1246, hsa-miR-143-3p, hsa-miR-505-3p, hsa-miR-145-3p, hsa-miR-200a-3p, hsa-miR-155-5p, hsa-miR-200c-3p, hsa-miR-203a-3p, hsa-miR-199a-3p, hsa-miR-429, hsa-miR-1-3p, hsa-miR-324-5p, hsa-miR-149-5p, hsa-miR-98-5p, hsa-miR-223-5p
Male infertility	HP:0003251	16	34	109	662	1.73007e-05	0.00166546	2.85807	0	hsa-miR-27b-3p, hsa-miR-223-3p, hsa-miR-145-5p, hsa-miR-200b-3p, hsa-miR-1246, hsa-miR-143-3p, hsa-miR-505-3p, hsa-miR-145-3p, hsa-miR-200a-3p, hsa-miR-155-5p, hsa-miR-200c-3p, hsa-miR-203a-3p, hsa-miR-429, hsa-miR-1-3p, hsa-let-7f-5p, hsa-miR-98-5p
Abnormality of the sense of smell	HP:0004408	18	34	134	662	1.34559e-05	0.00166546	2.61545	0	hsa-miR-148b-3p, hsa-miR-27b-3p, hsa-miR-223-3p, hsa-miR-145-5p, hsa-miR-450b-5p, hsa-miR-200b-3p, hsa-miR-143-3p, hsa-miR-505-3p, hsa-miR-145-3p, hsa-miR-200a-3p, hsa-miR-155-5p, hsa-miR-200c-3p, hsa-miR-203a-3p, hsa-miR-199a-3p, hsa-miR-429, hsa-miR-1-3p, hsa-miR-324-5p, hsa-miR-149-5p
Aplasia/Hypoplasia of the phalanges of the toes	HP:0010173	9	34	34	662	1.77757e-05	0.00166546	5.15398	0	hsa-miR-148b-3p, hsa-miR-145-5p, hsa-miR-200b-3p, hsa-miR-200a-3p, hsa-miR-155-5p, hsa-miR-200c-3p, hsa-miR-203a-3p, hsa-miR-429, hsa-miR-1-3p
Aplasia/Hypoplasia of the vertebrae	HP:0008515	12	34	65	662	2.90231e-05	0.00166546	3.59457	0	hsa-miR-148b-3p, hsa-miR-145-5p, hsa-miR-450b-5p, hsa-miR-23b-3p, hsa-miR-200b-3p, hsa-miR-1246, hsa-miR-145-3p, hsa-miR-155-5p, hsa-miR-200c-3p, hsa-let-7g-5p, hsa-miR-429, hsa-miR-1-3p
Thick lower lip vermilion	HP:0000179	19	34	150	662	1.60115e-05	0.00166546	2.46627	0	hsa-miR-148b-3p, hsa-miR-27b-3p, hsa-miR-145-5p, hsa-miR-23b-3p, hsa-miR-200b-3p, hsa-miR-1246, hsa-miR-143-3p, hsa-miR-199b-3p, hsa-miR-505-3p, hsa-miR-200a-3p, hsa-miR-155-5p, hsa-miR-200c-3p, hsa-let-7g-5p, hsa-miR-203a-3p, hsa-miR-199a-3p, hsa-miR-429, hsa-miR-1-3p, hsa-miR-324-5p, hsa-miR-98-5p
Hypoplasia of the phalanges of the toes	HP:0010746	5	34	9	662	2.89173e-05	0.00166546	10.817	0	hsa-miR-200b-3p, hsa-miR-200a-3p, hsa-miR-155-5p, hsa-miR-200c-3p, hsa-miR-429
Narrow palate	HP:0000189	27	34	289	662	1.4299e-05	0.00166546	1.81905	0	hsa-miR-200a-5p, hsa-miR-27b-3p, hsa-miR-223-3p, hsa-miR-145-5p, hsa-let-7i-5p, hsa-miR-142-3p, hsa-miR-23b-3p, hsa-miR-200b-3p, hsa-miR-1246, hsa-miR-143-3p, hsa-miR-142-5p, hsa-miR-199b-3p, hsa-miR-505-3p, hsa-miR-145-3p, hsa-miR-200a-3p, hsa-miR-151a-3p, hsa-miR-155-5p, hsa-miR-200c-3p, hsa-let-7g-5p, hsa-miR-338-5p, hsa-miR-203a-3p, hsa-miR-199a-3p, hsa-miR-429, hsa-miR-1271-5p, hsa-miR-1-3p,…
Infra-orbital fold	HP:0011232	4	34	5	662	2.8174e-05	0.00166546	15.5765	0	hsa-miR-200b-3p, hsa-miR-200a-3p, hsa-miR-200c-3p, hsa-miR-429
Congenital sensorineural hearing impairment	HP:0008527	12	34	64	662	2.44805e-05	0.00166546	3.65074	0	hsa-miR-27b-3p, hsa-miR-145-5p, hsa-let-7i-5p, hsa-miR-142-3p, hsa-miR-200b-3p, hsa-miR-142-5p, hsa-miR-155-5p, hsa-miR-200c-3p, hsa-miR-199a-3p, hsa-miR-1-3p, hsa-miR-149-5p, hsa-miR-98-5p
Short proximal phalanx of hallux	HP:0010107	4	34	5	662	2.8174e-05	0.00166546	15.5765	0	hsa-miR-200b-3p, hsa-miR-200a-3p, hsa-miR-200c-3p, hsa-miR-429
Shoulder girdle muscle weakness	HP:0003547	7	34	19	662	1.62586e-05	0.00166546	7.17337	0	hsa-miR-27b-3p, hsa-miR-145-5p, hsa-miR-200b-3p, hsa-miR-200a-3p, hsa-miR-155-5p, hsa-miR-200c-3p, hsa-miR-203a-3p
Periorbital edema	HP:0100539	13	34	73	662	1.78497e-05	0.00166546	3.46737	0	hsa-miR-27b-3p, hsa-miR-145-5p, hsa-miR-200b-3p, hsa-miR-143-3p, hsa-miR-145-3p, hsa-miR-200a-3p, hsa-miR-155-5p, hsa-miR-200c-3p, hsa-miR-338-5p, hsa-miR-203a-3p, hsa-miR-429, hsa-miR-324-5p, hsa-miR-149-5p
Hypoplastic male external genitalia	HP:0000050	24	34	238	662	2.65162e-05	0.00166546	1.96342	0	hsa-miR-27b-3p, hsa-miR-223-3p, hsa-miR-145-5p, hsa-let-7i-5p, hsa-miR-450b-5p, hsa-miR-23b-3p, hsa-miR-200b-3p, hsa-miR-1246, hsa-miR-143-3p, hsa-miR-199b-3p, hsa-miR-505-3p, hsa-miR-145-3p, hsa-miR-200a-3p, hsa-miR-155-5p, hsa-miR-200c-3p, hsa-let-7g-5p, hsa-miR-203a-3p, hsa-miR-199a-3p, hsa-miR-429, hsa-miR-1271-5p, hsa-miR-1-3p, hsa-miR-324-5p, hsa-miR-149-5p, hsa-miR-98-5p
Abnormality of the shoulder girdle musculature	HP:0001435	13	34	76	662	2.86169e-05	0.00166546	3.3305	0	hsa-miR-27b-3p, hsa-miR-223-3p, hsa-miR-145-5p, hsa-miR-200b-3p, hsa-miR-1246, hsa-miR-143-3p, hsa-miR-505-3p, hsa-miR-200a-3p, hsa-miR-155-5p, hsa-miR-200c-3p, hsa-miR-203a-3p, hsa-miR-1-3p, hsa-miR-98-5p
Iris coloboma	HP:0000612	22	34	199	662	1.8888e-05	0.00166546	2.15253	0	hsa-miR-148b-3p, hsa-miR-27b-3p, hsa-miR-223-3p, hsa-miR-145-5p, hsa-let-7i-5p, hsa-miR-450b-5p, hsa-miR-23b-3p, hsa-miR-200b-3p, hsa-miR-1246, hsa-miR-143-3p, hsa-miR-200a-3p, hsa-miR-155-5p, hsa-miR-1180-3p, hsa-miR-200c-3p, hsa-let-7g-5p, hsa-miR-203a-3p, hsa-miR-199a-3p, hsa-miR-429, hsa-miR-1-3p, hsa-miR-324-5p, hsa-miR-149-5p, hsa-miR-98-5p
Proportionate short stature	HP:0003508	21	34	185	662	2.38946e-05	0.00166546	2.21017	0	hsa-miR-200a-5p, hsa-miR-223-3p, hsa-miR-145-5p, hsa-let-7i-5p, hsa-miR-142-3p, hsa-miR-23b-3p, hsa-miR-200b-3p, hsa-miR-143-3p, hsa-miR-199b-3p, hsa-miR-145-3p, hsa-miR-200a-3p, hsa-miR-155-5p, hsa-miR-200c-3p, hsa-let-7g-5p, hsa-miR-203a-3p, hsa-miR-199a-3p, hsa-miR-1-3p, hsa-let-7f-5p, hsa-miR-149-5p, hsa-miR-98-5p, hsa-miR-223-5p
Abnormality of the diencephalon	HP:0010662	18	34	139	662	2.35987e-05	0.00166546	2.52137	0	hsa-miR-200a-5p, hsa-miR-148b-3p, hsa-miR-27b-3p, hsa-miR-223-3p, hsa-miR-145-5p, hsa-miR-450b-5p, hsa-miR-142-3p, hsa-miR-23b-3p, hsa-miR-200b-3p, hsa-miR-143-3p, hsa-miR-200a-3p, hsa-miR-200c-3p, hsa-miR-203a-3p, hsa-miR-199a-3p, hsa-miR-429, hsa-miR-1-3p, hsa-miR-324-5p, hsa-miR-149-5p
Aplasia of the distal phalanges of the hand	HP:0009881	4	34	5	662	2.8174e-05	0.00166546	15.5765	0	hsa-miR-200b-3p, hsa-miR-200a-3p, hsa-miR-200c-3p, hsa-miR-429
Intestinal obstruction	HP:0005214	20	34	171	662	2.88386e-05	0.00166546	2.27726	0	hsa-miR-200a-5p, hsa-miR-27b-3p, hsa-miR-223-3p, hsa-miR-145-5p, hsa-miR-142-3p, hsa-miR-200b-3p, hsa-miR-1246, hsa-miR-200a-3p, hsa-miR-155-5p, hsa-miR-200c-3p, hsa-let-7g-5p, hsa-miR-338-5p, hsa-miR-203a-3p, hsa-miR-199a-3p, hsa-miR-429, hsa-miR-1-3p, hsa-let-7f-5p, hsa-miR-324-5p, hsa-miR-149-5p, hsa-miR-98-5p
Vertebral hypoplasia	HP:0008417	12	34	65	662	2.90231e-05	0.00166546	3.59457	0	hsa-miR-148b-3p, hsa-miR-145-5p, hsa-miR-450b-5p, hsa-miR-23b-3p, hsa-miR-200b-3p, hsa-miR-1246, hsa-miR-145-3p, hsa-miR-155-5p, hsa-miR-200c-3p, hsa-let-7g-5p, hsa-miR-429, hsa-miR-1-3p
Slender long bones with narrow diaphyses	HP:0004993	4	34	5	662	2.8174e-05	0.00166546	15.5765	0	hsa-miR-200b-3p, hsa-miR-200a-3p, hsa-miR-200c-3p, hsa-miR-429
Upper eyelid edema	HP:0012724	4	34	5	662	2.8174e-05	0.00166546	15.5765	0	hsa-miR-200b-3p, hsa-miR-200a-3p, hsa-miR-200c-3p, hsa-miR-429
Shortening of all distal phalanges of the toes	HP:0005793	4	34	5	662	2.8174e-05	0.00166546	15.5765	0	hsa-miR-200b-3p, hsa-miR-200a-3p, hsa-miR-200c-3p, hsa-miR-429
Facial edema	HP:0000282	13	34	76	662	2.86169e-05	0.00166546	3.3305	0	hsa-miR-27b-3p, hsa-miR-145-5p, hsa-miR-200b-3p, hsa-miR-143-3p, hsa-miR-145-3p, hsa-miR-200a-3p, hsa-miR-155-5p, hsa-miR-200c-3p, hsa-miR-338-5p, hsa-miR-203a-3p, hsa-miR-429, hsa-miR-324-5p, hsa-miR-149-5p
Abnormal anterior eye segment morphology	HP:0004328	33	34	448	662	2.08304e-05	0.00166546	1.43422	0	hsa-miR-200a-5p, hsa-miR-148b-3p, hsa-miR-27b-3p, hsa-miR-223-3p, hsa-miR-145-5p, hsa-let-7i-5p, hsa-miR-450b-5p, hsa-miR-142-3p, hsa-miR-23b-3p, hsa-miR-200b-3p, hsa-miR-1246, hsa-miR-143-3p, hsa-miR-142-5p, hsa-miR-199b-3p, hsa-miR-505-3p, hsa-miR-145-3p, hsa-miR-200a-3p, hsa-miR-151a-3p, hsa-miR-155-5p, hsa-miR-1180-3p, hsa-miR-200c-3p, hsa-let-7g-5p, hsa-miR-338-5p, hsa-miR-203a-3p, hsa-miR-1…
Ectopic tooth eruption	HP:4000093	4	34	5	662	2.8174e-05	0.00166546	15.5765	0	hsa-miR-200b-3p, hsa-miR-200a-3p, hsa-miR-200c-3p, hsa-miR-429
Airway hyperresponsiveness	HP:0032933	7	34	20	662	2.41031e-05	0.00166546	6.81471	0	hsa-miR-148b-3p, hsa-let-7i-5p, hsa-miR-143-3p, hsa-let-7g-5p, hsa-miR-203a-3p, hsa-let-7f-5p, hsa-miR-98-5p
Aplasia/Hypoplasia of the ovary	HP:0010462	13	34	73	662	1.78497e-05	0.00166546	3.46737	0	hsa-miR-223-3p, hsa-miR-145-5p, hsa-miR-200b-3p, hsa-miR-1246, hsa-miR-505-3p, hsa-miR-145-3p, hsa-miR-200a-3p, hsa-miR-155-5p, hsa-miR-200c-3p, hsa-miR-203a-3p, hsa-miR-429, hsa-miR-1-3p, hsa-miR-149-5p
Thrombocytopenia	HP:0001873	26	34	270	662	1.59099e-05	0.00166546	1.87495	0	hsa-miR-148b-3p, hsa-miR-27b-3p, hsa-miR-223-3p, hsa-miR-145-5p, hsa-let-7i-5p, hsa-miR-142-3p, hsa-miR-23b-3p, hsa-miR-200b-3p, hsa-miR-1246, hsa-miR-143-3p, hsa-miR-142-5p, hsa-miR-199b-3p, hsa-miR-505-3p, hsa-miR-145-3p, hsa-miR-200a-3p, hsa-miR-155-5p, hsa-miR-200c-3p, hsa-let-7g-5p, hsa-miR-203a-3p, hsa-miR-199a-3p, hsa-miR-429, hsa-miR-1-3p, hsa-let-7f-5p, hsa-miR-324-5p, hsa-miR-149-5p, hs…
Abnormal columella morphology	HP:0009929	17	34	125	662	2.37796e-05	0.00166546	2.648	0	hsa-miR-200a-5p, hsa-miR-27b-3p, hsa-miR-145-5p, hsa-miR-142-3p, hsa-miR-23b-3p, hsa-miR-200b-3p, hsa-miR-143-3p, hsa-miR-142-5p, hsa-miR-199b-3p, hsa-miR-200a-3p, hsa-miR-151a-3p, hsa-miR-155-5p, hsa-miR-200c-3p, hsa-miR-203a-3p, hsa-miR-199a-3p, hsa-miR-429, hsa-miR-1-3p
Slanting of the palpebral fissure	HP:0200006	31	34	387	662	1.96037e-05	0.00166546	1.55966	0	hsa-miR-200a-5p, hsa-miR-148b-3p, hsa-miR-27b-3p, hsa-miR-223-3p, hsa-miR-145-5p, hsa-let-7i-5p, hsa-miR-142-3p, hsa-miR-23b-3p, hsa-miR-200b-3p, hsa-miR-1246, hsa-miR-143-3p, hsa-miR-142-5p, hsa-miR-199b-3p, hsa-miR-505-3p, hsa-miR-145-3p, hsa-miR-200a-3p, hsa-miR-151a-3p, hsa-miR-155-5p, hsa-miR-200c-3p, hsa-let-7g-5p, hsa-miR-338-5p, hsa-miR-203a-3p, hsa-miR-199a-3p, hsa-miR-429, hsa-miR-1271-…
Abnormal portal venous system morphology	HP:0031941	14	34	84	662	1.66858e-05	0.00166546	3.2451	0	hsa-miR-200a-5p, hsa-miR-27b-3p, hsa-miR-145-5p, hsa-miR-142-3p, hsa-miR-23b-3p, hsa-miR-200b-3p, hsa-miR-145-3p, hsa-miR-200a-3p, hsa-miR-200c-3p, hsa-miR-203a-3p, hsa-miR-199a-3p, hsa-miR-1-3p, hsa-let-7f-5p, hsa-miR-98-5p
Thin corpus callosum	HP:0033725	29	34	336	662	1.81085e-05	0.00166546	1.6805	0	hsa-miR-200a-5p, hsa-miR-148b-3p, hsa-miR-27b-3p, hsa-miR-223-3p, hsa-miR-145-5p, hsa-let-7i-5p, hsa-miR-450b-5p, hsa-miR-142-3p, hsa-miR-23b-3p, hsa-miR-200b-3p, hsa-miR-1246, hsa-miR-143-3p, hsa-miR-142-5p, hsa-miR-199b-3p, hsa-miR-505-3p, hsa-miR-145-3p, hsa-miR-200a-3p, hsa-miR-155-5p, hsa-miR-200c-3p, hsa-let-7g-5p, hsa-miR-203a-3p, hsa-miR-199a-3p, hsa-miR-429, hsa-miR-1271-5p, hsa-miR-1-3p…
Bruising susceptibility	HP:0000978	25	34	252	662	1.79059e-05	0.00166546	1.93161	0	hsa-miR-148b-3p, hsa-miR-27b-3p, hsa-miR-223-3p, hsa-miR-145-5p, hsa-miR-142-3p, hsa-miR-23b-3p, hsa-miR-200b-3p, hsa-miR-1246, hsa-miR-143-3p, hsa-miR-142-5p, hsa-miR-505-3p, hsa-miR-145-3p, hsa-miR-200a-3p, hsa-miR-155-5p, hsa-miR-200c-3p, hsa-let-7g-5p, hsa-miR-338-5p, hsa-miR-203a-3p, hsa-miR-199a-3p, hsa-miR-429, hsa-miR-1-3p, hsa-let-7f-5p, hsa-miR-324-5p, hsa-miR-149-5p, hsa-miR-98-5p
Short phalanx of hallux	HP:0010111	4	34	5	662	2.8174e-05	0.00166546	15.5765	0	hsa-miR-200b-3p, hsa-miR-200a-3p, hsa-miR-200c-3p, hsa-miR-429
Smooth philtrum	HP:0000319	21	34	179	662	1.33668e-05	0.00166546	2.28426	0	hsa-miR-200a-5p, hsa-miR-148b-3p, hsa-miR-27b-3p, hsa-miR-223-3p, hsa-miR-145-5p, hsa-miR-142-3p, hsa-miR-200b-3p, hsa-miR-1246, hsa-miR-143-3p, hsa-miR-199b-3p, hsa-miR-145-3p, hsa-miR-200a-3p, hsa-miR-155-5p, hsa-miR-200c-3p, hsa-let-7g-5p, hsa-miR-203a-3p, hsa-miR-199a-3p, hsa-miR-429, hsa-miR-1-3p, hsa-miR-324-5p, hsa-miR-223-5p
Lens subluxation	HP:0001132	5	34	9	662	2.89173e-05	0.00166546	10.817	0	hsa-miR-200b-3p, hsa-miR-200a-3p, hsa-miR-200c-3p, hsa-miR-429, hsa-miR-1-3p
Aplasia/Hypoplasia of the proximal phalanx of the hallux	HP:0010085	4	34	5	662	2.8174e-05	0.00166546	15.5765	0	hsa-miR-200b-3p, hsa-miR-200a-3p, hsa-miR-200c-3p, hsa-miR-429
Axillary pterygium	HP:0001060	6	34	14	662	2.62159e-05	0.00166546	8.34454	0	hsa-miR-27b-3p, hsa-miR-223-3p, hsa-miR-23b-3p, hsa-miR-143-3p, hsa-miR-1-3p, hsa-miR-98-5p
Abnormal tricuspid valve physiology	HP:0031651	13	34	72	662	1.51626e-05	0.00166546	3.51552	0	hsa-miR-145-5p, hsa-miR-142-3p, hsa-miR-23b-3p, hsa-miR-200b-3p, hsa-miR-1246, hsa-miR-143-3p, hsa-miR-200a-3p, hsa-miR-155-5p, hsa-miR-200c-3p, hsa-let-7g-5p, hsa-miR-429, hsa-miR-1-3p, hsa-miR-98-5p
Abnormal pulmonary valve morphology	HP:0001641	19	34	152	662	1.98114e-05	0.00166546	2.43382	0	hsa-miR-148b-3p, hsa-miR-27b-3p, hsa-miR-145-5p, hsa-miR-142-3p, hsa-miR-23b-3p, hsa-miR-200b-3p, hsa-miR-1246, hsa-miR-143-3p, hsa-miR-142-5p, hsa-miR-505-3p, hsa-miR-145-3p, hsa-miR-200a-3p, hsa-miR-155-5p, hsa-miR-200c-3p, hsa-let-7g-5p, hsa-miR-203a-3p, hsa-miR-429, hsa-miR-1-3p, hsa-miR-98-5p
Depressed nasal ridge	HP:0000457	16	34	111	662	2.22587e-05	0.00166546	2.80657	0	hsa-miR-27b-3p, hsa-miR-145-5p, hsa-miR-23b-3p, hsa-miR-200b-3p, hsa-miR-1246, hsa-miR-199b-3p, hsa-miR-505-3p, hsa-miR-145-3p, hsa-miR-200a-3p, hsa-miR-155-5p, hsa-miR-200c-3p, hsa-miR-199a-3p, hsa-miR-429, hsa-miR-1-3p, hsa-miR-324-5p, hsa-miR-149-5p
Short distal phalanx of toe	HP:0001857	5	34	9	662	2.89173e-05	0.00166546	10.817	0	hsa-miR-145-5p, hsa-miR-200b-3p, hsa-miR-200a-3p, hsa-miR-200c-3p, hsa-miR-429
Preauricular skin tag	HP:0000384	15	34	99	662	2.4836e-05	0.00166546	2.95009	0	hsa-miR-27b-3p, hsa-miR-223-3p, hsa-miR-200b-3p, hsa-miR-143-3p, hsa-miR-199b-3p, hsa-miR-155-5p, hsa-miR-200c-3p, hsa-let-7g-5p, hsa-miR-203a-3p, hsa-miR-199a-3p, hsa-miR-1271-5p, hsa-miR-1-3p, hsa-let-7f-5p, hsa-miR-149-5p, hsa-miR-98-5p
Vasculitis	HP:0002633	13	34	75	662	2.45199e-05	0.00166546	3.3749	0	hsa-miR-223-3p, hsa-let-7i-5p, hsa-miR-200b-3p, hsa-miR-143-3p, hsa-miR-145-3p, hsa-miR-200a-3p, hsa-miR-155-5p, hsa-miR-200c-3p, hsa-miR-203a-3p, hsa-miR-429, hsa-miR-1-3p, hsa-miR-149-5p, hsa-miR-98-5p
Obesity	HP:0001513	28	34	311	662	1.50497e-05	0.00166546	1.75298	0	hsa-miR-200a-5p, hsa-miR-148b-3p, hsa-miR-27b-3p, hsa-miR-223-3p, hsa-miR-145-5p, hsa-let-7i-5p, hsa-miR-450b-5p, hsa-miR-142-3p, hsa-miR-23b-3p, hsa-miR-200b-3p, hsa-miR-1246, hsa-miR-143-3p, hsa-miR-142-5p, hsa-miR-199b-3p, hsa-miR-145-3p, hsa-miR-200a-3p, hsa-miR-155-5p, hsa-miR-200c-3p, hsa-let-7g-5p, hsa-miR-203a-3p, hsa-miR-199a-3p, hsa-miR-429, hsa-miR-1-3p, hsa-let-7f-5p, hsa-miR-324-5p, …
Broad secondary alveolar ridge	HP:0000216	4	34	5	662	2.8174e-05	0.00166546	15.5765	0	hsa-miR-200b-3p, hsa-miR-200a-3p, hsa-miR-200c-3p, hsa-miR-429
Supraumbilical raphe	HP:0410276	4	34	5	662	2.8174e-05	0.00166546	15.5765	0	hsa-miR-200b-3p, hsa-miR-200a-3p, hsa-miR-200c-3p, hsa-miR-429
Aplasia of the distal phalanx of the hallux	HP:0010102	4	34	5	662	2.8174e-05	0.00166546	15.5765	0	hsa-miR-200b-3p, hsa-miR-200a-3p, hsa-miR-200c-3p, hsa-miR-429
Aplasia of the phalanges of the hallux	HP:0010110	4	34	5	662	2.8174e-05	0.00166546	15.5765	0	hsa-miR-200b-3p, hsa-miR-200a-3p, hsa-miR-200c-3p, hsa-miR-429
Hypopituitarism	HP:0040075	21	34	182	662	1.79328e-05	0.00166546	2.24661	0	hsa-miR-200a-5p, hsa-miR-148b-3p, hsa-miR-223-3p, hsa-miR-145-5p, hsa-let-7i-5p, hsa-miR-142-3p, hsa-miR-23b-3p, hsa-miR-200b-3p, hsa-miR-1246, hsa-miR-143-3p, hsa-miR-199b-3p, hsa-miR-200a-3p, hsa-miR-155-5p, hsa-miR-200c-3p, hsa-let-7g-5p, hsa-miR-203a-3p, hsa-miR-199a-3p, hsa-miR-429, hsa-miR-1-3p, hsa-miR-324-5p, hsa-miR-149-5p
Plagiocephaly	HP:0001357	18	34	141	662	2.93128e-05	0.0016672	2.48561	0	hsa-miR-148b-3p, hsa-miR-223-3p, hsa-miR-145-5p, hsa-let-7i-5p, hsa-miR-142-3p, hsa-miR-23b-3p, hsa-miR-200b-3p, hsa-miR-143-3p, hsa-miR-142-5p, hsa-miR-151a-3p, hsa-miR-155-5p, hsa-miR-200c-3p, hsa-let-7g-5p, hsa-miR-203a-3p, hsa-miR-199a-3p, hsa-miR-1-3p, hsa-miR-324-5p, hsa-miR-98-5p
Wide nasal bridge	HP:0000431	28	34	320	662	2.99813e-05	0.00169026	1.70368	0	hsa-miR-148b-3p, hsa-miR-27b-3p, hsa-miR-223-3p, hsa-miR-145-5p, hsa-let-7i-5p, hsa-miR-23b-3p, hsa-miR-200b-3p, hsa-miR-1246, hsa-miR-143-3p, hsa-miR-142-5p, hsa-miR-199b-3p, hsa-miR-505-3p, hsa-miR-145-3p, hsa-miR-200a-3p, hsa-miR-151a-3p, hsa-miR-155-5p, hsa-miR-200c-3p, hsa-let-7g-5p, hsa-miR-203a-3p, hsa-miR-199a-3p, hsa-miR-429, hsa-miR-1271-5p, hsa-miR-1-3p, hsa-let-7f-5p, hsa-miR-324-5p, …
Pelvic kidney	HP:0000125	11	34	55	662	3.13974e-05	0.0017303	3.89412	0	hsa-miR-145-5p, hsa-miR-200b-3p, hsa-miR-1246, hsa-miR-143-3p, hsa-miR-199b-3p, hsa-miR-200a-3p, hsa-miR-155-5p, hsa-miR-200c-3p, hsa-miR-203a-3p, hsa-miR-429, hsa-miR-149-5p
Agenesis of corpus callosum	HP:0001274	23	34	222	662	3.14992e-05	0.0017303	2.01722	0	hsa-miR-148b-3p, hsa-miR-27b-3p, hsa-miR-223-3p, hsa-miR-145-5p, hsa-let-7i-5p, hsa-miR-450b-5p, hsa-miR-142-3p, hsa-miR-23b-3p, hsa-miR-200b-3p, hsa-miR-1246, hsa-miR-143-3p, hsa-miR-145-3p, hsa-miR-200a-3p, hsa-miR-155-5p, hsa-miR-200c-3p, hsa-let-7g-5p, hsa-miR-203a-3p, hsa-miR-199a-3p, hsa-miR-429, hsa-miR-1271-5p, hsa-miR-1-3p, hsa-miR-324-5p, hsa-miR-149-5p
Elevated circulating follicle stimulating hormone level	HP:0008232	11	34	55	662	3.13974e-05	0.0017303	3.89412	0	hsa-miR-223-3p, hsa-miR-145-5p, hsa-miR-200b-3p, hsa-miR-1246, hsa-miR-145-3p, hsa-miR-200a-3p, hsa-miR-155-5p, hsa-miR-200c-3p, hsa-miR-203a-3p, hsa-miR-429, hsa-miR-1-3p
Neurofibroma	HP:0001067	14	34	89	662	3.41544e-05	0.00183649	3.06279	0	hsa-miR-148b-3p, hsa-miR-27b-3p, hsa-miR-145-5p, hsa-miR-200b-3p, hsa-miR-143-3p, hsa-miR-200a-3p, hsa-miR-155-5p, hsa-miR-200c-3p, hsa-miR-338-5p, hsa-miR-203a-3p, hsa-miR-199a-3p, hsa-miR-429, hsa-miR-1-3p, hsa-miR-324-5p
Hypoplasia of the ovary	HP:0008724	12	34	66	662	3.42895e-05	0.00183649	3.54011	0	hsa-miR-223-3p, hsa-miR-145-5p, hsa-miR-200b-3p, hsa-miR-505-3p, hsa-miR-145-3p, hsa-miR-200a-3p, hsa-miR-155-5p, hsa-miR-200c-3p, hsa-miR-203a-3p, hsa-miR-429, hsa-miR-1-3p, hsa-miR-149-5p
Abnormality of the axillary hair	HP:0100134	12	34	66	662	3.42895e-05	0.00183649	3.54011	0	hsa-miR-223-3p, hsa-miR-145-5p, hsa-miR-200b-3p, hsa-miR-1246, hsa-miR-143-3p, hsa-miR-145-3p, hsa-miR-200a-3p, hsa-miR-200c-3p, hsa-miR-203a-3p, hsa-miR-199a-3p, hsa-miR-429, hsa-miR-1-3p
Autoimmune antibody positivity	HP:0030057	20	34	173	662	3.49744e-05	0.00184246	2.25094	0	hsa-miR-200a-5p, hsa-miR-223-3p, hsa-miR-145-5p, hsa-let-7i-5p, hsa-miR-142-3p, hsa-miR-23b-3p, hsa-miR-200b-3p, hsa-miR-143-3p, hsa-miR-142-5p, hsa-miR-200a-3p, hsa-miR-155-5p, hsa-miR-200c-3p, hsa-miR-203a-3p, hsa-miR-199a-3p, hsa-miR-429, hsa-miR-1-3p, hsa-let-7f-5p, hsa-miR-324-5p, hsa-miR-149-5p, hsa-miR-98-5p
Abnormal circulating sex hormone concentration	HP:0033799	20	34	173	662	3.49744e-05	0.00184246	2.25094	0	hsa-miR-200a-5p, hsa-miR-148b-3p, hsa-miR-27b-3p, hsa-miR-223-3p, hsa-miR-145-5p, hsa-miR-142-3p, hsa-miR-200b-3p, hsa-miR-1246, hsa-miR-143-3p, hsa-miR-145-3p, hsa-miR-200a-3p, hsa-miR-155-5p, hsa-miR-200c-3p, hsa-let-7g-5p, hsa-miR-203a-3p, hsa-miR-199a-3p, hsa-miR-429, hsa-miR-1-3p, hsa-miR-324-5p, hsa-miR-149-5p
Asymmetry of intraocular pressure	HP:0012633	11	34	56	662	3.77401e-05	0.00188758	3.82458	0	hsa-miR-27b-3p, hsa-miR-223-3p, hsa-miR-23b-3p, hsa-miR-200b-3p, hsa-miR-142-5p, hsa-miR-200a-3p, hsa-miR-200c-3p, hsa-let-7g-5p, hsa-miR-338-5p, hsa-miR-429, hsa-miR-1-3p
Abnormal intraocular pressure	HP:0012632	11	34	56	662	3.77401e-05	0.00188758	3.82458	0	hsa-miR-27b-3p, hsa-miR-223-3p, hsa-miR-23b-3p, hsa-miR-200b-3p, hsa-miR-142-5p, hsa-miR-200a-3p, hsa-miR-200c-3p, hsa-let-7g-5p, hsa-miR-338-5p, hsa-miR-429, hsa-miR-1-3p
Abnormality of the curvature of the cornea	HP:0100691	22	34	207	662	3.87677e-05	0.00188758	2.06934	0	hsa-miR-148b-3p, hsa-miR-27b-3p, hsa-miR-223-3p, hsa-miR-145-5p, hsa-miR-142-3p, hsa-miR-23b-3p, hsa-miR-200b-3p, hsa-miR-1246, hsa-miR-143-3p, hsa-miR-142-5p, hsa-miR-200a-3p, hsa-miR-155-5p, hsa-miR-1180-3p, hsa-miR-200c-3p, hsa-let-7g-5p, hsa-miR-338-5p, hsa-miR-203a-3p, hsa-miR-429, hsa-miR-1-3p, hsa-miR-324-5p, hsa-miR-98-5p, hsa-miR-223-5p
Ocular hypertension	HP:0007906	11	34	56	662	3.77401e-05	0.00188758	3.82458	0	hsa-miR-27b-3p, hsa-miR-223-3p, hsa-miR-23b-3p, hsa-miR-200b-3p, hsa-miR-142-5p, hsa-miR-200a-3p, hsa-miR-200c-3p, hsa-let-7g-5p, hsa-miR-338-5p, hsa-miR-429, hsa-miR-1-3p
Telecanthus	HP:0000506	22	34	207	662	3.87677e-05	0.00188758	2.06934	0	hsa-miR-148b-3p, hsa-miR-27b-3p, hsa-miR-223-3p, hsa-miR-145-5p, hsa-let-7i-5p, hsa-miR-23b-3p, hsa-miR-200b-3p, hsa-miR-1246, hsa-miR-143-3p, hsa-miR-199b-3p, hsa-miR-200a-3p, hsa-miR-155-5p, hsa-miR-200c-3p, hsa-let-7g-5p, hsa-miR-338-5p, hsa-miR-203a-3p, hsa-miR-429, hsa-miR-1-3p, hsa-let-7f-5p, hsa-miR-324-5p, hsa-miR-149-5p, hsa-miR-98-5p
Calcaneovalgus deformity	HP:0001848	13	34	78	662	3.8665e-05	0.00188758	3.2451	0	hsa-miR-27b-3p, hsa-miR-145-5p, hsa-miR-23b-3p, hsa-miR-200b-3p, hsa-miR-143-3p, hsa-miR-200a-3p, hsa-miR-200c-3p, hsa-let-7g-5p, hsa-miR-203a-3p, hsa-miR-199a-3p, hsa-miR-429, hsa-miR-1-3p, hsa-miR-98-5p
Glomerulopathy	HP:0100820	10	34	46	662	3.6822e-05	0.00188758	4.23274	0	hsa-let-7i-5p, hsa-miR-200b-3p, hsa-miR-145-3p, hsa-miR-200a-3p, hsa-miR-155-5p, hsa-miR-200c-3p, hsa-let-7g-5p, hsa-miR-199a-3p, hsa-miR-1-3p, hsa-miR-98-5p
Downslanted palpebral fissures	HP:0000494	29	34	346	662	3.80335e-05	0.00188758	1.63193	0	hsa-miR-200a-5p, hsa-miR-148b-3p, hsa-miR-27b-3p, hsa-miR-223-3p, hsa-miR-145-5p, hsa-let-7i-5p, hsa-miR-142-3p, hsa-miR-23b-3p, hsa-miR-200b-3p, hsa-miR-1246, hsa-miR-143-3p, hsa-miR-142-5p, hsa-miR-199b-3p, hsa-miR-505-3p, hsa-miR-200a-3p, hsa-miR-151a-3p, hsa-miR-155-5p, hsa-miR-200c-3p, hsa-let-7g-5p, hsa-miR-338-5p, hsa-miR-203a-3p, hsa-miR-199a-3p, hsa-miR-429, hsa-miR-1271-5p, hsa-miR-1-3p…
Abnormality iris morphology	HP:0000525	30	34	370	662	3.74523e-05	0.00188758	1.5787	0	hsa-miR-200a-5p, hsa-miR-148b-3p, hsa-miR-27b-3p, hsa-miR-223-3p, hsa-miR-145-5p, hsa-let-7i-5p, hsa-miR-450b-5p, hsa-miR-142-3p, hsa-miR-23b-3p, hsa-miR-200b-3p, hsa-miR-1246, hsa-miR-143-3p, hsa-miR-142-5p, hsa-miR-505-3p, hsa-miR-145-3p, hsa-miR-200a-3p, hsa-miR-155-5p, hsa-miR-1180-3p, hsa-miR-200c-3p, hsa-let-7g-5p, hsa-miR-338-5p, hsa-miR-203a-3p, hsa-miR-199a-3p, hsa-miR-429, hsa-miR-1271-…
Synostosis of joints	HP:0100240	22	34	207	662	3.87677e-05	0.00188758	2.06934	0	hsa-miR-148b-3p, hsa-miR-27b-3p, hsa-miR-223-3p, hsa-miR-145-5p, hsa-miR-450b-5p, hsa-miR-142-3p, hsa-miR-23b-3p, hsa-miR-200b-3p, hsa-miR-1246, hsa-miR-143-3p, hsa-miR-505-3p, hsa-miR-151a-3p, hsa-miR-155-5p, hsa-miR-200c-3p, hsa-let-7g-5p, hsa-miR-203a-3p, hsa-miR-429, hsa-miR-1271-5p, hsa-miR-1-3p, hsa-miR-324-5p, hsa-miR-149-5p, hsa-miR-98-5p
Lateral ventricle dilatation	HP:0006956	14	34	90	662	3.91576e-05	0.00189223	3.02876	0	hsa-miR-223-3p, hsa-miR-145-5p, hsa-miR-142-3p, hsa-miR-200b-3p, hsa-miR-1246, hsa-miR-143-3p, hsa-miR-142-5p, hsa-miR-199b-3p, hsa-miR-200a-3p, hsa-miR-155-5p, hsa-miR-200c-3p, hsa-miR-203a-3p, hsa-miR-429, hsa-miR-98-5p
Blindness	HP:0000618	19	34	159	662	4.05022e-05	0.0019231	2.32667	0	hsa-miR-200a-5p, hsa-miR-148b-3p, hsa-miR-27b-3p, hsa-miR-223-3p, hsa-miR-145-5p, hsa-let-7i-5p, hsa-miR-142-3p, hsa-miR-200b-3p, hsa-miR-143-3p, hsa-miR-145-3p, hsa-miR-200a-3p, hsa-miR-155-5p, hsa-miR-200c-3p, hsa-miR-203a-3p, hsa-miR-199a-3p, hsa-miR-429, hsa-miR-1-3p, hsa-miR-324-5p, hsa-miR-98-5p
Abnormal fetal morphology	HP:0034058	19	34	159	662	4.05022e-05	0.0019231	2.32667	0	hsa-miR-148b-3p, hsa-miR-223-3p, hsa-miR-145-5p, hsa-miR-142-3p, hsa-miR-23b-3p, hsa-miR-200b-3p, hsa-miR-1246, hsa-miR-143-3p, hsa-miR-142-5p, hsa-miR-505-3p, hsa-miR-200a-3p, hsa-miR-155-5p, hsa-miR-200c-3p, hsa-let-7g-5p, hsa-miR-203a-3p, hsa-miR-429, hsa-miR-1-3p, hsa-miR-149-5p, hsa-miR-98-5p
Poor suck	HP:0002033	16	34	116	662	4.06943e-05	0.0019231	2.6856	0	hsa-miR-27b-3p, hsa-miR-145-5p, hsa-let-7i-5p, hsa-miR-142-3p, hsa-miR-23b-3p, hsa-miR-200b-3p, hsa-miR-1246, hsa-miR-143-3p, hsa-miR-200a-3p, hsa-miR-155-5p, hsa-miR-200c-3p, hsa-miR-203a-3p, hsa-miR-429, hsa-miR-1-3p, hsa-miR-149-5p, hsa-miR-98-5p
Dilatation of the bladder	HP:0010955	6	34	15	662	4.20881e-05	0.00193348	7.78824	0	hsa-miR-223-3p, hsa-miR-145-5p, hsa-miR-155-5p, hsa-miR-200c-3p, hsa-miR-203a-3p, hsa-miR-1-3p
Cryptorchidism	HP:0000028	30	34	372	662	4.32033e-05	0.00193348	1.57021	0	hsa-miR-148b-3p, hsa-miR-27b-3p, hsa-miR-223-3p, hsa-miR-145-5p, hsa-let-7i-5p, hsa-miR-450b-5p, hsa-miR-142-3p, hsa-miR-23b-3p, hsa-miR-200b-3p, hsa-miR-1246, hsa-miR-143-3p, hsa-miR-142-5p, hsa-miR-199b-3p, hsa-miR-505-3p, hsa-miR-145-3p, hsa-miR-200a-3p, hsa-miR-151a-3p, hsa-miR-155-5p, hsa-miR-200c-3p, hsa-let-7g-5p, hsa-miR-203a-3p, hsa-miR-199a-3p, hsa-miR-429, hsa-miR-1271-5p, hsa-miR-1-3p…
Ovarian cyst	HP:0000138	21	34	191	662	4.15978e-05	0.00193348	2.14075	0	hsa-miR-200a-5p, hsa-miR-148b-3p, hsa-miR-27b-3p, hsa-miR-223-3p, hsa-miR-145-5p, hsa-miR-23b-3p, hsa-miR-200b-3p, hsa-miR-1246, hsa-miR-143-3p, hsa-miR-142-5p, hsa-miR-145-3p, hsa-miR-200a-3p, hsa-miR-155-5p, hsa-miR-200c-3p, hsa-let-7g-5p, hsa-miR-203a-3p, hsa-miR-199a-3p, hsa-miR-429, hsa-miR-1-3p, hsa-let-7f-5p, hsa-miR-98-5p
Short nose	HP:0003196	26	34	283	662	4.45024e-05	0.00193348	1.78882	0	hsa-miR-200a-5p, hsa-miR-148b-3p, hsa-miR-27b-3p, hsa-miR-223-3p, hsa-miR-145-5p, hsa-let-7i-5p, hsa-miR-142-3p, hsa-miR-23b-3p, hsa-miR-200b-3p, hsa-miR-1246, hsa-miR-143-3p, hsa-miR-142-5p, hsa-miR-199b-3p, hsa-miR-200a-3p, hsa-miR-155-5p, hsa-miR-200c-3p, hsa-let-7g-5p, hsa-miR-203a-3p, hsa-miR-199a-3p, hsa-miR-429, hsa-miR-1271-5p, hsa-miR-1-3p, hsa-let-7f-5p, hsa-miR-324-5p, hsa-miR-149-5p, …
Abnormal circulating luteinizing hormone concentration	HP:0030345	15	34	104	662	4.70051e-05	0.00193348	2.80826	0	hsa-miR-148b-3p, hsa-miR-223-3p, hsa-miR-145-5p, hsa-miR-200b-3p, hsa-miR-1246, hsa-miR-143-3p, hsa-miR-145-3p, hsa-miR-200a-3p, hsa-miR-155-5p, hsa-miR-200c-3p, hsa-miR-203a-3p, hsa-miR-199a-3p, hsa-miR-429, hsa-miR-1-3p, hsa-miR-324-5p
Abnormal cornea morphology	HP:0000481	29	34	349	662	4.72314e-05	0.00193348	1.6179	0	hsa-miR-200a-5p, hsa-miR-148b-3p, hsa-miR-27b-3p, hsa-miR-223-3p, hsa-miR-145-5p, hsa-let-7i-5p, hsa-miR-450b-5p, hsa-miR-142-3p, hsa-miR-23b-3p, hsa-miR-200b-3p, hsa-miR-1246, hsa-miR-143-3p, hsa-miR-142-5p, hsa-miR-199b-3p, hsa-miR-145-3p, hsa-miR-200a-3p, hsa-miR-155-5p, hsa-miR-1180-3p, hsa-miR-200c-3p, hsa-let-7g-5p, hsa-miR-338-5p, hsa-miR-203a-3p, hsa-miR-199a-3p, hsa-miR-429, hsa-miR-1-3p…
Abnormal circulating testosterone concentration	HP:0030087	17	34	131	662	4.66227e-05	0.00193348	2.52672	0	hsa-miR-148b-3p, hsa-miR-27b-3p, hsa-miR-223-3p, hsa-miR-145-5p, hsa-miR-200b-3p, hsa-miR-1246, hsa-miR-143-3p, hsa-miR-145-3p, hsa-miR-200a-3p, hsa-miR-155-5p, hsa-miR-200c-3p, hsa-miR-203a-3p, hsa-miR-199a-3p, hsa-miR-429, hsa-miR-1-3p, hsa-miR-324-5p, hsa-miR-149-5p
Protruding ear	HP:0000411	18	34	145	662	4.46513e-05	0.00193348	2.41704	0	hsa-miR-27b-3p, hsa-miR-145-5p, hsa-let-7i-5p, hsa-miR-142-3p, hsa-miR-23b-3p, hsa-miR-200b-3p, hsa-miR-1246, hsa-miR-143-3p, hsa-miR-199b-3p, hsa-miR-505-3p, hsa-miR-200a-3p, hsa-miR-155-5p, hsa-miR-200c-3p, hsa-let-7g-5p, hsa-miR-203a-3p, hsa-miR-1-3p, hsa-miR-324-5p, hsa-miR-149-5p
Aplasia/Hypoplasia of the corpus callosum	HP:0007370	28	34	326	662	4.67382e-05	0.00193348	1.67232	0	hsa-miR-200a-5p, hsa-miR-148b-3p, hsa-miR-27b-3p, hsa-miR-223-3p, hsa-miR-145-5p, hsa-let-7i-5p, hsa-miR-450b-5p, hsa-miR-142-3p, hsa-miR-23b-3p, hsa-miR-200b-3p, hsa-miR-1246, hsa-miR-143-3p, hsa-miR-142-5p, hsa-miR-199b-3p, hsa-miR-145-3p, hsa-miR-200a-3p, hsa-miR-155-5p, hsa-miR-200c-3p, hsa-let-7g-5p, hsa-miR-203a-3p, hsa-miR-199a-3p, hsa-miR-429, hsa-miR-1271-5p, hsa-miR-1-3p, hsa-miR-324-5p…
Varicose veins	HP:0002619	14	34	91	662	4.48012e-05	0.00193348	2.99548	0	hsa-miR-148b-3p, hsa-miR-27b-3p, hsa-miR-145-5p, hsa-miR-23b-3p, hsa-miR-200b-3p, hsa-miR-143-3p, hsa-miR-142-5p, hsa-miR-145-3p, hsa-miR-200a-3p, hsa-miR-155-5p, hsa-let-7g-5p, hsa-miR-203a-3p, hsa-miR-1-3p, hsa-miR-324-5p
Chorioretinal degeneration	HP:0200065	15	34	104	662	4.70051e-05	0.00193348	2.80826	0	hsa-miR-200a-5p, hsa-miR-223-3p, hsa-miR-145-5p, hsa-miR-142-3p, hsa-miR-23b-3p, hsa-miR-200b-3p, hsa-miR-143-3p, hsa-miR-142-5p, hsa-miR-200a-3p, hsa-miR-155-5p, hsa-miR-200c-3p, hsa-let-7g-5p, hsa-miR-338-5p, hsa-miR-429, hsa-miR-1-3p
Dental crowding	HP:0000678	18	34	145	662	4.46513e-05	0.00193348	2.41704	0	hsa-miR-27b-3p, hsa-miR-145-5p, hsa-miR-142-3p, hsa-miR-23b-3p, hsa-miR-200b-3p, hsa-miR-143-3p, hsa-miR-142-5p, hsa-miR-200a-3p, hsa-miR-155-5p, hsa-miR-200c-3p, hsa-let-7g-5p, hsa-miR-338-5p, hsa-miR-203a-3p, hsa-miR-429, hsa-miR-1-3p, hsa-let-7f-5p, hsa-miR-149-5p, hsa-miR-98-5p
Primary amenorrhea	HP:0000786	16	34	117	662	4.57144e-05	0.00193348	2.66264	0	hsa-miR-27b-3p, hsa-miR-223-3p, hsa-miR-145-5p, hsa-miR-200b-3p, hsa-miR-1246, hsa-miR-145-3p, hsa-miR-200a-3p, hsa-miR-155-5p, hsa-miR-200c-3p, hsa-miR-203a-3p, hsa-miR-429, hsa-miR-1-3p, hsa-let-7f-5p, hsa-miR-324-5p, hsa-miR-149-5p, hsa-miR-98-5p
Decreased fertility in females	HP:0000868	11	34	57	662	4.51687e-05	0.00193348	3.75748	0	hsa-miR-223-3p, hsa-miR-145-5p, hsa-miR-200b-3p, hsa-miR-145-3p, hsa-miR-200a-3p, hsa-miR-155-5p, hsa-miR-200c-3p, hsa-miR-429, hsa-miR-1-3p, hsa-let-7f-5p, hsa-miR-98-5p
Abnormal earlobe morphology	HP:0000363	20	34	176	662	4.64326e-05	0.00193348	2.21257	0	hsa-miR-148b-3p, hsa-miR-27b-3p, hsa-miR-145-5p, hsa-let-7i-5p, hsa-miR-142-3p, hsa-miR-23b-3p, hsa-miR-200b-3p, hsa-miR-143-3p, hsa-miR-142-5p, hsa-miR-199b-3p, hsa-miR-200a-3p, hsa-miR-151a-3p, hsa-miR-155-5p, hsa-miR-200c-3p, hsa-let-7g-5p, hsa-miR-203a-3p, hsa-miR-199a-3p, hsa-miR-429, hsa-miR-1271-5p, hsa-miR-1-3p
Enlarged cisterna magna	HP:0002280	10	34	47	662	4.5146e-05	0.00193348	4.14268	0	hsa-miR-145-5p, hsa-miR-142-3p, hsa-miR-200b-3p, hsa-miR-1246, hsa-miR-142-5p, hsa-miR-155-5p, hsa-miR-200c-3p, hsa-miR-203a-3p, hsa-miR-324-5p, hsa-miR-98-5p
Fetal ultrasound soft marker	HP:0011425	15	34	104	662	4.70051e-05	0.00193348	2.80826	0	hsa-miR-148b-3p, hsa-miR-223-3p, hsa-miR-145-5p, hsa-miR-142-3p, hsa-miR-23b-3p, hsa-miR-200b-3p, hsa-miR-1246, hsa-miR-143-3p, hsa-miR-142-5p, hsa-miR-505-3p, hsa-miR-155-5p, hsa-miR-200c-3p, hsa-let-7g-5p, hsa-miR-1-3p, hsa-miR-98-5p
Polydactyly	HP:0010442	24	34	244	662	4.34716e-05	0.00193348	1.91514	0	hsa-miR-200a-5p, hsa-miR-148b-3p, hsa-miR-27b-3p, hsa-miR-223-3p, hsa-miR-145-5p, hsa-let-7i-5p, hsa-miR-142-3p, hsa-miR-23b-3p, hsa-miR-200b-3p, hsa-miR-1246, hsa-miR-143-3p, hsa-miR-142-5p, hsa-miR-200a-3p, hsa-miR-151a-3p, hsa-miR-155-5p, hsa-miR-200c-3p, hsa-let-7g-5p, hsa-miR-203a-3p, hsa-miR-199a-3p, hsa-miR-429, hsa-miR-1271-5p, hsa-miR-1-3p, hsa-miR-324-5p, hsa-miR-98-5p
Delayed speech and language development	HP:0000750	31	34	399	662	4.63566e-05	0.00193348	1.51275	0	hsa-miR-200a-5p, hsa-miR-148b-3p, hsa-miR-27b-3p, hsa-miR-223-3p, hsa-miR-145-5p, hsa-let-7i-5p, hsa-miR-142-3p, hsa-miR-23b-3p, hsa-miR-200b-3p, hsa-miR-1246, hsa-miR-143-3p, hsa-miR-142-5p, hsa-miR-199b-3p, hsa-miR-505-3p, hsa-miR-145-3p, hsa-miR-200a-3p, hsa-miR-151a-3p, hsa-miR-155-5p, hsa-miR-1180-3p, hsa-miR-200c-3p, hsa-let-7g-5p, hsa-miR-203a-3p, hsa-miR-199a-3p, hsa-miR-429, hsa-miR-1271…
Epigastric pain	HP:0410019	10	34	47	662	4.5146e-05	0.00193348	4.14268	0	hsa-miR-200a-5p, hsa-miR-27b-3p, hsa-miR-142-3p, hsa-miR-23b-3p, hsa-miR-200b-3p, hsa-miR-200a-3p, hsa-miR-200c-3p, hsa-miR-203a-3p, hsa-miR-199a-3p, hsa-miR-1-3p
Abnormal corpus callosum morphology	HP:0001273	29	34	348	662	4.39549e-05	0.00193348	1.62255	0	hsa-miR-200a-5p, hsa-miR-148b-3p, hsa-miR-27b-3p, hsa-miR-223-3p, hsa-miR-145-5p, hsa-let-7i-5p, hsa-miR-450b-5p, hsa-miR-142-3p, hsa-miR-23b-3p, hsa-miR-200b-3p, hsa-miR-1246, hsa-miR-143-3p, hsa-miR-142-5p, hsa-miR-199b-3p, hsa-miR-505-3p, hsa-miR-145-3p, hsa-miR-200a-3p, hsa-miR-155-5p, hsa-miR-200c-3p, hsa-let-7g-5p, hsa-miR-203a-3p, hsa-miR-199a-3p, hsa-miR-429, hsa-miR-1271-5p, hsa-miR-1-3p…
Toe syndactyly	HP:0001770	23	34	227	662	4.80017e-05	0.00195257	1.97279	0	hsa-miR-148b-3p, hsa-miR-27b-3p, hsa-miR-223-3p, hsa-miR-145-5p, hsa-let-7i-5p, hsa-miR-142-3p, hsa-miR-23b-3p, hsa-miR-200b-3p, hsa-miR-1246, hsa-miR-143-3p, hsa-miR-200a-3p, hsa-miR-151a-3p, hsa-miR-155-5p, hsa-miR-200c-3p, hsa-let-7g-5p, hsa-miR-203a-3p, hsa-miR-199a-3p, hsa-miR-429, hsa-miR-1271-5p, hsa-miR-1-3p, hsa-miR-324-5p, hsa-miR-149-5p, hsa-miR-98-5p
Absent sternal ossification	HP:0006628	7	34	22	662	4.92343e-05	0.00199012	6.19519	0	hsa-miR-145-5p, hsa-miR-200b-3p, hsa-miR-145-3p, hsa-miR-200a-3p, hsa-miR-200c-3p, hsa-miR-429, hsa-miR-1-3p
Short finger	HP:0009381	26	34	285	662	5.1811e-05	0.002	1.77626	0	hsa-miR-148b-3p, hsa-miR-27b-3p, hsa-miR-223-3p, hsa-miR-145-5p, hsa-let-7i-5p, hsa-miR-142-3p, hsa-miR-23b-3p, hsa-miR-200b-3p, hsa-miR-143-3p, hsa-miR-142-5p, hsa-miR-199b-3p, hsa-miR-145-3p, hsa-miR-200a-3p, hsa-miR-151a-3p, hsa-miR-155-5p, hsa-miR-200c-3p, hsa-let-7g-5p, hsa-miR-203a-3p, hsa-miR-199a-3p, hsa-miR-429, hsa-miR-1271-5p, hsa-miR-1-3p, hsa-miR-324-5p, hsa-miR-149-5p, hsa-miR-98-5p…
Coloboma	HP:0000589	25	34	265	662	5.10605e-05	0.002	1.83685	0	hsa-miR-200a-5p, hsa-miR-148b-3p, hsa-miR-27b-3p, hsa-miR-223-3p, hsa-miR-145-5p, hsa-let-7i-5p, hsa-miR-450b-5p, hsa-miR-23b-3p, hsa-miR-200b-3p, hsa-miR-1246, hsa-miR-143-3p, hsa-miR-142-5p, hsa-miR-199b-3p, hsa-miR-200a-3p, hsa-miR-155-5p, hsa-miR-1180-3p, hsa-miR-200c-3p, hsa-let-7g-5p, hsa-miR-203a-3p, hsa-miR-199a-3p, hsa-miR-429, hsa-miR-1-3p, hsa-miR-324-5p, hsa-miR-149-5p, hsa-miR-98-5p
Abnormal circulating follicle-stimulating hormone concentration	HP:0030346	15	34	105	662	5.3131e-05	0.002	2.78151	0	hsa-miR-148b-3p, hsa-miR-223-3p, hsa-miR-145-5p, hsa-miR-200b-3p, hsa-miR-1246, hsa-miR-143-3p, hsa-miR-145-3p, hsa-miR-200a-3p, hsa-miR-155-5p, hsa-miR-200c-3p, hsa-miR-203a-3p, hsa-miR-199a-3p, hsa-miR-429, hsa-miR-1-3p, hsa-miR-324-5p
Abnormal renal artery morphology	HP:0008776	11	34	58	662	5.38353e-05	0.002	3.6927	0	hsa-miR-27b-3p, hsa-miR-223-3p, hsa-miR-145-5p, hsa-miR-23b-3p, hsa-miR-200b-3p, hsa-miR-143-3p, hsa-miR-200a-3p, hsa-miR-155-5p, hsa-miR-200c-3p, hsa-miR-203a-3p, hsa-miR-429
Atrioventricular canal defect	HP:0006695	13	34	80	662	5.17063e-05	0.002	3.16397	0	hsa-miR-27b-3p, hsa-miR-145-5p, hsa-miR-23b-3p, hsa-miR-200b-3p, hsa-miR-143-3p, hsa-miR-199b-3p, hsa-miR-505-3p, hsa-miR-200a-3p, hsa-miR-155-5p, hsa-miR-200c-3p, hsa-let-7g-5p, hsa-miR-1-3p, hsa-miR-324-5p
Slender long bone	HP:0003100	11	34	58	662	5.38353e-05	0.002	3.6927	0	hsa-miR-223-3p, hsa-miR-145-5p, hsa-miR-200b-3p, hsa-miR-143-3p, hsa-miR-200a-3p, hsa-miR-155-5p, hsa-miR-200c-3p, hsa-let-7g-5p, hsa-miR-429, hsa-miR-1-3p, hsa-miR-324-5p
Increased body weight	HP:0004324	28	34	327	662	5.02689e-05	0.002	1.66721	0	hsa-miR-200a-5p, hsa-miR-148b-3p, hsa-miR-27b-3p, hsa-miR-223-3p, hsa-miR-145-5p, hsa-let-7i-5p, hsa-miR-450b-5p, hsa-miR-142-3p, hsa-miR-23b-3p, hsa-miR-200b-3p, hsa-miR-1246, hsa-miR-143-3p, hsa-miR-142-5p, hsa-miR-199b-3p, hsa-miR-145-3p, hsa-miR-200a-3p, hsa-miR-155-5p, hsa-miR-200c-3p, hsa-let-7g-5p, hsa-miR-203a-3p, hsa-miR-199a-3p, hsa-miR-429, hsa-miR-1-3p, hsa-let-7f-5p, hsa-miR-324-5p, …
Renal artery stenosis	HP:0001920	11	34	58	662	5.38353e-05	0.002	3.6927	0	hsa-miR-27b-3p, hsa-miR-223-3p, hsa-miR-145-5p, hsa-miR-23b-3p, hsa-miR-200b-3p, hsa-miR-143-3p, hsa-miR-200a-3p, hsa-miR-155-5p, hsa-miR-200c-3p, hsa-miR-203a-3p, hsa-miR-429
Abnormality of skull ossification	HP:0002703	13	34	80	662	5.17063e-05	0.002	3.16397	0	hsa-miR-145-5p, hsa-miR-23b-3p, hsa-miR-200b-3p, hsa-miR-143-3p, hsa-miR-200a-3p, hsa-miR-155-5p, hsa-miR-200c-3p, hsa-let-7g-5p, hsa-miR-203a-3p, hsa-miR-429, hsa-miR-1-3p, hsa-let-7f-5p, hsa-miR-98-5p
Abnormal intrarenal artery morphology	HP:0033836	11	34	58	662	5.38353e-05	0.002	3.6927	0	hsa-miR-27b-3p, hsa-miR-223-3p, hsa-miR-145-5p, hsa-miR-23b-3p, hsa-miR-200b-3p, hsa-miR-143-3p, hsa-miR-200a-3p, hsa-miR-155-5p, hsa-miR-200c-3p, hsa-miR-203a-3p, hsa-miR-429
Abnormal renal vascular morphology	HP:0033835	11	34	58	662	5.38353e-05	0.002	3.6927	0	hsa-miR-27b-3p, hsa-miR-223-3p, hsa-miR-145-5p, hsa-miR-23b-3p, hsa-miR-200b-3p, hsa-miR-143-3p, hsa-miR-200a-3p, hsa-miR-155-5p, hsa-miR-200c-3p, hsa-miR-203a-3p, hsa-miR-429
Splanchnic vein thrombosis	HP:0030247	16	34	118	662	5.12827e-05	0.002	2.64008	0	hsa-miR-200a-5p, hsa-miR-27b-3p, hsa-miR-223-3p, hsa-miR-145-5p, hsa-miR-142-3p, hsa-miR-23b-3p, hsa-miR-200b-3p, hsa-miR-1246, hsa-miR-145-3p, hsa-miR-200a-3p, hsa-miR-200c-3p, hsa-miR-203a-3p, hsa-miR-199a-3p, hsa-miR-1-3p, hsa-let-7f-5p, hsa-miR-98-5p
Abnormality of the hairline	HP:0009553	23	34	228	662	5.21354e-05	0.002	1.96414	0	hsa-miR-148b-3p, hsa-miR-27b-3p, hsa-miR-223-3p, hsa-miR-145-5p, hsa-let-7i-5p, hsa-miR-142-3p, hsa-miR-23b-3p, hsa-miR-200b-3p, hsa-miR-1246, hsa-miR-143-3p, hsa-miR-199b-3p, hsa-miR-505-3p, hsa-miR-151a-3p, hsa-miR-155-5p, hsa-miR-200c-3p, hsa-let-7g-5p, hsa-miR-338-5p, hsa-miR-203a-3p, hsa-miR-199a-3p, hsa-miR-429, hsa-miR-1-3p, hsa-miR-324-5p, hsa-miR-98-5p
Postnatal growth retardation	HP:0008897	23	34	228	662	5.21354e-05	0.002	1.96414	0	hsa-miR-200a-5p, hsa-miR-148b-3p, hsa-miR-223-3p, hsa-miR-145-5p, hsa-let-7i-5p, hsa-miR-450b-5p, hsa-miR-142-3p, hsa-miR-23b-3p, hsa-miR-200b-3p, hsa-miR-1246, hsa-miR-143-3p, hsa-miR-199b-3p, hsa-miR-505-3p, hsa-miR-200a-3p, hsa-miR-155-5p, hsa-miR-1180-3p, hsa-miR-200c-3p, hsa-let-7g-5p, hsa-miR-203a-3p, hsa-miR-199a-3p, hsa-miR-429, hsa-miR-1-3p, hsa-miR-98-5p
Tracheobronchomalacia	HP:0002786	8	34	30	662	5.45071e-05	0.00200181	5.19216	0	hsa-miR-145-5p, hsa-miR-142-3p, hsa-miR-200b-3p, hsa-miR-142-5p, hsa-miR-145-3p, hsa-miR-155-5p, hsa-miR-200c-3p, hsa-miR-1-3p
Abnormality of refraction	HP:0000539	29	34	351	662	5.44857e-05	0.00200181	1.60868	0	hsa-miR-200a-5p, hsa-miR-148b-3p, hsa-miR-27b-3p, hsa-miR-223-3p, hsa-miR-145-5p, hsa-let-7i-5p, hsa-miR-450b-5p, hsa-miR-142-3p, hsa-miR-23b-3p, hsa-miR-200b-3p, hsa-miR-1246, hsa-miR-143-3p, hsa-miR-142-5p, hsa-miR-505-3p, hsa-miR-145-3p, hsa-miR-200a-3p, hsa-miR-155-5p, hsa-miR-1180-3p, hsa-miR-200c-3p, hsa-let-7g-5p, hsa-miR-338-5p, hsa-miR-203a-3p, hsa-miR-199a-3p, hsa-miR-429, hsa-miR-1-3p,…
Posteriorly rotated ears	HP:0000358	25	34	266	662	5.5172e-05	0.00201135	1.82994	0	hsa-miR-148b-3p, hsa-miR-27b-3p, hsa-miR-223-3p, hsa-miR-145-5p, hsa-let-7i-5p, hsa-miR-23b-3p, hsa-miR-200b-3p, hsa-miR-1246, hsa-miR-143-3p, hsa-miR-142-5p, hsa-miR-199b-3p, hsa-miR-505-3p, hsa-miR-200a-3p, hsa-miR-155-5p, hsa-miR-200c-3p, hsa-let-7g-5p, hsa-miR-203a-3p, hsa-miR-199a-3p, hsa-miR-429, hsa-miR-1271-5p, hsa-miR-1-3p, hsa-let-7f-5p, hsa-miR-324-5p, hsa-miR-149-5p, hsa-miR-98-5p
Mydriasis	HP:0011499	5	34	10	662	5.57057e-05	0.00201135	9.73529	0	hsa-miR-223-3p, hsa-miR-200b-3p, hsa-miR-200a-3p, hsa-miR-200c-3p, hsa-miR-429
Anterior creases of earlobe	HP:0009908	5	34	10	662	5.57057e-05	0.00201135	9.73529	0	hsa-miR-145-5p, hsa-miR-200b-3p, hsa-miR-143-3p, hsa-miR-429, hsa-miR-1271-5p
Infertility	HP:0000789	17	34	133	662	5.77945e-05	0.00207511	2.48872	0	hsa-miR-27b-3p, hsa-miR-223-3p, hsa-miR-145-5p, hsa-miR-200b-3p, hsa-miR-1246, hsa-miR-143-3p, hsa-miR-505-3p, hsa-miR-145-3p, hsa-miR-200a-3p, hsa-miR-155-5p, hsa-miR-200c-3p, hsa-miR-203a-3p, hsa-miR-199a-3p, hsa-miR-429, hsa-miR-1-3p, hsa-let-7f-5p, hsa-miR-98-5p
Preauricular pit	HP:0004467	14	34	93	662	5.8294e-05	0.00208142	2.93106	0	hsa-miR-27b-3p, hsa-miR-145-5p, hsa-miR-200b-3p, hsa-miR-143-3p, hsa-miR-199b-3p, hsa-miR-200a-3p, hsa-miR-155-5p, hsa-miR-200c-3p, hsa-miR-203a-3p, hsa-miR-199a-3p, hsa-miR-429, hsa-miR-1271-5p, hsa-miR-1-3p, hsa-miR-324-5p
Highly arched eyebrow	HP:0002553	20	34	181	662	7.33305e-05	0.00208539	2.15145	0	hsa-miR-27b-3p, hsa-miR-223-3p, hsa-miR-145-5p, hsa-let-7i-5p, hsa-miR-142-3p, hsa-miR-200b-3p, hsa-miR-143-3p, hsa-miR-142-5p, hsa-miR-199b-3p, hsa-miR-145-3p, hsa-miR-200a-3p, hsa-miR-155-5p, hsa-miR-200c-3p, hsa-miR-203a-3p, hsa-miR-199a-3p, hsa-miR-429, hsa-miR-1-3p, hsa-miR-324-5p, hsa-miR-98-5p, hsa-miR-223-5p
Prominent fingertip pads	HP:0001212	11	34	59	662	6.39087e-05	0.00208539	3.63011	0	hsa-miR-223-3p, hsa-miR-145-5p, hsa-miR-200b-3p, hsa-miR-143-3p, hsa-miR-199b-3p, hsa-miR-200a-3p, hsa-miR-155-5p, hsa-miR-203a-3p, hsa-miR-429, hsa-miR-1-3p, hsa-miR-98-5p
Helicobacter pylori infection	HP:0005202	4	34	6	662	8.14402e-05	0.00208539	12.9804	0	hsa-miR-200b-3p, hsa-miR-155-5p, hsa-miR-200c-3p, hsa-miR-199a-3p
Thin upper lip vermilion	HP:0000219	24	34	251	662	7.56762e-05	0.00208539	1.86173	0	hsa-miR-200a-5p, hsa-miR-148b-3p, hsa-miR-27b-3p, hsa-miR-223-3p, hsa-miR-145-5p, hsa-let-7i-5p, hsa-miR-142-3p, hsa-miR-200b-3p, hsa-miR-1246, hsa-miR-143-3p, hsa-miR-199b-3p, hsa-miR-145-3p, hsa-miR-200a-3p, hsa-miR-155-5p, hsa-miR-200c-3p, hsa-let-7g-5p, hsa-miR-203a-3p, hsa-miR-199a-3p, hsa-miR-429, hsa-miR-1-3p, hsa-let-7f-5p, hsa-miR-324-5p, hsa-miR-98-5p, hsa-miR-223-5p
Abnormality of skin adnexa physiology	HP:0025276	23	34	233	662	7.8171e-05	0.00208539	1.92199	0	hsa-miR-200a-5p, hsa-miR-27b-3p, hsa-miR-223-3p, hsa-miR-145-5p, hsa-miR-450b-5p, hsa-miR-142-3p, hsa-miR-23b-3p, hsa-miR-200b-3p, hsa-miR-1246, hsa-miR-143-3p, hsa-miR-142-5p, hsa-miR-145-3p, hsa-miR-200a-3p, hsa-miR-155-5p, hsa-miR-200c-3p, hsa-let-7g-5p, hsa-miR-203a-3p, hsa-miR-429, hsa-miR-1-3p, hsa-let-7f-5p, hsa-miR-324-5p, hsa-miR-149-5p, hsa-miR-98-5p
Chronic axonal neuropathy	HP:0007267	4	34	6	662	8.14402e-05	0.00208539	12.9804	0	hsa-miR-223-3p, hsa-miR-145-5p, hsa-miR-200a-3p, hsa-miR-203a-3p
Ciliary body melanoma	HP:0012055	4	34	6	662	8.14402e-05	0.00208539	12.9804	0	hsa-miR-200b-3p, hsa-miR-200a-3p, hsa-miR-200c-3p, hsa-miR-429
Abnormal form of the vertebral bodies	HP:0003312	26	34	288	662	6.4891e-05	0.00208539	1.75776	0	hsa-miR-200a-5p, hsa-miR-148b-3p, hsa-miR-27b-3p, hsa-miR-223-3p, hsa-miR-145-5p, hsa-miR-450b-5p, hsa-miR-142-3p, hsa-miR-23b-3p, hsa-miR-200b-3p, hsa-miR-1246, hsa-miR-143-3p, hsa-miR-142-5p, hsa-miR-199b-3p, hsa-miR-200a-3p, hsa-miR-151a-3p, hsa-miR-155-5p, hsa-miR-200c-3p, hsa-let-7g-5p, hsa-miR-203a-3p, hsa-miR-199a-3p, hsa-miR-429, hsa-miR-1-3p, hsa-let-7f-5p, hsa-miR-324-5p, hsa-miR-149-5p…
Short neck	HP:0000470	24	34	248	662	5.98453e-05	0.00208539	1.88425	0	hsa-miR-148b-3p, hsa-miR-27b-3p, hsa-miR-223-3p, hsa-miR-145-5p, hsa-miR-142-3p, hsa-miR-23b-3p, hsa-miR-200b-3p, hsa-miR-1246, hsa-miR-143-3p, hsa-miR-142-5p, hsa-miR-505-3p, hsa-miR-145-3p, hsa-miR-200a-3p, hsa-miR-155-5p, hsa-miR-200c-3p, hsa-let-7g-5p, hsa-miR-203a-3p, hsa-miR-199a-3p, hsa-miR-429, hsa-miR-1271-5p, hsa-miR-1-3p, hsa-let-7f-5p, hsa-miR-149-5p, hsa-miR-98-5p
Corner fracture of metaphysis	HP:0003908	4	34	6	662	8.14402e-05	0.00208539	12.9804	0	hsa-miR-200b-3p, hsa-miR-200c-3p, hsa-let-7g-5p, hsa-miR-1-3p
Biconvex vertebral bodies	HP:0004625	4	34	6	662	8.14402e-05	0.00208539	12.9804	0	hsa-miR-200b-3p, hsa-miR-200c-3p, hsa-let-7g-5p, hsa-miR-1-3p
Abnormality of skeletal maturation	HP:0000927	29	34	354	662	6.73576e-05	0.00208539	1.59505	0	hsa-miR-200a-5p, hsa-miR-148b-3p, hsa-miR-27b-3p, hsa-miR-223-3p, hsa-miR-145-5p, hsa-let-7i-5p, hsa-miR-142-3p, hsa-miR-23b-3p, hsa-miR-200b-3p, hsa-miR-1246, hsa-miR-143-3p, hsa-miR-142-5p, hsa-miR-505-3p, hsa-miR-145-3p, hsa-miR-200a-3p, hsa-miR-155-5p, hsa-miR-200c-3p, hsa-let-7g-5p, hsa-miR-338-5p, hsa-miR-203a-3p, hsa-miR-199a-3p, hsa-miR-429, hsa-miR-1271-5p, hsa-miR-1-3p, hsa-let-7f-5p, h…
Choroidal melanoma	HP:0012054	4	34	6	662	8.14402e-05	0.00208539	12.9804	0	hsa-miR-200b-3p, hsa-miR-200a-3p, hsa-miR-200c-3p, hsa-miR-429
Venous thrombosis	HP:0004936	23	34	232	662	7.21638e-05	0.00208539	1.93027	0	hsa-miR-200a-5p, hsa-miR-27b-3p, hsa-miR-223-3p, hsa-miR-145-5p, hsa-let-7i-5p, hsa-miR-142-3p, hsa-miR-23b-3p, hsa-miR-200b-3p, hsa-miR-1246, hsa-miR-143-3p, hsa-miR-142-5p, hsa-miR-145-3p, hsa-miR-200a-3p, hsa-miR-155-5p, hsa-miR-200c-3p, hsa-miR-203a-3p, hsa-miR-199a-3p, hsa-miR-429, hsa-miR-1-3p, hsa-let-7f-5p, hsa-miR-324-5p, hsa-miR-149-5p, hsa-miR-98-5p
Arteriovenous malformation	HP:0100026	22	34	213	662	6.47599e-05	0.00208539	2.01105	0	hsa-miR-200a-5p, hsa-miR-148b-3p, hsa-miR-27b-3p, hsa-miR-223-3p, hsa-miR-145-5p, hsa-miR-142-3p, hsa-miR-23b-3p, hsa-miR-200b-3p, hsa-miR-143-3p, hsa-miR-142-5p, hsa-miR-145-3p, hsa-miR-200a-3p, hsa-miR-155-5p, hsa-miR-200c-3p, hsa-let-7g-5p, hsa-miR-203a-3p, hsa-miR-199a-3p, hsa-miR-429, hsa-miR-1-3p, hsa-let-7f-5p, hsa-miR-149-5p, hsa-miR-98-5p
Hypohidrosis or hyperhidrosis	HP:0007550	23	34	232	662	7.21638e-05	0.00208539	1.93027	0	hsa-miR-200a-5p, hsa-miR-27b-3p, hsa-miR-223-3p, hsa-miR-145-5p, hsa-miR-450b-5p, hsa-miR-142-3p, hsa-miR-23b-3p, hsa-miR-200b-3p, hsa-miR-1246, hsa-miR-143-3p, hsa-miR-142-5p, hsa-miR-145-3p, hsa-miR-200a-3p, hsa-miR-155-5p, hsa-miR-200c-3p, hsa-let-7g-5p, hsa-miR-203a-3p, hsa-miR-429, hsa-miR-1-3p, hsa-let-7f-5p, hsa-miR-324-5p, hsa-miR-149-5p, hsa-miR-98-5p
Intervertebral space narrowing	HP:0002945	4	34	6	662	8.14402e-05	0.00208539	12.9804	0	hsa-miR-200b-3p, hsa-miR-200c-3p, hsa-let-7g-5p, hsa-miR-1-3p
Polycystic ovaries	HP:0000147	20	34	182	662	8.01698e-05	0.00208539	2.13963	0	hsa-miR-200a-5p, hsa-miR-148b-3p, hsa-miR-27b-3p, hsa-miR-223-3p, hsa-miR-145-5p, hsa-miR-23b-3p, hsa-miR-200b-3p, hsa-miR-143-3p, hsa-miR-142-5p, hsa-miR-145-3p, hsa-miR-200a-3p, hsa-miR-155-5p, hsa-miR-200c-3p, hsa-let-7g-5p, hsa-miR-203a-3p, hsa-miR-199a-3p, hsa-miR-429, hsa-miR-1-3p, hsa-let-7f-5p, hsa-miR-98-5p
Abnormal serum estradiol	HP:0025133	18	34	150	662	7.38586e-05	0.00208539	2.33647	0	hsa-miR-200a-5p, hsa-miR-148b-3p, hsa-miR-223-3p, hsa-miR-145-5p, hsa-miR-142-3p, hsa-miR-200b-3p, hsa-miR-1246, hsa-miR-143-3p, hsa-miR-145-3p, hsa-miR-200a-3p, hsa-miR-155-5p, hsa-miR-200c-3p, hsa-let-7g-5p, hsa-miR-203a-3p, hsa-miR-199a-3p, hsa-miR-429, hsa-miR-1-3p, hsa-miR-324-5p
Prominent digit pad	HP:0011298	11	34	59	662	6.39087e-05	0.00208539	3.63011	0	hsa-miR-223-3p, hsa-miR-145-5p, hsa-miR-200b-3p, hsa-miR-143-3p, hsa-miR-199b-3p, hsa-miR-200a-3p, hsa-miR-155-5p, hsa-miR-203a-3p, hsa-miR-429, hsa-miR-1-3p, hsa-miR-98-5p
Glomerular fibronectin deposits	HP:6000428	4	34	6	662	8.14402e-05	0.00208539	12.9804	0	hsa-miR-200b-3p, hsa-miR-200c-3p, hsa-let-7g-5p, hsa-miR-1-3p
Abnormal platelet morphology	HP:0011875	26	34	291	662	8.09872e-05	0.00208539	1.73964	0	hsa-miR-148b-3p, hsa-miR-27b-3p, hsa-miR-223-3p, hsa-miR-145-5p, hsa-let-7i-5p, hsa-miR-142-3p, hsa-miR-23b-3p, hsa-miR-200b-3p, hsa-miR-1246, hsa-miR-143-3p, hsa-miR-142-5p, hsa-miR-199b-3p, hsa-miR-505-3p, hsa-miR-145-3p, hsa-miR-200a-3p, hsa-miR-155-5p, hsa-miR-200c-3p, hsa-let-7g-5p, hsa-miR-203a-3p, hsa-miR-199a-3p, hsa-miR-429, hsa-miR-1-3p, hsa-let-7f-5p, hsa-miR-324-5p, hsa-miR-149-5p, hs…
Aplasia/Hypoplasia of the vagina	HP:0011026	10	34	50	662	8.05129e-05	0.00208539	3.89412	0	hsa-miR-27b-3p, hsa-miR-223-3p, hsa-miR-145-5p, hsa-miR-200b-3p, hsa-miR-145-3p, hsa-miR-200a-3p, hsa-miR-155-5p, hsa-miR-200c-3p, hsa-miR-429, hsa-miR-1-3p
Broad foot	HP:0001769	11	34	59	662	6.39087e-05	0.00208539	3.63011	0	hsa-miR-223-3p, hsa-miR-145-5p, hsa-miR-200b-3p, hsa-miR-143-3p, hsa-miR-200a-3p, hsa-miR-200c-3p, hsa-miR-429, hsa-miR-1271-5p, hsa-miR-324-5p, hsa-miR-149-5p, hsa-miR-98-5p
Abnormal platelet count	HP:0011873	26	34	291	662	8.09872e-05	0.00208539	1.73964	0	hsa-miR-148b-3p, hsa-miR-27b-3p, hsa-miR-223-3p, hsa-miR-145-5p, hsa-let-7i-5p, hsa-miR-142-3p, hsa-miR-23b-3p, hsa-miR-200b-3p, hsa-miR-1246, hsa-miR-143-3p, hsa-miR-142-5p, hsa-miR-199b-3p, hsa-miR-505-3p, hsa-miR-145-3p, hsa-miR-200a-3p, hsa-miR-155-5p, hsa-miR-200c-3p, hsa-let-7g-5p, hsa-miR-203a-3p, hsa-miR-199a-3p, hsa-miR-429, hsa-miR-1-3p, hsa-let-7f-5p, hsa-miR-324-5p, hsa-miR-149-5p, hs…
Aplasia of the semicircular canal	HP:0011381	12	34	70	662	6.46737e-05	0.00208539	3.33782	0	hsa-miR-148b-3p, hsa-miR-145-5p, hsa-miR-23b-3p, hsa-miR-1246, hsa-miR-143-3p, hsa-miR-199b-3p, hsa-miR-505-3p, hsa-miR-155-5p, hsa-miR-200c-3p, hsa-let-7g-5p, hsa-miR-1-3p, hsa-miR-98-5p
Paraparesis	HP:0002385	10	34	49	662	6.67405e-05	0.00208539	3.97359	0	hsa-miR-27b-3p, hsa-miR-23b-3p, hsa-miR-143-3p, hsa-miR-200a-3p, hsa-miR-155-5p, hsa-miR-200c-3p, hsa-miR-203a-3p, hsa-miR-1-3p, hsa-miR-149-5p, hsa-miR-98-5p
Subcutaneous hemorrhage	HP:0001933	26	34	291	662	8.09872e-05	0.00208539	1.73964	0	hsa-miR-200a-5p, hsa-miR-148b-3p, hsa-miR-27b-3p, hsa-miR-223-3p, hsa-miR-145-5p, hsa-miR-142-3p, hsa-miR-23b-3p, hsa-miR-200b-3p, hsa-miR-1246, hsa-miR-143-3p, hsa-miR-142-5p, hsa-miR-505-3p, hsa-miR-145-3p, hsa-miR-200a-3p, hsa-miR-155-5p, hsa-miR-200c-3p, hsa-let-7g-5p, hsa-miR-338-5p, hsa-miR-203a-3p, hsa-miR-199a-3p, hsa-miR-429, hsa-miR-1-3p, hsa-let-7f-5p, hsa-miR-324-5p, hsa-miR-149-5p, h…
Abnormal antitragus morphology	HP:0009896	4	34	6	662	8.14402e-05	0.00208539	12.9804	0	hsa-miR-200b-3p, hsa-miR-200c-3p, hsa-let-7g-5p, hsa-miR-1-3p
Round face	HP:0000311	20	34	181	662	7.33305e-05	0.00208539	2.15145	0	hsa-miR-200a-5p, hsa-miR-148b-3p, hsa-miR-223-3p, hsa-miR-145-5p, hsa-let-7i-5p, hsa-miR-23b-3p, hsa-miR-200b-3p, hsa-miR-1246, hsa-miR-143-3p, hsa-miR-142-5p, hsa-miR-199b-3p, hsa-miR-200a-3p, hsa-miR-155-5p, hsa-miR-200c-3p, hsa-let-7g-5p, hsa-miR-199a-3p, hsa-miR-429, hsa-miR-1-3p, hsa-let-7f-5p, hsa-miR-98-5p
Upper limb amyotrophy	HP:0009129	10	34	50	662	8.05129e-05	0.00208539	3.89412	0	hsa-miR-27b-3p, hsa-miR-145-5p, hsa-miR-200b-3p, hsa-miR-143-3p, hsa-miR-145-3p, hsa-miR-200a-3p, hsa-miR-155-5p, hsa-miR-200c-3p, hsa-miR-203a-3p, hsa-miR-1-3p
Glomerulomegaly	HP:0030162	4	34	6	662	8.14402e-05	0.00208539	12.9804	0	hsa-miR-200b-3p, hsa-miR-200c-3p, hsa-let-7g-5p, hsa-miR-1-3p
Abnormal enchondral ossification	HP:0003336	16	34	122	662	8.01343e-05	0.00208539	2.55352	0	hsa-miR-27b-3p, hsa-miR-223-3p, hsa-miR-145-5p, hsa-miR-23b-3p, hsa-miR-200b-3p, hsa-miR-1246, hsa-miR-145-3p, hsa-miR-200a-3p, hsa-miR-155-5p, hsa-miR-200c-3p, hsa-miR-203a-3p, hsa-miR-429, hsa-miR-1271-5p, hsa-miR-1-3p, hsa-let-7f-5p, hsa-miR-98-5p
Increased urinary type 1 collagen N-terminal telopeptide level	HP:0032208	4	34	6	662	8.14402e-05	0.00208539	12.9804	0	hsa-miR-200b-3p, hsa-miR-200c-3p, hsa-let-7g-5p, hsa-miR-1-3p
Bifid scrotum	HP:0000048	14	34	94	662	6.63018e-05	0.00208539	2.89987	0	hsa-miR-27b-3p, hsa-miR-223-3p, hsa-miR-145-5p, hsa-miR-23b-3p, hsa-miR-200b-3p, hsa-miR-1246, hsa-miR-145-3p, hsa-miR-200a-3p, hsa-miR-200c-3p, hsa-let-7g-5p, hsa-miR-203a-3p, hsa-miR-429, hsa-miR-1-3p, hsa-miR-98-5p
Abnormality of upper lip vermillion	HP:0011339	26	34	287	662	6.02238e-05	0.00208539	1.76389	0	hsa-miR-200a-5p, hsa-miR-148b-3p, hsa-miR-27b-3p, hsa-miR-223-3p, hsa-miR-145-5p, hsa-let-7i-5p, hsa-miR-142-3p, hsa-miR-23b-3p, hsa-miR-200b-3p, hsa-miR-1246, hsa-miR-143-3p, hsa-miR-199b-3p, hsa-miR-145-3p, hsa-miR-200a-3p, hsa-miR-155-5p, hsa-miR-200c-3p, hsa-let-7g-5p, hsa-miR-203a-3p, hsa-miR-199a-3p, hsa-miR-429, hsa-miR-1-3p, hsa-let-7f-5p, hsa-miR-324-5p, hsa-miR-149-5p, hsa-miR-98-5p, hs…
Low hanging columella	HP:0009765	14	34	94	662	6.63018e-05	0.00208539	2.89987	0	hsa-miR-200a-5p, hsa-miR-27b-3p, hsa-miR-142-3p, hsa-miR-23b-3p, hsa-miR-200b-3p, hsa-miR-142-5p, hsa-miR-200a-3p, hsa-miR-151a-3p, hsa-miR-155-5p, hsa-miR-200c-3p, hsa-miR-203a-3p, hsa-miR-199a-3p, hsa-miR-429, hsa-miR-1-3p
Abnormality of primary teeth	HP:0006481	18	34	150	662	7.38586e-05	0.00208539	2.33647	0	hsa-miR-27b-3p, hsa-miR-223-3p, hsa-miR-145-5p, hsa-miR-23b-3p, hsa-miR-200b-3p, hsa-miR-1246, hsa-miR-143-3p, hsa-miR-142-5p, hsa-miR-199b-3p, hsa-miR-505-3p, hsa-miR-200a-3p, hsa-miR-155-5p, hsa-miR-200c-3p, hsa-miR-203a-3p, hsa-miR-199a-3p, hsa-miR-429, hsa-miR-1-3p, hsa-miR-149-5p
Hyperconvex vertebral body endplates	HP:0004603	4	34	6	662	8.14402e-05	0.00208539	12.9804	0	hsa-miR-200b-3p, hsa-miR-200c-3p, hsa-let-7g-5p, hsa-miR-1-3p
Aplasia of the distal phalanges of the toes	HP:0010645	4	34	6	662	8.14402e-05	0.00208539	12.9804	0	hsa-miR-200b-3p, hsa-miR-200a-3p, hsa-miR-200c-3p, hsa-miR-429
Abnormal cheek morphology	HP:0004426	22	34	213	662	6.47599e-05	0.00208539	2.01105	0	hsa-miR-148b-3p, hsa-miR-27b-3p, hsa-miR-223-3p, hsa-miR-145-5p, hsa-miR-23b-3p, hsa-miR-200b-3p, hsa-miR-143-3p, hsa-miR-199b-3p, hsa-miR-200a-3p, hsa-miR-155-5p, hsa-miR-200c-3p, hsa-let-7g-5p, hsa-miR-338-5p, hsa-miR-203a-3p, hsa-miR-199a-3p, hsa-miR-429, hsa-miR-1271-5p, hsa-miR-1-3p, hsa-let-7f-5p, hsa-miR-324-5p, hsa-miR-149-5p, hsa-miR-98-5p
Abnormal circulating estrogen level	HP:0025132	18	34	150	662	7.38586e-05	0.00208539	2.33647	0	hsa-miR-200a-5p, hsa-miR-148b-3p, hsa-miR-223-3p, hsa-miR-145-5p, hsa-miR-142-3p, hsa-miR-200b-3p, hsa-miR-1246, hsa-miR-143-3p, hsa-miR-145-3p, hsa-miR-200a-3p, hsa-miR-155-5p, hsa-miR-200c-3p, hsa-let-7g-5p, hsa-miR-203a-3p, hsa-miR-199a-3p, hsa-miR-429, hsa-miR-1-3p, hsa-miR-324-5p
Inferior lens subluxation	HP:0008494	4	34	6	662	8.14402e-05	0.00208539	12.9804	0	hsa-miR-200b-3p, hsa-miR-200a-3p, hsa-miR-200c-3p, hsa-miR-429
Abnormal visual accommodation	HP:0030800	4	34	6	662	8.14402e-05	0.00208539	12.9804	0	hsa-miR-200b-3p, hsa-miR-200a-3p, hsa-miR-200c-3p, hsa-miR-429
Type II diabetes mellitus	HP:0005978	18	34	149	662	6.69169e-05	0.00208539	2.35215	0	hsa-miR-200a-5p, hsa-miR-27b-3p, hsa-miR-223-3p, hsa-miR-145-5p, hsa-miR-142-3p, hsa-miR-200b-3p, hsa-miR-1246, hsa-miR-143-3p, hsa-miR-200a-3p, hsa-miR-155-5p, hsa-miR-200c-3p, hsa-let-7g-5p, hsa-miR-203a-3p, hsa-miR-429, hsa-miR-1-3p, hsa-let-7f-5p, hsa-miR-149-5p, hsa-miR-98-5p
Abnormal bladder morphology	HP:0025487	15	34	107	662	6.75558e-05	0.00208539	2.72952	0	hsa-miR-27b-3p, hsa-miR-223-3p, hsa-miR-145-5p, hsa-miR-143-3p, hsa-miR-142-5p, hsa-miR-145-3p, hsa-miR-200a-3p, hsa-miR-155-5p, hsa-miR-200c-3p, hsa-let-7g-5p, hsa-miR-338-5p, hsa-miR-203a-3p, hsa-miR-199a-3p, hsa-miR-1-3p, hsa-miR-98-5p
Elevated urinary collagen degradation products	HP:0033384	4	34	6	662	8.14402e-05	0.00208539	12.9804	0	hsa-miR-200b-3p, hsa-miR-200c-3p, hsa-let-7g-5p, hsa-miR-1-3p
Dysarthria	HP:0001260	24	34	251	662	7.56762e-05	0.00208539	1.86173	0	hsa-miR-148b-3p, hsa-miR-27b-3p, hsa-miR-223-3p, hsa-miR-145-5p, hsa-miR-23b-3p, hsa-miR-200b-3p, hsa-miR-1246, hsa-miR-143-3p, hsa-miR-142-5p, hsa-miR-199b-3p, hsa-miR-505-3p, hsa-miR-145-3p, hsa-miR-200a-3p, hsa-miR-155-5p, hsa-miR-200c-3p, hsa-let-7g-5p, hsa-miR-203a-3p, hsa-miR-199a-3p, hsa-miR-429, hsa-miR-1-3p, hsa-let-7f-5p, hsa-miR-324-5p, hsa-miR-149-5p, hsa-miR-98-5p
Renal hypoplasia/aplasia	HP:0008678	23	34	230	662	6.14026e-05	0.00208539	1.94706	0	hsa-miR-148b-3p, hsa-miR-27b-3p, hsa-miR-223-3p, hsa-miR-145-5p, hsa-let-7i-5p, hsa-miR-142-3p, hsa-miR-23b-3p, hsa-miR-200b-3p, hsa-miR-1246, hsa-miR-143-3p, hsa-miR-199b-3p, hsa-miR-505-3p, hsa-miR-145-3p, hsa-miR-200a-3p, hsa-miR-155-5p, hsa-miR-200c-3p, hsa-let-7g-5p, hsa-miR-203a-3p, hsa-miR-429, hsa-miR-1-3p, hsa-miR-324-5p, hsa-miR-149-5p, hsa-miR-98-5p
Abnormal femoral neck morphology	HP:0003367	18	34	149	662	6.69169e-05	0.00208539	2.35215	0	hsa-miR-148b-3p, hsa-miR-27b-3p, hsa-miR-223-3p, hsa-miR-145-5p, hsa-miR-23b-3p, hsa-miR-200b-3p, hsa-miR-1246, hsa-miR-143-3p, hsa-miR-200a-3p, hsa-miR-155-5p, hsa-miR-200c-3p, hsa-let-7g-5p, hsa-miR-203a-3p, hsa-miR-199a-3p, hsa-miR-429, hsa-miR-1-3p, hsa-miR-149-5p, hsa-miR-98-5p
Skin tags	HP:0010609	21	34	196	662	6.47776e-05	0.00208539	2.08613	0	hsa-miR-200a-5p, hsa-miR-148b-3p, hsa-miR-27b-3p, hsa-miR-223-3p, hsa-miR-23b-3p, hsa-miR-200b-3p, hsa-miR-143-3p, hsa-miR-142-5p, hsa-miR-199b-3p, hsa-miR-200a-3p, hsa-miR-155-5p, hsa-miR-200c-3p, hsa-let-7g-5p, hsa-miR-203a-3p, hsa-miR-199a-3p, hsa-miR-429, hsa-miR-1271-5p, hsa-miR-1-3p, hsa-let-7f-5p, hsa-miR-149-5p, hsa-miR-98-5p
Micropenis	HP:0000054	18	34	148	662	6.05693e-05	0.00208539	2.36804	0	hsa-miR-27b-3p, hsa-miR-223-3p, hsa-miR-145-5p, hsa-miR-450b-5p, hsa-miR-200b-3p, hsa-miR-1246, hsa-miR-143-3p, hsa-miR-199b-3p, hsa-miR-505-3p, hsa-miR-145-3p, hsa-miR-200a-3p, hsa-miR-155-5p, hsa-miR-200c-3p, hsa-miR-203a-3p, hsa-miR-429, hsa-miR-1-3p, hsa-miR-324-5p, hsa-miR-149-5p
Underdeveloped nasal alae	HP:0000430	17	34	135	662	7.13172e-05	0.00208539	2.45185	0	hsa-miR-200a-5p, hsa-miR-27b-3p, hsa-miR-223-3p, hsa-miR-142-3p, hsa-miR-23b-3p, hsa-miR-200b-3p, hsa-miR-1246, hsa-miR-143-3p, hsa-miR-199b-3p, hsa-miR-200a-3p, hsa-miR-151a-3p, hsa-miR-155-5p, hsa-miR-200c-3p, hsa-miR-203a-3p, hsa-miR-199a-3p, hsa-miR-429, hsa-miR-1-3p
Abnormal septum pellucidum morphology	HP:0007375	18	34	151	662	8.14428e-05	0.00208539	2.321	0	hsa-miR-148b-3p, hsa-miR-223-3p, hsa-miR-145-5p, hsa-miR-450b-5p, hsa-miR-142-3p, hsa-miR-23b-3p, hsa-miR-200b-3p, hsa-miR-143-3p, hsa-miR-200a-3p, hsa-miR-155-5p, hsa-miR-200c-3p, hsa-let-7g-5p, hsa-miR-203a-3p, hsa-miR-199a-3p, hsa-miR-429, hsa-miR-1-3p, hsa-miR-149-5p, hsa-miR-98-5p
Clonus	HP:0002169	11	34	60	662	7.55753e-05	0.00208539	3.56961	0	hsa-miR-27b-3p, hsa-miR-223-3p, hsa-miR-145-5p, hsa-miR-200b-3p, hsa-miR-143-3p, hsa-miR-200a-3p, hsa-miR-155-5p, hsa-miR-1180-3p, hsa-miR-200c-3p, hsa-miR-203a-3p, hsa-miR-429
Enlarged pituitary gland	HP:0012505	13	34	83	662	7.85259e-05	0.00208539	3.04961	0	hsa-miR-200a-5p, hsa-miR-148b-3p, hsa-miR-145-5p, hsa-miR-142-3p, hsa-miR-200b-3p, hsa-miR-143-3p, hsa-miR-200a-3p, hsa-miR-200c-3p, hsa-miR-203a-3p, hsa-miR-199a-3p, hsa-miR-429, hsa-miR-1-3p, hsa-miR-324-5p
Aplasia/Hypoplasia of the distal phalanx of the hallux	HP:0010076	4	34	6	662	8.14402e-05	0.00208539	12.9804	0	hsa-miR-200b-3p, hsa-miR-200a-3p, hsa-miR-200c-3p, hsa-miR-429
Dilatation of the renal pelvis	HP:0010946	23	34	230	662	6.14026e-05	0.00208539	1.94706	0	hsa-miR-200a-5p, hsa-miR-148b-3p, hsa-miR-27b-3p, hsa-miR-223-3p, hsa-miR-145-5p, hsa-miR-142-3p, hsa-miR-23b-3p, hsa-miR-200b-3p, hsa-miR-1246, hsa-miR-143-3p, hsa-miR-199b-3p, hsa-miR-505-3p, hsa-miR-145-3p, hsa-miR-200a-3p, hsa-miR-155-5p, hsa-miR-200c-3p, hsa-let-7g-5p, hsa-miR-203a-3p, hsa-miR-429, hsa-miR-1271-5p, hsa-miR-1-3p, hsa-miR-149-5p, hsa-miR-98-5p
Abnormal renal pelvis morphology	HP:0010944	23	34	232	662	7.21638e-05	0.00208539	1.93027	0	hsa-miR-200a-5p, hsa-miR-148b-3p, hsa-miR-27b-3p, hsa-miR-223-3p, hsa-miR-145-5p, hsa-miR-142-3p, hsa-miR-23b-3p, hsa-miR-200b-3p, hsa-miR-1246, hsa-miR-143-3p, hsa-miR-199b-3p, hsa-miR-505-3p, hsa-miR-145-3p, hsa-miR-200a-3p, hsa-miR-155-5p, hsa-miR-200c-3p, hsa-let-7g-5p, hsa-miR-203a-3p, hsa-miR-429, hsa-miR-1271-5p, hsa-miR-1-3p, hsa-miR-149-5p, hsa-miR-98-5p
Visual loss	HP:0000572	22	34	214	662	7.03946e-05	0.00208539	2.00165	0	hsa-miR-200a-5p, hsa-miR-148b-3p, hsa-miR-27b-3p, hsa-miR-223-3p, hsa-miR-145-5p, hsa-miR-450b-5p, hsa-miR-142-3p, hsa-miR-23b-3p, hsa-miR-200b-3p, hsa-miR-143-3p, hsa-miR-142-5p, hsa-miR-145-3p, hsa-miR-200a-3p, hsa-miR-155-5p, hsa-miR-200c-3p, hsa-miR-338-5p, hsa-miR-203a-3p, hsa-miR-199a-3p, hsa-miR-429, hsa-miR-1-3p, hsa-let-7f-5p, hsa-miR-324-5p
Concave nasal ridge	HP:0011120	12	34	70	662	6.46737e-05	0.00208539	3.33782	0	hsa-miR-145-5p, hsa-let-7i-5p, hsa-miR-200b-3p, hsa-miR-143-3p, hsa-miR-200a-3p, hsa-miR-155-5p, hsa-miR-200c-3p, hsa-miR-203a-3p, hsa-miR-199a-3p, hsa-miR-429, hsa-miR-1-3p, hsa-miR-98-5p
Deformed tarsal bones	HP:0008119	13	34	81	662	5.95737e-05	0.00208539	3.12491	0	hsa-miR-27b-3p, hsa-miR-145-5p, hsa-miR-23b-3p, hsa-miR-200b-3p, hsa-miR-143-3p, hsa-miR-200a-3p, hsa-miR-200c-3p, hsa-let-7g-5p, hsa-miR-203a-3p, hsa-miR-199a-3p, hsa-miR-429, hsa-miR-1-3p, hsa-miR-98-5p
Iris melanoma	HP:0011524	4	34	6	662	8.14402e-05	0.00208539	12.9804	0	hsa-miR-200b-3p, hsa-miR-200a-3p, hsa-miR-200c-3p, hsa-miR-429
Abnormal alveolar ridge morphology	HP:0006477	7	34	23	662	6.81939e-05	0.00208539	5.92583	0	hsa-miR-145-5p, hsa-miR-23b-3p, hsa-miR-200b-3p, hsa-miR-200a-3p, hsa-miR-200c-3p, hsa-miR-429, hsa-miR-1-3p
Paraplegia/paraparesis	HP:0010551	14	34	95	662	7.52676e-05	0.00208539	2.86935	0	hsa-miR-148b-3p, hsa-miR-27b-3p, hsa-miR-223-3p, hsa-miR-23b-3p, hsa-miR-143-3p, hsa-miR-505-3p, hsa-miR-145-3p, hsa-miR-200a-3p, hsa-miR-155-5p, hsa-miR-200c-3p, hsa-miR-203a-3p, hsa-miR-1-3p, hsa-miR-149-5p, hsa-miR-98-5p
Aplasia of the 1st metacarpal	HP:0010035	4	34	6	662	8.14402e-05	0.00208539	12.9804	0	hsa-miR-200b-3p, hsa-miR-200a-3p, hsa-miR-200c-3p, hsa-miR-429
Abnormal ciliary body morphology	HP:0012776	4	34	6	662	8.14402e-05	0.00208539	12.9804	0	hsa-miR-200b-3p, hsa-miR-200a-3p, hsa-miR-200c-3p, hsa-miR-429
Abnormal visual field test	HP:0030588	13	34	83	662	7.85259e-05	0.00208539	3.04961	0	hsa-miR-200a-5p, hsa-miR-148b-3p, hsa-miR-145-5p, hsa-miR-142-3p, hsa-miR-200b-3p, hsa-miR-143-3p, hsa-miR-200a-3p, hsa-miR-200c-3p, hsa-miR-203a-3p, hsa-miR-199a-3p, hsa-miR-429, hsa-miR-1-3p, hsa-miR-324-5p
Ectopic calcification	HP:0010766	21	34	196	662	6.47776e-05	0.00208539	2.08613	0	hsa-miR-200a-5p, hsa-miR-148b-3p, hsa-miR-27b-3p, hsa-miR-223-3p, hsa-miR-1290, hsa-miR-145-5p, hsa-miR-142-3p, hsa-miR-23b-3p, hsa-miR-200b-3p, hsa-miR-1246, hsa-miR-143-3p, hsa-miR-145-3p, hsa-miR-200a-3p, hsa-miR-155-5p, hsa-miR-200c-3p, hsa-let-7g-5p, hsa-miR-203a-3p, hsa-miR-1-3p, hsa-miR-324-5p, hsa-miR-149-5p, hsa-miR-98-5p
Sandal gap	HP:0001852	17	34	136	662	7.90905e-05	0.00208539	2.43382	0	hsa-miR-148b-3p, hsa-miR-223-3p, hsa-miR-145-5p, hsa-miR-200b-3p, hsa-miR-143-3p, hsa-miR-145-3p, hsa-miR-200a-3p, hsa-miR-155-5p, hsa-miR-200c-3p, hsa-let-7g-5p, hsa-miR-203a-3p, hsa-miR-199a-3p, hsa-miR-429, hsa-miR-1-3p, hsa-miR-324-5p, hsa-miR-98-5p, hsa-miR-223-5p
Abnormal lower lip morphology	HP:0000178	22	34	215	662	7.64751e-05	0.00208539	1.99234	0	hsa-miR-148b-3p, hsa-miR-27b-3p, hsa-miR-223-3p, hsa-miR-145-5p, hsa-miR-23b-3p, hsa-miR-200b-3p, hsa-miR-1246, hsa-miR-143-3p, hsa-miR-199b-3p, hsa-miR-505-3p, hsa-miR-145-3p, hsa-miR-200a-3p, hsa-miR-155-5p, hsa-miR-200c-3p, hsa-let-7g-5p, hsa-miR-203a-3p, hsa-miR-199a-3p, hsa-miR-429, hsa-miR-1-3p, hsa-miR-324-5p, hsa-miR-98-5p, hsa-miR-223-5p
Abnormality of the scalp hair	HP:0100037	27	34	312	662	8.19426e-05	0.00208986	1.68495	0	hsa-miR-148b-3p, hsa-miR-27b-3p, hsa-miR-223-3p, hsa-miR-145-5p, hsa-let-7i-5p, hsa-miR-142-3p, hsa-miR-23b-3p, hsa-miR-200b-3p, hsa-miR-1246, hsa-miR-143-3p, hsa-miR-142-5p, hsa-miR-199b-3p, hsa-miR-505-3p, hsa-miR-145-3p, hsa-miR-200a-3p, hsa-miR-151a-3p, hsa-miR-155-5p, hsa-miR-200c-3p, hsa-let-7g-5p, hsa-miR-338-5p, hsa-miR-203a-3p, hsa-miR-199a-3p, hsa-miR-429, hsa-miR-1-3p, hsa-miR-324-5p, …
Hand polydactyly	HP:0001161	21	34	199	662	8.38273e-05	0.00212948	2.05469	0	hsa-miR-200a-5p, hsa-miR-148b-3p, hsa-miR-27b-3p, hsa-miR-223-3p, hsa-miR-145-5p, hsa-miR-142-3p, hsa-miR-23b-3p, hsa-miR-200b-3p, hsa-miR-143-3p, hsa-miR-142-5p, hsa-miR-200a-3p, hsa-miR-151a-3p, hsa-miR-155-5p, hsa-miR-200c-3p, hsa-let-7g-5p, hsa-miR-203a-3p, hsa-miR-429, hsa-miR-1271-5p, hsa-miR-1-3p, hsa-miR-324-5p, hsa-miR-98-5p
Abnormal lateral ventricle morphology	HP:0030047	14	34	96	662	8.52885e-05	0.00213288	2.83946	0	hsa-miR-223-3p, hsa-miR-145-5p, hsa-miR-142-3p, hsa-miR-200b-3p, hsa-miR-1246, hsa-miR-143-3p, hsa-miR-142-5p, hsa-miR-199b-3p, hsa-miR-200a-3p, hsa-miR-155-5p, hsa-miR-200c-3p, hsa-miR-203a-3p, hsa-miR-429, hsa-miR-98-5p
Abnormality of the inner ear	HP:0000359	23	34	234	662	8.46343e-05	0.00213288	1.91378	0	hsa-miR-200a-5p, hsa-miR-148b-3p, hsa-miR-223-3p, hsa-miR-145-5p, hsa-let-7i-5p, hsa-miR-23b-3p, hsa-miR-1246, hsa-miR-143-3p, hsa-miR-142-5p, hsa-miR-199b-3p, hsa-miR-505-3p, hsa-miR-145-3p, hsa-miR-200a-3p, hsa-miR-151a-3p, hsa-miR-155-5p, hsa-miR-200c-3p, hsa-let-7g-5p, hsa-miR-203a-3p, hsa-miR-199a-3p, hsa-miR-429, hsa-miR-1-3p, hsa-let-7f-5p, hsa-miR-98-5p
Freckling	HP:0001480	14	34	96	662	8.52885e-05	0.00213288	2.83946	0	hsa-miR-148b-3p, hsa-miR-27b-3p, hsa-miR-145-5p, hsa-miR-200b-3p, hsa-miR-1246, hsa-miR-143-3p, hsa-miR-505-3p, hsa-miR-200a-3p, hsa-miR-155-5p, hsa-miR-200c-3p, hsa-let-7g-5p, hsa-miR-203a-3p, hsa-miR-429, hsa-miR-1-3p
Abnormal dermatoglyphics	HP:0007477	23	34	234	662	8.46343e-05	0.00213288	1.91378	0	hsa-miR-148b-3p, hsa-miR-27b-3p, hsa-miR-223-3p, hsa-miR-145-5p, hsa-let-7i-5p, hsa-miR-142-3p, hsa-miR-23b-3p, hsa-miR-200b-3p, hsa-miR-1246, hsa-miR-143-3p, hsa-miR-199b-3p, hsa-miR-505-3p, hsa-miR-200a-3p, hsa-miR-151a-3p, hsa-miR-155-5p, hsa-miR-200c-3p, hsa-let-7g-5p, hsa-miR-203a-3p, hsa-miR-199a-3p, hsa-miR-429, hsa-miR-1-3p, hsa-miR-324-5p, hsa-miR-98-5p
Decreased corneal thickness	HP:0100689	12	34	72	662	8.72266e-05	0.00214791	3.2451	0	hsa-miR-148b-3p, hsa-miR-223-3p, hsa-miR-145-5p, hsa-miR-142-3p, hsa-miR-23b-3p, hsa-miR-200b-3p, hsa-miR-143-3p, hsa-miR-142-5p, hsa-miR-200a-3p, hsa-miR-200c-3p, hsa-miR-429, hsa-miR-98-5p
Keratoconus	HP:0000563	12	34	72	662	8.72266e-05	0.00214791	3.2451	0	hsa-miR-148b-3p, hsa-miR-223-3p, hsa-miR-145-5p, hsa-miR-142-3p, hsa-miR-23b-3p, hsa-miR-200b-3p, hsa-miR-143-3p, hsa-miR-142-5p, hsa-miR-200a-3p, hsa-miR-200c-3p, hsa-miR-429, hsa-miR-98-5p
Increased corneal curvature	HP:0100692	12	34	72	662	8.72266e-05	0.00214791	3.2451	0	hsa-miR-148b-3p, hsa-miR-223-3p, hsa-miR-145-5p, hsa-miR-142-3p, hsa-miR-23b-3p, hsa-miR-200b-3p, hsa-miR-143-3p, hsa-miR-142-5p, hsa-miR-200a-3p, hsa-miR-200c-3p, hsa-miR-429, hsa-miR-98-5p
Abnormal semicircular canal morphology	HP:0011380	12	34	72	662	8.72266e-05	0.00214791	3.2451	0	hsa-miR-148b-3p, hsa-miR-145-5p, hsa-miR-23b-3p, hsa-miR-1246, hsa-miR-143-3p, hsa-miR-199b-3p, hsa-miR-505-3p, hsa-miR-155-5p, hsa-miR-200c-3p, hsa-let-7g-5p, hsa-miR-1-3p, hsa-miR-98-5p
Bitemporal hemianopia	HP:0030521	13	34	84	662	8.98487e-05	0.00217449	3.01331	0	hsa-miR-200a-5p, hsa-miR-148b-3p, hsa-miR-145-5p, hsa-miR-142-3p, hsa-miR-200b-3p, hsa-miR-143-3p, hsa-miR-200a-3p, hsa-miR-200c-3p, hsa-miR-203a-3p, hsa-miR-199a-3p, hsa-miR-429, hsa-miR-1-3p, hsa-miR-324-5p
Abnormal testis morphology	HP:0000035	32	34	437	662	8.99975e-05	0.00217449	1.42576	0	hsa-miR-200a-5p, hsa-miR-148b-3p, hsa-miR-27b-3p, hsa-miR-223-3p, hsa-miR-1290, hsa-miR-145-5p, hsa-let-7i-5p, hsa-miR-450b-5p, hsa-miR-142-3p, hsa-miR-23b-3p, hsa-miR-200b-3p, hsa-miR-1246, hsa-miR-143-3p, hsa-miR-142-5p, hsa-miR-199b-3p, hsa-miR-505-3p, hsa-miR-145-3p, hsa-miR-200a-3p, hsa-miR-151a-3p, hsa-miR-155-5p, hsa-miR-200c-3p, hsa-let-7g-5p, hsa-miR-203a-3p, hsa-miR-199a-3p, hsa-miR-429…
Abnormal size of pituitary gland	HP:0012504	13	34	84	662	8.98487e-05	0.00217449	3.01331	0	hsa-miR-200a-5p, hsa-miR-148b-3p, hsa-miR-145-5p, hsa-miR-142-3p, hsa-miR-200b-3p, hsa-miR-143-3p, hsa-miR-200a-3p, hsa-miR-200c-3p, hsa-miR-203a-3p, hsa-miR-199a-3p, hsa-miR-429, hsa-miR-1-3p, hsa-miR-324-5p
Heteronymous hemianopia	HP:0030517	13	34	84	662	8.98487e-05	0.00217449	3.01331	0	hsa-miR-200a-5p, hsa-miR-148b-3p, hsa-miR-145-5p, hsa-miR-142-3p, hsa-miR-200b-3p, hsa-miR-143-3p, hsa-miR-200a-3p, hsa-miR-200c-3p, hsa-miR-203a-3p, hsa-miR-199a-3p, hsa-miR-429, hsa-miR-1-3p, hsa-miR-324-5p
Pointed chin	HP:0000307	16	34	123	662	8.93047e-05	0.00217449	2.53276	0	hsa-miR-27b-3p, hsa-miR-223-3p, hsa-miR-145-5p, hsa-miR-23b-3p, hsa-miR-200b-3p, hsa-miR-1246, hsa-miR-143-3p, hsa-miR-200a-3p, hsa-miR-155-5p, hsa-miR-200c-3p, hsa-let-7g-5p, hsa-miR-203a-3p, hsa-miR-199a-3p, hsa-miR-429, hsa-miR-1-3p, hsa-miR-324-5p
Microphthalmia	HP:0000568	23	34	235	662	9.15851e-05	0.00220456	1.90563	0	hsa-miR-200a-5p, hsa-miR-148b-3p, hsa-miR-27b-3p, hsa-miR-223-3p, hsa-miR-145-5p, hsa-let-7i-5p, hsa-miR-450b-5p, hsa-miR-142-3p, hsa-miR-23b-3p, hsa-miR-200b-3p, hsa-miR-143-3p, hsa-miR-145-3p, hsa-miR-200a-3p, hsa-miR-155-5p, hsa-miR-200c-3p, hsa-let-7g-5p, hsa-miR-203a-3p, hsa-miR-199a-3p, hsa-miR-429, hsa-miR-1-3p, hsa-miR-324-5p, hsa-miR-149-5p, hsa-miR-98-5p
Vocal cord paresis	HP:0001604	7	34	24	662	9.27613e-05	0.00222454	5.67892	0	hsa-miR-145-5p, hsa-miR-200b-3p, hsa-miR-143-3p, hsa-miR-145-3p, hsa-miR-200a-3p, hsa-miR-155-5p, hsa-miR-203a-3p
Bronchomalacia	HP:0002780	10	34	51	662	9.66498e-05	0.00223372	3.81776	0	hsa-miR-145-5p, hsa-miR-142-3p, hsa-miR-200b-3p, hsa-miR-143-3p, hsa-miR-142-5p, hsa-miR-145-3p, hsa-miR-155-5p, hsa-miR-200c-3p, hsa-miR-1-3p, hsa-miR-149-5p
Metamorphopsia	HP:0012508	5	34	11	662	9.83671e-05	0.00223372	8.85027	0	hsa-miR-200b-3p, hsa-miR-200a-3p, hsa-miR-200c-3p, hsa-miR-338-5p, hsa-miR-429
Malignant mesothelioma	HP:0100001	5	34	11	662	9.83671e-05	0.00223372	8.85027	0	hsa-miR-200b-3p, hsa-miR-200a-3p, hsa-miR-155-5p, hsa-miR-200c-3p, hsa-miR-429
Hypergonadotropic hypogonadism	HP:0000815	10	34	51	662	9.66498e-05	0.00223372	3.81776	0	hsa-miR-223-3p, hsa-miR-145-5p, hsa-miR-200b-3p, hsa-miR-145-3p, hsa-miR-200a-3p, hsa-miR-200c-3p, hsa-miR-429, hsa-miR-1-3p, hsa-let-7f-5p, hsa-miR-98-5p
Porencephalic cyst	HP:0002132	14	34	97	662	9.64692e-05	0.00223372	2.81019	0	hsa-miR-148b-3p, hsa-miR-27b-3p, hsa-miR-145-5p, hsa-miR-142-3p, hsa-miR-23b-3p, hsa-miR-200b-3p, hsa-miR-143-3p, hsa-miR-145-3p, hsa-miR-155-5p, hsa-miR-200c-3p, hsa-let-7g-5p, hsa-miR-1-3p, hsa-miR-149-5p, hsa-miR-98-5p
Hypoplasia of penis	HP:0008736	22	34	218	662	9.77164e-05	0.00223372	1.96492	0	hsa-miR-27b-3p, hsa-miR-223-3p, hsa-miR-145-5p, hsa-miR-450b-5p, hsa-miR-23b-3p, hsa-miR-200b-3p, hsa-miR-1246, hsa-miR-143-3p, hsa-miR-199b-3p, hsa-miR-505-3p, hsa-miR-145-3p, hsa-miR-200a-3p, hsa-miR-155-5p, hsa-miR-200c-3p, hsa-let-7g-5p, hsa-miR-203a-3p, hsa-miR-429, hsa-miR-1271-5p, hsa-miR-1-3p, hsa-miR-324-5p, hsa-miR-149-5p, hsa-miR-98-5p
Decreased fertility in males	HP:0012041	16	34	124	662	9.93999e-05	0.00223372	2.51233	0	hsa-miR-27b-3p, hsa-miR-223-3p, hsa-miR-145-5p, hsa-miR-200b-3p, hsa-miR-1246, hsa-miR-143-3p, hsa-miR-505-3p, hsa-miR-145-3p, hsa-miR-200a-3p, hsa-miR-155-5p, hsa-miR-200c-3p, hsa-miR-203a-3p, hsa-miR-429, hsa-miR-1-3p, hsa-let-7f-5p, hsa-miR-98-5p
Aplasia/Hypoplasia of the distal phalanges of the hand	HP:0009835	20	34	184	662	9.56143e-05	0.00223372	2.11637	0	hsa-miR-27b-3p, hsa-miR-223-3p, hsa-miR-145-5p, hsa-miR-142-3p, hsa-miR-23b-3p, hsa-miR-200b-3p, hsa-miR-143-3p, hsa-miR-142-5p, hsa-miR-145-3p, hsa-miR-200a-3p, hsa-miR-151a-3p, hsa-miR-155-5p, hsa-miR-200c-3p, hsa-let-7g-5p, hsa-miR-199a-3p, hsa-miR-429, hsa-miR-1271-5p, hsa-miR-1-3p, hsa-miR-324-5p, hsa-miR-98-5p
High myopia	HP:0011003	10	34	51	662	9.66498e-05	0.00223372	3.81776	0	hsa-miR-27b-3p, hsa-miR-223-3p, hsa-miR-200b-3p, hsa-miR-200a-3p, hsa-miR-155-5p, hsa-miR-200c-3p, hsa-miR-338-5p, hsa-miR-429, hsa-miR-1-3p, hsa-miR-324-5p
Aplasia/Hypoplasia of the phalanges of the hallux	HP:0010058	5	34	11	662	9.83671e-05	0.00223372	8.85027	0	hsa-miR-148b-3p, hsa-miR-200b-3p, hsa-miR-200a-3p, hsa-miR-200c-3p, hsa-miR-429
Congenital abnormal hair pattern	HP:0011361	23	34	236	662	9.90562e-05	0.00223372	1.89756	0	hsa-miR-148b-3p, hsa-miR-27b-3p, hsa-miR-223-3p, hsa-miR-145-5p, hsa-let-7i-5p, hsa-miR-142-3p, hsa-miR-23b-3p, hsa-miR-200b-3p, hsa-miR-1246, hsa-miR-143-3p, hsa-miR-199b-3p, hsa-miR-505-3p, hsa-miR-151a-3p, hsa-miR-155-5p, hsa-miR-200c-3p, hsa-let-7g-5p, hsa-miR-338-5p, hsa-miR-203a-3p, hsa-miR-199a-3p, hsa-miR-429, hsa-miR-1-3p, hsa-miR-324-5p, hsa-miR-98-5p
Lower limb spasticity	HP:0002061	15	34	110	662	9.57418e-05	0.00223372	2.65508	0	hsa-miR-148b-3p, hsa-miR-27b-3p, hsa-miR-223-3p, hsa-miR-145-5p, hsa-miR-23b-3p, hsa-miR-200b-3p, hsa-miR-143-3p, hsa-miR-505-3p, hsa-miR-200a-3p, hsa-miR-155-5p, hsa-miR-1180-3p, hsa-miR-200c-3p, hsa-miR-1-3p, hsa-miR-149-5p, hsa-miR-98-5p
Short lower limbs	HP:0006385	6	34	17	662	9.65617e-05	0.00223372	6.87197	0	hsa-miR-27b-3p, hsa-miR-200b-3p, hsa-miR-143-3p, hsa-miR-200c-3p, hsa-let-7g-5p, hsa-miR-1-3p
Neoplasm of the tongue	HP:0100648	14	34	97	662	9.64692e-05	0.00223372	2.81019	0	hsa-miR-148b-3p, hsa-miR-200b-3p, hsa-miR-143-3p, hsa-miR-200a-3p, hsa-miR-155-5p, hsa-miR-200c-3p, hsa-miR-203a-3p, hsa-miR-199a-3p, hsa-miR-429, hsa-miR-1-3p, hsa-let-7f-5p, hsa-miR-324-5p, hsa-miR-149-5p, hsa-miR-98-5p
Oligohydramnios	HP:0001562	16	34	124	662	9.93999e-05	0.00223372	2.51233	0	hsa-miR-27b-3p, hsa-miR-223-3p, hsa-miR-145-5p, hsa-let-7i-5p, hsa-miR-142-3p, hsa-miR-23b-3p, hsa-miR-200b-3p, hsa-miR-1246, hsa-miR-143-3p, hsa-miR-142-5p, hsa-miR-155-5p, hsa-miR-200c-3p, hsa-let-7g-5p, hsa-miR-203a-3p, hsa-miR-1-3p, hsa-miR-98-5p
Demyelinating peripheral neuropathy	HP:0007108	6	34	17	662	9.65617e-05	0.00223372	6.87197	0	hsa-miR-143-3p, hsa-miR-200a-3p, hsa-miR-155-5p, hsa-miR-200c-3p, hsa-miR-203a-3p, hsa-miR-1-3p
Finger syndactyly	HP:0006101	24	34	254	662	9.52918e-05	0.00223372	1.83974	0	hsa-miR-200a-5p, hsa-miR-148b-3p, hsa-miR-27b-3p, hsa-miR-223-3p, hsa-miR-145-5p, hsa-let-7i-5p, hsa-miR-142-3p, hsa-miR-23b-3p, hsa-miR-200b-3p, hsa-miR-143-3p, hsa-miR-142-5p, hsa-miR-145-3p, hsa-miR-200a-3p, hsa-miR-151a-3p, hsa-miR-155-5p, hsa-miR-200c-3p, hsa-miR-203a-3p, hsa-miR-199a-3p, hsa-miR-429, hsa-miR-1271-5p, hsa-miR-1-3p, hsa-miR-324-5p, hsa-miR-149-5p, hsa-miR-98-5p
Abnormality of the palpebral fissures	HP:0008050	31	34	410	662	9.88847e-05	0.00223372	1.47217	0	hsa-miR-200a-5p, hsa-miR-148b-3p, hsa-miR-27b-3p, hsa-miR-223-3p, hsa-miR-145-5p, hsa-let-7i-5p, hsa-miR-142-3p, hsa-miR-23b-3p, hsa-miR-200b-3p, hsa-miR-1246, hsa-miR-143-3p, hsa-miR-142-5p, hsa-miR-199b-3p, hsa-miR-505-3p, hsa-miR-145-3p, hsa-miR-200a-3p, hsa-miR-151a-3p, hsa-miR-155-5p, hsa-miR-200c-3p, hsa-let-7g-5p, hsa-miR-338-5p, hsa-miR-203a-3p, hsa-miR-199a-3p, hsa-miR-429, hsa-miR-1271-…
Abnormality of thrombocytes	HP:0001872	26	34	294	662	0.000100727	0.00224781	1.72189	0	hsa-miR-148b-3p, hsa-miR-27b-3p, hsa-miR-223-3p, hsa-miR-145-5p, hsa-let-7i-5p, hsa-miR-142-3p, hsa-miR-23b-3p, hsa-miR-200b-3p, hsa-miR-1246, hsa-miR-143-3p, hsa-miR-142-5p, hsa-miR-199b-3p, hsa-miR-505-3p, hsa-miR-145-3p, hsa-miR-200a-3p, hsa-miR-155-5p, hsa-miR-200c-3p, hsa-let-7g-5p, hsa-miR-203a-3p, hsa-miR-199a-3p, hsa-miR-429, hsa-miR-1-3p, hsa-let-7f-5p, hsa-miR-324-5p, hsa-miR-149-5p, hs…
Aplasia/Hypoplasia of fingers	HP:0006265	26	34	294	662	0.000100727	0.00224781	1.72189	0	hsa-miR-148b-3p, hsa-miR-27b-3p, hsa-miR-223-3p, hsa-miR-145-5p, hsa-let-7i-5p, hsa-miR-142-3p, hsa-miR-23b-3p, hsa-miR-200b-3p, hsa-miR-143-3p, hsa-miR-142-5p, hsa-miR-199b-3p, hsa-miR-145-3p, hsa-miR-200a-3p, hsa-miR-151a-3p, hsa-miR-155-5p, hsa-miR-200c-3p, hsa-let-7g-5p, hsa-miR-203a-3p, hsa-miR-199a-3p, hsa-miR-429, hsa-miR-1271-5p, hsa-miR-1-3p, hsa-miR-324-5p, hsa-miR-149-5p, hsa-miR-98-5p…
Abnormal scalp morphology	HP:0001965	27	34	315	662	0.000101449	0.0022561	1.66891	0	hsa-miR-148b-3p, hsa-miR-27b-3p, hsa-miR-223-3p, hsa-miR-145-5p, hsa-let-7i-5p, hsa-miR-142-3p, hsa-miR-23b-3p, hsa-miR-200b-3p, hsa-miR-1246, hsa-miR-143-3p, hsa-miR-142-5p, hsa-miR-199b-3p, hsa-miR-505-3p, hsa-miR-145-3p, hsa-miR-200a-3p, hsa-miR-151a-3p, hsa-miR-155-5p, hsa-miR-200c-3p, hsa-let-7g-5p, hsa-miR-338-5p, hsa-miR-203a-3p, hsa-miR-199a-3p, hsa-miR-429, hsa-miR-1-3p, hsa-miR-324-5p, …
Abnormal joint morphology	HP:0001367	33	34	471	662	0.000104071	0.00230071	1.36418	0	hsa-miR-200a-5p, hsa-miR-148b-3p, hsa-miR-27b-3p, hsa-miR-223-3p, hsa-miR-1290, hsa-miR-145-5p, hsa-let-7i-5p, hsa-miR-450b-5p, hsa-miR-142-3p, hsa-miR-23b-3p, hsa-miR-200b-3p, hsa-miR-1246, hsa-miR-143-3p, hsa-miR-142-5p, hsa-miR-199b-3p, hsa-miR-505-3p, hsa-miR-145-3p, hsa-miR-200a-3p, hsa-miR-151a-3p, hsa-miR-155-5p, hsa-miR-1180-3p, hsa-miR-200c-3p, hsa-let-7g-5p, hsa-miR-338-5p, hsa-miR-203a…
Abnormal left ventricular outflow tract morphology	HP:0011103	11	34	62	662	0.000104529	0.00230071	3.45446	0	hsa-miR-27b-3p, hsa-miR-145-5p, hsa-miR-142-3p, hsa-miR-23b-3p, hsa-miR-200b-3p, hsa-miR-505-3p, hsa-miR-145-3p, hsa-miR-155-5p, hsa-miR-200c-3p, hsa-miR-1-3p, hsa-miR-149-5p
Sparse axillary hair	HP:0002215	11	34	62	662	0.000104529	0.00230071	3.45446	0	hsa-miR-223-3p, hsa-miR-145-5p, hsa-miR-200b-3p, hsa-miR-1246, hsa-miR-143-3p, hsa-miR-145-3p, hsa-miR-200a-3p, hsa-miR-200c-3p, hsa-miR-203a-3p, hsa-miR-429, hsa-miR-1-3p
Fetal anomaly	HP:0034057	21	34	202	662	0.000107857	0.00235781	2.02417	0	hsa-miR-148b-3p, hsa-miR-27b-3p, hsa-miR-223-3p, hsa-miR-145-5p, hsa-let-7i-5p, hsa-miR-142-3p, hsa-miR-23b-3p, hsa-miR-200b-3p, hsa-miR-1246, hsa-miR-143-3p, hsa-miR-142-5p, hsa-miR-505-3p, hsa-miR-200a-3p, hsa-miR-155-5p, hsa-miR-200c-3p, hsa-let-7g-5p, hsa-miR-203a-3p, hsa-miR-429, hsa-miR-1-3p, hsa-miR-149-5p, hsa-miR-98-5p
Abnormal distal phalanx morphology of finger	HP:0009832	21	34	202	662	0.000107857	0.00235781	2.02417	0	hsa-miR-27b-3p, hsa-miR-223-3p, hsa-miR-145-5p, hsa-miR-142-3p, hsa-miR-23b-3p, hsa-miR-200b-3p, hsa-miR-143-3p, hsa-miR-142-5p, hsa-miR-145-3p, hsa-miR-200a-3p, hsa-miR-151a-3p, hsa-miR-155-5p, hsa-miR-200c-3p, hsa-let-7g-5p, hsa-miR-203a-3p, hsa-miR-199a-3p, hsa-miR-429, hsa-miR-1271-5p, hsa-miR-1-3p, hsa-miR-324-5p, hsa-miR-98-5p
Hepatic fibrosis	HP:0001395	14	34	98	662	0.000108923	0.00237305	2.78151	0	hsa-miR-200a-5p, hsa-miR-27b-3p, hsa-miR-145-5p, hsa-miR-142-3p, hsa-miR-23b-3p, hsa-miR-200b-3p, hsa-miR-142-5p, hsa-miR-145-3p, hsa-miR-200a-3p, hsa-miR-155-5p, hsa-miR-200c-3p, hsa-miR-203a-3p, hsa-miR-199a-3p, hsa-miR-1-3p
Bulbous nose	HP:0000414	16	34	125	662	0.0001105	0.00239927	2.49224	0	hsa-miR-27b-3p, hsa-miR-145-5p, hsa-let-7i-5p, hsa-miR-142-3p, hsa-miR-200b-3p, hsa-miR-1246, hsa-miR-143-3p, hsa-miR-200a-3p, hsa-miR-155-5p, hsa-miR-200c-3p, hsa-let-7g-5p, hsa-miR-199a-3p, hsa-miR-429, hsa-miR-1-3p, hsa-let-7f-5p, hsa-miR-324-5p
Ulnar deviation of the hand	HP:0009487	9	34	42	662	0.000113215	0.00244172	4.17227	0	hsa-miR-27b-3p, hsa-miR-223-3p, hsa-miR-200b-3p, hsa-miR-200a-3p, hsa-miR-155-5p, hsa-miR-200c-3p, hsa-miR-203a-3p, hsa-miR-429, hsa-miR-1-3p
Abnormal hemoglobin	HP:0011902	9	34	42	662	0.000113215	0.00244172	4.17227	0	hsa-miR-223-3p, hsa-miR-200b-3p, hsa-miR-143-3p, hsa-miR-200a-3p, hsa-miR-200c-3p, hsa-miR-429, hsa-miR-1-3p, hsa-let-7f-5p, hsa-miR-98-5p
Hemolytic anemia	HP:0001878	19	34	170	662	0.000114175	0.00244602	2.17612	0	hsa-miR-148b-3p, hsa-miR-223-3p, hsa-miR-145-5p, hsa-let-7i-5p, hsa-miR-23b-3p, hsa-miR-200b-3p, hsa-miR-143-3p, hsa-miR-142-5p, hsa-miR-199b-3p, hsa-miR-200a-3p, hsa-miR-155-5p, hsa-miR-200c-3p, hsa-let-7g-5p, hsa-miR-203a-3p, hsa-miR-199a-3p, hsa-miR-1-3p, hsa-miR-324-5p, hsa-miR-149-5p, hsa-miR-98-5p
Abnormal midface morphology	HP:0000309	30	34	386	662	0.000113916	0.00244602	1.51326	0	hsa-miR-200a-5p, hsa-miR-148b-3p, hsa-miR-27b-3p, hsa-miR-223-3p, hsa-miR-145-5p, hsa-let-7i-5p, hsa-miR-142-3p, hsa-miR-23b-3p, hsa-miR-200b-3p, hsa-miR-1246, hsa-miR-143-3p, hsa-miR-142-5p, hsa-miR-199b-3p, hsa-miR-505-3p, hsa-miR-145-3p, hsa-miR-200a-3p, hsa-miR-151a-3p, hsa-miR-155-5p, hsa-miR-200c-3p, hsa-let-7g-5p, hsa-miR-338-5p, hsa-miR-203a-3p, hsa-miR-199a-3p, hsa-miR-429, hsa-miR-1271-…
Elevated circulating luteinizing hormone level	HP:0011969	10	34	52	662	0.000115475	0.00246564	3.74434	0	hsa-miR-223-3p, hsa-miR-145-5p, hsa-miR-200b-3p, hsa-miR-1246, hsa-miR-145-3p, hsa-miR-200a-3p, hsa-miR-155-5p, hsa-miR-200c-3p, hsa-miR-429, hsa-miR-1-3p
Craniofacial dystonia	HP:0012179	13	34	86	662	0.000116862	0.0024747	2.94323	0	hsa-miR-223-3p, hsa-miR-145-5p, hsa-miR-23b-3p, hsa-miR-200b-3p, hsa-miR-142-5p, hsa-miR-200a-3p, hsa-miR-151a-3p, hsa-miR-155-5p, hsa-miR-200c-3p, hsa-miR-429, hsa-miR-1-3p, hsa-miR-324-5p, hsa-miR-98-5p
Elevated circulating C-reactive protein concentration	HP:0011227	12	34	74	662	0.000116344	0.0024747	3.15739	0	hsa-miR-223-3p, hsa-miR-145-5p, hsa-miR-200b-3p, hsa-miR-1246, hsa-miR-142-5p, hsa-miR-200a-3p, hsa-miR-200c-3p, hsa-miR-203a-3p, hsa-miR-429, hsa-let-7f-5p, hsa-miR-149-5p, hsa-miR-98-5p
Epicanthus	HP:0000286	28	34	339	662	0.000117439	0.0024747	1.60819	0	hsa-miR-200a-5p, hsa-miR-148b-3p, hsa-miR-27b-3p, hsa-miR-223-3p, hsa-miR-145-5p, hsa-let-7i-5p, hsa-miR-23b-3p, hsa-miR-200b-3p, hsa-miR-1246, hsa-miR-143-3p, hsa-miR-142-5p, hsa-miR-199b-3p, hsa-miR-505-3p, hsa-miR-145-3p, hsa-miR-200a-3p, hsa-miR-151a-3p, hsa-miR-155-5p, hsa-miR-200c-3p, hsa-let-7g-5p, hsa-miR-203a-3p, hsa-miR-199a-3p, hsa-miR-429, hsa-miR-1271-5p, hsa-miR-1-3p, hsa-let-7f-5p,…
Chiari malformation	HP:0002308	21	34	203	662	0.000117164	0.0024747	2.0142	0	hsa-miR-148b-3p, hsa-miR-27b-3p, hsa-miR-223-3p, hsa-miR-145-5p, hsa-miR-142-3p, hsa-miR-23b-3p, hsa-miR-200b-3p, hsa-miR-143-3p, hsa-miR-142-5p, hsa-miR-199b-3p, hsa-miR-200a-3p, hsa-miR-155-5p, hsa-miR-200c-3p, hsa-let-7g-5p, hsa-miR-203a-3p, hsa-miR-199a-3p, hsa-miR-429, hsa-miR-1-3p, hsa-miR-324-5p, hsa-miR-149-5p, hsa-miR-98-5p
Fibroma	HP:0010614	24	34	257	662	0.000119497	0.00249353	1.81827	0	hsa-miR-200a-5p, hsa-miR-148b-3p, hsa-miR-27b-3p, hsa-miR-223-3p, hsa-miR-1290, hsa-miR-145-5p, hsa-miR-142-3p, hsa-miR-23b-3p, hsa-miR-200b-3p, hsa-miR-1246, hsa-miR-143-3p, hsa-miR-142-5p, hsa-miR-200a-3p, hsa-miR-155-5p, hsa-miR-200c-3p, hsa-let-7g-5p, hsa-miR-338-5p, hsa-miR-203a-3p, hsa-miR-199a-3p, hsa-miR-429, hsa-miR-1-3p, hsa-miR-324-5p, hsa-miR-149-5p, hsa-miR-98-5p
Photophobia	HP:0000613	18	34	155	662	0.0001193	0.00249353	2.2611	0	hsa-miR-27b-3p, hsa-miR-223-3p, hsa-miR-145-5p, hsa-let-7i-5p, hsa-miR-142-3p, hsa-miR-23b-3p, hsa-miR-200b-3p, hsa-miR-143-3p, hsa-miR-142-5p, hsa-miR-145-3p, hsa-miR-200a-3p, hsa-miR-155-5p, hsa-miR-200c-3p, hsa-miR-338-5p, hsa-miR-203a-3p, hsa-miR-429, hsa-miR-1-3p, hsa-miR-98-5p
Venous insufficiency	HP:0005293	18	34	155	662	0.0001193	0.00249353	2.2611	0	hsa-miR-200a-5p, hsa-miR-148b-3p, hsa-miR-27b-3p, hsa-miR-223-3p, hsa-miR-145-5p, hsa-miR-23b-3p, hsa-miR-200b-3p, hsa-miR-143-3p, hsa-miR-142-5p, hsa-miR-145-3p, hsa-miR-200a-3p, hsa-miR-155-5p, hsa-miR-200c-3p, hsa-let-7g-5p, hsa-miR-203a-3p, hsa-miR-429, hsa-miR-1-3p, hsa-miR-324-5p
Abnormality of the extraocular muscles	HP:0008049	3	34	3	662	0.00012432	0.00254134	19.4706	0	hsa-miR-200b-3p, hsa-miR-155-5p, hsa-miR-200c-3p
Bilateral tonic-clonic seizure	HP:0002069	23	34	239	662	0.000124952	0.00254134	1.87374	0	hsa-miR-200a-5p, hsa-miR-148b-3p, hsa-miR-27b-3p, hsa-miR-223-3p, hsa-miR-145-5p, hsa-let-7i-5p, hsa-miR-23b-3p, hsa-miR-200b-3p, hsa-miR-1246, hsa-miR-143-3p, hsa-miR-142-5p, hsa-miR-199b-3p, hsa-miR-200a-3p, hsa-miR-155-5p, hsa-miR-200c-3p, hsa-let-7g-5p, hsa-miR-203a-3p, hsa-miR-199a-3p, hsa-miR-429, hsa-miR-1-3p, hsa-let-7f-5p, hsa-miR-149-5p, hsa-miR-98-5p
Abnormal morphology of musculature of pharynx	HP:0430015	3	34	3	662	0.00012432	0.00254134	19.4706	0	hsa-miR-200b-3p, hsa-miR-145-3p, hsa-miR-155-5p
Anemia due to reduced life span of red cells	HP:0011895	19	34	171	662	0.000124842	0.00254134	2.1634	0	hsa-miR-148b-3p, hsa-miR-223-3p, hsa-miR-145-5p, hsa-let-7i-5p, hsa-miR-23b-3p, hsa-miR-200b-3p, hsa-miR-143-3p, hsa-miR-142-5p, hsa-miR-199b-3p, hsa-miR-200a-3p, hsa-miR-155-5p, hsa-miR-200c-3p, hsa-let-7g-5p, hsa-miR-203a-3p, hsa-miR-199a-3p, hsa-miR-1-3p, hsa-miR-324-5p, hsa-miR-149-5p, hsa-miR-98-5p
Bowing of the vocal cords	HP:0008756	3	34	3	662	0.00012432	0.00254134	19.4706	0	hsa-miR-200b-3p, hsa-miR-145-3p, hsa-miR-155-5p
Abnormal sclera morphology	HP:0000591	23	34	239	662	0.000124952	0.00254134	1.87374	0	hsa-miR-200a-5p, hsa-miR-148b-3p, hsa-miR-27b-3p, hsa-miR-223-3p, hsa-miR-145-5p, hsa-miR-142-3p, hsa-miR-23b-3p, hsa-miR-200b-3p, hsa-miR-1246, hsa-miR-143-3p, hsa-miR-142-5p, hsa-miR-199b-3p, hsa-miR-145-3p, hsa-miR-200a-3p, hsa-miR-155-5p, hsa-miR-200c-3p, hsa-let-7g-5p, hsa-miR-199a-3p, hsa-miR-429, hsa-miR-1-3p, hsa-miR-324-5p, hsa-miR-149-5p, hsa-miR-98-5p
Shortening of all phalanges of the toes	HP:0005035	7	34	25	662	0.000124132	0.00254134	5.45176	0	hsa-miR-145-5p, hsa-miR-200b-3p, hsa-miR-145-3p, hsa-miR-200a-3p, hsa-miR-200c-3p, hsa-miR-429, hsa-miR-1-3p
Abnormal vocal cord morphology	HP:0008777	3	34	3	662	0.00012432	0.00254134	19.4706	0	hsa-miR-200b-3p, hsa-miR-145-3p, hsa-miR-155-5p
Sparse eyebrow	HP:0045075	17	34	141	662	0.00013056	0.00264703	2.34752	0	hsa-miR-27b-3p, hsa-miR-23b-3p, hsa-miR-200b-3p, hsa-miR-1246, hsa-miR-143-3p, hsa-miR-142-5p, hsa-miR-199b-3p, hsa-miR-200a-3p, hsa-miR-155-5p, hsa-miR-200c-3p, hsa-let-7g-5p, hsa-miR-338-5p, hsa-miR-203a-3p, hsa-miR-199a-3p, hsa-miR-429, hsa-miR-1-3p, hsa-miR-324-5p
Progressive visual loss	HP:0000529	15	34	113	662	0.000133907	0.00265835	2.58459	0	hsa-miR-200a-5p, hsa-miR-148b-3p, hsa-miR-27b-3p, hsa-miR-145-5p, hsa-miR-142-3p, hsa-miR-200b-3p, hsa-miR-143-3p, hsa-miR-200a-3p, hsa-miR-155-5p, hsa-miR-200c-3p, hsa-miR-203a-3p, hsa-miR-199a-3p, hsa-miR-429, hsa-miR-1-3p, hsa-miR-324-5p
Antineutrophil antibody positivity	HP:0003453	13	34	87	662	0.000132856	0.00265835	2.9094	0	hsa-miR-200a-5p, hsa-miR-145-5p, hsa-miR-142-3p, hsa-miR-23b-3p, hsa-miR-200b-3p, hsa-miR-142-5p, hsa-miR-200a-3p, hsa-miR-155-5p, hsa-miR-200c-3p, hsa-miR-1-3p, hsa-miR-324-5p, hsa-miR-149-5p, hsa-miR-98-5p
Macrotia	HP:0000400	23	34	240	662	0.000134875	0.00265835	1.86593	0	hsa-miR-200a-5p, hsa-miR-148b-3p, hsa-miR-223-3p, hsa-miR-145-5p, hsa-let-7i-5p, hsa-miR-23b-3p, hsa-miR-200b-3p, hsa-miR-1246, hsa-miR-143-3p, hsa-miR-142-5p, hsa-miR-199b-3p, hsa-miR-200a-3p, hsa-miR-155-5p, hsa-miR-200c-3p, hsa-let-7g-5p, hsa-miR-338-5p, hsa-miR-203a-3p, hsa-miR-199a-3p, hsa-miR-429, hsa-miR-1-3p, hsa-let-7f-5p, hsa-miR-324-5p, hsa-miR-98-5p
Blue irides	HP:0000635	14	34	100	662	0.00013815	0.00265835	2.72588	0	hsa-miR-148b-3p, hsa-miR-27b-3p, hsa-miR-145-5p, hsa-miR-23b-3p, hsa-miR-1246, hsa-miR-143-3p, hsa-miR-505-3p, hsa-miR-155-5p, hsa-miR-200c-3p, hsa-let-7g-5p, hsa-miR-203a-3p, hsa-miR-199a-3p, hsa-miR-1-3p, hsa-miR-98-5p
Nasal polyposis	HP:0100582	10	34	53	662	0.000137345	0.00265835	3.6737	0	hsa-miR-27b-3p, hsa-miR-223-3p, hsa-miR-145-5p, hsa-miR-200b-3p, hsa-miR-1246, hsa-miR-200a-3p, hsa-miR-200c-3p, hsa-miR-203a-3p, hsa-miR-199a-3p, hsa-miR-149-5p
Abnormal vagina morphology	HP:0000142	16	34	127	662	0.000136065	0.00265835	2.45299	0	hsa-miR-27b-3p, hsa-miR-223-3p, hsa-miR-145-5p, hsa-miR-200b-3p, hsa-miR-1246, hsa-miR-143-3p, hsa-miR-142-5p, hsa-miR-145-3p, hsa-miR-200a-3p, hsa-miR-155-5p, hsa-miR-200c-3p, hsa-miR-338-5p, hsa-miR-203a-3p, hsa-miR-429, hsa-miR-1-3p, hsa-miR-98-5p
Ketoacidosis	HP:0001993	9	34	43	662	0.000138086	0.00265835	4.07524	0	hsa-miR-223-3p, hsa-miR-200b-3p, hsa-miR-143-3p, hsa-miR-200a-3p, hsa-miR-200c-3p, hsa-miR-429, hsa-let-7f-5p, hsa-miR-149-5p, hsa-miR-98-5p
Airway obstruction	HP:0006536	14	34	100	662	0.00013815	0.00265835	2.72588	0	hsa-miR-148b-3p, hsa-miR-27b-3p, hsa-miR-223-3p, hsa-miR-145-5p, hsa-miR-142-3p, hsa-miR-200b-3p, hsa-miR-1246, hsa-miR-143-3p, hsa-miR-145-3p, hsa-miR-200a-3p, hsa-miR-155-5p, hsa-miR-200c-3p, hsa-miR-203a-3p, hsa-miR-1-3p
Single transverse palmar crease	HP:0000954	19	34	172	662	0.0001364	0.00265835	2.15082	0	hsa-miR-27b-3p, hsa-miR-223-3p, hsa-miR-145-5p, hsa-let-7i-5p, hsa-miR-142-3p, hsa-miR-200b-3p, hsa-miR-143-3p, hsa-miR-199b-3p, hsa-miR-200a-3p, hsa-miR-151a-3p, hsa-miR-155-5p, hsa-miR-200c-3p, hsa-let-7g-5p, hsa-miR-203a-3p, hsa-miR-199a-3p, hsa-miR-429, hsa-miR-1-3p, hsa-miR-324-5p, hsa-miR-98-5p
Female external genitalia in individual with 46,XY karyotype	HP:0008730	9	34	43	662	0.000138086	0.00265835	4.07524	0	hsa-miR-223-3p, hsa-miR-145-5p, hsa-miR-200b-3p, hsa-miR-1246, hsa-miR-145-3p, hsa-miR-200a-3p, hsa-miR-200c-3p, hsa-miR-429, hsa-miR-1-3p
Ectropion	HP:0000656	13	34	87	662	0.000132856	0.00265835	2.9094	0	hsa-miR-27b-3p, hsa-miR-145-5p, hsa-miR-142-3p, hsa-miR-200b-3p, hsa-miR-143-3p, hsa-miR-199b-3p, hsa-miR-155-5p, hsa-miR-200c-3p, hsa-miR-338-5p, hsa-miR-203a-3p, hsa-miR-1-3p, hsa-let-7f-5p, hsa-miR-98-5p
Motor delay	HP:0001270	29	34	364	662	0.000134006	0.00265835	1.55123	0	hsa-miR-200a-5p, hsa-miR-148b-3p, hsa-miR-27b-3p, hsa-miR-223-3p, hsa-miR-145-5p, hsa-let-7i-5p, hsa-miR-142-3p, hsa-miR-23b-3p, hsa-miR-200b-3p, hsa-miR-1246, hsa-miR-143-3p, hsa-miR-142-5p, hsa-miR-199b-3p, hsa-miR-505-3p, hsa-miR-145-3p, hsa-miR-200a-3p, hsa-miR-155-5p, hsa-miR-200c-3p, hsa-let-7g-5p, hsa-miR-203a-3p, hsa-miR-199a-3p, hsa-miR-429, hsa-miR-1271-5p, hsa-miR-1-3p, hsa-let-7f-5p, …
Flat occiput	HP:0005469	12	34	75	662	0.000133834	0.00265835	3.11529	0	hsa-miR-27b-3p, hsa-miR-223-3p, hsa-miR-145-5p, hsa-let-7i-5p, hsa-miR-200b-3p, hsa-miR-143-3p, hsa-miR-200a-3p, hsa-miR-151a-3p, hsa-miR-200c-3p, hsa-miR-429, hsa-miR-1-3p, hsa-miR-98-5p
Focal dystonia	HP:0004373	13	34	87	662	0.000132856	0.00265835	2.9094	0	hsa-miR-223-3p, hsa-miR-145-5p, hsa-miR-23b-3p, hsa-miR-200b-3p, hsa-miR-142-5p, hsa-miR-200a-3p, hsa-miR-151a-3p, hsa-miR-155-5p, hsa-miR-200c-3p, hsa-miR-429, hsa-miR-1-3p, hsa-miR-324-5p, hsa-miR-98-5p
Astigmatism	HP:0000483	20	34	188	662	0.000134859	0.00265835	2.07134	0	hsa-miR-148b-3p, hsa-miR-27b-3p, hsa-miR-223-3p, hsa-miR-145-5p, hsa-miR-23b-3p, hsa-miR-200b-3p, hsa-miR-1246, hsa-miR-143-3p, hsa-miR-142-5p, hsa-miR-200a-3p, hsa-miR-155-5p, hsa-miR-1180-3p, hsa-miR-200c-3p, hsa-let-7g-5p, hsa-miR-338-5p, hsa-miR-203a-3p, hsa-miR-429, hsa-miR-1-3p, hsa-miR-98-5p, hsa-miR-223-5p
Palpebral edema	HP:0100540	9	34	43	662	0.000138086	0.00265835	4.07524	0	hsa-miR-27b-3p, hsa-miR-145-5p, hsa-miR-200b-3p, hsa-miR-143-3p, hsa-miR-200a-3p, hsa-miR-200c-3p, hsa-miR-338-5p, hsa-miR-429, hsa-miR-324-5p
Ectopia lentis	HP:0001083	14	34	100	662	0.00013815	0.00265835	2.72588	0	hsa-miR-27b-3p, hsa-miR-223-3p, hsa-miR-145-5p, hsa-miR-142-3p, hsa-miR-200b-3p, hsa-miR-142-5p, hsa-miR-145-3p, hsa-miR-200a-3p, hsa-miR-155-5p, hsa-miR-200c-3p, hsa-let-7g-5p, hsa-miR-429, hsa-miR-1-3p, hsa-miR-324-5p
Broad alveolar ridges	HP:0000187	6	34	18	662	0.000139515	0.00266863	6.4902	0	hsa-miR-23b-3p, hsa-miR-200b-3p, hsa-miR-200a-3p, hsa-miR-200c-3p, hsa-miR-429, hsa-miR-1-3p
Ovoid vertebral bodies	HP:0003300	6	34	18	662	0.000139515	0.00266863	6.4902	0	hsa-miR-145-5p, hsa-miR-200b-3p, hsa-miR-200c-3p, hsa-let-7g-5p, hsa-miR-203a-3p, hsa-miR-1-3p
Respiratory distress	HP:0002098	17	34	142	662	0.00014388	0.00273642	2.33099	0	hsa-miR-27b-3p, hsa-miR-145-5p, hsa-miR-23b-3p, hsa-miR-200b-3p, hsa-miR-142-5p, hsa-miR-199b-3p, hsa-miR-145-3p, hsa-miR-200a-3p, hsa-miR-155-5p, hsa-miR-200c-3p, hsa-miR-203a-3p, hsa-miR-199a-3p, hsa-miR-429, hsa-miR-1-3p, hsa-let-7f-5p, hsa-miR-149-5p, hsa-miR-98-5p
Abnormal male external genitalia morphology	HP:0000032	32	34	444	662	0.00014391	0.00273642	1.40329	0	hsa-miR-200a-5p, hsa-miR-148b-3p, hsa-miR-27b-3p, hsa-miR-223-3p, hsa-miR-1290, hsa-miR-145-5p, hsa-let-7i-5p, hsa-miR-450b-5p, hsa-miR-142-3p, hsa-miR-23b-3p, hsa-miR-200b-3p, hsa-miR-1246, hsa-miR-143-3p, hsa-miR-142-5p, hsa-miR-199b-3p, hsa-miR-505-3p, hsa-miR-145-3p, hsa-miR-200a-3p, hsa-miR-151a-3p, hsa-miR-155-5p, hsa-miR-200c-3p, hsa-let-7g-5p, hsa-miR-203a-3p, hsa-miR-199a-3p, hsa-miR-429…
Bilateral superior vena cava	HP:0033379	8	34	34	662	0.000145978	0.00276522	4.58131	0	hsa-miR-27b-3p, hsa-miR-145-5p, hsa-miR-23b-3p, hsa-miR-200b-3p, hsa-miR-200a-3p, hsa-miR-155-5p, hsa-miR-200c-3p, hsa-let-7g-5p
Pregnancy history	HP:0002686	20	34	189	662	0.000146715	0.00276522	2.06038	0	hsa-miR-27b-3p, hsa-miR-145-5p, hsa-miR-450b-5p, hsa-miR-142-3p, hsa-miR-23b-3p, hsa-miR-200b-3p, hsa-miR-143-3p, hsa-miR-142-5p, hsa-miR-145-3p, hsa-miR-200a-3p, hsa-miR-155-5p, hsa-miR-200c-3p, hsa-let-7g-5p, hsa-miR-203a-3p, hsa-miR-429, hsa-miR-1-3p, hsa-let-7f-5p, hsa-miR-324-5p, hsa-miR-149-5p, hsa-miR-98-5p
Past medical history	HP:0032443	20	34	189	662	0.000146715	0.00276522	2.06038	0	hsa-miR-27b-3p, hsa-miR-145-5p, hsa-miR-450b-5p, hsa-miR-142-3p, hsa-miR-23b-3p, hsa-miR-200b-3p, hsa-miR-143-3p, hsa-miR-142-5p, hsa-miR-145-3p, hsa-miR-200a-3p, hsa-miR-155-5p, hsa-miR-200c-3p, hsa-let-7g-5p, hsa-miR-203a-3p, hsa-miR-429, hsa-miR-1-3p, hsa-let-7f-5p, hsa-miR-324-5p, hsa-miR-149-5p, hsa-miR-98-5p
Broad nasal tip	HP:0000455	19	34	173	662	0.000148914	0.00278754	2.13839	0	hsa-miR-200a-5p, hsa-miR-148b-3p, hsa-miR-27b-3p, hsa-miR-223-3p, hsa-miR-145-5p, hsa-miR-142-3p, hsa-miR-1246, hsa-miR-143-3p, hsa-miR-199b-3p, hsa-miR-145-3p, hsa-miR-200a-3p, hsa-miR-151a-3p, hsa-miR-155-5p, hsa-miR-200c-3p, hsa-miR-203a-3p, hsa-miR-1-3p, hsa-miR-324-5p, hsa-miR-98-5p, hsa-miR-223-5p
Aortic valve stenosis	HP:0001650	19	34	173	662	0.000148914	0.00278754	2.13839	0	hsa-miR-27b-3p, hsa-miR-145-5p, hsa-miR-142-3p, hsa-miR-23b-3p, hsa-miR-200b-3p, hsa-miR-1246, hsa-miR-143-3p, hsa-miR-199b-3p, hsa-miR-145-3p, hsa-miR-200a-3p, hsa-miR-151a-3p, hsa-miR-155-5p, hsa-miR-200c-3p, hsa-let-7g-5p, hsa-miR-203a-3p, hsa-miR-429, hsa-miR-1-3p, hsa-miR-149-5p, hsa-miR-98-5p
Patent foramen ovale	HP:0001655	21	34	206	662	0.000149635	0.00278754	1.98487	0	hsa-miR-148b-3p, hsa-miR-27b-3p, hsa-miR-223-3p, hsa-miR-145-5p, hsa-miR-142-3p, hsa-miR-23b-3p, hsa-miR-200b-3p, hsa-miR-143-3p, hsa-miR-142-5p, hsa-miR-199b-3p, hsa-miR-145-3p, hsa-miR-200a-3p, hsa-miR-151a-3p, hsa-miR-155-5p, hsa-miR-200c-3p, hsa-let-7g-5p, hsa-miR-203a-3p, hsa-miR-429, hsa-miR-1-3p, hsa-miR-98-5p, hsa-miR-223-5p
Vertebral fusion	HP:0002948	15	34	114	662	0.00014933	0.00278754	2.56192	0	hsa-miR-148b-3p, hsa-miR-27b-3p, hsa-miR-223-3p, hsa-miR-145-5p, hsa-miR-450b-5p, hsa-miR-200b-3p, hsa-miR-155-5p, hsa-miR-200c-3p, hsa-let-7g-5p, hsa-miR-203a-3p, hsa-miR-429, hsa-miR-1271-5p, hsa-miR-1-3p, hsa-miR-324-5p, hsa-miR-98-5p
Abnormal anterior chamber morphology	HP:0000593	13	34	88	662	0.000150732	0.00279986	2.87634	0	hsa-miR-27b-3p, hsa-miR-223-3p, hsa-miR-145-5p, hsa-miR-23b-3p, hsa-miR-200b-3p, hsa-miR-143-3p, hsa-miR-142-5p, hsa-miR-200a-3p, hsa-miR-155-5p, hsa-miR-200c-3p, hsa-miR-338-5p, hsa-miR-429, hsa-miR-1-3p
Neoplasm of the nervous system	HP:0004375	29	34	366	662	0.00015324	0.00283826	1.54275	0	hsa-miR-200a-5p, hsa-miR-148b-3p, hsa-miR-27b-3p, hsa-miR-223-3p, hsa-miR-145-5p, hsa-let-7i-5p, hsa-miR-450b-5p, hsa-miR-142-3p, hsa-miR-23b-3p, hsa-miR-200b-3p, hsa-miR-1246, hsa-miR-143-3p, hsa-miR-142-5p, hsa-miR-505-3p, hsa-miR-145-3p, hsa-miR-200a-3p, hsa-miR-155-5p, hsa-miR-200c-3p, hsa-let-7g-5p, hsa-miR-338-5p, hsa-miR-203a-3p, hsa-miR-199a-3p, hsa-miR-429, hsa-miR-1271-5p, hsa-miR-1-3p,…
Decreased serum testosterone concentration	HP:0040171	14	34	101	662	0.000155195	0.00284171	2.69889	0	hsa-miR-148b-3p, hsa-miR-223-3p, hsa-miR-145-5p, hsa-miR-200b-3p, hsa-miR-143-3p, hsa-miR-145-3p, hsa-miR-200a-3p, hsa-miR-200c-3p, hsa-miR-203a-3p, hsa-miR-199a-3p, hsa-miR-429, hsa-miR-1-3p, hsa-miR-324-5p, hsa-miR-149-5p
Decreased circulating androgen concentration	HP:0030349	14	34	101	662	0.000155195	0.00284171	2.69889	0	hsa-miR-148b-3p, hsa-miR-223-3p, hsa-miR-145-5p, hsa-miR-200b-3p, hsa-miR-143-3p, hsa-miR-145-3p, hsa-miR-200a-3p, hsa-miR-200c-3p, hsa-miR-203a-3p, hsa-miR-199a-3p, hsa-miR-429, hsa-miR-1-3p, hsa-miR-324-5p, hsa-miR-149-5p
Deep philtrum	HP:0002002	14	34	101	662	0.000155195	0.00284171	2.69889	0	hsa-miR-148b-3p, hsa-miR-27b-3p, hsa-miR-145-5p, hsa-miR-23b-3p, hsa-miR-200b-3p, hsa-miR-143-3p, hsa-miR-142-5p, hsa-miR-200a-3p, hsa-miR-155-5p, hsa-miR-200c-3p, hsa-miR-203a-3p, hsa-miR-429, hsa-miR-1-3p, hsa-miR-98-5p
Abnormal palm morphology	HP:0100871	28	34	343	662	0.000154258	0.00284171	1.58944	0	hsa-miR-200a-5p, hsa-miR-148b-3p, hsa-miR-27b-3p, hsa-miR-223-3p, hsa-miR-145-5p, hsa-let-7i-5p, hsa-miR-142-3p, hsa-miR-23b-3p, hsa-miR-200b-3p, hsa-miR-1246, hsa-miR-143-3p, hsa-miR-142-5p, hsa-miR-199b-3p, hsa-miR-145-3p, hsa-miR-200a-3p, hsa-miR-151a-3p, hsa-miR-155-5p, hsa-miR-200c-3p, hsa-let-7g-5p, hsa-miR-203a-3p, hsa-miR-199a-3p, hsa-miR-429, hsa-miR-1271-5p, hsa-miR-1-3p, hsa-miR-324-5p…
Insulin resistance	HP:0000855	18	34	158	662	0.000157362	0.00286505	2.21817	0	hsa-miR-27b-3p, hsa-miR-223-3p, hsa-miR-145-5p, hsa-let-7i-5p, hsa-miR-142-3p, hsa-miR-200b-3p, hsa-miR-143-3p, hsa-miR-200a-3p, hsa-miR-155-5p, hsa-miR-200c-3p, hsa-let-7g-5p, hsa-miR-203a-3p, hsa-miR-199a-3p, hsa-miR-429, hsa-miR-1-3p, hsa-let-7f-5p, hsa-miR-149-5p, hsa-miR-98-5p
Abnormal phalangeal joint morphology of the hand	HP:0006261	22	34	224	662	0.000157153	0.00286505	1.91229	0	hsa-miR-27b-3p, hsa-miR-223-3p, hsa-miR-145-5p, hsa-miR-142-3p, hsa-miR-23b-3p, hsa-miR-200b-3p, hsa-miR-1246, hsa-miR-143-3p, hsa-miR-142-5p, hsa-miR-145-3p, hsa-miR-200a-3p, hsa-miR-155-5p, hsa-miR-200c-3p, hsa-let-7g-5p, hsa-miR-203a-3p, hsa-miR-199a-3p, hsa-miR-429, hsa-miR-1271-5p, hsa-miR-1-3p, hsa-miR-324-5p, hsa-miR-149-5p, hsa-miR-98-5p
Hemiparesis	HP:0001269	20	34	190	662	0.000159506	0.00289589	2.04954	0	hsa-miR-148b-3p, hsa-miR-27b-3p, hsa-miR-145-5p, hsa-let-7i-5p, hsa-miR-142-3p, hsa-miR-23b-3p, hsa-miR-200b-3p, hsa-miR-143-3p, hsa-miR-145-3p, hsa-miR-200a-3p, hsa-miR-155-5p, hsa-miR-200c-3p, hsa-let-7g-5p, hsa-miR-203a-3p, hsa-miR-199a-3p, hsa-miR-429, hsa-miR-1-3p, hsa-miR-324-5p, hsa-miR-149-5p, hsa-miR-98-5p
Aplasia/Hypoplasia of the distal phalanges of the toes	HP:0010185	5	34	12	662	0.00016242	0.00290374	8.11275	0	hsa-miR-145-5p, hsa-miR-200b-3p, hsa-miR-200a-3p, hsa-miR-200c-3p, hsa-miR-429
Ovarian serous cystadenoma	HP:0012887	5	34	12	662	0.00016242	0.00290374	8.11275	0	hsa-miR-148b-3p, hsa-miR-1246, hsa-miR-155-5p, hsa-miR-203a-3p, hsa-miR-1-3p
Finger aplasia	HP:0009380	10	34	54	662	0.000162649	0.00290374	3.60566	0	hsa-miR-145-5p, hsa-miR-23b-3p, hsa-miR-200b-3p, hsa-miR-200a-3p, hsa-miR-155-5p, hsa-miR-200c-3p, hsa-miR-203a-3p, hsa-miR-429, hsa-miR-1-3p, hsa-miR-98-5p
Hypoplasia of the odontoid process	HP:0003311	5	34	12	662	0.00016242	0.00290374	8.11275	0	hsa-miR-223-3p, hsa-miR-200b-3p, hsa-miR-200c-3p, hsa-let-7g-5p, hsa-miR-1-3p
Low-set, posteriorly rotated ears	HP:0000368	19	34	174	662	0.000162452	0.00290374	2.1261	0	hsa-miR-148b-3p, hsa-miR-27b-3p, hsa-miR-145-5p, hsa-miR-23b-3p, hsa-miR-200b-3p, hsa-miR-1246, hsa-miR-143-3p, hsa-miR-199b-3p, hsa-miR-505-3p, hsa-miR-200a-3p, hsa-miR-155-5p, hsa-miR-200c-3p, hsa-let-7g-5p, hsa-miR-429, hsa-miR-1271-5p, hsa-miR-1-3p, hsa-let-7f-5p, hsa-miR-149-5p, hsa-miR-98-5p
External genital hypoplasia	HP:0003241	24	34	261	662	0.000160583	0.00290374	1.7904	0	hsa-miR-27b-3p, hsa-miR-223-3p, hsa-miR-145-5p, hsa-let-7i-5p, hsa-miR-450b-5p, hsa-miR-23b-3p, hsa-miR-200b-3p, hsa-miR-1246, hsa-miR-143-3p, hsa-miR-199b-3p, hsa-miR-505-3p, hsa-miR-145-3p, hsa-miR-200a-3p, hsa-miR-155-5p, hsa-miR-200c-3p, hsa-let-7g-5p, hsa-miR-203a-3p, hsa-miR-199a-3p, hsa-miR-429, hsa-miR-1271-5p, hsa-miR-1-3p, hsa-miR-324-5p, hsa-miR-149-5p, hsa-miR-98-5p
Exudative vitreoretinopathy	HP:0030490	7	34	26	662	0.000163659	0.00291367	5.24208	0	hsa-miR-200a-5p, hsa-miR-142-3p, hsa-miR-23b-3p, hsa-miR-200b-3p, hsa-miR-200a-3p, hsa-miR-200c-3p, hsa-miR-429
Central hypothyroidism	HP:0011787	15	34	115	662	0.000166304	0.00294445	2.53964	0	hsa-miR-200a-5p, hsa-miR-148b-3p, hsa-miR-145-5p, hsa-miR-142-3p, hsa-miR-23b-3p, hsa-miR-200b-3p, hsa-miR-143-3p, hsa-miR-200a-3p, hsa-miR-200c-3p, hsa-miR-203a-3p, hsa-miR-199a-3p, hsa-miR-429, hsa-miR-1-3p, hsa-miR-324-5p, hsa-miR-149-5p
Fetal neck anomaly	HP:0025667	15	34	115	662	0.000166304	0.00294445	2.53964	0	hsa-miR-148b-3p, hsa-miR-145-5p, hsa-miR-23b-3p, hsa-miR-200b-3p, hsa-miR-1246, hsa-miR-143-3p, hsa-miR-505-3p, hsa-miR-200a-3p, hsa-miR-155-5p, hsa-miR-200c-3p, hsa-let-7g-5p, hsa-miR-203a-3p, hsa-miR-429, hsa-miR-1-3p, hsa-miR-98-5p
Urogenital sinus anomaly	HP:0100779	9	34	44	662	0.000167408	0.00295585	3.98262	0	hsa-miR-27b-3p, hsa-miR-145-5p, hsa-miR-200b-3p, hsa-miR-1246, hsa-miR-145-3p, hsa-miR-200a-3p, hsa-miR-200c-3p, hsa-miR-429, hsa-miR-1-3p
Abnormal hypothalamus physiology	HP:0012285	13	34	89	662	0.000170673	0.00300524	2.84402	0	hsa-miR-148b-3p, hsa-miR-223-3p, hsa-miR-23b-3p, hsa-miR-200b-3p, hsa-miR-143-3p, hsa-miR-200a-3p, hsa-miR-200c-3p, hsa-miR-203a-3p, hsa-miR-199a-3p, hsa-miR-429, hsa-miR-1-3p, hsa-miR-324-5p, hsa-miR-149-5p
Short distal phalanx of finger	HP:0009882	18	34	159	662	0.00017228	0.00302446	2.20422	0	hsa-miR-27b-3p, hsa-miR-223-3p, hsa-miR-145-5p, hsa-miR-142-3p, hsa-miR-23b-3p, hsa-miR-200b-3p, hsa-miR-143-3p, hsa-miR-145-3p, hsa-miR-151a-3p, hsa-miR-155-5p, hsa-miR-200c-3p, hsa-let-7g-5p, hsa-miR-199a-3p, hsa-miR-429, hsa-miR-1271-5p, hsa-miR-1-3p, hsa-miR-324-5p, hsa-miR-98-5p
Fibrous tissue neoplasm	HP:0012316	24	34	262	662	0.000172705	0.00302446	1.78357	0	hsa-miR-200a-5p, hsa-miR-148b-3p, hsa-miR-27b-3p, hsa-miR-223-3p, hsa-miR-1290, hsa-miR-145-5p, hsa-miR-142-3p, hsa-miR-23b-3p, hsa-miR-200b-3p, hsa-miR-1246, hsa-miR-143-3p, hsa-miR-142-5p, hsa-miR-200a-3p, hsa-miR-155-5p, hsa-miR-200c-3p, hsa-let-7g-5p, hsa-miR-338-5p, hsa-miR-203a-3p, hsa-miR-199a-3p, hsa-miR-429, hsa-miR-1-3p, hsa-miR-324-5p, hsa-miR-149-5p, hsa-miR-98-5p
Supraventricular arrhythmia	HP:0005115	14	34	102	662	0.000174062	0.00303993	2.67243	0	hsa-miR-148b-3p, hsa-miR-223-3p, hsa-miR-145-5p, hsa-miR-142-3p, hsa-miR-23b-3p, hsa-miR-200b-3p, hsa-miR-143-3p, hsa-miR-142-5p, hsa-miR-145-3p, hsa-miR-200a-3p, hsa-miR-155-5p, hsa-miR-200c-3p, hsa-miR-1-3p, hsa-miR-98-5p
Sensorineural hearing impairment	HP:0000407	29	34	368	662	0.000175038	0.0030487	1.53437	0	hsa-miR-148b-3p, hsa-miR-27b-3p, hsa-miR-223-3p, hsa-miR-145-5p, hsa-let-7i-5p, hsa-miR-450b-5p, hsa-miR-142-3p, hsa-miR-23b-3p, hsa-miR-200b-3p, hsa-miR-1246, hsa-miR-143-3p, hsa-miR-142-5p, hsa-miR-199b-3p, hsa-miR-505-3p, hsa-miR-145-3p, hsa-miR-200a-3p, hsa-miR-151a-3p, hsa-miR-155-5p, hsa-miR-200c-3p, hsa-let-7g-5p, hsa-miR-203a-3p, hsa-miR-199a-3p, hsa-miR-429, hsa-miR-1-3p, hsa-let-7f-5p, …
Pectus excavatum	HP:0000767	27	34	323	662	0.000176604	0.00306765	1.62757	0	hsa-miR-200a-5p, hsa-miR-148b-3p, hsa-miR-27b-3p, hsa-miR-223-3p, hsa-miR-145-5p, hsa-miR-142-3p, hsa-miR-23b-3p, hsa-miR-200b-3p, hsa-miR-1246, hsa-miR-143-3p, hsa-miR-142-5p, hsa-miR-505-3p, hsa-miR-145-3p, hsa-miR-200a-3p, hsa-miR-155-5p, hsa-miR-200c-3p, hsa-let-7g-5p, hsa-miR-338-5p, hsa-miR-203a-3p, hsa-miR-199a-3p, hsa-miR-429, hsa-miR-1271-5p, hsa-miR-1-3p, hsa-miR-324-5p, hsa-miR-149-5p,…
Primary gonadal insufficiency	HP:0008193	8	34	35	662	0.000182391	0.00307636	4.45042	0	hsa-miR-223-3p, hsa-miR-145-5p, hsa-miR-200b-3p, hsa-miR-145-3p, hsa-miR-200a-3p, hsa-miR-200c-3p, hsa-miR-429, hsa-miR-1-3p
Hypoplasia of the vagina	HP:0008726	8	34	35	662	0.000182391	0.00307636	4.45042	0	hsa-miR-223-3p, hsa-miR-145-5p, hsa-miR-200b-3p, hsa-miR-145-3p, hsa-miR-200a-3p, hsa-miR-200c-3p, hsa-miR-429, hsa-miR-1-3p
Language impairment	HP:0002463	31	34	419	662	0.000179877	0.00307636	1.44054	0	hsa-miR-200a-5p, hsa-miR-148b-3p, hsa-miR-27b-3p, hsa-miR-223-3p, hsa-miR-145-5p, hsa-let-7i-5p, hsa-miR-142-3p, hsa-miR-23b-3p, hsa-miR-200b-3p, hsa-miR-1246, hsa-miR-143-3p, hsa-miR-142-5p, hsa-miR-199b-3p, hsa-miR-505-3p, hsa-miR-145-3p, hsa-miR-200a-3p, hsa-miR-151a-3p, hsa-miR-155-5p, hsa-miR-1180-3p, hsa-miR-200c-3p, hsa-let-7g-5p, hsa-miR-203a-3p, hsa-miR-199a-3p, hsa-miR-429, hsa-miR-1271…
Intellectual disability, mild	HP:0001256	25	34	282	662	0.000179833	0.00307636	1.72612	0	hsa-miR-200a-5p, hsa-miR-148b-3p, hsa-miR-27b-3p, hsa-miR-223-3p, hsa-miR-145-5p, hsa-let-7i-5p, hsa-miR-142-3p, hsa-miR-23b-3p, hsa-miR-200b-3p, hsa-miR-1246, hsa-miR-143-3p, hsa-miR-142-5p, hsa-miR-199b-3p, hsa-miR-505-3p, hsa-miR-145-3p, hsa-miR-200a-3p, hsa-miR-155-5p, hsa-miR-200c-3p, hsa-let-7g-5p, hsa-miR-203a-3p, hsa-miR-199a-3p, hsa-miR-429, hsa-miR-1-3p, hsa-miR-324-5p, hsa-miR-98-5p
Vitreoretinopathy	HP:0007773	8	34	35	662	0.000182391	0.00307636	4.45042	0	hsa-miR-200a-5p, hsa-miR-142-3p, hsa-miR-23b-3p, hsa-miR-200b-3p, hsa-miR-200a-3p, hsa-miR-155-5p, hsa-miR-200c-3p, hsa-miR-429
Delayed umbilical cord separation	HP:0032434	4	34	7	662	0.000183101	0.00307636	11.1261	0	hsa-miR-142-5p, hsa-miR-155-5p, hsa-miR-203a-3p, hsa-miR-149-5p
Conductive hearing impairment	HP:0000405	22	34	226	662	0.000183327	0.00307636	1.89537	0	hsa-miR-148b-3p, hsa-miR-27b-3p, hsa-miR-223-3p, hsa-miR-145-5p, hsa-let-7i-5p, hsa-miR-142-3p, hsa-miR-23b-3p, hsa-miR-200b-3p, hsa-miR-143-3p, hsa-miR-199b-3p, hsa-miR-145-3p, hsa-miR-200a-3p, hsa-miR-151a-3p, hsa-miR-155-5p, hsa-miR-200c-3p, hsa-let-7g-5p, hsa-miR-203a-3p, hsa-miR-429, hsa-miR-1-3p, hsa-let-7f-5p, hsa-miR-98-5p, hsa-miR-223-5p
Functional abnormality of the middle ear	HP:0011452	22	34	226	662	0.000183327	0.00307636	1.89537	0	hsa-miR-148b-3p, hsa-miR-27b-3p, hsa-miR-223-3p, hsa-miR-145-5p, hsa-let-7i-5p, hsa-miR-142-3p, hsa-miR-23b-3p, hsa-miR-200b-3p, hsa-miR-143-3p, hsa-miR-199b-3p, hsa-miR-145-3p, hsa-miR-200a-3p, hsa-miR-151a-3p, hsa-miR-155-5p, hsa-miR-200c-3p, hsa-let-7g-5p, hsa-miR-203a-3p, hsa-miR-429, hsa-miR-1-3p, hsa-let-7f-5p, hsa-miR-98-5p, hsa-miR-223-5p
Fetal megacystis	HP:0010956	4	34	7	662	0.000183101	0.00307636	11.1261	0	hsa-miR-145-5p, hsa-miR-155-5p, hsa-miR-200c-3p, hsa-miR-1-3p
Abnormal dental morphology	HP:0006482	23	34	244	662	0.000182209	0.00307636	1.83534	0	hsa-miR-148b-3p, hsa-miR-27b-3p, hsa-miR-223-3p, hsa-miR-145-5p, hsa-let-7i-5p, hsa-miR-23b-3p, hsa-miR-200b-3p, hsa-miR-1246, hsa-miR-143-3p, hsa-miR-199b-3p, hsa-miR-505-3p, hsa-miR-145-3p, hsa-miR-200a-3p, hsa-miR-155-5p, hsa-miR-200c-3p, hsa-let-7g-5p, hsa-miR-203a-3p, hsa-miR-199a-3p, hsa-miR-429, hsa-miR-1-3p, hsa-miR-324-5p, hsa-miR-149-5p, hsa-miR-98-5p
Distal upper limb amyotrophy	HP:0007149	8	34	35	662	0.000182391	0.00307636	4.45042	0	hsa-miR-145-5p, hsa-miR-200b-3p, hsa-miR-143-3p, hsa-miR-145-3p, hsa-miR-200a-3p, hsa-miR-155-5p, hsa-miR-200c-3p, hsa-miR-203a-3p
Abnormal upper motor neuron morphology	HP:0002127	4	34	7	662	0.000183101	0.00307636	11.1261	0	hsa-miR-200b-3p, hsa-miR-155-5p, hsa-miR-200c-3p, hsa-miR-203a-3p
Spondylometaphyseal dysplasia	HP:0002657	4	34	7	662	0.000183101	0.00307636	11.1261	0	hsa-miR-200b-3p, hsa-miR-200c-3p, hsa-let-7g-5p, hsa-miR-1-3p
Recurrent aphthous stomatitis	HP:0011107	11	34	66	662	0.000192009	0.00314018	3.2451	0	hsa-miR-223-3p, hsa-let-7i-5p, hsa-miR-200b-3p, hsa-miR-145-3p, hsa-miR-200a-3p, hsa-miR-155-5p, hsa-miR-200c-3p, hsa-miR-429, hsa-let-7f-5p, hsa-miR-149-5p, hsa-miR-98-5p
Weakness of facial musculature	HP:0030319	18	34	160	662	0.000188453	0.00314018	2.19044	0	hsa-miR-148b-3p, hsa-miR-27b-3p, hsa-miR-223-3p, hsa-miR-145-5p, hsa-miR-23b-3p, hsa-miR-200b-3p, hsa-miR-143-3p, hsa-miR-145-3p, hsa-miR-200a-3p, hsa-miR-155-5p, hsa-miR-200c-3p, hsa-let-7g-5p, hsa-miR-203a-3p, hsa-miR-199a-3p, hsa-miR-429, hsa-miR-1-3p, hsa-miR-324-5p, hsa-miR-98-5p
Abnormal seventh cranial physiology	HP:0010827	17	34	145	662	0.000191424	0.00314018	2.28276	0	hsa-miR-148b-3p, hsa-miR-27b-3p, hsa-miR-223-3p, hsa-miR-145-5p, hsa-miR-23b-3p, hsa-miR-200b-3p, hsa-miR-143-3p, hsa-miR-200a-3p, hsa-miR-155-5p, hsa-miR-200c-3p, hsa-let-7g-5p, hsa-miR-203a-3p, hsa-miR-199a-3p, hsa-miR-429, hsa-miR-1-3p, hsa-miR-324-5p, hsa-miR-98-5p
Camptodactyly of finger	HP:0100490	21	34	209	662	0.000190077	0.00314018	1.95637	0	hsa-miR-27b-3p, hsa-miR-223-3p, hsa-miR-145-5p, hsa-miR-142-3p, hsa-miR-23b-3p, hsa-miR-200b-3p, hsa-miR-143-3p, hsa-miR-142-5p, hsa-miR-145-3p, hsa-miR-200a-3p, hsa-miR-155-5p, hsa-miR-200c-3p, hsa-let-7g-5p, hsa-miR-203a-3p, hsa-miR-199a-3p, hsa-miR-429, hsa-miR-1271-5p, hsa-miR-1-3p, hsa-miR-324-5p, hsa-miR-149-5p, hsa-miR-98-5p
Strabismus	HP:0000486	31	34	420	662	0.000192016	0.00314018	1.43711	0	hsa-miR-200a-5p, hsa-miR-148b-3p, hsa-miR-27b-3p, hsa-miR-223-3p, hsa-miR-145-5p, hsa-let-7i-5p, hsa-miR-450b-5p, hsa-miR-142-3p, hsa-miR-23b-3p, hsa-miR-200b-3p, hsa-miR-1246, hsa-miR-143-3p, hsa-miR-142-5p, hsa-miR-199b-3p, hsa-miR-505-3p, hsa-miR-145-3p, hsa-miR-200a-3p, hsa-miR-151a-3p, hsa-miR-155-5p, hsa-miR-1180-3p, hsa-miR-200c-3p, hsa-let-7g-5p, hsa-miR-203a-3p, hsa-miR-199a-3p, hsa-miR-…
Patent ductus arteriosus	HP:0001643	28	34	346	662	0.000188655	0.00314018	1.57565	0	hsa-miR-200a-5p, hsa-miR-148b-3p, hsa-miR-27b-3p, hsa-miR-223-3p, hsa-miR-145-5p, hsa-miR-450b-5p, hsa-miR-142-3p, hsa-miR-23b-3p, hsa-miR-200b-3p, hsa-miR-1246, hsa-miR-143-3p, hsa-miR-142-5p, hsa-miR-199b-3p, hsa-miR-505-3p, hsa-miR-145-3p, hsa-miR-200a-3p, hsa-miR-151a-3p, hsa-miR-155-5p, hsa-miR-200c-3p, hsa-let-7g-5p, hsa-miR-203a-3p, hsa-miR-199a-3p, hsa-miR-429, hsa-miR-1271-5p, hsa-miR-1-…
Aplasia/Hypoplasia involving the nose	HP:0009924	17	34	145	662	0.000191424	0.00314018	2.28276	0	hsa-miR-200a-5p, hsa-miR-27b-3p, hsa-miR-223-3p, hsa-miR-142-3p, hsa-miR-23b-3p, hsa-miR-200b-3p, hsa-miR-1246, hsa-miR-143-3p, hsa-miR-199b-3p, hsa-miR-200a-3p, hsa-miR-151a-3p, hsa-miR-155-5p, hsa-miR-200c-3p, hsa-miR-203a-3p, hsa-miR-199a-3p, hsa-miR-429, hsa-miR-1-3p
Facial palsy	HP:0010628	17	34	145	662	0.000191424	0.00314018	2.28276	0	hsa-miR-148b-3p, hsa-miR-27b-3p, hsa-miR-223-3p, hsa-miR-145-5p, hsa-miR-23b-3p, hsa-miR-200b-3p, hsa-miR-143-3p, hsa-miR-200a-3p, hsa-miR-155-5p, hsa-miR-200c-3p, hsa-let-7g-5p, hsa-miR-203a-3p, hsa-miR-199a-3p, hsa-miR-429, hsa-miR-1-3p, hsa-miR-324-5p, hsa-miR-98-5p
Cleft lip	HP:0410030	17	34	145	662	0.000191424	0.00314018	2.28276	0	hsa-miR-27b-3p, hsa-miR-223-3p, hsa-miR-145-5p, hsa-let-7i-5p, hsa-miR-23b-3p, hsa-miR-200b-3p, hsa-miR-199b-3p, hsa-miR-200a-3p, hsa-miR-155-5p, hsa-miR-203a-3p, hsa-miR-199a-3p, hsa-miR-429, hsa-miR-1271-5p, hsa-miR-1-3p, hsa-miR-324-5p, hsa-miR-149-5p, hsa-miR-98-5p
Non-midline cleft palate	HP:0100338	10	34	55	662	0.000191817	0.00314018	3.54011	0	hsa-miR-27b-3p, hsa-miR-223-3p, hsa-miR-145-5p, hsa-let-7i-5p, hsa-miR-23b-3p, hsa-miR-200a-3p, hsa-miR-200c-3p, hsa-miR-203a-3p, hsa-miR-199a-3p, hsa-miR-98-5p
Hypogonadism	HP:0000135	25	34	283	662	0.000192947	0.00314739	1.72002	0	hsa-miR-200a-5p, hsa-miR-148b-3p, hsa-miR-223-3p, hsa-miR-145-5p, hsa-let-7i-5p, hsa-miR-450b-5p, hsa-miR-142-3p, hsa-miR-23b-3p, hsa-miR-200b-3p, hsa-miR-1246, hsa-miR-143-3p, hsa-miR-505-3p, hsa-miR-145-3p, hsa-miR-200a-3p, hsa-miR-155-5p, hsa-miR-200c-3p, hsa-let-7g-5p, hsa-miR-203a-3p, hsa-miR-199a-3p, hsa-miR-429, hsa-miR-1-3p, hsa-let-7f-5p, hsa-miR-324-5p, hsa-miR-149-5p, hsa-miR-98-5p
Abnormal cerebral subcortex morphology	HP:0010993	30	34	394	662	0.000193693	0.00315155	1.48253	0	hsa-miR-200a-5p, hsa-miR-148b-3p, hsa-miR-27b-3p, hsa-miR-223-3p, hsa-miR-145-5p, hsa-let-7i-5p, hsa-miR-450b-5p, hsa-miR-142-3p, hsa-miR-23b-3p, hsa-miR-200b-3p, hsa-miR-1246, hsa-miR-143-3p, hsa-miR-142-5p, hsa-miR-199b-3p, hsa-miR-505-3p, hsa-miR-145-3p, hsa-miR-200a-3p, hsa-miR-155-5p, hsa-miR-200c-3p, hsa-let-7g-5p, hsa-miR-203a-3p, hsa-miR-199a-3p, hsa-miR-429, hsa-miR-1271-5p, hsa-miR-1-3p…
Abnormal basal ganglia morphology	HP:0002134	14	34	103	662	0.000194911	0.00315541	2.64649	0	hsa-miR-148b-3p, hsa-miR-27b-3p, hsa-miR-223-3p, hsa-let-7i-5p, hsa-miR-23b-3p, hsa-miR-200b-3p, hsa-miR-200a-3p, hsa-miR-155-5p, hsa-miR-200c-3p, hsa-let-7g-5p, hsa-miR-203a-3p, hsa-miR-429, hsa-miR-1-3p, hsa-let-7f-5p
Hoarse voice	HP:0001609	14	34	103	662	0.000194911	0.00315541	2.64649	0	hsa-miR-1290, hsa-miR-145-5p, hsa-miR-200b-3p, hsa-miR-143-3p, hsa-miR-142-5p, hsa-miR-200a-3p, hsa-miR-155-5p, hsa-miR-200c-3p, hsa-miR-203a-3p, hsa-miR-199a-3p, hsa-miR-429, hsa-miR-1271-5p, hsa-miR-1-3p, hsa-miR-98-5p
Hypertrichosis	HP:0000998	23	34	245	662	0.000196205	0.00316042	1.82785	0	hsa-miR-200a-5p, hsa-miR-27b-3p, hsa-miR-223-3p, hsa-miR-145-5p, hsa-miR-142-3p, hsa-miR-23b-3p, hsa-miR-200b-3p, hsa-miR-1246, hsa-miR-143-3p, hsa-miR-142-5p, hsa-miR-145-3p, hsa-miR-200a-3p, hsa-miR-155-5p, hsa-miR-200c-3p, hsa-let-7g-5p, hsa-miR-203a-3p, hsa-miR-199a-3p, hsa-miR-429, hsa-miR-1271-5p, hsa-miR-1-3p, hsa-miR-149-5p, hsa-miR-98-5p, hsa-miR-223-5p
Abnormal soft palate morphology	HP:0100736	23	34	245	662	0.000196205	0.00316042	1.82785	0	hsa-miR-27b-3p, hsa-miR-145-5p, hsa-let-7i-5p, hsa-miR-142-3p, hsa-miR-23b-3p, hsa-miR-200b-3p, hsa-miR-1246, hsa-miR-142-5p, hsa-miR-199b-3p, hsa-miR-145-3p, hsa-miR-200a-3p, hsa-miR-151a-3p, hsa-miR-155-5p, hsa-miR-200c-3p, hsa-let-7g-5p, hsa-miR-338-5p, hsa-miR-203a-3p, hsa-miR-429, hsa-miR-1-3p, hsa-let-7f-5p, hsa-miR-324-5p, hsa-miR-149-5p, hsa-miR-98-5p
Dialeptic seizure	HP:0011146	22	34	227	662	0.00019785	0.00317896	1.88702	0	hsa-miR-200a-5p, hsa-miR-148b-3p, hsa-miR-223-3p, hsa-miR-145-5p, hsa-let-7i-5p, hsa-miR-23b-3p, hsa-miR-200b-3p, hsa-miR-1246, hsa-miR-143-3p, hsa-miR-142-5p, hsa-miR-199b-3p, hsa-miR-200a-3p, hsa-miR-155-5p, hsa-miR-200c-3p, hsa-let-7g-5p, hsa-miR-203a-3p, hsa-miR-199a-3p, hsa-miR-429, hsa-miR-1-3p, hsa-let-7f-5p, hsa-miR-149-5p, hsa-miR-98-5p
High, narrow palate	HP:0002705	24	34	264	662	0.000199505	0.00319755	1.77005	0	hsa-miR-200a-5p, hsa-miR-27b-3p, hsa-miR-223-3p, hsa-miR-145-5p, hsa-miR-142-3p, hsa-miR-23b-3p, hsa-miR-200b-3p, hsa-miR-1246, hsa-miR-143-3p, hsa-miR-142-5p, hsa-miR-199b-3p, hsa-miR-505-3p, hsa-miR-145-3p, hsa-miR-200a-3p, hsa-miR-155-5p, hsa-miR-200c-3p, hsa-let-7g-5p, hsa-miR-203a-3p, hsa-miR-199a-3p, hsa-miR-429, hsa-miR-1271-5p, hsa-miR-1-3p, hsa-miR-324-5p, hsa-miR-149-5p
Aplasia/Hypoplasia of the lungs	HP:0006703	12	34	78	662	0.00020069	0.00320058	2.99548	0	hsa-miR-27b-3p, hsa-miR-145-5p, hsa-miR-23b-3p, hsa-miR-200b-3p, hsa-miR-200a-3p, hsa-miR-155-5p, hsa-miR-200c-3p, hsa-miR-203a-3p, hsa-miR-429, hsa-miR-1-3p, hsa-miR-324-5p, hsa-miR-98-5p
Hypochromic anemia	HP:0001931	12	34	78	662	0.00020069	0.00320058	2.99548	0	hsa-miR-145-5p, hsa-miR-142-3p, hsa-miR-200b-3p, hsa-miR-200a-3p, hsa-miR-155-5p, hsa-miR-200c-3p, hsa-let-7g-5p, hsa-miR-199a-3p, hsa-miR-429, hsa-miR-1-3p, hsa-let-7f-5p, hsa-miR-149-5p
Ketosis	HP:0001946	9	34	45	662	0.000201796	0.00320233	3.89412	0	hsa-miR-223-3p, hsa-miR-200b-3p, hsa-miR-143-3p, hsa-miR-200a-3p, hsa-miR-200c-3p, hsa-miR-429, hsa-let-7f-5p, hsa-miR-149-5p, hsa-miR-98-5p
Abnormal fetal cardiovascular morphology	HP:0010948	9	34	45	662	0.000201796	0.00320233	3.89412	0	hsa-miR-148b-3p, hsa-miR-145-5p, hsa-miR-142-3p, hsa-miR-200b-3p, hsa-miR-143-3p, hsa-miR-142-5p, hsa-miR-155-5p, hsa-miR-200c-3p, hsa-miR-98-5p
Abnormal scapula morphology	HP:0000782	16	34	131	662	0.000203453	0.00320488	2.37809	0	hsa-miR-27b-3p, hsa-miR-223-3p, hsa-miR-145-5p, hsa-miR-23b-3p, hsa-miR-200b-3p, hsa-miR-1246, hsa-miR-143-3p, hsa-miR-505-3p, hsa-miR-145-3p, hsa-miR-200a-3p, hsa-miR-155-5p, hsa-miR-200c-3p, hsa-miR-203a-3p, hsa-miR-429, hsa-miR-1-3p, hsa-miR-149-5p
Intestinal malrotation	HP:0002566	16	34	131	662	0.000203453	0.00320488	2.37809	0	hsa-miR-27b-3p, hsa-miR-145-5p, hsa-miR-23b-3p, hsa-miR-200b-3p, hsa-miR-143-3p, hsa-miR-199b-3p, hsa-miR-200a-3p, hsa-miR-155-5p, hsa-miR-200c-3p, hsa-let-7g-5p, hsa-miR-203a-3p, hsa-miR-429, hsa-miR-1271-5p, hsa-miR-1-3p, hsa-miR-324-5p, hsa-miR-98-5p
Foot polydactyly	HP:0001829	16	34	131	662	0.000203453	0.00320488	2.37809	0	hsa-miR-200a-5p, hsa-miR-148b-3p, hsa-miR-223-3p, hsa-miR-145-5p, hsa-let-7i-5p, hsa-miR-23b-3p, hsa-miR-200b-3p, hsa-miR-143-3p, hsa-miR-142-5p, hsa-miR-200a-3p, hsa-miR-155-5p, hsa-miR-200c-3p, hsa-miR-203a-3p, hsa-miR-429, hsa-miR-1-3p, hsa-miR-324-5p
Arterial stenosis	HP:0100545	20	34	193	662	0.000204154	0.00320807	2.01768	0	hsa-miR-27b-3p, hsa-miR-223-3p, hsa-miR-145-5p, hsa-miR-142-3p, hsa-miR-23b-3p, hsa-miR-200b-3p, hsa-miR-143-3p, hsa-miR-142-5p, hsa-miR-145-3p, hsa-miR-200a-3p, hsa-miR-155-5p, hsa-miR-200c-3p, hsa-let-7g-5p, hsa-miR-203a-3p, hsa-miR-199a-3p, hsa-miR-429, hsa-miR-1-3p, hsa-let-7f-5p, hsa-miR-324-5p, hsa-miR-98-5p
Abnormal conjugate eye movement	HP:0000549	31	34	421	662	0.000204928	0.00321236	1.4337	0	hsa-miR-200a-5p, hsa-miR-148b-3p, hsa-miR-27b-3p, hsa-miR-223-3p, hsa-miR-145-5p, hsa-let-7i-5p, hsa-miR-450b-5p, hsa-miR-142-3p, hsa-miR-23b-3p, hsa-miR-200b-3p, hsa-miR-1246, hsa-miR-143-3p, hsa-miR-142-5p, hsa-miR-199b-3p, hsa-miR-505-3p, hsa-miR-145-3p, hsa-miR-200a-3p, hsa-miR-151a-3p, hsa-miR-155-5p, hsa-miR-1180-3p, hsa-miR-200c-3p, hsa-let-7g-5p, hsa-miR-203a-3p, hsa-miR-199a-3p, hsa-miR-…
Abnormal femoral neck/head morphology	HP:0003366	18	34	161	662	0.000205972	0.00322088	2.17684	0	hsa-miR-148b-3p, hsa-miR-27b-3p, hsa-miR-223-3p, hsa-miR-145-5p, hsa-miR-23b-3p, hsa-miR-200b-3p, hsa-miR-1246, hsa-miR-143-3p, hsa-miR-200a-3p, hsa-miR-155-5p, hsa-miR-200c-3p, hsa-let-7g-5p, hsa-miR-203a-3p, hsa-miR-199a-3p, hsa-miR-429, hsa-miR-1-3p, hsa-miR-149-5p, hsa-miR-98-5p
Thyroid adenoma	HP:0000854	17	34	146	662	0.00021013	0.00326999	2.26712	0	hsa-miR-200a-5p, hsa-miR-148b-3p, hsa-miR-223-3p, hsa-miR-1290, hsa-miR-145-5p, hsa-miR-23b-3p, hsa-miR-200b-3p, hsa-miR-143-3p, hsa-miR-142-5p, hsa-miR-200a-3p, hsa-miR-155-5p, hsa-miR-200c-3p, hsa-miR-203a-3p, hsa-miR-199a-3p, hsa-miR-429, hsa-miR-1-3p, hsa-miR-149-5p
Neoplasm of the oral cavity	HP:0100649	19	34	177	662	0.00020997	0.00326999	2.09006	0	hsa-miR-148b-3p, hsa-miR-145-5p, hsa-miR-142-3p, hsa-miR-200b-3p, hsa-miR-1246, hsa-miR-143-3p, hsa-miR-142-5p, hsa-miR-200a-3p, hsa-miR-155-5p, hsa-miR-200c-3p, hsa-let-7g-5p, hsa-miR-203a-3p, hsa-miR-199a-3p, hsa-miR-429, hsa-miR-1-3p, hsa-let-7f-5p, hsa-miR-324-5p, hsa-miR-149-5p, hsa-miR-98-5p
Abnormal rib morphology	HP:0000772	24	34	265	662	0.000214288	0.0033027	1.76337	0	hsa-miR-200a-5p, hsa-miR-148b-3p, hsa-miR-27b-3p, hsa-miR-223-3p, hsa-miR-145-5p, hsa-miR-450b-5p, hsa-miR-142-3p, hsa-miR-23b-3p, hsa-miR-200b-3p, hsa-miR-143-3p, hsa-miR-142-5p, hsa-miR-505-3p, hsa-miR-145-3p, hsa-miR-200a-3p, hsa-miR-155-5p, hsa-miR-200c-3p, hsa-let-7g-5p, hsa-miR-203a-3p, hsa-miR-199a-3p, hsa-miR-429, hsa-miR-1271-5p, hsa-miR-1-3p, hsa-miR-324-5p, hsa-miR-98-5p
Abnormality of subcutaneous fat tissue	HP:0001001	22	34	228	662	0.000213412	0.0033027	1.87874	0	hsa-miR-200a-5p, hsa-miR-148b-3p, hsa-miR-27b-3p, hsa-miR-223-3p, hsa-miR-145-5p, hsa-miR-23b-3p, hsa-miR-200b-3p, hsa-miR-1246, hsa-miR-143-3p, hsa-miR-142-5p, hsa-miR-145-3p, hsa-miR-200a-3p, hsa-miR-155-5p, hsa-miR-200c-3p, hsa-let-7g-5p, hsa-miR-203a-3p, hsa-miR-199a-3p, hsa-miR-429, hsa-miR-1-3p, hsa-miR-149-5p, hsa-miR-98-5p, hsa-miR-223-5p
Increased intracranial pressure	HP:0002516	24	34	265	662	0.000214288	0.0033027	1.76337	0	hsa-miR-200a-5p, hsa-miR-148b-3p, hsa-miR-27b-3p, hsa-miR-223-3p, hsa-miR-145-5p, hsa-let-7i-5p, hsa-miR-142-3p, hsa-miR-23b-3p, hsa-miR-200b-3p, hsa-miR-143-3p, hsa-miR-142-5p, hsa-miR-145-3p, hsa-miR-200a-3p, hsa-miR-151a-3p, hsa-miR-155-5p, hsa-miR-200c-3p, hsa-let-7g-5p, hsa-miR-203a-3p, hsa-miR-199a-3p, hsa-miR-429, hsa-miR-1-3p, hsa-let-7f-5p, hsa-miR-324-5p, hsa-miR-98-5p
Abnormality of intracranial pressure	HP:0012640	24	34	265	662	0.000214288	0.0033027	1.76337	0	hsa-miR-200a-5p, hsa-miR-148b-3p, hsa-miR-27b-3p, hsa-miR-223-3p, hsa-miR-145-5p, hsa-let-7i-5p, hsa-miR-142-3p, hsa-miR-23b-3p, hsa-miR-200b-3p, hsa-miR-143-3p, hsa-miR-142-5p, hsa-miR-145-3p, hsa-miR-200a-3p, hsa-miR-151a-3p, hsa-miR-155-5p, hsa-miR-200c-3p, hsa-let-7g-5p, hsa-miR-203a-3p, hsa-miR-199a-3p, hsa-miR-429, hsa-miR-1-3p, hsa-let-7f-5p, hsa-miR-324-5p, hsa-miR-98-5p
Brachydactyly	HP:0001156	27	34	326	662	0.000216213	0.0033244	1.61259	0	hsa-miR-200a-5p, hsa-miR-148b-3p, hsa-miR-27b-3p, hsa-miR-223-3p, hsa-miR-145-5p, hsa-let-7i-5p, hsa-miR-142-3p, hsa-miR-23b-3p, hsa-miR-200b-3p, hsa-miR-1246, hsa-miR-143-3p, hsa-miR-142-5p, hsa-miR-199b-3p, hsa-miR-505-3p, hsa-miR-145-3p, hsa-miR-200a-3p, hsa-miR-151a-3p, hsa-miR-155-5p, hsa-miR-200c-3p, hsa-let-7g-5p, hsa-miR-203a-3p, hsa-miR-199a-3p, hsa-miR-429, hsa-miR-1-3p, hsa-miR-324-5p,…
Slow decrease in visual acuity	HP:0007924	13	34	91	662	0.000217556	0.00332912	2.78151	0	hsa-miR-200a-5p, hsa-miR-148b-3p, hsa-miR-145-5p, hsa-miR-142-3p, hsa-miR-200b-3p, hsa-miR-143-3p, hsa-miR-200a-3p, hsa-miR-200c-3p, hsa-miR-203a-3p, hsa-miR-199a-3p, hsa-miR-429, hsa-miR-1-3p, hsa-miR-324-5p
Abnormal platelet function	HP:0011869	13	34	91	662	0.000217556	0.00332912	2.78151	0	hsa-miR-148b-3p, hsa-miR-27b-3p, hsa-miR-145-5p, hsa-miR-23b-3p, hsa-miR-1246, hsa-miR-143-3p, hsa-miR-505-3p, hsa-miR-155-5p, hsa-miR-200c-3p, hsa-let-7g-5p, hsa-miR-1-3p, hsa-let-7f-5p, hsa-miR-98-5p
Prominent nasal bridge	HP:0000426	20	34	194	662	0.000221371	0.00334586	2.00728	0	hsa-miR-27b-3p, hsa-miR-145-5p, hsa-miR-142-3p, hsa-miR-23b-3p, hsa-miR-200b-3p, hsa-miR-1246, hsa-miR-143-3p, hsa-miR-142-5p, hsa-miR-200a-3p, hsa-miR-151a-3p, hsa-miR-155-5p, hsa-miR-200c-3p, hsa-let-7g-5p, hsa-miR-203a-3p, hsa-miR-199a-3p, hsa-miR-429, hsa-miR-1-3p, hsa-miR-324-5p, hsa-miR-149-5p, hsa-miR-98-5p
Abnormal scrotum morphology	HP:0000045	20	34	194	662	0.000221371	0.00334586	2.00728	0	hsa-miR-200a-5p, hsa-miR-27b-3p, hsa-miR-223-3p, hsa-miR-145-5p, hsa-let-7i-5p, hsa-miR-23b-3p, hsa-miR-200b-3p, hsa-miR-1246, hsa-miR-143-3p, hsa-miR-142-5p, hsa-miR-145-3p, hsa-miR-200a-3p, hsa-miR-155-5p, hsa-miR-200c-3p, hsa-let-7g-5p, hsa-miR-203a-3p, hsa-miR-199a-3p, hsa-miR-429, hsa-miR-1-3p, hsa-miR-98-5p
Hypospadias	HP:0000047	25	34	285	662	0.000221851	0.00334586	1.70795	0	hsa-miR-27b-3p, hsa-miR-223-3p, hsa-miR-145-5p, hsa-miR-450b-5p, hsa-miR-142-3p, hsa-miR-23b-3p, hsa-miR-200b-3p, hsa-miR-1246, hsa-miR-143-3p, hsa-miR-142-5p, hsa-miR-199b-3p, hsa-miR-505-3p, hsa-miR-145-3p, hsa-miR-200a-3p, hsa-miR-155-5p, hsa-miR-200c-3p, hsa-let-7g-5p, hsa-miR-203a-3p, hsa-miR-199a-3p, hsa-miR-429, hsa-miR-1271-5p, hsa-miR-1-3p, hsa-miR-324-5p, hsa-miR-149-5p, hsa-miR-98-5p
Abnormal oral frenulum morphology	HP:0000190	11	34	67	662	0.000221794	0.00334586	3.19666	0	hsa-miR-223-3p, hsa-miR-145-5p, hsa-miR-23b-3p, hsa-miR-200b-3p, hsa-miR-143-3p, hsa-miR-200c-3p, hsa-miR-199a-3p, hsa-miR-429, hsa-miR-1-3p, hsa-miR-324-5p, hsa-miR-98-5p
Infectious encephalitis	HP:0002383	11	34	67	662	0.000221794	0.00334586	3.19666	0	hsa-miR-223-3p, hsa-miR-145-5p, hsa-let-7i-5p, hsa-miR-200b-3p, hsa-miR-145-3p, hsa-miR-200a-3p, hsa-miR-155-5p, hsa-miR-200c-3p, hsa-miR-203a-3p, hsa-miR-429, hsa-miR-98-5p
Melanocytic nevus	HP:0000995	21	34	211	662	0.000222294	0.00334586	1.93783	0	hsa-miR-200a-5p, hsa-miR-148b-3p, hsa-miR-223-3p, hsa-miR-145-5p, hsa-miR-23b-3p, hsa-miR-200b-3p, hsa-miR-1246, hsa-miR-143-3p, hsa-miR-142-5p, hsa-miR-505-3p, hsa-miR-200a-3p, hsa-miR-155-5p, hsa-miR-200c-3p, hsa-let-7g-5p, hsa-miR-203a-3p, hsa-miR-199a-3p, hsa-miR-429, hsa-miR-1-3p, hsa-let-7f-5p, hsa-miR-324-5p, hsa-miR-98-5p
Paraplegia	HP:0010550	11	34	67	662	0.000221794	0.00334586	3.19666	0	hsa-miR-148b-3p, hsa-miR-27b-3p, hsa-miR-223-3p, hsa-miR-143-3p, hsa-miR-505-3p, hsa-miR-145-3p, hsa-miR-200a-3p, hsa-miR-155-5p, hsa-miR-200c-3p, hsa-miR-1-3p, hsa-miR-149-5p
Abnormal esophagus morphology	HP:0002031	23	34	247	662	0.000227181	0.00335846	1.81305	0	hsa-miR-148b-3p, hsa-miR-27b-3p, hsa-miR-223-3p, hsa-miR-145-5p, hsa-miR-450b-5p, hsa-miR-142-3p, hsa-miR-23b-3p, hsa-miR-200b-3p, hsa-miR-1246, hsa-miR-143-3p, hsa-miR-142-5p, hsa-miR-145-3p, hsa-miR-200a-3p, hsa-miR-155-5p, hsa-miR-200c-3p, hsa-let-7g-5p, hsa-miR-203a-3p, hsa-miR-199a-3p, hsa-miR-429, hsa-miR-1-3p, hsa-let-7f-5p, hsa-miR-324-5p, hsa-miR-149-5p
Cubitus valgus	HP:0002967	15	34	118	662	0.000227885	0.00335846	2.47507	0	hsa-miR-27b-3p, hsa-miR-145-5p, hsa-miR-23b-3p, hsa-miR-1246, hsa-miR-143-3p, hsa-miR-142-5p, hsa-miR-505-3p, hsa-miR-200a-3p, hsa-miR-155-5p, hsa-miR-200c-3p, hsa-let-7g-5p, hsa-miR-199a-3p, hsa-miR-1-3p, hsa-miR-324-5p, hsa-miR-98-5p
Erosion of oral mucosa	HP:0031446	15	34	118	662	0.000227885	0.00335846	2.47507	0	hsa-miR-223-3p, hsa-miR-145-5p, hsa-let-7i-5p, hsa-miR-23b-3p, hsa-miR-200b-3p, hsa-miR-145-3p, hsa-miR-200a-3p, hsa-miR-155-5p, hsa-miR-200c-3p, hsa-miR-429, hsa-miR-1-3p, hsa-let-7f-5p, hsa-miR-324-5p, hsa-miR-149-5p, hsa-miR-98-5p
Delayed puberty	HP:0000823	22	34	229	662	0.000230079	0.00335846	1.87054	0	hsa-miR-200a-5p, hsa-miR-148b-3p, hsa-miR-27b-3p, hsa-miR-223-3p, hsa-miR-145-5p, hsa-miR-142-3p, hsa-miR-23b-3p, hsa-miR-200b-3p, hsa-miR-1246, hsa-miR-143-3p, hsa-miR-505-3p, hsa-miR-145-3p, hsa-miR-200a-3p, hsa-miR-155-5p, hsa-miR-200c-3p, hsa-let-7g-5p, hsa-miR-203a-3p, hsa-miR-199a-3p, hsa-miR-429, hsa-miR-1-3p, hsa-miR-149-5p, hsa-miR-98-5p
Irritability	HP:0000737	22	34	229	662	0.000230079	0.00335846	1.87054	0	hsa-miR-200a-5p, hsa-miR-148b-3p, hsa-miR-27b-3p, hsa-miR-223-3p, hsa-miR-145-5p, hsa-let-7i-5p, hsa-miR-142-3p, hsa-miR-23b-3p, hsa-miR-200b-3p, hsa-miR-1246, hsa-miR-143-3p, hsa-miR-142-5p, hsa-miR-145-3p, hsa-miR-200a-3p, hsa-miR-155-5p, hsa-miR-200c-3p, hsa-let-7g-5p, hsa-miR-203a-3p, hsa-miR-429, hsa-miR-1-3p, hsa-miR-149-5p, hsa-miR-98-5p
Abnormal hair pattern	HP:0010720	23	34	247	662	0.000227181	0.00335846	1.81305	0	hsa-miR-148b-3p, hsa-miR-27b-3p, hsa-miR-223-3p, hsa-miR-145-5p, hsa-let-7i-5p, hsa-miR-142-3p, hsa-miR-23b-3p, hsa-miR-200b-3p, hsa-miR-1246, hsa-miR-143-3p, hsa-miR-199b-3p, hsa-miR-505-3p, hsa-miR-151a-3p, hsa-miR-155-5p, hsa-miR-200c-3p, hsa-let-7g-5p, hsa-miR-338-5p, hsa-miR-203a-3p, hsa-miR-199a-3p, hsa-miR-429, hsa-miR-1-3p, hsa-miR-324-5p, hsa-miR-98-5p
Poor speech	HP:0002465	17	34	147	662	0.000230446	0.00335846	2.2517	0	hsa-miR-200a-5p, hsa-miR-145-5p, hsa-miR-142-3p, hsa-miR-23b-3p, hsa-miR-200b-3p, hsa-miR-1246, hsa-miR-142-5p, hsa-miR-145-3p, hsa-miR-200a-3p, hsa-miR-155-5p, hsa-miR-200c-3p, hsa-miR-203a-3p, hsa-miR-199a-3p, hsa-miR-429, hsa-miR-1-3p, hsa-miR-149-5p, hsa-miR-98-5p
Absent fingernail	HP:0001817	12	34	79	662	0.000228616	0.00335846	2.95756	0	hsa-miR-27b-3p, hsa-miR-145-5p, hsa-miR-142-3p, hsa-miR-23b-3p, hsa-miR-200b-3p, hsa-miR-145-3p, hsa-miR-155-5p, hsa-miR-200c-3p, hsa-miR-203a-3p, hsa-miR-199a-3p, hsa-miR-429, hsa-miR-1-3p
Death in infancy	HP:0001522	17	34	147	662	0.000230446	0.00335846	2.2517	0	hsa-miR-148b-3p, hsa-miR-27b-3p, hsa-miR-145-5p, hsa-let-7i-5p, hsa-miR-200b-3p, hsa-miR-143-3p, hsa-miR-142-5p, hsa-miR-200a-3p, hsa-miR-155-5p, hsa-miR-200c-3p, hsa-let-7g-5p, hsa-miR-203a-3p, hsa-miR-199a-3p, hsa-miR-1271-5p, hsa-miR-1-3p, hsa-miR-324-5p, hsa-miR-98-5p
Abnormal vertebral morphology	HP:0003468	28	34	349	662	0.000230092	0.00335846	1.56211	0	hsa-miR-200a-5p, hsa-miR-148b-3p, hsa-miR-27b-3p, hsa-miR-223-3p, hsa-miR-145-5p, hsa-miR-450b-5p, hsa-miR-142-3p, hsa-miR-23b-3p, hsa-miR-200b-3p, hsa-miR-1246, hsa-miR-143-3p, hsa-miR-142-5p, hsa-miR-199b-3p, hsa-miR-145-3p, hsa-miR-200a-3p, hsa-miR-151a-3p, hsa-miR-155-5p, hsa-miR-200c-3p, hsa-let-7g-5p, hsa-miR-203a-3p, hsa-miR-199a-3p, hsa-miR-429, hsa-miR-1271-5p, hsa-miR-1-3p, hsa-let-7f-5…
Spastic diplegia	HP:0001264	10	34	56	662	0.000225311	0.00335846	3.47689	0	hsa-miR-200a-5p, hsa-miR-27b-3p, hsa-miR-145-5p, hsa-miR-450b-5p, hsa-miR-142-3p, hsa-miR-143-3p, hsa-miR-200a-3p, hsa-miR-200c-3p, hsa-miR-429, hsa-miR-1-3p
Absent toe	HP:0010760	15	34	118	662	0.000227885	0.00335846	2.47507	0	hsa-miR-148b-3p, hsa-miR-27b-3p, hsa-miR-145-5p, hsa-miR-142-3p, hsa-miR-23b-3p, hsa-miR-200b-3p, hsa-miR-145-3p, hsa-miR-200a-3p, hsa-miR-155-5p, hsa-miR-200c-3p, hsa-miR-203a-3p, hsa-miR-429, hsa-miR-1-3p, hsa-miR-149-5p, hsa-miR-98-5p
Pancytopenia	HP:0001876	17	34	147	662	0.000230446	0.00335846	2.2517	0	hsa-miR-148b-3p, hsa-miR-27b-3p, hsa-miR-223-3p, hsa-miR-145-5p, hsa-miR-23b-3p, hsa-miR-200b-3p, hsa-miR-1246, hsa-miR-143-3p, hsa-miR-142-5p, hsa-miR-155-5p, hsa-miR-200c-3p, hsa-let-7g-5p, hsa-miR-199a-3p, hsa-miR-429, hsa-miR-1-3p, hsa-let-7f-5p, hsa-miR-98-5p
Motor stereotypy	HP:0000733	19	34	178	662	0.000228384	0.00335846	2.07832	0	hsa-miR-148b-3p, hsa-miR-223-3p, hsa-miR-145-5p, hsa-let-7i-5p, hsa-miR-142-3p, hsa-miR-200b-3p, hsa-miR-1246, hsa-miR-143-3p, hsa-miR-142-5p, hsa-miR-200a-3p, hsa-miR-155-5p, hsa-miR-1180-3p, hsa-miR-200c-3p, hsa-let-7g-5p, hsa-miR-203a-3p, hsa-miR-199a-3p, hsa-miR-429, hsa-miR-1-3p, hsa-let-7f-5p
Constipation	HP:0002019	26	34	306	662	0.000233082	0.00338152	1.65436	0	hsa-miR-200a-5p, hsa-miR-148b-3p, hsa-miR-27b-3p, hsa-miR-223-3p, hsa-miR-1290, hsa-miR-145-5p, hsa-miR-450b-5p, hsa-miR-142-3p, hsa-miR-23b-3p, hsa-miR-200b-3p, hsa-miR-1246, hsa-miR-143-3p, hsa-miR-142-5p, hsa-miR-200a-3p, hsa-miR-155-5p, hsa-miR-1180-3p, hsa-miR-200c-3p, hsa-let-7g-5p, hsa-miR-203a-3p, hsa-miR-199a-3p, hsa-miR-429, hsa-miR-1-3p, hsa-let-7f-5p, hsa-miR-324-5p, hsa-miR-149-5p, h…
Midface retrusion	HP:0011800	26	34	306	662	0.000233082	0.00338152	1.65436	0	hsa-miR-200a-5p, hsa-miR-148b-3p, hsa-miR-27b-3p, hsa-miR-223-3p, hsa-miR-145-5p, hsa-let-7i-5p, hsa-miR-142-3p, hsa-miR-23b-3p, hsa-miR-200b-3p, hsa-miR-1246, hsa-miR-143-3p, hsa-miR-142-5p, hsa-miR-199b-3p, hsa-miR-505-3p, hsa-miR-145-3p, hsa-miR-200a-3p, hsa-miR-151a-3p, hsa-miR-155-5p, hsa-miR-200c-3p, hsa-let-7g-5p, hsa-miR-203a-3p, hsa-miR-199a-3p, hsa-miR-429, hsa-miR-1-3p, hsa-miR-149-5p,…
Duplication of hand bones	HP:0004275	21	34	212	662	0.000240188	0.00346118	1.92869	0	hsa-miR-200a-5p, hsa-miR-148b-3p, hsa-miR-27b-3p, hsa-miR-223-3p, hsa-miR-145-5p, hsa-miR-142-3p, hsa-miR-23b-3p, hsa-miR-200b-3p, hsa-miR-143-3p, hsa-miR-142-5p, hsa-miR-200a-3p, hsa-miR-151a-3p, hsa-miR-155-5p, hsa-miR-200c-3p, hsa-let-7g-5p, hsa-miR-203a-3p, hsa-miR-429, hsa-miR-1271-5p, hsa-miR-1-3p, hsa-miR-324-5p, hsa-miR-98-5p
Duplication of bones involving the upper extremities	HP:0009142	21	34	212	662	0.000240188	0.00346118	1.92869	0	hsa-miR-200a-5p, hsa-miR-148b-3p, hsa-miR-27b-3p, hsa-miR-223-3p, hsa-miR-145-5p, hsa-miR-142-3p, hsa-miR-23b-3p, hsa-miR-200b-3p, hsa-miR-143-3p, hsa-miR-142-5p, hsa-miR-200a-3p, hsa-miR-151a-3p, hsa-miR-155-5p, hsa-miR-200c-3p, hsa-let-7g-5p, hsa-miR-203a-3p, hsa-miR-429, hsa-miR-1271-5p, hsa-miR-1-3p, hsa-miR-324-5p, hsa-miR-98-5p
Duplication of phalanx of hand	HP:0009997	21	34	212	662	0.000240188	0.00346118	1.92869	0	hsa-miR-200a-5p, hsa-miR-148b-3p, hsa-miR-27b-3p, hsa-miR-223-3p, hsa-miR-145-5p, hsa-miR-142-3p, hsa-miR-23b-3p, hsa-miR-200b-3p, hsa-miR-143-3p, hsa-miR-142-5p, hsa-miR-200a-3p, hsa-miR-151a-3p, hsa-miR-155-5p, hsa-miR-200c-3p, hsa-let-7g-5p, hsa-miR-203a-3p, hsa-miR-429, hsa-miR-1271-5p, hsa-miR-1-3p, hsa-miR-324-5p, hsa-miR-98-5p
Streak ovary	HP:0010464	9	34	46	662	0.000241925	0.00347065	3.80946	0	hsa-miR-223-3p, hsa-miR-145-5p, hsa-miR-200b-3p, hsa-miR-145-3p, hsa-miR-200a-3p, hsa-miR-200c-3p, hsa-miR-203a-3p, hsa-miR-429, hsa-miR-1-3p
Prominent nasal tip	HP:0005274	9	34	46	662	0.000241925	0.00347065	3.80946	0	hsa-miR-27b-3p, hsa-miR-145-5p, hsa-miR-23b-3p, hsa-miR-200b-3p, hsa-miR-200a-3p, hsa-miR-200c-3p, hsa-miR-203a-3p, hsa-miR-429, hsa-miR-1-3p
Decreased serum estradiol	HP:0008214	13	34	92	662	0.000244938	0.00348278	2.75128	0	hsa-miR-148b-3p, hsa-miR-223-3p, hsa-miR-145-5p, hsa-miR-200b-3p, hsa-miR-143-3p, hsa-miR-145-3p, hsa-miR-200a-3p, hsa-miR-200c-3p, hsa-miR-203a-3p, hsa-miR-199a-3p, hsa-miR-429, hsa-miR-1-3p, hsa-miR-324-5p
Cranial nerve paralysis	HP:0006824	23	34	248	662	0.000244287	0.00348278	1.80574	0	hsa-miR-200a-5p, hsa-miR-148b-3p, hsa-miR-27b-3p, hsa-miR-223-3p, hsa-miR-145-5p, hsa-let-7i-5p, hsa-miR-23b-3p, hsa-miR-200b-3p, hsa-miR-143-3p, hsa-miR-142-5p, hsa-miR-505-3p, hsa-miR-145-3p, hsa-miR-200a-3p, hsa-miR-155-5p, hsa-miR-200c-3p, hsa-let-7g-5p, hsa-miR-203a-3p, hsa-miR-199a-3p, hsa-miR-429, hsa-miR-1-3p, hsa-miR-324-5p, hsa-miR-149-5p, hsa-miR-98-5p
Abnormal cranial nerve physiology	HP:0031910	23	34	248	662	0.000244287	0.00348278	1.80574	0	hsa-miR-200a-5p, hsa-miR-148b-3p, hsa-miR-27b-3p, hsa-miR-223-3p, hsa-miR-145-5p, hsa-let-7i-5p, hsa-miR-23b-3p, hsa-miR-200b-3p, hsa-miR-143-3p, hsa-miR-142-5p, hsa-miR-505-3p, hsa-miR-145-3p, hsa-miR-200a-3p, hsa-miR-155-5p, hsa-miR-200c-3p, hsa-let-7g-5p, hsa-miR-203a-3p, hsa-miR-199a-3p, hsa-miR-429, hsa-miR-1-3p, hsa-miR-324-5p, hsa-miR-149-5p, hsa-miR-98-5p
Short metatarsal	HP:0010743	13	34	92	662	0.000244938	0.00348278	2.75128	0	hsa-miR-145-5p, hsa-miR-200b-3p, hsa-miR-1246, hsa-miR-143-3p, hsa-miR-200a-3p, hsa-miR-155-5p, hsa-miR-200c-3p, hsa-miR-203a-3p, hsa-miR-199a-3p, hsa-miR-429, hsa-miR-1-3p, hsa-miR-149-5p, hsa-miR-98-5p
Delayed ability to walk	HP:0031936	19	34	179	662	0.000248235	0.00349105	2.06671	0	hsa-miR-200a-5p, hsa-miR-27b-3p, hsa-miR-223-3p, hsa-miR-145-5p, hsa-let-7i-5p, hsa-miR-142-3p, hsa-miR-200b-3p, hsa-miR-143-3p, hsa-miR-200a-3p, hsa-miR-155-5p, hsa-miR-200c-3p, hsa-let-7g-5p, hsa-miR-203a-3p, hsa-miR-199a-3p, hsa-miR-429, hsa-miR-1-3p, hsa-let-7f-5p, hsa-miR-324-5p, hsa-miR-98-5p
Hypoplasia of the corpus callosum	HP:0002079	22	34	230	662	0.000247919	0.00349105	1.8624	0	hsa-miR-200a-5p, hsa-miR-27b-3p, hsa-miR-223-3p, hsa-miR-145-5p, hsa-miR-450b-5p, hsa-miR-142-3p, hsa-miR-200b-3p, hsa-miR-1246, hsa-miR-143-3p, hsa-miR-142-5p, hsa-miR-199b-3p, hsa-miR-145-3p, hsa-miR-200a-3p, hsa-miR-155-5p, hsa-miR-200c-3p, hsa-miR-203a-3p, hsa-miR-199a-3p, hsa-miR-429, hsa-miR-1-3p, hsa-miR-149-5p, hsa-miR-98-5p, hsa-miR-223-5p
Malabsorption	HP:0002024	22	34	230	662	0.000247919	0.00349105	1.8624	0	hsa-miR-200a-5p, hsa-miR-148b-3p, hsa-miR-27b-3p, hsa-miR-223-3p, hsa-miR-145-5p, hsa-let-7i-5p, hsa-miR-142-3p, hsa-miR-200b-3p, hsa-miR-1246, hsa-miR-143-3p, hsa-miR-142-5p, hsa-miR-199b-3p, hsa-miR-145-3p, hsa-miR-200a-3p, hsa-miR-155-5p, hsa-miR-200c-3p, hsa-let-7g-5p, hsa-miR-203a-3p, hsa-miR-199a-3p, hsa-miR-1-3p, hsa-miR-149-5p, hsa-miR-98-5p
Vertebral segmentation defect	HP:0003422	19	34	179	662	0.000248235	0.00349105	2.06671	0	hsa-miR-148b-3p, hsa-miR-27b-3p, hsa-miR-223-3p, hsa-miR-145-5p, hsa-miR-450b-5p, hsa-miR-200b-3p, hsa-miR-143-3p, hsa-miR-199b-3p, hsa-miR-200a-3p, hsa-miR-155-5p, hsa-miR-200c-3p, hsa-let-7g-5p, hsa-miR-203a-3p, hsa-miR-429, hsa-miR-1271-5p, hsa-miR-1-3p, hsa-miR-324-5p, hsa-miR-149-5p, hsa-miR-98-5p
Juvenile onset	HP:0003621	24	34	267	662	0.000246905	0.00349105	1.75017	0	hsa-miR-200a-5p, hsa-miR-148b-3p, hsa-miR-27b-3p, hsa-miR-223-3p, hsa-miR-145-5p, hsa-let-7i-5p, hsa-miR-142-3p, hsa-miR-23b-3p, hsa-miR-200b-3p, hsa-miR-1246, hsa-miR-143-3p, hsa-miR-142-5p, hsa-miR-199b-3p, hsa-miR-145-3p, hsa-miR-200a-3p, hsa-miR-155-5p, hsa-miR-200c-3p, hsa-let-7g-5p, hsa-miR-203a-3p, hsa-miR-199a-3p, hsa-miR-429, hsa-miR-1-3p, hsa-let-7f-5p, hsa-miR-149-5p
Anti-U1 ribonucleoprotein antibody positivity	HP:0033028	11	34	68	662	0.000255451	0.00354596	3.14965	0	hsa-miR-145-5p, hsa-let-7i-5p, hsa-miR-23b-3p, hsa-miR-200b-3p, hsa-miR-142-5p, hsa-miR-200a-3p, hsa-miR-155-5p, hsa-miR-200c-3p, hsa-miR-1-3p, hsa-miR-324-5p, hsa-miR-98-5p
Abnormal urinary nucleobase concentration	HP:0032572	5	34	13	662	0.000254213	0.00354596	7.48869	0	hsa-miR-27b-3p, hsa-miR-223-3p, hsa-miR-23b-3p, hsa-miR-1-3p, hsa-miR-98-5p
Cardiovascular calcification	HP:0011915	11	34	68	662	0.000255451	0.00354596	3.14965	0	hsa-miR-27b-3p, hsa-miR-223-3p, hsa-miR-145-5p, hsa-miR-23b-3p, hsa-miR-200b-3p, hsa-miR-145-3p, hsa-miR-155-5p, hsa-miR-200c-3p, hsa-miR-203a-3p, hsa-miR-1-3p, hsa-miR-149-5p
Extractable nuclear antigen positivity	HP:0033476	11	34	68	662	0.000255451	0.00354596	3.14965	0	hsa-miR-145-5p, hsa-let-7i-5p, hsa-miR-23b-3p, hsa-miR-200b-3p, hsa-miR-142-5p, hsa-miR-200a-3p, hsa-miR-155-5p, hsa-miR-200c-3p, hsa-miR-1-3p, hsa-miR-324-5p, hsa-miR-98-5p
Bilateral conductive hearing impairment	HP:0008513	5	34	13	662	0.000254213	0.00354596	7.48869	0	hsa-miR-223-3p, hsa-miR-155-5p, hsa-miR-1-3p, hsa-let-7f-5p, hsa-miR-98-5p
Diffuse white matter abnormalities	HP:0007204	5	34	13	662	0.000254213	0.00354596	7.48869	0	hsa-miR-200b-3p, hsa-miR-200a-3p, hsa-miR-200c-3p, hsa-miR-203a-3p, hsa-miR-429
Decreased circulating ACTH concentration	HP:0002920	12	34	80	662	0.000259835	0.00356069	2.92059	0	hsa-miR-148b-3p, hsa-miR-200b-3p, hsa-miR-1246, hsa-miR-143-3p, hsa-miR-200a-3p, hsa-miR-155-5p, hsa-miR-200c-3p, hsa-miR-203a-3p, hsa-miR-199a-3p, hsa-miR-429, hsa-miR-1-3p, hsa-miR-324-5p
Abnormal posterior pituitary morphogenesis	HP:0011751	12	34	80	662	0.000259835	0.00356069	2.92059	0	hsa-miR-148b-3p, hsa-miR-200b-3p, hsa-miR-1246, hsa-miR-143-3p, hsa-miR-200a-3p, hsa-miR-200c-3p, hsa-miR-203a-3p, hsa-miR-199a-3p, hsa-miR-429, hsa-miR-1-3p, hsa-miR-324-5p, hsa-miR-149-5p
Abnormality of corneal thickness	HP:0011486	12	34	80	662	0.000259835	0.00356069	2.92059	0	hsa-miR-148b-3p, hsa-miR-223-3p, hsa-miR-145-5p, hsa-miR-142-3p, hsa-miR-23b-3p, hsa-miR-200b-3p, hsa-miR-143-3p, hsa-miR-142-5p, hsa-miR-200a-3p, hsa-miR-200c-3p, hsa-miR-429, hsa-miR-98-5p
Abnormal external genitalia	HP:0000811	32	34	453	662	0.000259212	0.00356069	1.37541	0	hsa-miR-200a-5p, hsa-miR-148b-3p, hsa-miR-27b-3p, hsa-miR-223-3p, hsa-miR-1290, hsa-miR-145-5p, hsa-let-7i-5p, hsa-miR-450b-5p, hsa-miR-142-3p, hsa-miR-23b-3p, hsa-miR-200b-3p, hsa-miR-1246, hsa-miR-143-3p, hsa-miR-142-5p, hsa-miR-199b-3p, hsa-miR-505-3p, hsa-miR-145-3p, hsa-miR-200a-3p, hsa-miR-151a-3p, hsa-miR-155-5p, hsa-miR-200c-3p, hsa-let-7g-5p, hsa-miR-203a-3p, hsa-miR-199a-3p, hsa-miR-429…
Feeding difficulties	HP:0011968	29	34	374	662	0.000259122	0.00356069	1.50975	0	hsa-miR-200a-5p, hsa-miR-148b-3p, hsa-miR-27b-3p, hsa-miR-223-3p, hsa-miR-145-5p, hsa-let-7i-5p, hsa-miR-142-3p, hsa-miR-23b-3p, hsa-miR-200b-3p, hsa-miR-1246, hsa-miR-143-3p, hsa-miR-142-5p, hsa-miR-199b-3p, hsa-miR-505-3p, hsa-miR-145-3p, hsa-miR-200a-3p, hsa-miR-155-5p, hsa-miR-1180-3p, hsa-miR-200c-3p, hsa-let-7g-5p, hsa-miR-203a-3p, hsa-miR-199a-3p, hsa-miR-429, hsa-miR-1-3p, hsa-let-7f-5p, …
Abnormal circulating C-reactive protein concentration	HP:0032436	12	34	80	662	0.000259835	0.00356069	2.92059	0	hsa-miR-223-3p, hsa-miR-145-5p, hsa-miR-200b-3p, hsa-miR-1246, hsa-miR-142-5p, hsa-miR-200a-3p, hsa-miR-200c-3p, hsa-miR-203a-3p, hsa-miR-429, hsa-let-7f-5p, hsa-miR-149-5p, hsa-miR-98-5p
Lymphoproliferative disorder	HP:0005523	10	34	57	662	0.00026364	0.00358986	3.41589	0	hsa-miR-148b-3p, hsa-miR-145-5p, hsa-miR-143-3p, hsa-miR-155-5p, hsa-miR-200c-3p, hsa-let-7g-5p, hsa-miR-203a-3p, hsa-miR-1-3p, hsa-miR-149-5p, hsa-miR-98-5p
Wide cranial sutures	HP:0010537	10	34	57	662	0.00026364	0.00358986	3.41589	0	hsa-miR-27b-3p, hsa-miR-23b-3p, hsa-miR-200b-3p, hsa-miR-143-3p, hsa-miR-200a-3p, hsa-miR-155-5p, hsa-miR-200c-3p, hsa-miR-203a-3p, hsa-miR-429, hsa-miR-1-3p
Cafe-au-lait spot	HP:0000957	23	34	249	662	0.000262559	0.00358986	1.79849	0	hsa-miR-200a-5p, hsa-miR-148b-3p, hsa-miR-27b-3p, hsa-miR-223-3p, hsa-miR-145-5p, hsa-let-7i-5p, hsa-miR-142-3p, hsa-miR-23b-3p, hsa-miR-200b-3p, hsa-miR-1246, hsa-miR-143-3p, hsa-miR-142-5p, hsa-miR-199b-3p, hsa-miR-505-3p, hsa-miR-200a-3p, hsa-miR-155-5p, hsa-miR-200c-3p, hsa-let-7g-5p, hsa-miR-203a-3p, hsa-miR-199a-3p, hsa-miR-429, hsa-miR-1-3p, hsa-miR-98-5p
Decreased fertility	HP:0000144	18	34	164	662	0.0002676	0.00363608	2.13702	0	hsa-miR-27b-3p, hsa-miR-223-3p, hsa-miR-145-5p, hsa-miR-200b-3p, hsa-miR-1246, hsa-miR-143-3p, hsa-miR-505-3p, hsa-miR-145-3p, hsa-miR-200a-3p, hsa-miR-155-5p, hsa-miR-200c-3p, hsa-miR-203a-3p, hsa-miR-199a-3p, hsa-miR-429, hsa-miR-1-3p, hsa-let-7f-5p, hsa-miR-149-5p, hsa-miR-98-5p
Blepharochalasis	HP:0010749	6	34	20	662	0.000270244	0.00364122	5.84118	0	hsa-miR-27b-3p, hsa-miR-145-5p, hsa-miR-143-3p, hsa-miR-200c-3p, hsa-miR-338-5p, hsa-miR-324-5p
Abnormal circulating interferon-gamma concentration	HP:0030355	6	34	20	662	0.000270244	0.00364122	5.84118	0	hsa-miR-223-3p, hsa-miR-145-5p, hsa-miR-200a-3p, hsa-miR-155-5p, hsa-miR-203a-3p, hsa-miR-1-3p
Abnormal circulating interferon concentration	HP:0011116	6	34	20	662	0.000270244	0.00364122	5.84118	0	hsa-miR-223-3p, hsa-miR-145-5p, hsa-miR-200a-3p, hsa-miR-155-5p, hsa-miR-203a-3p, hsa-miR-1-3p
Tetralogy of Fallot	HP:0001636	19	34	180	662	0.00026962	0.00364122	2.05523	0	hsa-miR-27b-3p, hsa-miR-223-3p, hsa-miR-145-5p, hsa-miR-142-3p, hsa-miR-23b-3p, hsa-miR-200b-3p, hsa-miR-143-3p, hsa-miR-199b-3p, hsa-miR-145-3p, hsa-miR-200a-3p, hsa-miR-155-5p, hsa-miR-200c-3p, hsa-miR-203a-3p, hsa-miR-199a-3p, hsa-miR-429, hsa-miR-1-3p, hsa-miR-324-5p, hsa-miR-149-5p, hsa-miR-98-5p
Aplasia/Hypoplasia of the optic nerve	HP:0008058	14	34	106	662	0.000271167	0.003646	2.57159	0	hsa-miR-223-3p, hsa-miR-145-5p, hsa-miR-450b-5p, hsa-miR-142-3p, hsa-miR-200b-3p, hsa-miR-143-3p, hsa-miR-200a-3p, hsa-miR-155-5p, hsa-miR-200c-3p, hsa-miR-203a-3p, hsa-miR-199a-3p, hsa-miR-429, hsa-miR-149-5p, hsa-miR-98-5p
Enlarged polycystic ovaries	HP:0008675	16	34	134	662	0.000271927	0.0036486	2.32485	0	hsa-miR-200a-5p, hsa-miR-148b-3p, hsa-miR-223-3p, hsa-miR-145-5p, hsa-miR-23b-3p, hsa-miR-143-3p, hsa-miR-142-5p, hsa-miR-200a-3p, hsa-miR-155-5p, hsa-miR-200c-3p, hsa-miR-203a-3p, hsa-miR-199a-3p, hsa-miR-429, hsa-miR-1-3p, hsa-let-7f-5p, hsa-miR-98-5p
Limb-girdle muscle weakness	HP:0003325	7	34	28	662	0.000273434	0.00366117	4.86765	0	hsa-miR-27b-3p, hsa-miR-145-5p, hsa-miR-200b-3p, hsa-miR-200a-3p, hsa-miR-155-5p, hsa-miR-200c-3p, hsa-miR-203a-3p
Pituitary hypothyroidism	HP:0008245	13	34	93	662	0.000275268	0.00367043	2.7217	0	hsa-miR-200a-5p, hsa-miR-148b-3p, hsa-miR-145-5p, hsa-miR-142-3p, hsa-miR-200b-3p, hsa-miR-143-3p, hsa-miR-200a-3p, hsa-miR-200c-3p, hsa-miR-203a-3p, hsa-miR-199a-3p, hsa-miR-429, hsa-miR-1-3p, hsa-miR-324-5p
Antinuclear antibody positivity	HP:0003493	13	34	93	662	0.000275268	0.00367043	2.7217	0	hsa-miR-145-5p, hsa-let-7i-5p, hsa-miR-23b-3p, hsa-miR-200b-3p, hsa-miR-143-3p, hsa-miR-142-5p, hsa-miR-200a-3p, hsa-miR-155-5p, hsa-miR-200c-3p, hsa-miR-1-3p, hsa-miR-324-5p, hsa-miR-149-5p, hsa-miR-98-5p
Abnormal palate morphology	HP:0000174	32	34	454	662	0.000276441	0.00367844	1.37238	0	hsa-miR-200a-5p, hsa-miR-148b-3p, hsa-miR-27b-3p, hsa-miR-223-3p, hsa-miR-145-5p, hsa-let-7i-5p, hsa-miR-450b-5p, hsa-miR-142-3p, hsa-miR-23b-3p, hsa-miR-200b-3p, hsa-miR-1246, hsa-miR-143-3p, hsa-miR-142-5p, hsa-miR-199b-3p, hsa-miR-505-3p, hsa-miR-145-3p, hsa-miR-200a-3p, hsa-miR-151a-3p, hsa-miR-155-5p, hsa-miR-200c-3p, hsa-let-7g-5p, hsa-miR-338-5p, hsa-miR-203a-3p, hsa-miR-199a-3p, hsa-miR-4…
Abnormal ventriculoarterial connection	HP:0011563	21	34	214	662	0.000279938	0.00369529	1.91067	0	hsa-miR-27b-3p, hsa-miR-223-3p, hsa-miR-145-5p, hsa-miR-142-3p, hsa-miR-23b-3p, hsa-miR-200b-3p, hsa-miR-143-3p, hsa-miR-199b-3p, hsa-miR-145-3p, hsa-miR-200a-3p, hsa-miR-155-5p, hsa-miR-200c-3p, hsa-let-7g-5p, hsa-miR-203a-3p, hsa-miR-199a-3p, hsa-miR-429, hsa-miR-1271-5p, hsa-miR-1-3p, hsa-miR-324-5p, hsa-miR-149-5p, hsa-miR-98-5p
Short long bone	HP:0003026	21	34	214	662	0.000279938	0.00369529	1.91067	0	hsa-miR-148b-3p, hsa-miR-27b-3p, hsa-miR-223-3p, hsa-miR-145-5p, hsa-miR-142-3p, hsa-miR-23b-3p, hsa-miR-200b-3p, hsa-miR-1246, hsa-miR-143-3p, hsa-miR-142-5p, hsa-miR-145-3p, hsa-miR-200a-3p, hsa-miR-155-5p, hsa-miR-200c-3p, hsa-let-7g-5p, hsa-miR-203a-3p, hsa-miR-199a-3p, hsa-miR-429, hsa-miR-1-3p, hsa-miR-149-5p, hsa-miR-98-5p
Pulmonary arterial hypertension	HP:0002092	20	34	197	662	0.000281157	0.00369529	1.97671	0	hsa-miR-27b-3p, hsa-miR-223-3p, hsa-miR-145-5p, hsa-miR-142-3p, hsa-miR-23b-3p, hsa-miR-200b-3p, hsa-miR-143-3p, hsa-miR-142-5p, hsa-miR-199b-3p, hsa-miR-145-3p, hsa-miR-200a-3p, hsa-miR-155-5p, hsa-miR-200c-3p, hsa-let-7g-5p, hsa-miR-203a-3p, hsa-miR-429, hsa-miR-1-3p, hsa-let-7f-5p, hsa-miR-149-5p, hsa-miR-98-5p
Elevated pulmonary artery pressure	HP:0004890	20	34	197	662	0.000281157	0.00369529	1.97671	0	hsa-miR-27b-3p, hsa-miR-223-3p, hsa-miR-145-5p, hsa-miR-142-3p, hsa-miR-23b-3p, hsa-miR-200b-3p, hsa-miR-143-3p, hsa-miR-142-5p, hsa-miR-199b-3p, hsa-miR-145-3p, hsa-miR-200a-3p, hsa-miR-155-5p, hsa-miR-200c-3p, hsa-let-7g-5p, hsa-miR-203a-3p, hsa-miR-429, hsa-miR-1-3p, hsa-let-7f-5p, hsa-miR-149-5p, hsa-miR-98-5p
Pre-capillary pulmonary hypertension	HP:0033578	20	34	197	662	0.000281157	0.00369529	1.97671	0	hsa-miR-27b-3p, hsa-miR-223-3p, hsa-miR-145-5p, hsa-miR-142-3p, hsa-miR-23b-3p, hsa-miR-200b-3p, hsa-miR-143-3p, hsa-miR-142-5p, hsa-miR-199b-3p, hsa-miR-145-3p, hsa-miR-200a-3p, hsa-miR-155-5p, hsa-miR-200c-3p, hsa-let-7g-5p, hsa-miR-203a-3p, hsa-miR-429, hsa-miR-1-3p, hsa-let-7f-5p, hsa-miR-149-5p, hsa-miR-98-5p
Vertigo	HP:0002321	21	34	214	662	0.000279938	0.00369529	1.91067	0	hsa-miR-200a-5p, hsa-miR-27b-3p, hsa-miR-223-3p, hsa-miR-145-5p, hsa-let-7i-5p, hsa-miR-142-3p, hsa-miR-23b-3p, hsa-miR-200b-3p, hsa-miR-1246, hsa-miR-143-3p, hsa-miR-145-3p, hsa-miR-200a-3p, hsa-miR-155-5p, hsa-miR-200c-3p, hsa-miR-203a-3p, hsa-miR-199a-3p, hsa-miR-1-3p, hsa-let-7f-5p, hsa-miR-324-5p, hsa-miR-149-5p, hsa-miR-98-5p
Aplasia/hypoplasia involving bones of the hand	HP:0005927	27	34	330	662	0.000281881	0.00369725	1.59305	0	hsa-miR-148b-3p, hsa-miR-27b-3p, hsa-miR-223-3p, hsa-miR-145-5p, hsa-let-7i-5p, hsa-miR-142-3p, hsa-miR-23b-3p, hsa-miR-200b-3p, hsa-miR-1246, hsa-miR-143-3p, hsa-miR-142-5p, hsa-miR-199b-3p, hsa-miR-145-3p, hsa-miR-200a-3p, hsa-miR-151a-3p, hsa-miR-155-5p, hsa-miR-200c-3p, hsa-let-7g-5p, hsa-miR-203a-3p, hsa-miR-199a-3p, hsa-miR-429, hsa-miR-1271-5p, hsa-miR-1-3p, hsa-miR-324-5p, hsa-miR-149-5p,…
Aplasia/hypoplasia affecting bones of the axial skeleton	HP:0009122	31	34	426	662	0.000282755	0.00370116	1.41687	0	hsa-miR-200a-5p, hsa-miR-148b-3p, hsa-miR-27b-3p, hsa-miR-223-3p, hsa-miR-145-5p, hsa-let-7i-5p, hsa-miR-450b-5p, hsa-miR-142-3p, hsa-miR-23b-3p, hsa-miR-200b-3p, hsa-miR-1246, hsa-miR-143-3p, hsa-miR-142-5p, hsa-miR-199b-3p, hsa-miR-505-3p, hsa-miR-145-3p, hsa-miR-200a-3p, hsa-miR-151a-3p, hsa-miR-155-5p, hsa-miR-200c-3p, hsa-let-7g-5p, hsa-miR-203a-3p, hsa-miR-199a-3p, hsa-miR-429, hsa-miR-1271…
Broad forehead	HP:0000337	24	34	269	662	0.000284009	0.00371001	1.73715	0	hsa-miR-200a-5p, hsa-miR-148b-3p, hsa-miR-27b-3p, hsa-miR-223-3p, hsa-miR-145-5p, hsa-miR-142-3p, hsa-miR-23b-3p, hsa-miR-200b-3p, hsa-miR-143-3p, hsa-miR-142-5p, hsa-miR-505-3p, hsa-miR-200a-3p, hsa-miR-151a-3p, hsa-miR-155-5p, hsa-miR-1180-3p, hsa-miR-200c-3p, hsa-let-7g-5p, hsa-miR-203a-3p, hsa-miR-199a-3p, hsa-miR-429, hsa-miR-1271-5p, hsa-miR-1-3p, hsa-miR-324-5p, hsa-miR-98-5p
Abnormal external nose morphology	HP:0010938	30	34	400	662	0.000285329	0.0037197	1.46029	0	hsa-miR-200a-5p, hsa-miR-148b-3p, hsa-miR-27b-3p, hsa-miR-223-3p, hsa-miR-145-5p, hsa-let-7i-5p, hsa-miR-142-3p, hsa-miR-23b-3p, hsa-miR-200b-3p, hsa-miR-1246, hsa-miR-143-3p, hsa-miR-142-5p, hsa-miR-199b-3p, hsa-miR-505-3p, hsa-miR-145-3p, hsa-miR-200a-3p, hsa-miR-151a-3p, hsa-miR-155-5p, hsa-miR-200c-3p, hsa-let-7g-5p, hsa-miR-203a-3p, hsa-miR-199a-3p, hsa-miR-429, hsa-miR-1271-5p, hsa-miR-1-3p…
Bowing of the long bones	HP:0006487	22	34	232	662	0.000287419	0.00372366	1.84635	0	hsa-miR-27b-3p, hsa-miR-223-3p, hsa-miR-145-5p, hsa-miR-23b-3p, hsa-miR-200b-3p, hsa-miR-1246, hsa-miR-143-3p, hsa-miR-142-5p, hsa-miR-505-3p, hsa-miR-145-3p, hsa-miR-200a-3p, hsa-miR-155-5p, hsa-miR-200c-3p, hsa-let-7g-5p, hsa-miR-203a-3p, hsa-miR-199a-3p, hsa-miR-429, hsa-miR-1-3p, hsa-let-7f-5p, hsa-miR-324-5p, hsa-miR-149-5p, hsa-miR-98-5p
Anterior synechiae of the anterior chamber	HP:0011483	9	34	47	662	0.00028853	0.00372366	3.72841	0	hsa-miR-27b-3p, hsa-miR-223-3p, hsa-miR-23b-3p, hsa-miR-200b-3p, hsa-miR-142-5p, hsa-miR-200a-3p, hsa-miR-200c-3p, hsa-miR-429, hsa-miR-1-3p
Cerebellar vermis hypoplasia	HP:0001320	22	34	232	662	0.000287419	0.00372366	1.84635	0	hsa-miR-200a-5p, hsa-miR-148b-3p, hsa-miR-223-3p, hsa-miR-145-5p, hsa-let-7i-5p, hsa-miR-142-3p, hsa-miR-23b-3p, hsa-miR-200b-3p, hsa-miR-143-3p, hsa-miR-142-5p, hsa-miR-200a-3p, hsa-miR-155-5p, hsa-miR-200c-3p, hsa-let-7g-5p, hsa-miR-203a-3p, hsa-miR-429, hsa-miR-1271-5p, hsa-miR-1-3p, hsa-let-7f-5p, hsa-miR-324-5p, hsa-miR-149-5p, hsa-miR-98-5p
Abnormal oral physiology	HP:0031815	22	34	232	662	0.000287419	0.00372366	1.84635	0	hsa-miR-223-3p, hsa-miR-145-5p, hsa-let-7i-5p, hsa-miR-142-3p, hsa-miR-23b-3p, hsa-miR-200b-3p, hsa-miR-1246, hsa-miR-143-3p, hsa-miR-505-3p, hsa-miR-145-3p, hsa-miR-200a-3p, hsa-miR-155-5p, hsa-miR-200c-3p, hsa-let-7g-5p, hsa-miR-203a-3p, hsa-miR-199a-3p, hsa-miR-429, hsa-miR-1-3p, hsa-let-7f-5p, hsa-miR-324-5p, hsa-miR-149-5p, hsa-miR-98-5p
Mitral atresia	HP:0011560	9	34	47	662	0.00028853	0.00372366	3.72841	0	hsa-miR-27b-3p, hsa-miR-145-5p, hsa-miR-23b-3p, hsa-miR-200b-3p, hsa-miR-145-3p, hsa-miR-200a-3p, hsa-miR-155-5p, hsa-miR-200c-3p, hsa-miR-1-3p
Absent hair	HP:0002298	12	34	81	662	0.000294663	0.00373648	2.88453	0	hsa-miR-145-5p, hsa-miR-23b-3p, hsa-miR-1246, hsa-miR-143-3p, hsa-miR-200a-3p, hsa-miR-155-5p, hsa-miR-200c-3p, hsa-let-7g-5p, hsa-miR-338-5p, hsa-miR-203a-3p, hsa-miR-199a-3p, hsa-miR-1-3p
Lower limb muscle weakness	HP:0007340	19	34	181	662	0.000292642	0.00373648	2.04387	0	hsa-miR-148b-3p, hsa-miR-27b-3p, hsa-miR-223-3p, hsa-miR-145-5p, hsa-miR-142-3p, hsa-miR-23b-3p, hsa-miR-200b-3p, hsa-miR-143-3p, hsa-miR-145-3p, hsa-miR-200a-3p, hsa-miR-155-5p, hsa-miR-200c-3p, hsa-miR-203a-3p, hsa-miR-199a-3p, hsa-miR-429, hsa-miR-1-3p, hsa-let-7f-5p, hsa-miR-324-5p, hsa-miR-149-5p
Aplasia/Hypoplasia of the ear	HP:0008771	18	34	165	662	0.000291529	0.00373648	2.12406	0	hsa-miR-148b-3p, hsa-miR-27b-3p, hsa-miR-223-3p, hsa-miR-145-5p, hsa-let-7i-5p, hsa-miR-200b-3p, hsa-miR-143-3p, hsa-miR-199b-3p, hsa-miR-200a-3p, hsa-miR-151a-3p, hsa-miR-155-5p, hsa-miR-200c-3p, hsa-miR-203a-3p, hsa-miR-429, hsa-miR-1-3p, hsa-let-7f-5p, hsa-miR-324-5p, hsa-miR-98-5p
Abnormal posterior cranial fossa morphology	HP:0000932	19	34	181	662	0.000292642	0.00373648	2.04387	0	hsa-miR-148b-3p, hsa-miR-145-5p, hsa-miR-142-3p, hsa-miR-23b-3p, hsa-miR-200b-3p, hsa-miR-1246, hsa-miR-143-3p, hsa-miR-142-5p, hsa-miR-200a-3p, hsa-miR-155-5p, hsa-miR-200c-3p, hsa-let-7g-5p, hsa-miR-203a-3p, hsa-miR-429, hsa-miR-1271-5p, hsa-miR-1-3p, hsa-miR-324-5p, hsa-miR-149-5p, hsa-miR-98-5p
Sparse pubic hair	HP:0002225	11	34	69	662	0.000293383	0.00373648	3.10401	0	hsa-miR-223-3p, hsa-miR-145-5p, hsa-miR-200b-3p, hsa-miR-1246, hsa-miR-143-3p, hsa-miR-145-3p, hsa-miR-200a-3p, hsa-miR-200c-3p, hsa-miR-203a-3p, hsa-miR-429, hsa-miR-1-3p
Large earlobe	HP:0009748	12	34	81	662	0.000294663	0.00373648	2.88453	0	hsa-miR-148b-3p, hsa-miR-27b-3p, hsa-miR-145-5p, hsa-miR-23b-3p, hsa-miR-200b-3p, hsa-miR-143-3p, hsa-miR-199b-3p, hsa-miR-200a-3p, hsa-miR-200c-3p, hsa-miR-203a-3p, hsa-miR-429, hsa-miR-1-3p
Abnormality of the forehead	HP:0000290	32	34	455	662	0.000294756	0.00373648	1.36936	0	hsa-miR-200a-5p, hsa-miR-148b-3p, hsa-miR-27b-3p, hsa-miR-223-3p, hsa-miR-145-5p, hsa-let-7i-5p, hsa-miR-450b-5p, hsa-miR-142-3p, hsa-miR-23b-3p, hsa-miR-200b-3p, hsa-miR-1246, hsa-miR-143-3p, hsa-miR-142-5p, hsa-miR-199b-3p, hsa-miR-505-3p, hsa-miR-145-3p, hsa-miR-200a-3p, hsa-miR-151a-3p, hsa-miR-155-5p, hsa-miR-1180-3p, hsa-miR-200c-3p, hsa-let-7g-5p, hsa-miR-338-5p, hsa-miR-203a-3p, hsa-miR-1…
Nyctalopia	HP:0000662	12	34	81	662	0.000294663	0.00373648	2.88453	0	hsa-miR-223-3p, hsa-miR-145-5p, hsa-miR-142-3p, hsa-miR-23b-3p, hsa-miR-200b-3p, hsa-miR-143-3p, hsa-miR-142-5p, hsa-miR-200a-3p, hsa-miR-155-5p, hsa-miR-200c-3p, hsa-miR-203a-3p, hsa-miR-429
Coarse hair	HP:0002208	18	34	165	662	0.000291529	0.00373648	2.12406	0	hsa-miR-200a-5p, hsa-miR-148b-3p, hsa-miR-223-3p, hsa-miR-145-5p, hsa-miR-23b-3p, hsa-miR-200b-3p, hsa-miR-1246, hsa-miR-143-3p, hsa-miR-142-5p, hsa-miR-505-3p, hsa-miR-200a-3p, hsa-miR-155-5p, hsa-miR-200c-3p, hsa-let-7g-5p, hsa-miR-203a-3p, hsa-miR-429, hsa-miR-1-3p, hsa-miR-98-5p
Abnormality of prenatal development or birth	HP:0001197	28	34	353	662	0.000298575	0.00377745	1.54441	0	hsa-miR-200a-5p, hsa-miR-148b-3p, hsa-miR-27b-3p, hsa-miR-223-3p, hsa-miR-145-5p, hsa-let-7i-5p, hsa-miR-142-3p, hsa-miR-23b-3p, hsa-miR-200b-3p, hsa-miR-1246, hsa-miR-143-3p, hsa-miR-142-5p, hsa-miR-199b-3p, hsa-miR-505-3p, hsa-miR-145-3p, hsa-miR-200a-3p, hsa-miR-151a-3p, hsa-miR-155-5p, hsa-miR-200c-3p, hsa-let-7g-5p, hsa-miR-203a-3p, hsa-miR-199a-3p, hsa-miR-429, hsa-miR-1271-5p, hsa-miR-1-3p…
Abnormal uvula morphology	HP:0000172	21	34	215	662	0.000301962	0.00379045	1.90178	0	hsa-miR-27b-3p, hsa-miR-145-5p, hsa-let-7i-5p, hsa-miR-142-3p, hsa-miR-23b-3p, hsa-miR-200b-3p, hsa-miR-142-5p, hsa-miR-199b-3p, hsa-miR-145-3p, hsa-miR-200a-3p, hsa-miR-155-5p, hsa-miR-200c-3p, hsa-let-7g-5p, hsa-miR-338-5p, hsa-miR-203a-3p, hsa-miR-429, hsa-miR-1-3p, hsa-let-7f-5p, hsa-miR-324-5p, hsa-miR-149-5p, hsa-miR-98-5p
Abnormal ventricular septum morphology	HP:0010438	27	34	331	662	0.000300962	0.00379045	1.58824	0	hsa-miR-148b-3p, hsa-miR-27b-3p, hsa-miR-223-3p, hsa-miR-145-5p, hsa-miR-450b-5p, hsa-miR-142-3p, hsa-miR-23b-3p, hsa-miR-200b-3p, hsa-miR-1246, hsa-miR-143-3p, hsa-miR-142-5p, hsa-miR-199b-3p, hsa-miR-505-3p, hsa-miR-145-3p, hsa-miR-200a-3p, hsa-miR-155-5p, hsa-miR-200c-3p, hsa-let-7g-5p, hsa-miR-203a-3p, hsa-miR-199a-3p, hsa-miR-429, hsa-miR-1271-5p, hsa-miR-1-3p, hsa-miR-324-5p, hsa-miR-149-5p…
Absent septum pellucidum	HP:0001331	14	34	107	662	0.000301818	0.00379045	2.54755	0	hsa-miR-223-3p, hsa-miR-145-5p, hsa-miR-450b-5p, hsa-miR-200b-3p, hsa-miR-143-3p, hsa-miR-200a-3p, hsa-miR-155-5p, hsa-miR-200c-3p, hsa-let-7g-5p, hsa-miR-199a-3p, hsa-miR-429, hsa-miR-1-3p, hsa-miR-149-5p, hsa-miR-98-5p
Ventricular septal defect	HP:0001629	27	34	331	662	0.000300962	0.00379045	1.58824	0	hsa-miR-148b-3p, hsa-miR-27b-3p, hsa-miR-223-3p, hsa-miR-145-5p, hsa-miR-450b-5p, hsa-miR-142-3p, hsa-miR-23b-3p, hsa-miR-200b-3p, hsa-miR-1246, hsa-miR-143-3p, hsa-miR-142-5p, hsa-miR-199b-3p, hsa-miR-505-3p, hsa-miR-145-3p, hsa-miR-200a-3p, hsa-miR-155-5p, hsa-miR-200c-3p, hsa-let-7g-5p, hsa-miR-203a-3p, hsa-miR-199a-3p, hsa-miR-429, hsa-miR-1271-5p, hsa-miR-1-3p, hsa-miR-324-5p, hsa-miR-149-5p…
Bilateral sensorineural hearing impairment	HP:0008619	10	34	58	662	0.000307349	0.0038074	3.357	0	hsa-miR-27b-3p, hsa-miR-145-5p, hsa-let-7i-5p, hsa-miR-450b-5p, hsa-miR-200c-3p, hsa-miR-203a-3p, hsa-miR-199a-3p, hsa-miR-429, hsa-miR-1-3p, hsa-miR-98-5p
Abnormal electrophysiology of sinoatrial node origin	HP:0011702	10	34	58	662	0.000307349	0.0038074	3.357	0	hsa-miR-27b-3p, hsa-miR-223-3p, hsa-miR-145-5p, hsa-miR-23b-3p, hsa-miR-200b-3p, hsa-miR-143-3p, hsa-miR-155-5p, hsa-miR-200c-3p, hsa-miR-203a-3p, hsa-miR-1-3p
Aplasia/Hypoplasia of the cerebellar vermis	HP:0006817	22	34	233	662	0.000309237	0.0038074	1.83842	0	hsa-miR-200a-5p, hsa-miR-148b-3p, hsa-miR-223-3p, hsa-miR-145-5p, hsa-let-7i-5p, hsa-miR-142-3p, hsa-miR-23b-3p, hsa-miR-200b-3p, hsa-miR-143-3p, hsa-miR-142-5p, hsa-miR-200a-3p, hsa-miR-155-5p, hsa-miR-200c-3p, hsa-let-7g-5p, hsa-miR-203a-3p, hsa-miR-429, hsa-miR-1271-5p, hsa-miR-1-3p, hsa-let-7f-5p, hsa-miR-324-5p, hsa-miR-149-5p, hsa-miR-98-5p
Gingival bleeding	HP:0000225	13	34	94	662	0.000308805	0.0038074	2.69274	0	hsa-miR-223-3p, hsa-miR-200b-3p, hsa-miR-1246, hsa-miR-200a-3p, hsa-miR-155-5p, hsa-miR-200c-3p, hsa-miR-203a-3p, hsa-miR-199a-3p, hsa-miR-429, hsa-miR-1-3p, hsa-let-7f-5p, hsa-miR-149-5p, hsa-miR-98-5p
Finger joint contracture	HP:0034681	22	34	233	662	0.000309237	0.0038074	1.83842	0	hsa-miR-27b-3p, hsa-miR-223-3p, hsa-miR-145-5p, hsa-miR-142-3p, hsa-miR-23b-3p, hsa-miR-200b-3p, hsa-miR-1246, hsa-miR-143-3p, hsa-miR-142-5p, hsa-miR-145-3p, hsa-miR-200a-3p, hsa-miR-155-5p, hsa-miR-200c-3p, hsa-let-7g-5p, hsa-miR-203a-3p, hsa-miR-199a-3p, hsa-miR-429, hsa-miR-1271-5p, hsa-miR-1-3p, hsa-miR-324-5p, hsa-miR-149-5p, hsa-miR-98-5p
Lymphedema	HP:0001004	22	34	233	662	0.000309237	0.0038074	1.83842	0	hsa-miR-200a-5p, hsa-miR-148b-3p, hsa-miR-27b-3p, hsa-miR-223-3p, hsa-miR-145-5p, hsa-miR-142-3p, hsa-miR-23b-3p, hsa-miR-200b-3p, hsa-miR-1246, hsa-miR-143-3p, hsa-miR-142-5p, hsa-miR-505-3p, hsa-miR-200a-3p, hsa-miR-155-5p, hsa-miR-200c-3p, hsa-let-7g-5p, hsa-miR-203a-3p, hsa-miR-199a-3p, hsa-miR-429, hsa-miR-1-3p, hsa-miR-98-5p, hsa-miR-223-5p
Acanthosis nigricans	HP:0000956	13	34	94	662	0.000308805	0.0038074	2.69274	0	hsa-miR-27b-3p, hsa-miR-145-5p, hsa-miR-200b-3p, hsa-miR-143-3p, hsa-miR-142-5p, hsa-miR-200a-3p, hsa-miR-155-5p, hsa-miR-200c-3p, hsa-let-7g-5p, hsa-miR-203a-3p, hsa-miR-429, hsa-let-7f-5p, hsa-miR-98-5p
Flexion contracture of finger	HP:0012785	22	34	233	662	0.000309237	0.0038074	1.83842	0	hsa-miR-27b-3p, hsa-miR-223-3p, hsa-miR-145-5p, hsa-miR-142-3p, hsa-miR-23b-3p, hsa-miR-200b-3p, hsa-miR-1246, hsa-miR-143-3p, hsa-miR-142-5p, hsa-miR-145-3p, hsa-miR-200a-3p, hsa-miR-155-5p, hsa-miR-200c-3p, hsa-let-7g-5p, hsa-miR-203a-3p, hsa-miR-199a-3p, hsa-miR-429, hsa-miR-1271-5p, hsa-miR-1-3p, hsa-miR-324-5p, hsa-miR-149-5p, hsa-miR-98-5p
Low-set ears	HP:0000369	30	34	401	662	0.00030409	0.0038074	1.45665	0	hsa-miR-200a-5p, hsa-miR-148b-3p, hsa-miR-27b-3p, hsa-miR-223-3p, hsa-miR-145-5p, hsa-let-7i-5p, hsa-miR-142-3p, hsa-miR-23b-3p, hsa-miR-200b-3p, hsa-miR-1246, hsa-miR-143-3p, hsa-miR-142-5p, hsa-miR-199b-3p, hsa-miR-505-3p, hsa-miR-145-3p, hsa-miR-200a-3p, hsa-miR-151a-3p, hsa-miR-155-5p, hsa-miR-200c-3p, hsa-let-7g-5p, hsa-miR-203a-3p, hsa-miR-199a-3p, hsa-miR-429, hsa-miR-1271-5p, hsa-miR-1-3p…
Ectopic anus	HP:0004397	10	34	58	662	0.000307349	0.0038074	3.357	0	hsa-miR-27b-3p, hsa-miR-223-3p, hsa-miR-145-5p, hsa-miR-23b-3p, hsa-miR-200b-3p, hsa-miR-143-3p, hsa-miR-199b-3p, hsa-miR-155-5p, hsa-miR-200c-3p, hsa-miR-203a-3p
Abnormal renal glomerulus morphology	HP:0000095	18	34	166	662	0.000317347	0.0038783	2.11127	0	hsa-miR-27b-3p, hsa-miR-145-5p, hsa-let-7i-5p, hsa-miR-23b-3p, hsa-miR-200b-3p, hsa-miR-143-3p, hsa-miR-142-5p, hsa-miR-199b-3p, hsa-miR-145-3p, hsa-miR-200a-3p, hsa-miR-155-5p, hsa-miR-200c-3p, hsa-let-7g-5p, hsa-miR-199a-3p, hsa-miR-1-3p, hsa-miR-324-5p, hsa-miR-149-5p, hsa-miR-98-5p
Aplasia/Hypoplasia of the eyebrow	HP:0100840	18	34	166	662	0.000317347	0.0038783	2.11127	0	hsa-miR-27b-3p, hsa-miR-145-5p, hsa-miR-23b-3p, hsa-miR-200b-3p, hsa-miR-1246, hsa-miR-143-3p, hsa-miR-142-5p, hsa-miR-199b-3p, hsa-miR-200a-3p, hsa-miR-155-5p, hsa-miR-200c-3p, hsa-let-7g-5p, hsa-miR-338-5p, hsa-miR-203a-3p, hsa-miR-199a-3p, hsa-miR-429, hsa-miR-1-3p, hsa-miR-324-5p
Abnormal renal corpuscle morphology	HP:0031263	18	34	166	662	0.000317347	0.0038783	2.11127	0	hsa-miR-27b-3p, hsa-miR-145-5p, hsa-let-7i-5p, hsa-miR-23b-3p, hsa-miR-200b-3p, hsa-miR-143-3p, hsa-miR-142-5p, hsa-miR-199b-3p, hsa-miR-145-3p, hsa-miR-200a-3p, hsa-miR-155-5p, hsa-miR-200c-3p, hsa-let-7g-5p, hsa-miR-199a-3p, hsa-miR-1-3p, hsa-miR-324-5p, hsa-miR-149-5p, hsa-miR-98-5p
Restricted or repetitive behaviors or interests	HP:0031432	19	34	182	662	0.000317409	0.0038783	2.03264	0	hsa-miR-148b-3p, hsa-miR-223-3p, hsa-miR-145-5p, hsa-let-7i-5p, hsa-miR-142-3p, hsa-miR-200b-3p, hsa-miR-1246, hsa-miR-143-3p, hsa-miR-142-5p, hsa-miR-200a-3p, hsa-miR-155-5p, hsa-miR-1180-3p, hsa-miR-200c-3p, hsa-let-7g-5p, hsa-miR-203a-3p, hsa-miR-199a-3p, hsa-miR-429, hsa-miR-1-3p, hsa-let-7f-5p
Abnormal rib cage morphology	HP:0001547	26	34	311	662	0.000325609	0.00396342	1.62777	0	hsa-miR-200a-5p, hsa-miR-148b-3p, hsa-miR-27b-3p, hsa-miR-223-3p, hsa-miR-145-5p, hsa-miR-450b-5p, hsa-miR-142-3p, hsa-miR-23b-3p, hsa-miR-200b-3p, hsa-miR-1246, hsa-miR-143-3p, hsa-miR-142-5p, hsa-miR-505-3p, hsa-miR-145-3p, hsa-miR-200a-3p, hsa-miR-155-5p, hsa-miR-200c-3p, hsa-let-7g-5p, hsa-miR-203a-3p, hsa-miR-199a-3p, hsa-miR-429, hsa-miR-1271-5p, hsa-miR-1-3p, hsa-miR-324-5p, hsa-miR-98-5p,…
Corneal opacity	HP:0007957	21	34	216	662	0.000325539	0.00396342	1.89297	0	hsa-miR-148b-3p, hsa-miR-27b-3p, hsa-miR-223-3p, hsa-miR-145-5p, hsa-let-7i-5p, hsa-miR-450b-5p, hsa-miR-23b-3p, hsa-miR-200b-3p, hsa-miR-1246, hsa-miR-143-3p, hsa-miR-142-5p, hsa-miR-200a-3p, hsa-miR-155-5p, hsa-miR-200c-3p, hsa-let-7g-5p, hsa-miR-203a-3p, hsa-miR-199a-3p, hsa-miR-429, hsa-miR-1-3p, hsa-miR-149-5p, hsa-miR-98-5p
Axial hypotonia	HP:0008936	16	34	136	662	0.000328208	0.00398751	2.29066	0	hsa-miR-200a-5p, hsa-miR-27b-3p, hsa-miR-223-3p, hsa-miR-145-5p, hsa-miR-142-3p, hsa-miR-23b-3p, hsa-miR-200b-3p, hsa-miR-143-3p, hsa-miR-505-3p, hsa-miR-200a-3p, hsa-miR-155-5p, hsa-miR-200c-3p, hsa-miR-203a-3p, hsa-miR-1-3p, hsa-miR-149-5p, hsa-miR-98-5p
Microdontia	HP:0000691	17	34	151	662	0.000330295	0.0040053	2.19205	0	hsa-miR-27b-3p, hsa-miR-223-3p, hsa-miR-145-5p, hsa-miR-23b-3p, hsa-miR-200b-3p, hsa-miR-1246, hsa-miR-143-3p, hsa-miR-199b-3p, hsa-miR-505-3p, hsa-miR-200a-3p, hsa-miR-155-5p, hsa-miR-200c-3p, hsa-miR-203a-3p, hsa-miR-199a-3p, hsa-miR-1-3p, hsa-miR-324-5p, hsa-miR-149-5p
Abnormality of the elbow	HP:0009811	22	34	234	662	0.000332545	0.00402498	1.83057	0	hsa-miR-27b-3p, hsa-miR-223-3p, hsa-miR-145-5p, hsa-miR-142-3p, hsa-miR-23b-3p, hsa-miR-200b-3p, hsa-miR-1246, hsa-miR-143-3p, hsa-miR-142-5p, hsa-miR-505-3p, hsa-miR-145-3p, hsa-miR-200a-3p, hsa-miR-155-5p, hsa-miR-200c-3p, hsa-let-7g-5p, hsa-miR-203a-3p, hsa-miR-199a-3p, hsa-miR-429, hsa-miR-1-3p, hsa-miR-324-5p, hsa-miR-149-5p, hsa-miR-98-5p
Visual acuity test abnormality	HP:0030532	12	34	82	662	0.000333438	0.00402821	2.84935	0	hsa-miR-148b-3p, hsa-miR-142-3p, hsa-miR-200b-3p, hsa-miR-143-3p, hsa-miR-200a-3p, hsa-miR-155-5p, hsa-miR-200c-3p, hsa-miR-203a-3p, hsa-miR-199a-3p, hsa-miR-429, hsa-miR-1-3p, hsa-miR-324-5p
Dextrocardia	HP:0001651	11	34	70	662	0.000336023	0.00402915	3.05966	0	hsa-miR-27b-3p, hsa-miR-145-5p, hsa-miR-23b-3p, hsa-miR-200b-3p, hsa-miR-200a-3p, hsa-miR-155-5p, hsa-miR-200c-3p, hsa-let-7g-5p, hsa-miR-203a-3p, hsa-miR-1-3p, hsa-miR-324-5p
Metatarsus adductus	HP:0001840	14	34	108	662	0.00033545	0.00402915	2.52397	0	hsa-miR-27b-3p, hsa-miR-145-5p, hsa-miR-23b-3p, hsa-miR-200b-3p, hsa-miR-143-3p, hsa-miR-145-3p, hsa-miR-200a-3p, hsa-miR-155-5p, hsa-miR-200c-3p, hsa-miR-203a-3p, hsa-miR-199a-3p, hsa-miR-429, hsa-miR-1-3p, hsa-miR-98-5p
Mitral stenosis	HP:0001718	11	34	70	662	0.000336023	0.00402915	3.05966	0	hsa-miR-27b-3p, hsa-miR-145-5p, hsa-miR-23b-3p, hsa-miR-200b-3p, hsa-miR-199b-3p, hsa-miR-145-3p, hsa-miR-200a-3p, hsa-miR-155-5p, hsa-miR-200c-3p, hsa-miR-203a-3p, hsa-miR-1-3p
Abnormal anatomic location of the heart	HP:0004307	11	34	70	662	0.000336023	0.00402915	3.05966	0	hsa-miR-27b-3p, hsa-miR-145-5p, hsa-miR-23b-3p, hsa-miR-200b-3p, hsa-miR-200a-3p, hsa-miR-155-5p, hsa-miR-200c-3p, hsa-let-7g-5p, hsa-miR-203a-3p, hsa-miR-1-3p, hsa-miR-324-5p
Aplasia/Hypoplasia affecting the fundus	HP:0008057	15	34	122	662	0.000340765	0.00407081	2.39392	0	hsa-miR-27b-3p, hsa-miR-223-3p, hsa-miR-145-5p, hsa-miR-450b-5p, hsa-miR-142-3p, hsa-miR-200b-3p, hsa-miR-143-3p, hsa-miR-200a-3p, hsa-miR-155-5p, hsa-miR-200c-3p, hsa-miR-203a-3p, hsa-miR-199a-3p, hsa-miR-429, hsa-miR-149-5p, hsa-miR-98-5p
Autoimmune thrombocytopenia	HP:0001973	15	34	122	662	0.000340765	0.00407081	2.39392	0	hsa-miR-148b-3p, hsa-miR-223-3p, hsa-miR-145-5p, hsa-let-7i-5p, hsa-miR-143-3p, hsa-miR-142-5p, hsa-miR-199b-3p, hsa-miR-155-5p, hsa-miR-200c-3p, hsa-let-7g-5p, hsa-miR-203a-3p, hsa-miR-199a-3p, hsa-miR-1-3p, hsa-miR-149-5p, hsa-miR-98-5p
Abnormal leukocyte count	HP:0011893	27	34	333	662	0.000342756	0.00407944	1.5787	0	hsa-miR-200a-5p, hsa-miR-148b-3p, hsa-miR-27b-3p, hsa-miR-223-3p, hsa-miR-145-5p, hsa-let-7i-5p, hsa-miR-142-3p, hsa-miR-23b-3p, hsa-miR-200b-3p, hsa-miR-1246, hsa-miR-143-3p, hsa-miR-142-5p, hsa-miR-199b-3p, hsa-miR-145-3p, hsa-miR-200a-3p, hsa-miR-155-5p, hsa-miR-200c-3p, hsa-let-7g-5p, hsa-miR-203a-3p, hsa-miR-199a-3p, hsa-miR-429, hsa-miR-1-3p, hsa-let-7f-5p, hsa-miR-324-5p, hsa-miR-149-5p, h…
Bilateral cryptorchidism	HP:0008689	9	34	48	662	0.000342413	0.00407944	3.65074	0	hsa-miR-27b-3p, hsa-miR-223-3p, hsa-miR-200b-3p, hsa-miR-1246, hsa-miR-200a-3p, hsa-miR-151a-3p, hsa-miR-200c-3p, hsa-miR-429, hsa-miR-1-3p
Abnormal upper lip morphology	HP:0000177	30	34	403	662	0.000345135	0.00408562	1.44942	0	hsa-miR-200a-5p, hsa-miR-148b-3p, hsa-miR-27b-3p, hsa-miR-223-3p, hsa-miR-145-5p, hsa-let-7i-5p, hsa-miR-142-3p, hsa-miR-23b-3p, hsa-miR-200b-3p, hsa-miR-1246, hsa-miR-143-3p, hsa-miR-142-5p, hsa-miR-199b-3p, hsa-miR-145-3p, hsa-miR-200a-3p, hsa-miR-151a-3p, hsa-miR-155-5p, hsa-miR-200c-3p, hsa-let-7g-5p, hsa-miR-338-5p, hsa-miR-203a-3p, hsa-miR-199a-3p, hsa-miR-429, hsa-miR-1271-5p, hsa-miR-1-3p…
Sleep-related breathing disorders	HP:5200283	18	34	167	662	0.000345183	0.00408562	2.09863	0	hsa-miR-200a-5p, hsa-miR-27b-3p, hsa-miR-223-3p, hsa-miR-145-5p, hsa-let-7i-5p, hsa-miR-142-3p, hsa-miR-23b-3p, hsa-miR-200b-3p, hsa-miR-143-3p, hsa-miR-200a-3p, hsa-miR-151a-3p, hsa-miR-155-5p, hsa-let-7g-5p, hsa-miR-203a-3p, hsa-miR-429, hsa-miR-1-3p, hsa-let-7f-5p, hsa-miR-98-5p
Sleep apnea	HP:0010535	18	34	167	662	0.000345183	0.00408562	2.09863	0	hsa-miR-200a-5p, hsa-miR-27b-3p, hsa-miR-223-3p, hsa-miR-145-5p, hsa-let-7i-5p, hsa-miR-142-3p, hsa-miR-23b-3p, hsa-miR-200b-3p, hsa-miR-143-3p, hsa-miR-200a-3p, hsa-miR-151a-3p, hsa-miR-155-5p, hsa-let-7g-5p, hsa-miR-203a-3p, hsa-miR-429, hsa-miR-1-3p, hsa-let-7f-5p, hsa-miR-98-5p
Disproportionate short-trunk short stature	HP:0003521	4	34	8	662	0.000352858	0.00410906	9.73529	0	hsa-miR-200b-3p, hsa-miR-200c-3p, hsa-let-7g-5p, hsa-miR-1-3p
Lipid accumulation in hepatocytes	HP:0006561	17	34	152	662	0.00036059	0.00410906	2.17763	0	hsa-miR-200a-5p, hsa-miR-27b-3p, hsa-miR-223-3p, hsa-miR-145-5p, hsa-miR-23b-3p, hsa-miR-200b-3p, hsa-miR-143-3p, hsa-miR-142-5p, hsa-miR-200a-3p, hsa-miR-155-5p, hsa-miR-200c-3p, hsa-let-7g-5p, hsa-miR-203a-3p, hsa-miR-199a-3p, hsa-miR-429, hsa-let-7f-5p, hsa-miR-98-5p
Choanal atresia	HP:0000453	16	34	137	662	0.000360022	0.00410906	2.27394	0	hsa-miR-223-3p, hsa-miR-145-5p, hsa-miR-23b-3p, hsa-miR-200b-3p, hsa-miR-143-3p, hsa-miR-199b-3p, hsa-miR-151a-3p, hsa-miR-155-5p, hsa-miR-200c-3p, hsa-miR-203a-3p, hsa-miR-199a-3p, hsa-miR-429, hsa-miR-1-3p, hsa-miR-324-5p, hsa-miR-149-5p, hsa-miR-98-5p
Aplasia of the proximal phalanges of the hand	HP:0010242	4	34	8	662	0.000352858	0.00410906	9.73529	0	hsa-miR-200b-3p, hsa-miR-200a-3p, hsa-miR-200c-3p, hsa-miR-429
Angulated muscle fibers	HP:0034045	4	34	8	662	0.000352858	0.00410906	9.73529	0	hsa-miR-145-5p, hsa-miR-200a-3p, hsa-miR-155-5p, hsa-miR-203a-3p
Aplasia/Hypoplasia of the ribs	HP:0006712	16	34	137	662	0.000360022	0.00410906	2.27394	0	hsa-miR-145-5p, hsa-miR-450b-5p, hsa-miR-23b-3p, hsa-miR-200b-3p, hsa-miR-143-3p, hsa-miR-505-3p, hsa-miR-145-3p, hsa-miR-200a-3p, hsa-miR-155-5p, hsa-miR-200c-3p, hsa-miR-203a-3p, hsa-miR-429, hsa-miR-1271-5p, hsa-miR-1-3p, hsa-miR-324-5p, hsa-miR-98-5p
Follicular thyroid carcinoma	HP:0006731	16	34	137	662	0.000360022	0.00410906	2.27394	0	hsa-miR-200a-5p, hsa-miR-148b-3p, hsa-miR-223-3p, hsa-miR-145-5p, hsa-miR-23b-3p, hsa-miR-1246, hsa-miR-143-3p, hsa-miR-142-5p, hsa-miR-200a-3p, hsa-miR-155-5p, hsa-miR-200c-3p, hsa-miR-203a-3p, hsa-miR-199a-3p, hsa-miR-429, hsa-miR-1-3p, hsa-miR-98-5p
Hepatic steatosis	HP:0001397	17	34	152	662	0.00036059	0.00410906	2.17763	0	hsa-miR-200a-5p, hsa-miR-27b-3p, hsa-miR-223-3p, hsa-miR-145-5p, hsa-miR-23b-3p, hsa-miR-200b-3p, hsa-miR-143-3p, hsa-miR-142-5p, hsa-miR-200a-3p, hsa-miR-155-5p, hsa-miR-200c-3p, hsa-let-7g-5p, hsa-miR-203a-3p, hsa-miR-199a-3p, hsa-miR-429, hsa-let-7f-5p, hsa-miR-98-5p
Underfolded helix	HP:0008577	4	34	8	662	0.000352858	0.00410906	9.73529	0	hsa-miR-200b-3p, hsa-miR-200c-3p, hsa-let-7g-5p, hsa-miR-1-3p
Deviation of the hallux	HP:0010051	20	34	200	662	0.000355097	0.00410906	1.94706	0	hsa-miR-200a-5p, hsa-miR-148b-3p, hsa-miR-223-3p, hsa-miR-145-5p, hsa-miR-23b-3p, hsa-miR-200b-3p, hsa-miR-1246, hsa-miR-143-3p, hsa-miR-142-5p, hsa-miR-145-3p, hsa-miR-200a-3p, hsa-miR-151a-3p, hsa-miR-155-5p, hsa-miR-200c-3p, hsa-let-7g-5p, hsa-miR-203a-3p, hsa-miR-199a-3p, hsa-miR-429, hsa-miR-1-3p, hsa-miR-149-5p
Severe failure to thrive	HP:0001525	4	34	8	662	0.000352858	0.00410906	9.73529	0	hsa-miR-200b-3p, hsa-miR-200a-3p, hsa-miR-200c-3p, hsa-miR-429
Pulmonary artery stenosis	HP:0004415	16	34	137	662	0.000360022	0.00410906	2.27394	0	hsa-miR-148b-3p, hsa-miR-145-5p, hsa-miR-23b-3p, hsa-miR-200b-3p, hsa-miR-1246, hsa-miR-143-3p, hsa-miR-505-3p, hsa-miR-200a-3p, hsa-miR-155-5p, hsa-miR-200c-3p, hsa-let-7g-5p, hsa-miR-203a-3p, hsa-miR-429, hsa-miR-1-3p, hsa-miR-149-5p, hsa-miR-98-5p
Aplasia/Hypoplasia of the middle phalanges of the toes	HP:0010194	4	34	8	662	0.000352858	0.00410906	9.73529	0	hsa-miR-200b-3p, hsa-miR-200a-3p, hsa-miR-200c-3p, hsa-miR-429
Limb muscle weakness	HP:0003690	20	34	200	662	0.000355097	0.00410906	1.94706	0	hsa-miR-148b-3p, hsa-miR-27b-3p, hsa-miR-223-3p, hsa-miR-145-5p, hsa-miR-142-3p, hsa-miR-23b-3p, hsa-miR-200b-3p, hsa-miR-1246, hsa-miR-143-3p, hsa-miR-145-3p, hsa-miR-200a-3p, hsa-miR-155-5p, hsa-miR-200c-3p, hsa-miR-203a-3p, hsa-miR-199a-3p, hsa-miR-429, hsa-miR-1-3p, hsa-let-7f-5p, hsa-miR-324-5p, hsa-miR-149-5p
Hypotonia	HP:0001252	32	34	458	662	0.000356868	0.00410906	1.36039	0	hsa-miR-200a-5p, hsa-miR-148b-3p, hsa-miR-27b-3p, hsa-miR-223-3p, hsa-miR-145-5p, hsa-let-7i-5p, hsa-miR-450b-5p, hsa-miR-142-3p, hsa-miR-23b-3p, hsa-miR-200b-3p, hsa-miR-1246, hsa-miR-143-3p, hsa-miR-142-5p, hsa-miR-199b-3p, hsa-miR-505-3p, hsa-miR-145-3p, hsa-miR-200a-3p, hsa-miR-155-5p, hsa-miR-1180-3p, hsa-miR-200c-3p, hsa-let-7g-5p, hsa-miR-338-5p, hsa-miR-203a-3p, hsa-miR-199a-3p, hsa-miR-4…
Enlarged ovaries	HP:0100879	16	34	137	662	0.000360022	0.00410906	2.27394	0	hsa-miR-200a-5p, hsa-miR-148b-3p, hsa-miR-223-3p, hsa-miR-145-5p, hsa-miR-23b-3p, hsa-miR-143-3p, hsa-miR-142-5p, hsa-miR-200a-3p, hsa-miR-155-5p, hsa-miR-200c-3p, hsa-miR-203a-3p, hsa-miR-199a-3p, hsa-miR-429, hsa-miR-1-3p, hsa-let-7f-5p, hsa-miR-98-5p
Open mouth	HP:0000194	20	34	200	662	0.000355097	0.00410906	1.94706	0	hsa-miR-200a-5p, hsa-miR-148b-3p, hsa-miR-27b-3p, hsa-miR-223-3p, hsa-miR-145-5p, hsa-miR-142-3p, hsa-miR-23b-3p, hsa-miR-200b-3p, hsa-miR-1246, hsa-miR-143-3p, hsa-miR-142-5p, hsa-miR-200a-3p, hsa-miR-155-5p, hsa-miR-200c-3p, hsa-let-7g-5p, hsa-miR-203a-3p, hsa-miR-199a-3p, hsa-miR-429, hsa-miR-1-3p, hsa-miR-98-5p
Myopia	HP:0000545	25	34	292	662	0.000357256	0.00410906	1.667	0	hsa-miR-200a-5p, hsa-miR-148b-3p, hsa-miR-27b-3p, hsa-miR-223-3p, hsa-miR-145-5p, hsa-let-7i-5p, hsa-miR-142-3p, hsa-miR-23b-3p, hsa-miR-200b-3p, hsa-miR-1246, hsa-miR-143-3p, hsa-miR-142-5p, hsa-miR-505-3p, hsa-miR-145-3p, hsa-miR-200a-3p, hsa-miR-155-5p, hsa-miR-200c-3p, hsa-let-7g-5p, hsa-miR-338-5p, hsa-miR-203a-3p, hsa-miR-199a-3p, hsa-miR-429, hsa-miR-1-3p, hsa-miR-324-5p, hsa-miR-98-5p
Duplication involving bones of the feet	HP:0009136	16	34	137	662	0.000360022	0.00410906	2.27394	0	hsa-miR-200a-5p, hsa-miR-148b-3p, hsa-miR-223-3p, hsa-miR-145-5p, hsa-let-7i-5p, hsa-miR-23b-3p, hsa-miR-200b-3p, hsa-miR-143-3p, hsa-miR-142-5p, hsa-miR-200a-3p, hsa-miR-155-5p, hsa-miR-200c-3p, hsa-miR-203a-3p, hsa-miR-429, hsa-miR-1-3p, hsa-miR-324-5p
Partial absence of thumb	HP:0009659	4	34	8	662	0.000352858	0.00410906	9.73529	0	hsa-miR-200b-3p, hsa-miR-200a-3p, hsa-miR-200c-3p, hsa-miR-429
Hyperkeratosis	HP:0000962	21	34	217	662	0.000350765	0.00410906	1.88425	0	hsa-miR-200a-5p, hsa-miR-148b-3p, hsa-miR-27b-3p, hsa-miR-223-3p, hsa-miR-145-5p, hsa-miR-23b-3p, hsa-miR-200b-3p, hsa-miR-1246, hsa-miR-143-3p, hsa-miR-142-5p, hsa-miR-200a-3p, hsa-miR-155-5p, hsa-miR-200c-3p, hsa-let-7g-5p, hsa-miR-338-5p, hsa-miR-203a-3p, hsa-miR-199a-3p, hsa-miR-429, hsa-miR-1271-5p, hsa-miR-1-3p, hsa-miR-149-5p
Abnormal skin morphology of the palm	HP:0040211	25	34	293	662	0.000381842	0.00417586	1.66131	0	hsa-miR-200a-5p, hsa-miR-148b-3p, hsa-miR-27b-3p, hsa-miR-223-3p, hsa-miR-145-5p, hsa-let-7i-5p, hsa-miR-142-3p, hsa-miR-23b-3p, hsa-miR-200b-3p, hsa-miR-1246, hsa-miR-143-3p, hsa-miR-142-5p, hsa-miR-199b-3p, hsa-miR-200a-3p, hsa-miR-151a-3p, hsa-miR-155-5p, hsa-miR-200c-3p, hsa-let-7g-5p, hsa-miR-203a-3p, hsa-miR-199a-3p, hsa-miR-429, hsa-miR-1271-5p, hsa-miR-1-3p, hsa-miR-324-5p, hsa-miR-98-5p
Flat face	HP:0012368	15	34	123	662	0.00037569	0.00417586	2.37446	0	hsa-miR-27b-3p, hsa-miR-145-5p, hsa-miR-200b-3p, hsa-miR-1246, hsa-miR-143-3p, hsa-miR-145-3p, hsa-miR-200a-3p, hsa-miR-151a-3p, hsa-miR-155-5p, hsa-miR-200c-3p, hsa-let-7g-5p, hsa-miR-203a-3p, hsa-miR-199a-3p, hsa-miR-1-3p, hsa-miR-98-5p
Hamartoma	HP:0010566	22	34	236	662	0.000383995	0.00417586	1.81505	0	hsa-miR-200a-5p, hsa-miR-148b-3p, hsa-miR-27b-3p, hsa-miR-223-3p, hsa-miR-1290, hsa-miR-145-5p, hsa-miR-450b-5p, hsa-miR-142-3p, hsa-miR-23b-3p, hsa-miR-200b-3p, hsa-miR-143-3p, hsa-miR-142-5p, hsa-miR-145-3p, hsa-miR-200a-3p, hsa-miR-155-5p, hsa-miR-200c-3p, hsa-miR-203a-3p, hsa-miR-199a-3p, hsa-miR-429, hsa-miR-1-3p, hsa-let-7f-5p, hsa-miR-324-5p
Disproportionate short stature	HP:0003498	14	34	109	662	0.000372305	0.00417586	2.50081	0	hsa-miR-27b-3p, hsa-miR-145-5p, hsa-miR-23b-3p, hsa-miR-200b-3p, hsa-miR-1246, hsa-miR-143-3p, hsa-miR-145-3p, hsa-miR-155-5p, hsa-miR-200c-3p, hsa-let-7g-5p, hsa-miR-199a-3p, hsa-miR-1-3p, hsa-miR-324-5p, hsa-miR-149-5p
Pulmonary embolism	HP:0002204	18	34	168	662	0.000375173	0.00417586	2.08613	0	hsa-miR-200a-5p, hsa-miR-223-3p, hsa-miR-145-5p, hsa-let-7i-5p, hsa-miR-23b-3p, hsa-miR-143-3p, hsa-miR-142-5p, hsa-miR-145-3p, hsa-miR-200a-3p, hsa-miR-155-5p, hsa-miR-200c-3p, hsa-miR-203a-3p, hsa-miR-199a-3p, hsa-miR-429, hsa-miR-1-3p, hsa-let-7f-5p, hsa-miR-149-5p, hsa-miR-98-5p
Short digit	HP:0011927	29	34	380	662	0.000379828	0.00417586	1.48591	0	hsa-miR-200a-5p, hsa-miR-148b-3p, hsa-miR-27b-3p, hsa-miR-223-3p, hsa-miR-145-5p, hsa-let-7i-5p, hsa-miR-142-3p, hsa-miR-23b-3p, hsa-miR-200b-3p, hsa-miR-1246, hsa-miR-143-3p, hsa-miR-142-5p, hsa-miR-199b-3p, hsa-miR-505-3p, hsa-miR-145-3p, hsa-miR-200a-3p, hsa-miR-151a-3p, hsa-miR-155-5p, hsa-miR-200c-3p, hsa-let-7g-5p, hsa-miR-203a-3p, hsa-miR-199a-3p, hsa-miR-429, hsa-miR-1271-5p, hsa-miR-1-3p…
Dysgenesis of the cerebellar vermis	HP:0002195	5	34	14	662	0.000380878	0.00417586	6.95378	0	hsa-miR-142-3p, hsa-miR-200b-3p, hsa-miR-142-5p, hsa-miR-155-5p, hsa-miR-200c-3p
Abnormal number of incisors	HP:0011064	14	34	109	662	0.000372305	0.00417586	2.50081	0	hsa-miR-27b-3p, hsa-miR-145-5p, hsa-let-7i-5p, hsa-miR-23b-3p, hsa-miR-200b-3p, hsa-miR-1246, hsa-miR-505-3p, hsa-miR-200a-3p, hsa-miR-155-5p, hsa-miR-200c-3p, hsa-let-7g-5p, hsa-miR-203a-3p, hsa-miR-324-5p, hsa-miR-149-5p
Small face	HP:0000274	15	34	123	662	0.00037569	0.00417586	2.37446	0	hsa-miR-27b-3p, hsa-miR-223-3p, hsa-miR-145-5p, hsa-miR-23b-3p, hsa-miR-1246, hsa-miR-143-3p, hsa-miR-505-3p, hsa-miR-145-3p, hsa-miR-155-5p, hsa-miR-200c-3p, hsa-miR-338-5p, hsa-miR-203a-3p, hsa-miR-1-3p, hsa-miR-149-5p, hsa-miR-98-5p
Autoimmunity	HP:0002960	25	34	293	662	0.000381842	0.00417586	1.66131	0	hsa-miR-200a-5p, hsa-miR-148b-3p, hsa-miR-27b-3p, hsa-miR-223-3p, hsa-miR-145-5p, hsa-let-7i-5p, hsa-miR-142-3p, hsa-miR-23b-3p, hsa-miR-200b-3p, hsa-miR-1246, hsa-miR-143-3p, hsa-miR-142-5p, hsa-miR-199b-3p, hsa-miR-200a-3p, hsa-miR-155-5p, hsa-miR-200c-3p, hsa-let-7g-5p, hsa-miR-203a-3p, hsa-miR-199a-3p, hsa-miR-429, hsa-miR-1-3p, hsa-let-7f-5p, hsa-miR-324-5p, hsa-miR-149-5p, hsa-miR-98-5p
Abnormal circulating gonadotropin concentration	HP:0030338	15	34	123	662	0.00037569	0.00417586	2.37446	0	hsa-miR-148b-3p, hsa-miR-223-3p, hsa-miR-145-5p, hsa-miR-200b-3p, hsa-miR-1246, hsa-miR-143-3p, hsa-miR-145-3p, hsa-miR-200a-3p, hsa-miR-155-5p, hsa-miR-200c-3p, hsa-miR-203a-3p, hsa-miR-199a-3p, hsa-miR-429, hsa-miR-1-3p, hsa-miR-324-5p
Metaphyseal widening	HP:0003016	15	34	123	662	0.00037569	0.00417586	2.37446	0	hsa-miR-148b-3p, hsa-miR-27b-3p, hsa-miR-145-5p, hsa-miR-23b-3p, hsa-miR-200b-3p, hsa-miR-143-3p, hsa-miR-142-5p, hsa-miR-200a-3p, hsa-miR-155-5p, hsa-miR-200c-3p, hsa-miR-203a-3p, hsa-miR-429, hsa-miR-1-3p, hsa-miR-149-5p, hsa-miR-98-5p
Conical tooth	HP:0000698	14	34	109	662	0.000372305	0.00417586	2.50081	0	hsa-miR-27b-3p, hsa-miR-145-5p, hsa-let-7i-5p, hsa-miR-23b-3p, hsa-miR-200b-3p, hsa-miR-1246, hsa-miR-505-3p, hsa-miR-155-5p, hsa-miR-200c-3p, hsa-miR-203a-3p, hsa-miR-1-3p, hsa-miR-324-5p, hsa-miR-149-5p, hsa-miR-98-5p
Sensory hypersensitivity	HP:5200058	18	34	168	662	0.000375173	0.00417586	2.08613	0	hsa-miR-27b-3p, hsa-miR-223-3p, hsa-miR-145-5p, hsa-let-7i-5p, hsa-miR-142-3p, hsa-miR-23b-3p, hsa-miR-200b-3p, hsa-miR-143-3p, hsa-miR-142-5p, hsa-miR-145-3p, hsa-miR-200a-3p, hsa-miR-155-5p, hsa-miR-200c-3p, hsa-miR-338-5p, hsa-miR-203a-3p, hsa-miR-429, hsa-miR-1-3p, hsa-miR-98-5p
Abnormal morphology of the vestibule of the inner ear	HP:0011376	12	34	83	662	0.000376522	0.00417586	2.81502	0	hsa-miR-148b-3p, hsa-miR-145-5p, hsa-miR-23b-3p, hsa-miR-1246, hsa-miR-143-3p, hsa-miR-199b-3p, hsa-miR-505-3p, hsa-miR-155-5p, hsa-miR-200c-3p, hsa-let-7g-5p, hsa-miR-1-3p, hsa-miR-98-5p
Lymphocytosis	HP:0100827	12	34	83	662	0.000376522	0.00417586	2.81502	0	hsa-miR-148b-3p, hsa-miR-145-5p, hsa-miR-200b-3p, hsa-miR-143-3p, hsa-miR-155-5p, hsa-miR-200c-3p, hsa-let-7g-5p, hsa-miR-429, hsa-miR-1-3p, hsa-let-7f-5p, hsa-miR-149-5p, hsa-miR-98-5p
Abnormal biliary tract morphology	HP:0012440	12	34	83	662	0.000376522	0.00417586	2.81502	0	hsa-miR-27b-3p, hsa-miR-223-3p, hsa-miR-145-5p, hsa-miR-200b-3p, hsa-miR-1246, hsa-miR-143-3p, hsa-miR-142-5p, hsa-miR-200a-3p, hsa-miR-155-5p, hsa-miR-200c-3p, hsa-miR-203a-3p, hsa-miR-199a-3p
Juvenile myelomonocytic leukemia	HP:0012209	12	34	83	662	0.000376522	0.00417586	2.81502	0	hsa-miR-148b-3p, hsa-miR-27b-3p, hsa-miR-145-5p, hsa-miR-23b-3p, hsa-miR-1246, hsa-miR-143-3p, hsa-miR-505-3p, hsa-miR-155-5p, hsa-miR-200c-3p, hsa-let-7g-5p, hsa-miR-1-3p, hsa-miR-98-5p
Echogenic intracardiac focus	HP:0010942	5	34	14	662	0.000380878	0.00417586	6.95378	0	hsa-miR-142-3p, hsa-miR-200b-3p, hsa-miR-142-5p, hsa-miR-155-5p, hsa-miR-200c-3p
Abnormality of the tongue	HP:0000157	25	34	293	662	0.000381842	0.00417586	1.66131	0	hsa-miR-200a-5p, hsa-miR-148b-3p, hsa-miR-27b-3p, hsa-miR-223-3p, hsa-miR-145-5p, hsa-let-7i-5p, hsa-miR-142-3p, hsa-miR-23b-3p, hsa-miR-200b-3p, hsa-miR-1246, hsa-miR-143-3p, hsa-miR-142-5p, hsa-miR-145-3p, hsa-miR-200a-3p, hsa-miR-155-5p, hsa-miR-200c-3p, hsa-miR-203a-3p, hsa-miR-199a-3p, hsa-miR-429, hsa-miR-1271-5p, hsa-miR-1-3p, hsa-let-7f-5p, hsa-miR-324-5p, hsa-miR-149-5p, hsa-miR-98-5p
Aplasia of metacarpal bones	HP:0010048	5	34	14	662	0.000380878	0.00417586	6.95378	0	hsa-miR-200b-3p, hsa-miR-200a-3p, hsa-miR-200c-3p, hsa-miR-429, hsa-miR-98-5p
Chest pain	HP:0100749	22	34	236	662	0.000383995	0.00417586	1.81505	0	hsa-miR-200a-5p, hsa-miR-27b-3p, hsa-miR-223-3p, hsa-miR-145-5p, hsa-miR-142-3p, hsa-miR-23b-3p, hsa-miR-200b-3p, hsa-miR-1246, hsa-miR-143-3p, hsa-miR-142-5p, hsa-miR-145-3p, hsa-miR-200a-3p, hsa-miR-155-5p, hsa-miR-200c-3p, hsa-let-7g-5p, hsa-miR-203a-3p, hsa-miR-199a-3p, hsa-miR-429, hsa-miR-1-3p, hsa-let-7f-5p, hsa-miR-324-5p, hsa-miR-98-5p
Movement abnormality of the tongue	HP:0000182	5	34	14	662	0.000380878	0.00417586	6.95378	0	hsa-miR-145-3p, hsa-miR-155-5p, hsa-miR-1-3p, hsa-let-7f-5p, hsa-miR-98-5p
Delayed menarche	HP:0012569	11	34	71	662	0.000383838	0.00417586	3.01657	0	hsa-miR-148b-3p, hsa-miR-145-5p, hsa-miR-23b-3p, hsa-miR-1246, hsa-miR-143-3p, hsa-miR-505-3p, hsa-miR-155-5p, hsa-miR-200c-3p, hsa-let-7g-5p, hsa-miR-1-3p, hsa-miR-98-5p
Pulmonary hypoplasia	HP:0002089	11	34	71	662	0.000383838	0.00417586	3.01657	0	hsa-miR-27b-3p, hsa-miR-145-5p, hsa-miR-200b-3p, hsa-miR-200a-3p, hsa-miR-155-5p, hsa-miR-200c-3p, hsa-miR-203a-3p, hsa-miR-429, hsa-miR-1-3p, hsa-miR-324-5p, hsa-miR-98-5p
Hydronephrosis	HP:0000126	21	34	218	662	0.000377739	0.00417586	1.87561	0	hsa-miR-200a-5p, hsa-miR-27b-3p, hsa-miR-223-3p, hsa-miR-145-5p, hsa-miR-142-3p, hsa-miR-23b-3p, hsa-miR-200b-3p, hsa-miR-1246, hsa-miR-143-3p, hsa-miR-199b-3p, hsa-miR-145-3p, hsa-miR-200a-3p, hsa-miR-155-5p, hsa-miR-200c-3p, hsa-let-7g-5p, hsa-miR-203a-3p, hsa-miR-429, hsa-miR-1271-5p, hsa-miR-1-3p, hsa-miR-149-5p, hsa-miR-98-5p
Difficulty in tongue movements	HP:0000183	5	34	14	662	0.000380878	0.00417586	6.95378	0	hsa-miR-145-3p, hsa-miR-155-5p, hsa-miR-1-3p, hsa-let-7f-5p, hsa-miR-98-5p
Anonychia	HP:0001798	13	34	96	662	0.000386637	0.0041975	2.63664	0	hsa-miR-27b-3p, hsa-miR-145-5p, hsa-miR-142-3p, hsa-miR-23b-3p, hsa-miR-200b-3p, hsa-miR-143-3p, hsa-miR-145-3p, hsa-miR-155-5p, hsa-miR-200c-3p, hsa-miR-203a-3p, hsa-miR-199a-3p, hsa-miR-429, hsa-miR-1-3p
Abnormality of the hepatic vasculature	HP:0006707	16	34	138	662	0.000394523	0.00426868	2.25746	0	hsa-miR-200a-5p, hsa-miR-27b-3p, hsa-miR-145-5p, hsa-miR-142-3p, hsa-miR-23b-3p, hsa-miR-200b-3p, hsa-miR-142-5p, hsa-miR-145-3p, hsa-miR-200a-3p, hsa-miR-155-5p, hsa-miR-200c-3p, hsa-miR-203a-3p, hsa-miR-199a-3p, hsa-miR-1-3p, hsa-let-7f-5p, hsa-miR-98-5p
Aplasia/Hypoplasia involving the metacarpal bones	HP:0005914	16	34	138	662	0.000394523	0.00426868	2.25746	0	hsa-miR-148b-3p, hsa-miR-145-5p, hsa-miR-23b-3p, hsa-miR-200b-3p, hsa-miR-1246, hsa-miR-143-3p, hsa-miR-145-3p, hsa-miR-200a-3p, hsa-miR-155-5p, hsa-miR-200c-3p, hsa-miR-203a-3p, hsa-miR-199a-3p, hsa-miR-429, hsa-miR-1-3p, hsa-miR-149-5p, hsa-miR-98-5p
Reduced number of corneal endothelial cells	HP:0011491	8	34	39	662	0.000411372	0.00430875	3.99397	0	hsa-miR-223-3p, hsa-miR-23b-3p, hsa-miR-200b-3p, hsa-miR-142-5p, hsa-miR-200a-3p, hsa-miR-200c-3p, hsa-miR-203a-3p, hsa-miR-429
Anisometropia	HP:0012803	8	34	39	662	0.000411372	0.00430875	3.99397	0	hsa-miR-145-5p, hsa-miR-200b-3p, hsa-miR-143-3p, hsa-miR-155-5p, hsa-miR-200c-3p, hsa-let-7g-5p, hsa-miR-429, hsa-miR-1-3p
Abnormal venous morphology	HP:0002624	20	34	202	662	0.000413646	0.00430875	1.92778	0	hsa-miR-200a-5p, hsa-miR-148b-3p, hsa-miR-27b-3p, hsa-miR-223-3p, hsa-miR-145-5p, hsa-miR-23b-3p, hsa-miR-200b-3p, hsa-miR-143-3p, hsa-miR-142-5p, hsa-miR-145-3p, hsa-miR-200a-3p, hsa-miR-155-5p, hsa-miR-200c-3p, hsa-let-7g-5p, hsa-miR-203a-3p, hsa-miR-199a-3p, hsa-miR-429, hsa-miR-1-3p, hsa-miR-324-5p, hsa-miR-98-5p
Recurrent Aspergillus infections	HP:0002724	10	34	60	662	0.000413322	0.00430875	3.2451	0	hsa-miR-148b-3p, hsa-miR-27b-3p, hsa-miR-223-3p, hsa-miR-145-5p, hsa-miR-200b-3p, hsa-miR-1246, hsa-miR-200a-3p, hsa-miR-155-5p, hsa-miR-200c-3p, hsa-miR-203a-3p
Synostosis of carpal bones	HP:0005048	8	34	39	662	0.000411372	0.00430875	3.99397	0	hsa-miR-27b-3p, hsa-miR-142-3p, hsa-miR-23b-3p, hsa-miR-155-5p, hsa-miR-200c-3p, hsa-miR-1-3p, hsa-miR-324-5p, hsa-miR-98-5p
Sclerocornea	HP:0000647	9	34	49	662	0.000404439	0.00430875	3.57623	0	hsa-miR-223-3p, hsa-miR-145-5p, hsa-let-7i-5p, hsa-miR-450b-5p, hsa-miR-200b-3p, hsa-miR-200a-3p, hsa-miR-200c-3p, hsa-miR-429, hsa-miR-149-5p
Abnormal nephron morphology	HP:0012575	18	34	169	662	0.000407458	0.00430875	2.07379	0	hsa-miR-27b-3p, hsa-miR-145-5p, hsa-let-7i-5p, hsa-miR-23b-3p, hsa-miR-200b-3p, hsa-miR-143-3p, hsa-miR-142-5p, hsa-miR-199b-3p, hsa-miR-145-3p, hsa-miR-200a-3p, hsa-miR-155-5p, hsa-miR-200c-3p, hsa-let-7g-5p, hsa-miR-199a-3p, hsa-miR-1-3p, hsa-miR-324-5p, hsa-miR-149-5p, hsa-miR-98-5p
Corneal guttata	HP:0012038	8	34	39	662	0.000411372	0.00430875	3.99397	0	hsa-miR-223-3p, hsa-miR-23b-3p, hsa-miR-200b-3p, hsa-miR-142-5p, hsa-miR-200a-3p, hsa-miR-200c-3p, hsa-miR-203a-3p, hsa-miR-429
Hyperpituitarism	HP:0010514	19	34	185	662	0.000403353	0.00430875	1.99968	0	hsa-miR-200a-5p, hsa-miR-148b-3p, hsa-miR-223-3p, hsa-miR-145-5p, hsa-let-7i-5p, hsa-miR-142-3p, hsa-miR-200b-3p, hsa-miR-1246, hsa-miR-143-3p, hsa-miR-145-3p, hsa-miR-200a-3p, hsa-miR-155-5p, hsa-miR-200c-3p, hsa-miR-203a-3p, hsa-miR-199a-3p, hsa-miR-429, hsa-miR-1-3p, hsa-miR-324-5p, hsa-miR-98-5p
Eye movement-induced pain	HP:0030857	8	34	39	662	0.000411372	0.00430875	3.99397	0	hsa-miR-223-3p, hsa-miR-23b-3p, hsa-miR-200b-3p, hsa-miR-142-5p, hsa-miR-200a-3p, hsa-miR-200c-3p, hsa-miR-203a-3p, hsa-miR-429
Long hallux	HP:0001847	8	34	39	662	0.000411372	0.00430875	3.99397	0	hsa-miR-145-5p, hsa-miR-200b-3p, hsa-miR-1246, hsa-miR-200a-3p, hsa-miR-155-5p, hsa-miR-200c-3p, hsa-miR-203a-3p, hsa-miR-429
Arterial calcification	HP:0003207	10	34	60	662	0.000413322	0.00430875	3.2451	0	hsa-miR-27b-3p, hsa-miR-223-3p, hsa-miR-145-5p, hsa-miR-23b-3p, hsa-miR-200b-3p, hsa-miR-145-3p, hsa-miR-155-5p, hsa-miR-200c-3p, hsa-miR-203a-3p, hsa-miR-1-3p
Anomalous pulmonary venous return	HP:0010772	10	34	60	662	0.000413322	0.00430875	3.2451	0	hsa-miR-27b-3p, hsa-miR-145-5p, hsa-miR-200b-3p, hsa-miR-199b-3p, hsa-miR-200a-3p, hsa-miR-155-5p, hsa-miR-200c-3p, hsa-let-7g-5p, hsa-miR-429, hsa-miR-1271-5p
Abnormality of the pulmonary artery	HP:0004414	21	34	219	662	0.000406569	0.00430875	1.86704	0	hsa-miR-148b-3p, hsa-miR-27b-3p, hsa-miR-223-3p, hsa-miR-145-5p, hsa-miR-142-3p, hsa-miR-23b-3p, hsa-miR-200b-3p, hsa-miR-1246, hsa-miR-143-3p, hsa-miR-142-5p, hsa-miR-505-3p, hsa-miR-145-3p, hsa-miR-200a-3p, hsa-miR-155-5p, hsa-miR-200c-3p, hsa-let-7g-5p, hsa-miR-203a-3p, hsa-miR-429, hsa-miR-1-3p, hsa-miR-149-5p, hsa-miR-98-5p
Abnormal superior vena cava morphology	HP:0025575	9	34	49	662	0.000404439	0.00430875	3.57623	0	hsa-miR-27b-3p, hsa-miR-145-5p, hsa-miR-23b-3p, hsa-miR-200b-3p, hsa-miR-200a-3p, hsa-miR-155-5p, hsa-miR-200c-3p, hsa-let-7g-5p, hsa-miR-429
Calvarial skull defect	HP:0001362	9	34	49	662	0.000404439	0.00430875	3.57623	0	hsa-miR-27b-3p, hsa-miR-145-5p, hsa-miR-142-3p, hsa-miR-23b-3p, hsa-miR-200b-3p, hsa-miR-143-3p, hsa-miR-145-3p, hsa-miR-155-5p, hsa-miR-200c-3p
Displacement of the urethral meatus	HP:0100627	25	34	294	662	0.000407968	0.00430875	1.65566	0	hsa-miR-27b-3p, hsa-miR-223-3p, hsa-miR-145-5p, hsa-miR-450b-5p, hsa-miR-142-3p, hsa-miR-23b-3p, hsa-miR-200b-3p, hsa-miR-1246, hsa-miR-143-3p, hsa-miR-142-5p, hsa-miR-199b-3p, hsa-miR-505-3p, hsa-miR-145-3p, hsa-miR-200a-3p, hsa-miR-155-5p, hsa-miR-200c-3p, hsa-let-7g-5p, hsa-miR-203a-3p, hsa-miR-199a-3p, hsa-miR-429, hsa-miR-1271-5p, hsa-miR-1-3p, hsa-miR-324-5p, hsa-miR-149-5p, hsa-miR-98-5p
Abnormal intervertebral disk morphology	HP:0005108	10	34	60	662	0.000413322	0.00430875	3.2451	0	hsa-miR-27b-3p, hsa-miR-145-5p, hsa-miR-200b-3p, hsa-miR-142-5p, hsa-miR-145-3p, hsa-miR-200a-3p, hsa-miR-155-5p, hsa-miR-200c-3p, hsa-let-7g-5p, hsa-miR-1-3p
Ascites	HP:0001541	14	34	110	662	0.000412637	0.00430875	2.47807	0	hsa-miR-148b-3p, hsa-miR-27b-3p, hsa-miR-145-5p, hsa-miR-142-3p, hsa-miR-23b-3p, hsa-miR-200b-3p, hsa-miR-1246, hsa-miR-145-3p, hsa-miR-200a-3p, hsa-miR-155-5p, hsa-miR-200c-3p, hsa-miR-203a-3p, hsa-miR-199a-3p, hsa-miR-98-5p
Joint dislocation	HP:0001373	25	34	294	662	0.000407968	0.00430875	1.65566	0	hsa-miR-200a-5p, hsa-miR-27b-3p, hsa-miR-223-3p, hsa-miR-145-5p, hsa-miR-142-3p, hsa-miR-23b-3p, hsa-miR-200b-3p, hsa-miR-1246, hsa-miR-143-3p, hsa-miR-142-5p, hsa-miR-199b-3p, hsa-miR-145-3p, hsa-miR-200a-3p, hsa-miR-155-5p, hsa-miR-200c-3p, hsa-let-7g-5p, hsa-miR-338-5p, hsa-miR-203a-3p, hsa-miR-199a-3p, hsa-miR-429, hsa-miR-1271-5p, hsa-miR-1-3p, hsa-miR-324-5p, hsa-miR-149-5p, hsa-miR-98-5p
Coxa vara	HP:0002812	10	34	60	662	0.000413322	0.00430875	3.2451	0	hsa-miR-27b-3p, hsa-miR-223-3p, hsa-miR-23b-3p, hsa-miR-200b-3p, hsa-miR-143-3p, hsa-miR-155-5p, hsa-miR-200c-3p, hsa-let-7g-5p, hsa-miR-203a-3p, hsa-miR-1-3p
Systemic lupus erythematosus	HP:0002725	9	34	49	662	0.000404439	0.00430875	3.57623	0	hsa-miR-223-3p, hsa-miR-145-5p, hsa-let-7i-5p, hsa-miR-1246, hsa-miR-142-5p, hsa-miR-200a-3p, hsa-miR-155-5p, hsa-miR-1-3p, hsa-miR-149-5p
Abnormal connection of the cardiac segments	HP:0011545	21	34	219	662	0.000406569	0.00430875	1.86704	0	hsa-miR-27b-3p, hsa-miR-223-3p, hsa-miR-145-5p, hsa-miR-142-3p, hsa-miR-23b-3p, hsa-miR-200b-3p, hsa-miR-143-3p, hsa-miR-199b-3p, hsa-miR-145-3p, hsa-miR-200a-3p, hsa-miR-155-5p, hsa-miR-200c-3p, hsa-let-7g-5p, hsa-miR-203a-3p, hsa-miR-199a-3p, hsa-miR-429, hsa-miR-1271-5p, hsa-miR-1-3p, hsa-miR-324-5p, hsa-miR-149-5p, hsa-miR-98-5p
Aplasia/Hypoplasia of the abdominal wall musculature	HP:0010318	12	34	84	662	0.000424301	0.0044126	2.78151	0	hsa-miR-148b-3p, hsa-miR-145-5p, hsa-miR-23b-3p, hsa-miR-1246, hsa-miR-143-3p, hsa-miR-505-3p, hsa-miR-155-5p, hsa-miR-200c-3p, hsa-let-7g-5p, hsa-miR-1271-5p, hsa-miR-1-3p, hsa-miR-98-5p
Abnormality of the pulmonary vasculature	HP:0004930	24	34	275	662	0.000427994	0.0044383	1.69925	0	hsa-miR-148b-3p, hsa-miR-27b-3p, hsa-miR-223-3p, hsa-miR-145-5p, hsa-miR-142-3p, hsa-miR-23b-3p, hsa-miR-200b-3p, hsa-miR-1246, hsa-miR-143-3p, hsa-miR-142-5p, hsa-miR-199b-3p, hsa-miR-505-3p, hsa-miR-145-3p, hsa-miR-200a-3p, hsa-miR-155-5p, hsa-miR-200c-3p, hsa-let-7g-5p, hsa-miR-203a-3p, hsa-miR-429, hsa-miR-1271-5p, hsa-miR-1-3p, hsa-let-7f-5p, hsa-miR-149-5p, hsa-miR-98-5p
Epidermal thickening	HP:0011368	23	34	256	662	0.000429535	0.0044383	1.74931	0	hsa-miR-200a-5p, hsa-miR-148b-3p, hsa-miR-27b-3p, hsa-miR-223-3p, hsa-miR-145-5p, hsa-miR-23b-3p, hsa-miR-200b-3p, hsa-miR-1246, hsa-miR-143-3p, hsa-miR-142-5p, hsa-miR-200a-3p, hsa-miR-155-5p, hsa-miR-200c-3p, hsa-let-7g-5p, hsa-miR-338-5p, hsa-miR-203a-3p, hsa-miR-199a-3p, hsa-miR-429, hsa-miR-1271-5p, hsa-miR-1-3p, hsa-let-7f-5p, hsa-miR-149-5p, hsa-miR-98-5p
Aplastic/hypoplastic toenail	HP:0010624	17	34	154	662	0.000428651	0.0044383	2.14935	0	hsa-miR-27b-3p, hsa-miR-145-5p, hsa-miR-142-3p, hsa-miR-23b-3p, hsa-miR-200b-3p, hsa-miR-143-3p, hsa-miR-145-3p, hsa-miR-200a-3p, hsa-miR-155-5p, hsa-miR-200c-3p, hsa-miR-203a-3p, hsa-miR-199a-3p, hsa-miR-429, hsa-miR-1-3p, hsa-miR-324-5p, hsa-miR-149-5p, hsa-miR-98-5p
Abnormality of the voice	HP:0001608	23	34	256	662	0.000429535	0.0044383	1.74931	0	hsa-miR-27b-3p, hsa-miR-223-3p, hsa-miR-1290, hsa-miR-145-5p, hsa-let-7i-5p, hsa-miR-23b-3p, hsa-miR-200b-3p, hsa-miR-1246, hsa-miR-143-3p, hsa-miR-142-5p, hsa-miR-199b-3p, hsa-miR-505-3p, hsa-miR-145-3p, hsa-miR-200a-3p, hsa-miR-155-5p, hsa-miR-200c-3p, hsa-miR-203a-3p, hsa-miR-199a-3p, hsa-miR-429, hsa-miR-1271-5p, hsa-miR-1-3p, hsa-miR-149-5p, hsa-miR-98-5p
Abnormal choanae morphology	HP:0000415	16	34	139	662	0.000431901	0.00445558	2.24122	0	hsa-miR-223-3p, hsa-miR-145-5p, hsa-miR-23b-3p, hsa-miR-200b-3p, hsa-miR-143-3p, hsa-miR-199b-3p, hsa-miR-151a-3p, hsa-miR-155-5p, hsa-miR-200c-3p, hsa-miR-203a-3p, hsa-miR-199a-3p, hsa-miR-429, hsa-miR-1-3p, hsa-miR-324-5p, hsa-miR-149-5p, hsa-miR-98-5p
Hepatocellular carcinoma	HP:0001402	19	34	186	662	0.000436307	0.0044655	1.98893	0	hsa-miR-200a-5p, hsa-miR-148b-3p, hsa-miR-27b-3p, hsa-miR-223-3p, hsa-miR-145-5p, hsa-miR-142-3p, hsa-miR-23b-3p, hsa-miR-200b-3p, hsa-miR-1246, hsa-miR-143-3p, hsa-miR-142-5p, hsa-miR-200a-3p, hsa-miR-155-5p, hsa-miR-200c-3p, hsa-let-7g-5p, hsa-miR-203a-3p, hsa-miR-199a-3p, hsa-miR-1-3p, hsa-miR-149-5p
Diastema	HP:0000699	7	34	30	662	0.000436337	0.0044655	4.54314	0	hsa-miR-27b-3p, hsa-miR-145-5p, hsa-miR-200b-3p, hsa-miR-143-3p, hsa-miR-200a-3p, hsa-miR-155-5p, hsa-miR-200c-3p
Myoclonic seizure	HP:0032794	19	34	186	662	0.000436307	0.0044655	1.98893	0	hsa-miR-200a-5p, hsa-miR-148b-3p, hsa-miR-27b-3p, hsa-miR-223-3p, hsa-miR-145-5p, hsa-let-7i-5p, hsa-miR-142-3p, hsa-miR-23b-3p, hsa-miR-200b-3p, hsa-miR-1246, hsa-miR-143-3p, hsa-miR-142-5p, hsa-miR-200a-3p, hsa-miR-155-5p, hsa-miR-200c-3p, hsa-miR-199a-3p, hsa-miR-429, hsa-miR-1-3p, hsa-miR-149-5p
Abnormal male urethral meatus morphology	HP:0032076	25	34	295	662	0.00043572	0.0044655	1.65005	0	hsa-miR-27b-3p, hsa-miR-223-3p, hsa-miR-145-5p, hsa-miR-450b-5p, hsa-miR-142-3p, hsa-miR-23b-3p, hsa-miR-200b-3p, hsa-miR-1246, hsa-miR-143-3p, hsa-miR-142-5p, hsa-miR-199b-3p, hsa-miR-505-3p, hsa-miR-145-3p, hsa-miR-200a-3p, hsa-miR-155-5p, hsa-miR-200c-3p, hsa-let-7g-5p, hsa-miR-203a-3p, hsa-miR-199a-3p, hsa-miR-429, hsa-miR-1271-5p, hsa-miR-1-3p, hsa-miR-324-5p, hsa-miR-149-5p, hsa-miR-98-5p
Abnormality of the temporomandibular joint	HP:0010754	7	34	30	662	0.000436337	0.0044655	4.54314	0	hsa-miR-145-5p, hsa-miR-143-3p, hsa-miR-200a-3p, hsa-miR-155-5p, hsa-miR-1-3p, hsa-let-7f-5p, hsa-miR-98-5p
Brittle hair	HP:0002299	11	34	72	662	0.000437325	0.00446851	2.97467	0	hsa-miR-27b-3p, hsa-miR-223-3p, hsa-miR-145-5p, hsa-miR-23b-3p, hsa-miR-200b-3p, hsa-miR-143-3p, hsa-miR-200a-3p, hsa-miR-155-5p, hsa-miR-200c-3p, hsa-let-7g-5p, hsa-miR-1-3p
Low posterior hairline	HP:0002162	18	34	170	662	0.000442189	0.00449323	2.06159	0	hsa-miR-148b-3p, hsa-miR-27b-3p, hsa-miR-223-3p, hsa-miR-145-5p, hsa-let-7i-5p, hsa-miR-142-3p, hsa-miR-23b-3p, hsa-miR-1246, hsa-miR-143-3p, hsa-miR-199b-3p, hsa-miR-505-3p, hsa-miR-155-5p, hsa-miR-200c-3p, hsa-let-7g-5p, hsa-miR-203a-3p, hsa-miR-199a-3p, hsa-miR-1-3p, hsa-miR-98-5p
Abnormal diaphysis morphology	HP:0000940	22	34	238	662	0.000442542	0.00449323	1.7998	0	hsa-miR-27b-3p, hsa-miR-223-3p, hsa-miR-145-5p, hsa-miR-23b-3p, hsa-miR-200b-3p, hsa-miR-1246, hsa-miR-143-3p, hsa-miR-142-5p, hsa-miR-505-3p, hsa-miR-145-3p, hsa-miR-200a-3p, hsa-miR-155-5p, hsa-miR-200c-3p, hsa-let-7g-5p, hsa-miR-203a-3p, hsa-miR-199a-3p, hsa-miR-429, hsa-miR-1-3p, hsa-let-7f-5p, hsa-miR-324-5p, hsa-miR-149-5p, hsa-miR-98-5p
Abnormality of the posterior hairline	HP:0030141	18	34	170	662	0.000442189	0.00449323	2.06159	0	hsa-miR-148b-3p, hsa-miR-27b-3p, hsa-miR-223-3p, hsa-miR-145-5p, hsa-let-7i-5p, hsa-miR-142-3p, hsa-miR-23b-3p, hsa-miR-1246, hsa-miR-143-3p, hsa-miR-199b-3p, hsa-miR-505-3p, hsa-miR-155-5p, hsa-miR-200c-3p, hsa-let-7g-5p, hsa-miR-203a-3p, hsa-miR-199a-3p, hsa-miR-1-3p, hsa-miR-98-5p
Abnormal cerebellar vermis morphology	HP:0002334	22	34	238	662	0.000442542	0.00449323	1.7998	0	hsa-miR-200a-5p, hsa-miR-148b-3p, hsa-miR-223-3p, hsa-miR-145-5p, hsa-let-7i-5p, hsa-miR-142-3p, hsa-miR-23b-3p, hsa-miR-200b-3p, hsa-miR-143-3p, hsa-miR-142-5p, hsa-miR-200a-3p, hsa-miR-155-5p, hsa-miR-200c-3p, hsa-let-7g-5p, hsa-miR-203a-3p, hsa-miR-429, hsa-miR-1271-5p, hsa-miR-1-3p, hsa-let-7f-5p, hsa-miR-324-5p, hsa-miR-149-5p, hsa-miR-98-5p
Abnormal corneal endothelium morphology	HP:0011488	9	34	50	662	0.000475545	0.00460604	3.50471	0	hsa-miR-27b-3p, hsa-miR-223-3p, hsa-miR-23b-3p, hsa-miR-200b-3p, hsa-miR-142-5p, hsa-miR-200a-3p, hsa-miR-200c-3p, hsa-miR-203a-3p, hsa-miR-429
Abnormal nerve conduction velocity	HP:0040129	10	34	61	662	0.000476906	0.00460604	3.1919	0	hsa-miR-27b-3p, hsa-miR-145-5p, hsa-miR-142-3p, hsa-miR-23b-3p, hsa-miR-200b-3p, hsa-miR-143-3p, hsa-miR-200a-3p, hsa-miR-155-5p, hsa-miR-200c-3p, hsa-miR-203a-3p
Ophthalmoplegia	HP:0000602	17	34	155	662	0.00046676	0.00460604	2.13548	0	hsa-miR-148b-3p, hsa-miR-27b-3p, hsa-miR-145-5p, hsa-miR-142-3p, hsa-miR-200b-3p, hsa-miR-143-3p, hsa-miR-145-3p, hsa-miR-200a-3p, hsa-miR-155-5p, hsa-miR-200c-3p, hsa-let-7g-5p, hsa-miR-203a-3p, hsa-miR-199a-3p, hsa-miR-429, hsa-miR-1-3p, hsa-miR-324-5p, hsa-miR-98-5p
Abnormal vena cava morphology	HP:0005345	9	34	50	662	0.000475545	0.00460604	3.50471	0	hsa-miR-27b-3p, hsa-miR-145-5p, hsa-miR-23b-3p, hsa-miR-200b-3p, hsa-miR-200a-3p, hsa-miR-155-5p, hsa-miR-200c-3p, hsa-let-7g-5p, hsa-miR-429
Osteochondrosis	HP:0040188	13	34	98	662	0.000480886	0.00460604	2.58283	0	hsa-miR-27b-3p, hsa-miR-145-5p, hsa-miR-200b-3p, hsa-miR-1246, hsa-miR-143-3p, hsa-miR-142-5p, hsa-miR-145-3p, hsa-miR-200a-3p, hsa-miR-155-5p, hsa-miR-200c-3p, hsa-let-7g-5p, hsa-miR-1-3p, hsa-miR-149-5p
Visual field defect	HP:0001123	22	34	239	662	0.00047474	0.00460604	1.79227	0	hsa-miR-200a-5p, hsa-miR-148b-3p, hsa-miR-27b-3p, hsa-miR-223-3p, hsa-miR-145-5p, hsa-miR-142-3p, hsa-miR-23b-3p, hsa-miR-200b-3p, hsa-miR-143-3p, hsa-miR-142-5p, hsa-miR-200a-3p, hsa-miR-155-5p, hsa-miR-200c-3p, hsa-let-7g-5p, hsa-miR-338-5p, hsa-miR-203a-3p, hsa-miR-199a-3p, hsa-miR-429, hsa-miR-1-3p, hsa-let-7f-5p, hsa-miR-324-5p, hsa-miR-98-5p
Soft skin	HP:0000977	15	34	125	662	0.000455058	0.00460604	2.33647	0	hsa-miR-27b-3p, hsa-miR-145-5p, hsa-miR-142-3p, hsa-miR-200b-3p, hsa-miR-143-3p, hsa-miR-142-5p, hsa-miR-145-3p, hsa-miR-200a-3p, hsa-miR-155-5p, hsa-miR-200c-3p, hsa-let-7g-5p, hsa-miR-203a-3p, hsa-miR-429, hsa-miR-1-3p, hsa-miR-324-5p
Sensory behavioral abnormality	HP:5200046	18	34	171	662	0.000479523	0.00460604	2.04954	0	hsa-miR-27b-3p, hsa-miR-223-3p, hsa-miR-145-5p, hsa-let-7i-5p, hsa-miR-142-3p, hsa-miR-23b-3p, hsa-miR-200b-3p, hsa-miR-143-3p, hsa-miR-142-5p, hsa-miR-145-3p, hsa-miR-200a-3p, hsa-miR-155-5p, hsa-miR-200c-3p, hsa-miR-338-5p, hsa-miR-203a-3p, hsa-miR-429, hsa-miR-1-3p, hsa-miR-98-5p
Vascular calcification	HP:0004934	10	34	61	662	0.000476906	0.00460604	3.1919	0	hsa-miR-27b-3p, hsa-miR-223-3p, hsa-miR-145-5p, hsa-miR-23b-3p, hsa-miR-200b-3p, hsa-miR-145-3p, hsa-miR-155-5p, hsa-miR-200c-3p, hsa-miR-203a-3p, hsa-miR-1-3p
Facial neoplasm	HP:0012289	3	34	4	662	0.000479734	0.00460604	14.6029	0	hsa-miR-1246, hsa-miR-155-5p, hsa-miR-199a-3p
Late onset	HP:0003584	17	34	155	662	0.00046676	0.00460604	2.13548	0	hsa-miR-27b-3p, hsa-miR-223-3p, hsa-miR-145-5p, hsa-miR-142-3p, hsa-miR-200b-3p, hsa-miR-143-3p, hsa-miR-200a-3p, hsa-miR-155-5p, hsa-miR-200c-3p, hsa-let-7g-5p, hsa-miR-203a-3p, hsa-miR-199a-3p, hsa-miR-429, hsa-miR-1-3p, hsa-let-7f-5p, hsa-miR-149-5p, hsa-miR-98-5p
Abnormal Descemet membrane morphology	HP:0011490	9	34	50	662	0.000475545	0.00460604	3.50471	0	hsa-miR-27b-3p, hsa-miR-223-3p, hsa-miR-23b-3p, hsa-miR-200b-3p, hsa-miR-142-5p, hsa-miR-200a-3p, hsa-miR-200c-3p, hsa-miR-203a-3p, hsa-miR-429
Hyperglycemia	HP:0003074	13	34	98	662	0.000480886	0.00460604	2.58283	0	hsa-miR-27b-3p, hsa-miR-223-3p, hsa-miR-145-5p, hsa-miR-200b-3p, hsa-miR-143-3p, hsa-miR-200a-3p, hsa-miR-155-5p, hsa-miR-200c-3p, hsa-miR-199a-3p, hsa-miR-429, hsa-let-7f-5p, hsa-miR-149-5p, hsa-miR-98-5p
Gastrointestinal obstruction	HP:0004796	21	34	221	662	0.000470245	0.00460604	1.85015	0	hsa-miR-200a-5p, hsa-miR-27b-3p, hsa-miR-223-3p, hsa-miR-145-5p, hsa-miR-142-3p, hsa-miR-200b-3p, hsa-miR-1246, hsa-miR-143-3p, hsa-miR-200a-3p, hsa-miR-155-5p, hsa-miR-200c-3p, hsa-let-7g-5p, hsa-miR-338-5p, hsa-miR-203a-3p, hsa-miR-199a-3p, hsa-miR-429, hsa-miR-1-3p, hsa-let-7f-5p, hsa-miR-324-5p, hsa-miR-149-5p, hsa-miR-98-5p
Abnormality of the cervical spine	HP:0003319	24	34	276	662	0.000457622	0.00460604	1.69309	0	hsa-miR-148b-3p, hsa-miR-27b-3p, hsa-miR-223-3p, hsa-miR-145-5p, hsa-miR-142-3p, hsa-miR-23b-3p, hsa-miR-200b-3p, hsa-miR-1246, hsa-miR-143-3p, hsa-miR-142-5p, hsa-miR-505-3p, hsa-miR-145-3p, hsa-miR-200a-3p, hsa-miR-155-5p, hsa-miR-200c-3p, hsa-let-7g-5p, hsa-miR-203a-3p, hsa-miR-199a-3p, hsa-miR-429, hsa-miR-1271-5p, hsa-miR-1-3p, hsa-let-7f-5p, hsa-miR-149-5p, hsa-miR-98-5p
Arthralgia	HP:0002829	19	34	187	662	0.000471641	0.00460604	1.9783	0	hsa-miR-200a-5p, hsa-miR-27b-3p, hsa-miR-223-3p, hsa-miR-145-5p, hsa-let-7i-5p, hsa-miR-142-3p, hsa-miR-23b-3p, hsa-miR-200b-3p, hsa-miR-143-3p, hsa-miR-145-3p, hsa-miR-200a-3p, hsa-miR-155-5p, hsa-miR-200c-3p, hsa-let-7g-5p, hsa-miR-203a-3p, hsa-miR-1-3p, hsa-let-7f-5p, hsa-miR-149-5p, hsa-miR-98-5p
Abnormal corpus cavernosum morphology	HP:0100623	3	34	4	662	0.000479734	0.00460604	14.6029	0	hsa-miR-200b-3p, hsa-miR-200c-3p, hsa-miR-1-3p
4-hydroxyphenylacetic aciduria	HP:0003607	3	34	4	662	0.000479734	0.00460604	14.6029	0	hsa-miR-200a-3p, hsa-miR-155-5p, hsa-miR-199a-3p
Soft tissue sarcoma	HP:0030448	27	34	338	662	0.000471809	0.00460604	1.55534	0	hsa-miR-200a-5p, hsa-miR-148b-3p, hsa-miR-27b-3p, hsa-miR-223-3p, hsa-miR-1290, hsa-miR-145-5p, hsa-miR-142-3p, hsa-miR-23b-3p, hsa-miR-200b-3p, hsa-miR-1246, hsa-miR-143-3p, hsa-miR-142-5p, hsa-miR-505-3p, hsa-miR-145-3p, hsa-miR-200a-3p, hsa-miR-155-5p, hsa-miR-200c-3p, hsa-let-7g-5p, hsa-miR-338-5p, hsa-miR-203a-3p, hsa-miR-199a-3p, hsa-miR-429, hsa-miR-1-3p, hsa-let-7f-5p, hsa-miR-324-5p, hsa…
Optic nerve hypoplasia	HP:0000609	12	34	85	662	0.000477187	0.00460604	2.74879	0	hsa-miR-223-3p, hsa-miR-145-5p, hsa-miR-450b-5p, hsa-miR-142-3p, hsa-miR-200b-3p, hsa-miR-143-3p, hsa-miR-200a-3p, hsa-miR-200c-3p, hsa-miR-203a-3p, hsa-miR-199a-3p, hsa-miR-429, hsa-miR-149-5p
Nasal dysarthria	HP:0008376	3	34	4	662	0.000479734	0.00460604	14.6029	0	hsa-miR-145-5p, hsa-miR-145-3p, hsa-miR-155-5p
Neoplasm of the nose	HP:0012720	3	34	4	662	0.000479734	0.00460604	14.6029	0	hsa-miR-1246, hsa-miR-155-5p, hsa-miR-199a-3p
Mandibulofacial dysostosis	HP:0005321	3	34	4	662	0.000479734	0.00460604	14.6029	0	hsa-miR-27b-3p, hsa-miR-200c-3p, hsa-miR-203a-3p
Lower eyelid coloboma	HP:0000652	3	34	4	662	0.000479734	0.00460604	14.6029	0	hsa-miR-27b-3p, hsa-miR-200c-3p, hsa-miR-203a-3p
Abnormal morphology of the abdominal musculature	HP:0010991	16	34	140	662	0.000472359	0.00460604	2.22521	0	hsa-miR-148b-3p, hsa-miR-145-5p, hsa-miR-23b-3p, hsa-miR-200b-3p, hsa-miR-1246, hsa-miR-143-3p, hsa-miR-505-3p, hsa-miR-200a-3p, hsa-miR-155-5p, hsa-miR-200c-3p, hsa-let-7g-5p, hsa-miR-199a-3p, hsa-miR-429, hsa-miR-1271-5p, hsa-miR-1-3p, hsa-miR-98-5p
Corpus cavernosum hypoplasia	HP:4000094	3	34	4	662	0.000479734	0.00460604	14.6029	0	hsa-miR-200b-3p, hsa-miR-200c-3p, hsa-miR-1-3p
Abnormal circulating tyrosine concentration	HP:0010917	3	34	4	662	0.000479734	0.00460604	14.6029	0	hsa-miR-200a-3p, hsa-miR-155-5p, hsa-miR-199a-3p
Episodic vomiting	HP:0002572	9	34	50	662	0.000475545	0.00460604	3.50471	0	hsa-miR-148b-3p, hsa-miR-223-3p, hsa-miR-200b-3p, hsa-miR-143-3p, hsa-miR-200a-3p, hsa-miR-200c-3p, hsa-miR-203a-3p, hsa-miR-429, hsa-miR-1-3p
Abnormal toe phalanx morphology	HP:0010161	20	34	204	662	0.000480706	0.00460604	1.90888	0	hsa-miR-200a-5p, hsa-miR-148b-3p, hsa-miR-223-3p, hsa-miR-145-5p, hsa-miR-23b-3p, hsa-miR-200b-3p, hsa-miR-143-3p, hsa-miR-142-5p, hsa-miR-145-3p, hsa-miR-200a-3p, hsa-miR-151a-3p, hsa-miR-155-5p, hsa-miR-200c-3p, hsa-miR-203a-3p, hsa-miR-199a-3p, hsa-miR-429, hsa-miR-1-3p, hsa-miR-324-5p, hsa-miR-149-5p, hsa-miR-98-5p
Hypertyrosinemia	HP:0003231	3	34	4	662	0.000479734	0.00460604	14.6029	0	hsa-miR-200a-3p, hsa-miR-155-5p, hsa-miR-199a-3p
Abnormal pulmonary artery morphology	HP:0030966	20	34	204	662	0.000480706	0.00460604	1.90888	0	hsa-miR-148b-3p, hsa-miR-27b-3p, hsa-miR-145-5p, hsa-miR-142-3p, hsa-miR-23b-3p, hsa-miR-200b-3p, hsa-miR-1246, hsa-miR-143-3p, hsa-miR-142-5p, hsa-miR-505-3p, hsa-miR-145-3p, hsa-miR-200a-3p, hsa-miR-155-5p, hsa-miR-200c-3p, hsa-let-7g-5p, hsa-miR-203a-3p, hsa-miR-429, hsa-miR-1-3p, hsa-miR-149-5p, hsa-miR-98-5p
Abnormal pleura morphology	HP:0002103	24	34	276	662	0.000457622	0.00460604	1.69309	0	hsa-miR-148b-3p, hsa-miR-27b-3p, hsa-miR-223-3p, hsa-miR-145-5p, hsa-let-7i-5p, hsa-miR-142-3p, hsa-miR-200b-3p, hsa-miR-1246, hsa-miR-143-3p, hsa-miR-142-5p, hsa-miR-505-3p, hsa-miR-145-3p, hsa-miR-200a-3p, hsa-miR-155-5p, hsa-miR-200c-3p, hsa-let-7g-5p, hsa-miR-203a-3p, hsa-miR-199a-3p, hsa-miR-429, hsa-miR-1-3p, hsa-let-7f-5p, hsa-miR-324-5p, hsa-miR-149-5p, hsa-miR-98-5p
Abnormality of the chin	HP:0000306	26	34	317	662	0.000480807	0.00460604	1.59696	0	hsa-miR-200a-5p, hsa-miR-27b-3p, hsa-miR-223-3p, hsa-miR-145-5p, hsa-miR-142-3p, hsa-miR-23b-3p, hsa-miR-200b-3p, hsa-miR-1246, hsa-miR-143-3p, hsa-miR-142-5p, hsa-miR-199b-3p, hsa-miR-505-3p, hsa-miR-200a-3p, hsa-miR-151a-3p, hsa-miR-155-5p, hsa-miR-200c-3p, hsa-let-7g-5p, hsa-miR-338-5p, hsa-miR-203a-3p, hsa-miR-199a-3p, hsa-miR-429, hsa-miR-1271-5p, hsa-miR-1-3p, hsa-miR-324-5p, hsa-miR-149-5p…
Abnormal inner ear morphology	HP:0011390	20	34	204	662	0.000480706	0.00460604	1.90888	0	hsa-miR-200a-5p, hsa-miR-148b-3p, hsa-miR-223-3p, hsa-miR-145-5p, hsa-let-7i-5p, hsa-miR-23b-3p, hsa-miR-1246, hsa-miR-143-3p, hsa-miR-142-5p, hsa-miR-199b-3p, hsa-miR-505-3p, hsa-miR-200a-3p, hsa-miR-151a-3p, hsa-miR-155-5p, hsa-miR-200c-3p, hsa-let-7g-5p, hsa-miR-199a-3p, hsa-miR-429, hsa-miR-1-3p, hsa-miR-98-5p
Aortic regurgitation	HP:0001659	19	34	187	662	0.000471641	0.00460604	1.9783	0	hsa-miR-27b-3p, hsa-miR-145-5p, hsa-let-7i-5p, hsa-miR-142-3p, hsa-miR-23b-3p, hsa-miR-200b-3p, hsa-miR-1246, hsa-miR-142-5p, hsa-miR-145-3p, hsa-miR-200a-3p, hsa-miR-155-5p, hsa-miR-200c-3p, hsa-let-7g-5p, hsa-miR-203a-3p, hsa-miR-199a-3p, hsa-miR-429, hsa-miR-1-3p, hsa-miR-324-5p, hsa-miR-98-5p
Attached earlobe	HP:0009907	3	34	4	662	0.000479734	0.00460604	14.6029	0	hsa-miR-27b-3p, hsa-miR-155-5p, hsa-miR-200c-3p
4-Hydroxyphenylpyruvic aciduria	HP:0003161	3	34	4	662	0.000479734	0.00460604	14.6029	0	hsa-miR-200a-3p, hsa-miR-155-5p, hsa-miR-199a-3p
Nevus	HP:0003764	23	34	257	662	0.000460009	0.00460604	1.7425	0	hsa-miR-200a-5p, hsa-miR-148b-3p, hsa-miR-27b-3p, hsa-miR-223-3p, hsa-miR-145-5p, hsa-miR-23b-3p, hsa-miR-200b-3p, hsa-miR-1246, hsa-miR-143-3p, hsa-miR-142-5p, hsa-miR-505-3p, hsa-miR-200a-3p, hsa-miR-155-5p, hsa-miR-200c-3p, hsa-let-7g-5p, hsa-miR-203a-3p, hsa-miR-199a-3p, hsa-miR-429, hsa-miR-1-3p, hsa-let-7f-5p, hsa-miR-324-5p, hsa-miR-149-5p, hsa-miR-98-5p
Aplasia/Hypoplasia of the scapulae	HP:0006713	11	34	73	662	0.000497018	0.00475152	2.93392	0	hsa-miR-145-5p, hsa-miR-23b-3p, hsa-miR-200b-3p, hsa-miR-145-3p, hsa-miR-200a-3p, hsa-miR-155-5p, hsa-miR-200c-3p, hsa-miR-203a-3p, hsa-miR-429, hsa-miR-1-3p, hsa-miR-149-5p
Abnormal pinna morphology	HP:0000377	31	34	435	662	0.000497553	0.00475152	1.38756	0	hsa-miR-200a-5p, hsa-miR-148b-3p, hsa-miR-27b-3p, hsa-miR-223-3p, hsa-miR-145-5p, hsa-let-7i-5p, hsa-miR-142-3p, hsa-miR-23b-3p, hsa-miR-200b-3p, hsa-miR-1246, hsa-miR-143-3p, hsa-miR-142-5p, hsa-miR-199b-3p, hsa-miR-505-3p, hsa-miR-145-3p, hsa-miR-200a-3p, hsa-miR-151a-3p, hsa-miR-155-5p, hsa-miR-200c-3p, hsa-let-7g-5p, hsa-miR-338-5p, hsa-miR-203a-3p, hsa-miR-199a-3p, hsa-miR-429, hsa-miR-1271-…
Abnormal location of ears	HP:0000357	30	34	409	662	0.000501614	0.00477018	1.42816	0	hsa-miR-200a-5p, hsa-miR-148b-3p, hsa-miR-27b-3p, hsa-miR-223-3p, hsa-miR-145-5p, hsa-let-7i-5p, hsa-miR-142-3p, hsa-miR-23b-3p, hsa-miR-200b-3p, hsa-miR-1246, hsa-miR-143-3p, hsa-miR-142-5p, hsa-miR-199b-3p, hsa-miR-505-3p, hsa-miR-145-3p, hsa-miR-200a-3p, hsa-miR-151a-3p, hsa-miR-155-5p, hsa-miR-200c-3p, hsa-let-7g-5p, hsa-miR-203a-3p, hsa-miR-199a-3p, hsa-miR-429, hsa-miR-1271-5p, hsa-miR-1-3p…
Delayed skeletal maturation	HP:0002750	27	34	339	662	0.000502476	0.00477018	1.55075	0	hsa-miR-200a-5p, hsa-miR-148b-3p, hsa-miR-27b-3p, hsa-miR-223-3p, hsa-miR-145-5p, hsa-let-7i-5p, hsa-miR-142-3p, hsa-miR-23b-3p, hsa-miR-200b-3p, hsa-miR-1246, hsa-miR-143-3p, hsa-miR-142-5p, hsa-miR-505-3p, hsa-miR-145-3p, hsa-miR-200a-3p, hsa-miR-155-5p, hsa-miR-200c-3p, hsa-let-7g-5p, hsa-miR-203a-3p, hsa-miR-199a-3p, hsa-miR-429, hsa-miR-1-3p, hsa-let-7f-5p, hsa-miR-324-5p, hsa-miR-149-5p, hs…
Macrocephaly	HP:0000256	27	34	339	662	0.000502476	0.00477018	1.55075	0	hsa-miR-200a-5p, hsa-miR-148b-3p, hsa-miR-27b-3p, hsa-miR-223-3p, hsa-miR-145-5p, hsa-miR-142-3p, hsa-miR-23b-3p, hsa-miR-200b-3p, hsa-miR-1246, hsa-miR-143-3p, hsa-miR-142-5p, hsa-miR-505-3p, hsa-miR-145-3p, hsa-miR-200a-3p, hsa-miR-155-5p, hsa-miR-200c-3p, hsa-let-7g-5p, hsa-miR-203a-3p, hsa-miR-199a-3p, hsa-miR-429, hsa-miR-1271-5p, hsa-miR-1-3p, hsa-let-7f-5p, hsa-miR-324-5p, hsa-miR-149-5p, …
Increased head circumference	HP:0040194	27	34	339	662	0.000502476	0.00477018	1.55075	0	hsa-miR-200a-5p, hsa-miR-148b-3p, hsa-miR-27b-3p, hsa-miR-223-3p, hsa-miR-145-5p, hsa-miR-142-3p, hsa-miR-23b-3p, hsa-miR-200b-3p, hsa-miR-1246, hsa-miR-143-3p, hsa-miR-142-5p, hsa-miR-505-3p, hsa-miR-145-3p, hsa-miR-200a-3p, hsa-miR-155-5p, hsa-miR-200c-3p, hsa-let-7g-5p, hsa-miR-203a-3p, hsa-miR-199a-3p, hsa-miR-429, hsa-miR-1271-5p, hsa-miR-1-3p, hsa-let-7f-5p, hsa-miR-324-5p, hsa-miR-149-5p, …
Fetal onset	HP:0011461	14	34	112	662	0.000504833	0.00477611	2.43382	0	hsa-miR-148b-3p, hsa-miR-223-3p, hsa-miR-145-5p, hsa-miR-142-3p, hsa-miR-23b-3p, hsa-miR-200b-3p, hsa-miR-143-3p, hsa-miR-142-5p, hsa-miR-199b-3p, hsa-miR-200a-3p, hsa-miR-155-5p, hsa-miR-200c-3p, hsa-miR-429, hsa-miR-98-5p
Pulmonic stenosis	HP:0001642	21	34	222	662	0.00050533	0.00477611	1.84181	0	hsa-miR-148b-3p, hsa-miR-27b-3p, hsa-miR-145-5p, hsa-miR-142-3p, hsa-miR-23b-3p, hsa-miR-200b-3p, hsa-miR-1246, hsa-miR-143-3p, hsa-miR-142-5p, hsa-miR-199b-3p, hsa-miR-505-3p, hsa-miR-145-3p, hsa-miR-200a-3p, hsa-miR-155-5p, hsa-miR-200c-3p, hsa-let-7g-5p, hsa-miR-203a-3p, hsa-miR-429, hsa-miR-1271-5p, hsa-miR-1-3p, hsa-miR-98-5p
Aplasia/Hypoplasia of metatarsal bones	HP:0001964	14	34	112	662	0.000504833	0.00477611	2.43382	0	hsa-miR-145-5p, hsa-miR-200b-3p, hsa-miR-1246, hsa-miR-143-3p, hsa-miR-200a-3p, hsa-miR-151a-3p, hsa-miR-155-5p, hsa-miR-200c-3p, hsa-miR-203a-3p, hsa-miR-199a-3p, hsa-miR-429, hsa-miR-1-3p, hsa-miR-149-5p, hsa-miR-98-5p
Abnormal choroid morphology	HP:0000610	22	34	240	662	0.000509038	0.00478041	1.7848	0	hsa-miR-200a-5p, hsa-miR-148b-3p, hsa-miR-27b-3p, hsa-miR-223-3p, hsa-miR-145-5p, hsa-let-7i-5p, hsa-miR-450b-5p, hsa-miR-142-3p, hsa-miR-23b-3p, hsa-miR-200b-3p, hsa-miR-143-3p, hsa-miR-142-5p, hsa-miR-200a-3p, hsa-miR-155-5p, hsa-miR-200c-3p, hsa-let-7g-5p, hsa-miR-338-5p, hsa-miR-203a-3p, hsa-miR-199a-3p, hsa-miR-429, hsa-miR-1-3p, hsa-miR-98-5p
Biparietal narrowing	HP:0004422	17	34	156	662	0.00050783	0.00478041	2.12179	0	hsa-miR-200a-5p, hsa-miR-148b-3p, hsa-miR-223-3p, hsa-miR-145-5p, hsa-miR-23b-3p, hsa-miR-200b-3p, hsa-miR-143-3p, hsa-miR-142-5p, hsa-miR-200a-3p, hsa-miR-151a-3p, hsa-miR-155-5p, hsa-miR-200c-3p, hsa-let-7g-5p, hsa-miR-429, hsa-miR-1-3p, hsa-miR-324-5p, hsa-miR-98-5p
Neutropenia	HP:0001875	19	34	188	662	0.000509504	0.00478041	1.96777	0	hsa-miR-148b-3p, hsa-miR-27b-3p, hsa-miR-223-3p, hsa-miR-145-5p, hsa-miR-200b-3p, hsa-miR-1246, hsa-miR-143-3p, hsa-miR-142-5p, hsa-miR-200a-3p, hsa-miR-155-5p, hsa-miR-200c-3p, hsa-let-7g-5p, hsa-miR-203a-3p, hsa-miR-199a-3p, hsa-miR-429, hsa-miR-1-3p, hsa-miR-149-5p, hsa-miR-98-5p, hsa-miR-223-5p
Hallux valgus	HP:0001822	19	34	188	662	0.000509504	0.00478041	1.96777	0	hsa-miR-200a-5p, hsa-miR-148b-3p, hsa-miR-223-3p, hsa-miR-145-5p, hsa-miR-23b-3p, hsa-miR-200b-3p, hsa-miR-1246, hsa-miR-143-3p, hsa-miR-142-5p, hsa-miR-145-3p, hsa-miR-200a-3p, hsa-miR-151a-3p, hsa-miR-155-5p, hsa-miR-200c-3p, hsa-let-7g-5p, hsa-miR-203a-3p, hsa-miR-199a-3p, hsa-miR-429, hsa-miR-1-3p
Hip dislocation	HP:0002827	22	34	240	662	0.000509038	0.00478041	1.7848	0	hsa-miR-200a-5p, hsa-miR-223-3p, hsa-miR-145-5p, hsa-miR-142-3p, hsa-miR-23b-3p, hsa-miR-200b-3p, hsa-miR-143-3p, hsa-miR-142-5p, hsa-miR-199b-3p, hsa-miR-145-3p, hsa-miR-200a-3p, hsa-miR-155-5p, hsa-miR-200c-3p, hsa-let-7g-5p, hsa-miR-338-5p, hsa-miR-203a-3p, hsa-miR-199a-3p, hsa-miR-429, hsa-miR-1271-5p, hsa-miR-1-3p, hsa-miR-324-5p, hsa-miR-149-5p
Antenatal onset	HP:0030674	16	34	141	662	0.000516109	0.00483532	2.20943	0	hsa-miR-148b-3p, hsa-miR-223-3p, hsa-miR-145-5p, hsa-miR-142-3p, hsa-miR-23b-3p, hsa-miR-200b-3p, hsa-miR-143-3p, hsa-miR-142-5p, hsa-miR-199b-3p, hsa-miR-145-3p, hsa-miR-200a-3p, hsa-miR-155-5p, hsa-miR-200c-3p, hsa-miR-429, hsa-miR-1-3p, hsa-miR-98-5p
Focal-onset seizure	HP:0007359	20	34	205	662	0.000517755	0.00484369	1.89957	0	hsa-miR-148b-3p, hsa-miR-27b-3p, hsa-miR-145-5p, hsa-let-7i-5p, hsa-miR-142-3p, hsa-miR-200b-3p, hsa-miR-143-3p, hsa-miR-199b-3p, hsa-miR-200a-3p, hsa-miR-155-5p, hsa-miR-200c-3p, hsa-let-7g-5p, hsa-miR-203a-3p, hsa-miR-199a-3p, hsa-miR-429, hsa-miR-1-3p, hsa-let-7f-5p, hsa-miR-324-5p, hsa-miR-149-5p, hsa-miR-98-5p
Abnormal cerebral white matter morphology	HP:0002500	29	34	385	662	0.00051853	0.00484389	1.46662	0	hsa-miR-200a-5p, hsa-miR-148b-3p, hsa-miR-27b-3p, hsa-miR-223-3p, hsa-miR-145-5p, hsa-let-7i-5p, hsa-miR-450b-5p, hsa-miR-142-3p, hsa-miR-23b-3p, hsa-miR-200b-3p, hsa-miR-1246, hsa-miR-143-3p, hsa-miR-142-5p, hsa-miR-199b-3p, hsa-miR-505-3p, hsa-miR-145-3p, hsa-miR-200a-3p, hsa-miR-155-5p, hsa-miR-200c-3p, hsa-let-7g-5p, hsa-miR-203a-3p, hsa-miR-199a-3p, hsa-miR-429, hsa-miR-1271-5p, hsa-miR-1-3p…
Neoplasm of the liver	HP:0002896	23	34	259	662	0.000526909	0.0049051	1.72905	0	hsa-miR-200a-5p, hsa-miR-148b-3p, hsa-miR-27b-3p, hsa-miR-223-3p, hsa-miR-145-5p, hsa-miR-142-3p, hsa-miR-23b-3p, hsa-miR-200b-3p, hsa-miR-1246, hsa-miR-143-3p, hsa-miR-142-5p, hsa-miR-145-3p, hsa-miR-200a-3p, hsa-miR-155-5p, hsa-miR-200c-3p, hsa-let-7g-5p, hsa-miR-203a-3p, hsa-miR-199a-3p, hsa-miR-429, hsa-miR-1271-5p, hsa-miR-1-3p, hsa-let-7f-5p, hsa-miR-149-5p
Abnormality of the urethra	HP:0000795	25	34	298	662	0.000529663	0.0049051	1.63344	0	hsa-miR-27b-3p, hsa-miR-223-3p, hsa-miR-145-5p, hsa-miR-450b-5p, hsa-miR-142-3p, hsa-miR-23b-3p, hsa-miR-200b-3p, hsa-miR-1246, hsa-miR-143-3p, hsa-miR-142-5p, hsa-miR-199b-3p, hsa-miR-505-3p, hsa-miR-145-3p, hsa-miR-200a-3p, hsa-miR-155-5p, hsa-miR-200c-3p, hsa-let-7g-5p, hsa-miR-203a-3p, hsa-miR-199a-3p, hsa-miR-429, hsa-miR-1271-5p, hsa-miR-1-3p, hsa-miR-324-5p, hsa-miR-149-5p, hsa-miR-98-5p
Hypermelanotic macule	HP:0001034	25	34	298	662	0.000529663	0.0049051	1.63344	0	hsa-miR-200a-5p, hsa-miR-148b-3p, hsa-miR-27b-3p, hsa-miR-223-3p, hsa-miR-145-5p, hsa-let-7i-5p, hsa-miR-142-3p, hsa-miR-23b-3p, hsa-miR-200b-3p, hsa-miR-1246, hsa-miR-143-3p, hsa-miR-142-5p, hsa-miR-199b-3p, hsa-miR-505-3p, hsa-miR-200a-3p, hsa-miR-155-5p, hsa-miR-200c-3p, hsa-let-7g-5p, hsa-miR-203a-3p, hsa-miR-199a-3p, hsa-miR-429, hsa-miR-1-3p, hsa-let-7f-5p, hsa-miR-149-5p, hsa-miR-98-5p
Abnormal pituitary gland morphology	HP:0012503	25	34	298	662	0.000529663	0.0049051	1.63344	0	hsa-miR-200a-5p, hsa-miR-148b-3p, hsa-miR-223-3p, hsa-miR-145-5p, hsa-let-7i-5p, hsa-miR-450b-5p, hsa-miR-142-3p, hsa-miR-23b-3p, hsa-miR-200b-3p, hsa-miR-1246, hsa-miR-143-3p, hsa-miR-142-5p, hsa-miR-199b-3p, hsa-miR-145-3p, hsa-miR-200a-3p, hsa-miR-155-5p, hsa-miR-200c-3p, hsa-let-7g-5p, hsa-miR-203a-3p, hsa-miR-199a-3p, hsa-miR-429, hsa-miR-1-3p, hsa-miR-324-5p, hsa-miR-149-5p, hsa-miR-98-5p
Abnormality of lower limb joint	HP:0100491	28	34	362	662	0.000527458	0.0049051	1.50601	0	hsa-miR-200a-5p, hsa-miR-148b-3p, hsa-miR-27b-3p, hsa-miR-223-3p, hsa-miR-145-5p, hsa-miR-142-3p, hsa-miR-23b-3p, hsa-miR-200b-3p, hsa-miR-1246, hsa-miR-143-3p, hsa-miR-142-5p, hsa-miR-199b-3p, hsa-miR-145-3p, hsa-miR-200a-3p, hsa-miR-155-5p, hsa-miR-1180-3p, hsa-miR-200c-3p, hsa-let-7g-5p, hsa-miR-338-5p, hsa-miR-203a-3p, hsa-miR-199a-3p, hsa-miR-429, hsa-miR-1271-5p, hsa-miR-1-3p, hsa-let-7f-5p…
Abnormality of the anterior pituitary	HP:0011747	25	34	298	662	0.000529663	0.0049051	1.63344	0	hsa-miR-200a-5p, hsa-miR-148b-3p, hsa-miR-223-3p, hsa-miR-145-5p, hsa-let-7i-5p, hsa-miR-450b-5p, hsa-miR-142-3p, hsa-miR-23b-3p, hsa-miR-200b-3p, hsa-miR-1246, hsa-miR-143-3p, hsa-miR-142-5p, hsa-miR-199b-3p, hsa-miR-145-3p, hsa-miR-200a-3p, hsa-miR-155-5p, hsa-miR-200c-3p, hsa-let-7g-5p, hsa-miR-203a-3p, hsa-miR-199a-3p, hsa-miR-429, hsa-miR-1-3p, hsa-miR-324-5p, hsa-miR-149-5p, hsa-miR-98-5p
Leukoencephalopathy	HP:0002352	13	34	99	662	0.00053502	0.00493183	2.55674	0	hsa-miR-27b-3p, hsa-miR-223-3p, hsa-miR-145-5p, hsa-miR-142-3p, hsa-miR-23b-3p, hsa-miR-200b-3p, hsa-miR-142-5p, hsa-miR-145-3p, hsa-miR-155-5p, hsa-miR-200c-3p, hsa-miR-1-3p, hsa-miR-149-5p, hsa-miR-98-5p
Aplasia/hypoplasia involving bones of the upper limbs	HP:0006496	27	34	340	662	0.00053497	0.00493183	1.54619	0	hsa-miR-148b-3p, hsa-miR-27b-3p, hsa-miR-223-3p, hsa-miR-145-5p, hsa-let-7i-5p, hsa-miR-142-3p, hsa-miR-23b-3p, hsa-miR-200b-3p, hsa-miR-1246, hsa-miR-143-3p, hsa-miR-142-5p, hsa-miR-199b-3p, hsa-miR-145-3p, hsa-miR-200a-3p, hsa-miR-151a-3p, hsa-miR-155-5p, hsa-miR-200c-3p, hsa-let-7g-5p, hsa-miR-203a-3p, hsa-miR-199a-3p, hsa-miR-429, hsa-miR-1271-5p, hsa-miR-1-3p, hsa-miR-324-5p, hsa-miR-149-5p,…
Abnormal hallux phalanx morphology	HP:0010057	12	34	86	662	0.000535618	0.00493183	2.71683	0	hsa-miR-148b-3p, hsa-miR-145-5p, hsa-miR-200b-3p, hsa-miR-200a-3p, hsa-miR-151a-3p, hsa-miR-155-5p, hsa-miR-200c-3p, hsa-miR-429, hsa-miR-1-3p, hsa-miR-324-5p, hsa-miR-149-5p, hsa-miR-98-5p
Short ribs	HP:0000773	12	34	86	662	0.000535618	0.00493183	2.71683	0	hsa-miR-145-5p, hsa-miR-23b-3p, hsa-miR-200b-3p, hsa-miR-143-3p, hsa-miR-200a-3p, hsa-miR-155-5p, hsa-miR-200c-3p, hsa-miR-203a-3p, hsa-miR-429, hsa-miR-1271-5p, hsa-miR-324-5p, hsa-miR-98-5p
Aplasia/Hypoplasia of the cerebral white matter	HP:0012429	7	34	31	662	0.000542946	0.00496374	4.39658	0	hsa-miR-148b-3p, hsa-miR-200b-3p, hsa-miR-200a-3p, hsa-miR-155-5p, hsa-miR-200c-3p, hsa-miR-203a-3p, hsa-miR-429
Small scrotum	HP:0000046	7	34	31	662	0.000542946	0.00496374	4.39658	0	hsa-miR-145-5p, hsa-let-7i-5p, hsa-miR-200b-3p, hsa-miR-145-3p, hsa-miR-200a-3p, hsa-miR-200c-3p, hsa-miR-1-3p
Cerebral white matter hypoplasia	HP:0012430	7	34	31	662	0.000542946	0.00496374	4.39658	0	hsa-miR-148b-3p, hsa-miR-200b-3p, hsa-miR-200a-3p, hsa-miR-155-5p, hsa-miR-200c-3p, hsa-miR-203a-3p, hsa-miR-429
Aplasia/Hypoplasia involving bones of the thorax	HP:0006711	21	34	223	662	0.00054275	0.00496374	1.83355	0	hsa-miR-200a-5p, hsa-miR-223-3p, hsa-miR-145-5p, hsa-miR-450b-5p, hsa-miR-23b-3p, hsa-miR-200b-3p, hsa-miR-143-3p, hsa-miR-142-5p, hsa-miR-505-3p, hsa-miR-145-3p, hsa-miR-200a-3p, hsa-miR-151a-3p, hsa-miR-155-5p, hsa-miR-200c-3p, hsa-miR-203a-3p, hsa-miR-429, hsa-miR-1271-5p, hsa-miR-1-3p, hsa-miR-324-5p, hsa-miR-149-5p, hsa-miR-98-5p
C1-C2 vertebral abnormality	HP:0008440	7	34	31	662	0.000542946	0.00496374	4.39658	0	hsa-miR-200b-3p, hsa-miR-143-3p, hsa-miR-200a-3p, hsa-miR-155-5p, hsa-miR-200c-3p, hsa-let-7g-5p, hsa-miR-1-3p
Delayed CNS myelination	HP:0002188	14	34	113	662	0.000557287	0.00497454	2.41229	0	hsa-miR-200a-5p, hsa-miR-148b-3p, hsa-miR-145-5p, hsa-let-7i-5p, hsa-miR-142-3p, hsa-miR-200b-3p, hsa-miR-143-3p, hsa-miR-200a-3p, hsa-miR-155-5p, hsa-miR-200c-3p, hsa-miR-203a-3p, hsa-miR-429, hsa-miR-1-3p, hsa-miR-98-5p
Acidosis	HP:0001941	15	34	127	662	0.00054871	0.00497454	2.29968	0	hsa-miR-223-3p, hsa-miR-145-5p, hsa-miR-23b-3p, hsa-miR-200b-3p, hsa-miR-143-3p, hsa-miR-199b-3p, hsa-miR-200a-3p, hsa-miR-155-5p, hsa-miR-200c-3p, hsa-miR-199a-3p, hsa-miR-429, hsa-miR-1-3p, hsa-let-7f-5p, hsa-miR-149-5p, hsa-miR-98-5p
Tooth agenesis	HP:0009804	24	34	279	662	0.000558058	0.00497454	1.67489	0	hsa-miR-200a-5p, hsa-miR-27b-3p, hsa-miR-223-3p, hsa-miR-145-5p, hsa-let-7i-5p, hsa-miR-142-3p, hsa-miR-23b-3p, hsa-miR-200b-3p, hsa-miR-1246, hsa-miR-143-3p, hsa-miR-142-5p, hsa-miR-199b-3p, hsa-miR-505-3p, hsa-miR-200a-3p, hsa-miR-155-5p, hsa-miR-200c-3p, hsa-let-7g-5p, hsa-miR-203a-3p, hsa-miR-199a-3p, hsa-miR-429, hsa-miR-1-3p, hsa-miR-324-5p, hsa-miR-149-5p, hsa-miR-98-5p
Abnormal shape of the occiput	HP:0011217	17	34	157	662	0.000552057	0.00497454	2.10828	0	hsa-miR-148b-3p, hsa-miR-27b-3p, hsa-miR-223-3p, hsa-miR-145-5p, hsa-let-7i-5p, hsa-miR-23b-3p, hsa-miR-200b-3p, hsa-miR-1246, hsa-miR-143-3p, hsa-miR-200a-3p, hsa-miR-151a-3p, hsa-miR-155-5p, hsa-miR-200c-3p, hsa-let-7g-5p, hsa-miR-429, hsa-miR-1-3p, hsa-miR-98-5p
Moderately reduced visual acuity	HP:0030515	5	34	15	662	0.000550273	0.00497454	6.4902	0	hsa-miR-142-3p, hsa-miR-200b-3p, hsa-miR-142-5p, hsa-miR-155-5p, hsa-miR-200c-3p
Meningocele	HP:0002435	9	34	51	662	0.000556737	0.00497454	3.43599	0	hsa-miR-27b-3p, hsa-miR-145-5p, hsa-miR-23b-3p, hsa-miR-143-3p, hsa-miR-200a-3p, hsa-miR-155-5p, hsa-miR-200c-3p, hsa-miR-1-3p, hsa-miR-324-5p
Abnormality of the musculature of the upper limbs	HP:0001446	14	34	113	662	0.000557287	0.00497454	2.41229	0	hsa-miR-27b-3p, hsa-miR-223-3p, hsa-miR-145-5p, hsa-miR-200b-3p, hsa-miR-1246, hsa-miR-143-3p, hsa-miR-505-3p, hsa-miR-145-3p, hsa-miR-200a-3p, hsa-miR-155-5p, hsa-miR-200c-3p, hsa-miR-203a-3p, hsa-miR-1-3p, hsa-miR-98-5p
Bifid uvula	HP:0000193	20	34	206	662	0.000557338	0.00497454	1.89035	0	hsa-miR-27b-3p, hsa-miR-145-5p, hsa-let-7i-5p, hsa-miR-142-3p, hsa-miR-23b-3p, hsa-miR-200b-3p, hsa-miR-142-5p, hsa-miR-199b-3p, hsa-miR-145-3p, hsa-miR-200a-3p, hsa-miR-155-5p, hsa-miR-200c-3p, hsa-let-7g-5p, hsa-miR-203a-3p, hsa-miR-429, hsa-miR-1-3p, hsa-let-7f-5p, hsa-miR-324-5p, hsa-miR-149-5p, hsa-miR-98-5p
Spastic tetraplegia	HP:0002510	9	34	51	662	0.000556737	0.00497454	3.43599	0	hsa-miR-223-3p, hsa-miR-145-5p, hsa-miR-450b-5p, hsa-miR-200b-3p, hsa-miR-155-5p, hsa-miR-200c-3p, hsa-miR-203a-3p, hsa-miR-429, hsa-miR-1-3p
Abnormal size of the palpebral fissures	HP:0200007	22	34	241	662	0.000545557	0.00497454	1.7774	0	hsa-miR-27b-3p, hsa-miR-223-3p, hsa-miR-145-5p, hsa-let-7i-5p, hsa-miR-142-3p, hsa-miR-23b-3p, hsa-miR-200b-3p, hsa-miR-1246, hsa-miR-143-3p, hsa-miR-142-5p, hsa-miR-199b-3p, hsa-miR-145-3p, hsa-miR-200a-3p, hsa-miR-155-5p, hsa-miR-200c-3p, hsa-let-7g-5p, hsa-miR-203a-3p, hsa-miR-199a-3p, hsa-miR-429, hsa-miR-1-3p, hsa-miR-324-5p, hsa-miR-98-5p
Abnormality of neutrophils	HP:0001874	20	34	206	662	0.000557338	0.00497454	1.89035	0	hsa-miR-148b-3p, hsa-miR-27b-3p, hsa-miR-223-3p, hsa-miR-145-5p, hsa-miR-200b-3p, hsa-miR-1246, hsa-miR-143-3p, hsa-miR-142-5p, hsa-miR-200a-3p, hsa-miR-155-5p, hsa-miR-200c-3p, hsa-let-7g-5p, hsa-miR-203a-3p, hsa-miR-199a-3p, hsa-miR-429, hsa-miR-1-3p, hsa-let-7f-5p, hsa-miR-149-5p, hsa-miR-98-5p, hsa-miR-223-5p
Abnormality of the first metatarsal bone	HP:0010054	9	34	51	662	0.000556737	0.00497454	3.43599	0	hsa-miR-148b-3p, hsa-miR-200b-3p, hsa-miR-200a-3p, hsa-miR-151a-3p, hsa-miR-155-5p, hsa-miR-200c-3p, hsa-miR-429, hsa-miR-1-3p, hsa-miR-149-5p
Abnormality of the male genitalia	HP:0010461	32	34	465	662	0.000553607	0.00497454	1.33991	0	hsa-miR-200a-5p, hsa-miR-148b-3p, hsa-miR-27b-3p, hsa-miR-223-3p, hsa-miR-1290, hsa-miR-145-5p, hsa-let-7i-5p, hsa-miR-450b-5p, hsa-miR-142-3p, hsa-miR-23b-3p, hsa-miR-200b-3p, hsa-miR-1246, hsa-miR-143-3p, hsa-miR-142-5p, hsa-miR-199b-3p, hsa-miR-505-3p, hsa-miR-145-3p, hsa-miR-200a-3p, hsa-miR-151a-3p, hsa-miR-155-5p, hsa-miR-200c-3p, hsa-let-7g-5p, hsa-miR-203a-3p, hsa-miR-199a-3p, hsa-miR-429…
Gingival recession	HP:0030816	5	34	15	662	0.000550273	0.00497454	6.4902	0	hsa-miR-200b-3p, hsa-miR-143-3p, hsa-miR-200a-3p, hsa-miR-200c-3p, hsa-miR-429
Triangular face	HP:0000325	20	34	206	662	0.000557338	0.00497454	1.89035	0	hsa-miR-148b-3p, hsa-miR-27b-3p, hsa-miR-223-3p, hsa-miR-145-5p, hsa-miR-23b-3p, hsa-miR-200b-3p, hsa-miR-1246, hsa-miR-143-3p, hsa-miR-505-3p, hsa-miR-145-3p, hsa-miR-155-5p, hsa-miR-200c-3p, hsa-let-7g-5p, hsa-miR-203a-3p, hsa-miR-199a-3p, hsa-miR-429, hsa-miR-1-3p, hsa-miR-324-5p, hsa-miR-98-5p, hsa-miR-223-5p
Anterior chamber synechiae	HP:0007833	9	34	51	662	0.000556737	0.00497454	3.43599	0	hsa-miR-27b-3p, hsa-miR-223-3p, hsa-miR-23b-3p, hsa-miR-200b-3p, hsa-miR-142-5p, hsa-miR-200a-3p, hsa-miR-200c-3p, hsa-miR-429, hsa-miR-1-3p
Abnormal atrioventricular connection	HP:0011546	9	34	51	662	0.000556737	0.00497454	3.43599	0	hsa-miR-27b-3p, hsa-miR-145-5p, hsa-miR-23b-3p, hsa-miR-200b-3p, hsa-miR-145-3p, hsa-miR-200a-3p, hsa-miR-155-5p, hsa-miR-200c-3p, hsa-miR-1-3p
Hyperhidrosis	HP:0000975	20	34	206	662	0.000557338	0.00497454	1.89035	0	hsa-miR-200a-5p, hsa-miR-27b-3p, hsa-miR-223-3p, hsa-miR-145-5p, hsa-miR-142-3p, hsa-miR-23b-3p, hsa-miR-200b-3p, hsa-miR-1246, hsa-miR-143-3p, hsa-miR-142-5p, hsa-miR-145-3p, hsa-miR-200a-3p, hsa-miR-155-5p, hsa-miR-200c-3p, hsa-let-7g-5p, hsa-miR-203a-3p, hsa-miR-1-3p, hsa-let-7f-5p, hsa-miR-324-5p, hsa-miR-98-5p
Abnormal leukocyte morphology	HP:0001881	28	34	363	662	0.000561074	0.00497461	1.50186	0	hsa-miR-200a-5p, hsa-miR-148b-3p, hsa-miR-27b-3p, hsa-miR-223-3p, hsa-miR-145-5p, hsa-let-7i-5p, hsa-miR-142-3p, hsa-miR-23b-3p, hsa-miR-200b-3p, hsa-miR-1246, hsa-miR-143-3p, hsa-miR-142-5p, hsa-miR-199b-3p, hsa-miR-505-3p, hsa-miR-145-3p, hsa-miR-200a-3p, hsa-miR-155-5p, hsa-miR-200c-3p, hsa-let-7g-5p, hsa-miR-203a-3p, hsa-miR-199a-3p, hsa-miR-429, hsa-miR-1-3p, hsa-let-7f-5p, hsa-miR-324-5p, h…
Dimple chin	HP:0010751	11	34	74	662	0.000563485	0.00497461	2.89428	0	hsa-miR-145-5p, hsa-miR-23b-3p, hsa-miR-200b-3p, hsa-miR-143-3p, hsa-miR-199b-3p, hsa-miR-200a-3p, hsa-miR-155-5p, hsa-miR-203a-3p, hsa-miR-199a-3p, hsa-miR-429, hsa-miR-98-5p
Abnormal cellular immune system morphology	HP:0010987	28	34	363	662	0.000561074	0.00497461	1.50186	0	hsa-miR-200a-5p, hsa-miR-148b-3p, hsa-miR-27b-3p, hsa-miR-223-3p, hsa-miR-145-5p, hsa-let-7i-5p, hsa-miR-142-3p, hsa-miR-23b-3p, hsa-miR-200b-3p, hsa-miR-1246, hsa-miR-143-3p, hsa-miR-142-5p, hsa-miR-199b-3p, hsa-miR-505-3p, hsa-miR-145-3p, hsa-miR-200a-3p, hsa-miR-155-5p, hsa-miR-200c-3p, hsa-let-7g-5p, hsa-miR-203a-3p, hsa-miR-199a-3p, hsa-miR-429, hsa-miR-1-3p, hsa-let-7f-5p, hsa-miR-324-5p, h…
Aplasia/Hypoplasia of toe	HP:0001991	18	34	173	662	0.00056268	0.00497461	2.02584	0	hsa-miR-148b-3p, hsa-miR-27b-3p, hsa-miR-145-5p, hsa-miR-142-3p, hsa-miR-23b-3p, hsa-miR-200b-3p, hsa-miR-1246, hsa-miR-143-3p, hsa-miR-145-3p, hsa-miR-200a-3p, hsa-miR-155-5p, hsa-miR-200c-3p, hsa-miR-203a-3p, hsa-miR-429, hsa-miR-1271-5p, hsa-miR-1-3p, hsa-miR-149-5p, hsa-miR-98-5p
Missing ribs	HP:0000921	11	34	74	662	0.000563485	0.00497461	2.89428	0	hsa-miR-145-5p, hsa-miR-450b-5p, hsa-miR-23b-3p, hsa-miR-200b-3p, hsa-miR-143-3p, hsa-miR-505-3p, hsa-miR-145-3p, hsa-miR-155-5p, hsa-miR-200c-3p, hsa-miR-429, hsa-miR-1-3p
Thoracic hypoplasia	HP:0005257	16	34	142	662	0.000563376	0.00497461	2.19387	0	hsa-miR-148b-3p, hsa-miR-145-5p, hsa-miR-23b-3p, hsa-miR-200b-3p, hsa-miR-143-3p, hsa-miR-142-5p, hsa-miR-199b-3p, hsa-miR-145-3p, hsa-miR-151a-3p, hsa-miR-155-5p, hsa-miR-200c-3p, hsa-let-7g-5p, hsa-miR-203a-3p, hsa-miR-199a-3p, hsa-miR-1-3p, hsa-miR-324-5p
Absent toenail	HP:0001802	11	34	74	662	0.000563485	0.00497461	2.89428	0	hsa-miR-27b-3p, hsa-miR-145-5p, hsa-miR-142-3p, hsa-miR-23b-3p, hsa-miR-200b-3p, hsa-miR-145-3p, hsa-miR-155-5p, hsa-miR-200c-3p, hsa-miR-199a-3p, hsa-miR-429, hsa-miR-1-3p
Abnormality of globe size	HP:0100887	25	34	299	662	0.000564869	0.00497999	1.62798	0	hsa-miR-200a-5p, hsa-miR-148b-3p, hsa-miR-27b-3p, hsa-miR-223-3p, hsa-miR-145-5p, hsa-let-7i-5p, hsa-miR-450b-5p, hsa-miR-142-3p, hsa-miR-23b-3p, hsa-miR-200b-3p, hsa-miR-143-3p, hsa-miR-142-5p, hsa-miR-145-3p, hsa-miR-200a-3p, hsa-miR-151a-3p, hsa-miR-155-5p, hsa-miR-200c-3p, hsa-let-7g-5p, hsa-miR-203a-3p, hsa-miR-199a-3p, hsa-miR-429, hsa-miR-1-3p, hsa-miR-324-5p, hsa-miR-149-5p, hsa-miR-98-5p
Abnormality of the middle ear	HP:0000370	27	34	341	662	0.00056939	0.00501297	1.54166	0	hsa-miR-200a-5p, hsa-miR-148b-3p, hsa-miR-27b-3p, hsa-miR-223-3p, hsa-miR-145-5p, hsa-let-7i-5p, hsa-miR-142-3p, hsa-miR-23b-3p, hsa-miR-200b-3p, hsa-miR-1246, hsa-miR-143-3p, hsa-miR-142-5p, hsa-miR-199b-3p, hsa-miR-145-3p, hsa-miR-200a-3p, hsa-miR-151a-3p, hsa-miR-155-5p, hsa-miR-200c-3p, hsa-let-7g-5p, hsa-miR-203a-3p, hsa-miR-199a-3p, hsa-miR-429, hsa-miR-1-3p, hsa-let-7f-5p, hsa-miR-324-5p, …
Cerebellar malformation	HP:0002438	22	34	242	662	0.000584421	0.00513124	1.77005	0	hsa-miR-148b-3p, hsa-miR-27b-3p, hsa-miR-223-3p, hsa-miR-145-5p, hsa-miR-142-3p, hsa-miR-23b-3p, hsa-miR-200b-3p, hsa-miR-143-3p, hsa-miR-142-5p, hsa-miR-199b-3p, hsa-miR-200a-3p, hsa-miR-155-5p, hsa-miR-200c-3p, hsa-let-7g-5p, hsa-miR-203a-3p, hsa-miR-199a-3p, hsa-miR-429, hsa-miR-1271-5p, hsa-miR-1-3p, hsa-miR-324-5p, hsa-miR-149-5p, hsa-miR-98-5p
Immunologic hypersensitivity	HP:0100326	22	34	242	662	0.000584421	0.00513124	1.77005	0	hsa-miR-148b-3p, hsa-miR-27b-3p, hsa-miR-223-3p, hsa-miR-145-5p, hsa-let-7i-5p, hsa-miR-23b-3p, hsa-miR-200b-3p, hsa-miR-1246, hsa-miR-143-3p, hsa-miR-142-5p, hsa-miR-145-3p, hsa-miR-200a-3p, hsa-miR-155-5p, hsa-miR-200c-3p, hsa-let-7g-5p, hsa-miR-203a-3p, hsa-miR-199a-3p, hsa-miR-1-3p, hsa-let-7f-5p, hsa-miR-324-5p, hsa-miR-149-5p, hsa-miR-98-5p
Broad uvula	HP:0010809	8	34	41	662	0.000593329	0.0051882	3.79914	0	hsa-miR-27b-3p, hsa-miR-145-5p, hsa-miR-200b-3p, hsa-miR-142-5p, hsa-miR-200a-3p, hsa-miR-155-5p, hsa-let-7g-5p, hsa-miR-324-5p
Corneal dystrophy	HP:0001131	8	34	41	662	0.000593329	0.0051882	3.79914	0	hsa-miR-223-3p, hsa-miR-23b-3p, hsa-miR-200b-3p, hsa-miR-142-5p, hsa-miR-200a-3p, hsa-miR-155-5p, hsa-miR-200c-3p, hsa-miR-429
Abnormal sex determination	HP:0012244	8	34	41	662	0.000593329	0.0051882	3.79914	0	hsa-miR-223-3p, hsa-miR-145-5p, hsa-miR-200b-3p, hsa-miR-145-3p, hsa-miR-200a-3p, hsa-miR-200c-3p, hsa-miR-429, hsa-miR-1-3p
Abnormal occipital bone morphology	HP:0012294	17	34	158	662	0.000599644	0.0051894	2.09494	0	hsa-miR-148b-3p, hsa-miR-27b-3p, hsa-miR-223-3p, hsa-miR-145-5p, hsa-let-7i-5p, hsa-miR-23b-3p, hsa-miR-200b-3p, hsa-miR-1246, hsa-miR-143-3p, hsa-miR-200a-3p, hsa-miR-151a-3p, hsa-miR-155-5p, hsa-miR-200c-3p, hsa-let-7g-5p, hsa-miR-429, hsa-miR-1-3p, hsa-miR-98-5p
Abnormal iliac wing morphology	HP:0011867	15	34	128	662	0.000601541	0.0051894	2.28171	0	hsa-miR-27b-3p, hsa-miR-145-5p, hsa-miR-23b-3p, hsa-miR-200b-3p, hsa-miR-143-3p, hsa-miR-145-3p, hsa-miR-200a-3p, hsa-miR-155-5p, hsa-miR-200c-3p, hsa-let-7g-5p, hsa-miR-203a-3p, hsa-miR-429, hsa-miR-1271-5p, hsa-miR-1-3p, hsa-miR-98-5p
Numerous nevi	HP:0001054	15	34	128	662	0.000601541	0.0051894	2.28171	0	hsa-miR-200a-5p, hsa-miR-148b-3p, hsa-miR-223-3p, hsa-miR-145-5p, hsa-miR-23b-3p, hsa-miR-143-3p, hsa-miR-142-5p, hsa-miR-200a-3p, hsa-miR-155-5p, hsa-miR-200c-3p, hsa-miR-203a-3p, hsa-miR-199a-3p, hsa-miR-429, hsa-miR-1-3p, hsa-miR-98-5p
Abnormal carpal morphology	HP:0001191	13	34	100	662	0.000594322	0.0051894	2.53118	0	hsa-miR-27b-3p, hsa-miR-223-3p, hsa-miR-145-5p, hsa-miR-142-3p, hsa-miR-23b-3p, hsa-miR-143-3p, hsa-miR-200a-3p, hsa-miR-155-5p, hsa-miR-200c-3p, hsa-miR-1271-5p, hsa-miR-1-3p, hsa-miR-324-5p, hsa-miR-98-5p
Hemimegalencephaly	HP:0007206	17	34	158	662	0.000599644	0.0051894	2.09494	0	hsa-miR-200a-5p, hsa-miR-148b-3p, hsa-miR-223-3p, hsa-miR-145-5p, hsa-miR-23b-3p, hsa-miR-143-3p, hsa-miR-142-5p, hsa-miR-200a-3p, hsa-miR-155-5p, hsa-miR-200c-3p, hsa-let-7g-5p, hsa-miR-203a-3p, hsa-miR-199a-3p, hsa-miR-429, hsa-miR-1-3p, hsa-miR-324-5p, hsa-miR-98-5p
Pulmonary infiltrates	HP:0002113	12	34	87	662	0.00060006	0.0051894	2.6856	0	hsa-miR-145-5p, hsa-let-7i-5p, hsa-miR-143-3p, hsa-miR-142-5p, hsa-miR-145-3p, hsa-miR-200a-3p, hsa-miR-155-5p, hsa-miR-203a-3p, hsa-miR-199a-3p, hsa-miR-1-3p, hsa-miR-149-5p, hsa-miR-98-5p
Cutaneous melanoma	HP:0012056	12	34	87	662	0.00060006	0.0051894	2.6856	0	hsa-miR-148b-3p, hsa-miR-145-5p, hsa-miR-200b-3p, hsa-miR-143-3p, hsa-miR-200a-3p, hsa-miR-155-5p, hsa-miR-200c-3p, hsa-let-7g-5p, hsa-miR-199a-3p, hsa-miR-429, hsa-miR-1-3p, hsa-miR-98-5p
Neoplasm of the peripheral nervous system	HP:0100007	20	34	207	662	0.000599604	0.0051894	1.88122	0	hsa-miR-148b-3p, hsa-miR-27b-3p, hsa-miR-145-5p, hsa-let-7i-5p, hsa-miR-142-3p, hsa-miR-23b-3p, hsa-miR-200b-3p, hsa-miR-1246, hsa-miR-143-3p, hsa-miR-145-3p, hsa-miR-200a-3p, hsa-miR-155-5p, hsa-miR-200c-3p, hsa-miR-338-5p, hsa-miR-203a-3p, hsa-miR-199a-3p, hsa-miR-429, hsa-miR-1-3p, hsa-let-7f-5p, hsa-miR-324-5p
Osteopenia	HP:0000938	24	34	280	662	0.000595748	0.0051894	1.66891	0	hsa-miR-148b-3p, hsa-miR-27b-3p, hsa-miR-223-3p, hsa-miR-1290, hsa-miR-145-5p, hsa-let-7i-5p, hsa-miR-23b-3p, hsa-miR-200b-3p, hsa-miR-1246, hsa-miR-143-3p, hsa-miR-142-5p, hsa-miR-505-3p, hsa-miR-145-3p, hsa-miR-200a-3p, hsa-miR-155-5p, hsa-miR-200c-3p, hsa-let-7g-5p, hsa-miR-203a-3p, hsa-miR-199a-3p, hsa-miR-1-3p, hsa-let-7f-5p, hsa-miR-324-5p, hsa-miR-149-5p, hsa-miR-98-5p
Intellectual disability, moderate	HP:0002342	17	34	158	662	0.000599644	0.0051894	2.09494	0	hsa-miR-27b-3p, hsa-miR-223-3p, hsa-miR-145-5p, hsa-let-7i-5p, hsa-miR-142-3p, hsa-miR-200b-3p, hsa-miR-143-3p, hsa-miR-151a-3p, hsa-miR-155-5p, hsa-miR-200c-3p, hsa-let-7g-5p, hsa-miR-203a-3p, hsa-miR-199a-3p, hsa-miR-429, hsa-miR-1-3p, hsa-let-7f-5p, hsa-miR-223-5p
Abnormal aortic valve physiology	HP:0031652	23	34	261	662	0.000602503	0.00519074	1.7158	0	hsa-miR-27b-3p, hsa-miR-145-5p, hsa-let-7i-5p, hsa-miR-142-3p, hsa-miR-23b-3p, hsa-miR-200b-3p, hsa-miR-1246, hsa-miR-143-3p, hsa-miR-142-5p, hsa-miR-199b-3p, hsa-miR-145-3p, hsa-miR-200a-3p, hsa-miR-151a-3p, hsa-miR-155-5p, hsa-miR-200c-3p, hsa-let-7g-5p, hsa-miR-203a-3p, hsa-miR-199a-3p, hsa-miR-429, hsa-miR-1-3p, hsa-miR-324-5p, hsa-miR-149-5p, hsa-miR-98-5p
Bilateral trilobed lung	HP:0011861	4	34	9	662	0.000612011	0.00520944	8.65359	0	hsa-miR-223-3p, hsa-miR-23b-3p, hsa-miR-155-5p, hsa-miR-98-5p
Peripheral arterial stenosis	HP:0004950	16	34	143	662	0.000614397	0.00520944	2.17853	0	hsa-miR-27b-3p, hsa-miR-145-5p, hsa-miR-142-3p, hsa-miR-200b-3p, hsa-miR-142-5p, hsa-miR-145-3p, hsa-miR-200a-3p, hsa-miR-155-5p, hsa-miR-200c-3p, hsa-let-7g-5p, hsa-miR-203a-3p, hsa-miR-199a-3p, hsa-miR-1-3p, hsa-let-7f-5p, hsa-miR-324-5p, hsa-miR-98-5p
Full cheeks	HP:0000293	16	34	143	662	0.000614397	0.00520944	2.17853	0	hsa-miR-148b-3p, hsa-miR-27b-3p, hsa-miR-145-5p, hsa-miR-23b-3p, hsa-miR-200b-3p, hsa-miR-143-3p, hsa-miR-200a-3p, hsa-miR-155-5p, hsa-miR-200c-3p, hsa-let-7g-5p, hsa-miR-203a-3p, hsa-miR-429, hsa-miR-1-3p, hsa-let-7f-5p, hsa-miR-324-5p, hsa-miR-98-5p
Fourth cranial nerve palsy	HP:0007011	4	34	9	662	0.000612011	0.00520944	8.65359	0	hsa-miR-200b-3p, hsa-miR-200a-3p, hsa-miR-200c-3p, hsa-miR-429
Renal agenesis	HP:0000104	16	34	143	662	0.000614397	0.00520944	2.17853	0	hsa-miR-27b-3p, hsa-miR-223-3p, hsa-miR-145-5p, hsa-miR-23b-3p, hsa-miR-1246, hsa-miR-199b-3p, hsa-miR-505-3p, hsa-miR-145-3p, hsa-miR-200a-3p, hsa-miR-155-5p, hsa-miR-200c-3p, hsa-miR-203a-3p, hsa-miR-1-3p, hsa-miR-324-5p, hsa-miR-149-5p, hsa-miR-98-5p
Fused labia minora	HP:0000063	4	34	9	662	0.000612011	0.00520944	8.65359	0	hsa-miR-200b-3p, hsa-miR-200a-3p, hsa-miR-200c-3p, hsa-miR-429
Abnormal urinary purine level	HP:0033161	4	34	9	662	0.000612011	0.00520944	8.65359	0	hsa-miR-223-3p, hsa-miR-23b-3p, hsa-miR-1-3p, hsa-miR-98-5p
Left ventricular outflow tract obstruction	HP:0032092	4	34	9	662	0.000612011	0.00520944	8.65359	0	hsa-miR-27b-3p, hsa-miR-142-3p, hsa-miR-23b-3p, hsa-miR-155-5p
Hypoplasia of teeth	HP:0000685	16	34	143	662	0.000614397	0.00520944	2.17853	0	hsa-miR-27b-3p, hsa-miR-145-5p, hsa-miR-23b-3p, hsa-miR-200b-3p, hsa-miR-1246, hsa-miR-143-3p, hsa-miR-142-5p, hsa-miR-505-3p, hsa-miR-200a-3p, hsa-miR-155-5p, hsa-miR-200c-3p, hsa-miR-203a-3p, hsa-miR-199a-3p, hsa-miR-1-3p, hsa-miR-149-5p, hsa-miR-98-5p
Webbed neck	HP:0000465	18	34	174	662	0.00060886	0.00520944	2.0142	0	hsa-miR-148b-3p, hsa-miR-27b-3p, hsa-miR-223-3p, hsa-miR-145-5p, hsa-miR-23b-3p, hsa-miR-1246, hsa-miR-143-3p, hsa-miR-505-3p, hsa-miR-145-3p, hsa-miR-155-5p, hsa-miR-200c-3p, hsa-let-7g-5p, hsa-miR-203a-3p, hsa-miR-199a-3p, hsa-miR-1271-5p, hsa-miR-1-3p, hsa-miR-98-5p, hsa-miR-223-5p
Portal hypertension	HP:0001409	14	34	114	662	0.000614401	0.00520944	2.39112	0	hsa-miR-27b-3p, hsa-miR-145-5p, hsa-miR-142-3p, hsa-miR-23b-3p, hsa-miR-200b-3p, hsa-miR-142-5p, hsa-miR-145-3p, hsa-miR-200a-3p, hsa-miR-155-5p, hsa-miR-200c-3p, hsa-miR-203a-3p, hsa-miR-1-3p, hsa-let-7f-5p, hsa-miR-98-5p
Small for gestational age	HP:0001518	18	34	174	662	0.00060886	0.00520944	2.0142	0	hsa-miR-200a-5p, hsa-miR-27b-3p, hsa-miR-223-3p, hsa-miR-145-5p, hsa-let-7i-5p, hsa-miR-142-3p, hsa-miR-23b-3p, hsa-miR-200b-3p, hsa-miR-1246, hsa-miR-143-3p, hsa-miR-200a-3p, hsa-miR-155-5p, hsa-miR-200c-3p, hsa-let-7g-5p, hsa-miR-203a-3p, hsa-miR-199a-3p, hsa-miR-1-3p, hsa-miR-98-5p
Nystagmus	HP:0000639	26	34	321	662	0.000619287	0.00524395	1.57706	0	hsa-miR-200a-5p, hsa-miR-148b-3p, hsa-miR-27b-3p, hsa-miR-223-3p, hsa-miR-145-5p, hsa-let-7i-5p, hsa-miR-450b-5p, hsa-miR-142-3p, hsa-miR-23b-3p, hsa-miR-200b-3p, hsa-miR-1246, hsa-miR-143-3p, hsa-miR-199b-3p, hsa-miR-505-3p, hsa-miR-200a-3p, hsa-miR-155-5p, hsa-miR-1180-3p, hsa-miR-200c-3p, hsa-let-7g-5p, hsa-miR-203a-3p, hsa-miR-199a-3p, hsa-miR-429, hsa-miR-1-3p, hsa-miR-324-5p, hsa-miR-149-5p…
Ptosis	HP:0000508	29	34	388	662	0.000623023	0.00526172	1.45528	0	hsa-miR-200a-5p, hsa-miR-148b-3p, hsa-miR-27b-3p, hsa-miR-223-3p, hsa-miR-145-5p, hsa-let-7i-5p, hsa-miR-142-3p, hsa-miR-23b-3p, hsa-miR-200b-3p, hsa-miR-1246, hsa-miR-143-3p, hsa-miR-142-5p, hsa-miR-199b-3p, hsa-miR-505-3p, hsa-miR-145-3p, hsa-miR-200a-3p, hsa-miR-151a-3p, hsa-miR-155-5p, hsa-miR-200c-3p, hsa-let-7g-5p, hsa-miR-338-5p, hsa-miR-203a-3p, hsa-miR-199a-3p, hsa-miR-429, hsa-miR-1-3p,…
Abnormal esophagus physiology	HP:0025270	29	34	388	662	0.000623023	0.00526172	1.45528	0	hsa-miR-200a-5p, hsa-miR-27b-3p, hsa-miR-223-3p, hsa-miR-1290, hsa-miR-145-5p, hsa-let-7i-5p, hsa-miR-142-3p, hsa-miR-23b-3p, hsa-miR-200b-3p, hsa-miR-1246, hsa-miR-143-3p, hsa-miR-142-5p, hsa-miR-199b-3p, hsa-miR-145-3p, hsa-miR-200a-3p, hsa-miR-151a-3p, hsa-miR-155-5p, hsa-miR-1180-3p, hsa-miR-200c-3p, hsa-let-7g-5p, hsa-miR-203a-3p, hsa-miR-199a-3p, hsa-miR-429, hsa-miR-1-3p, hsa-let-7f-5p, hs…
Abnormal metacarpal morphology	HP:0005916	22	34	243	662	0.000625762	0.00527791	1.76277	0	hsa-miR-200a-5p, hsa-miR-148b-3p, hsa-miR-27b-3p, hsa-miR-223-3p, hsa-miR-145-5p, hsa-miR-142-3p, hsa-miR-23b-3p, hsa-miR-200b-3p, hsa-miR-1246, hsa-miR-143-3p, hsa-miR-142-5p, hsa-miR-145-3p, hsa-miR-200a-3p, hsa-miR-151a-3p, hsa-miR-155-5p, hsa-miR-200c-3p, hsa-miR-203a-3p, hsa-miR-199a-3p, hsa-miR-429, hsa-miR-1-3p, hsa-miR-149-5p, hsa-miR-98-5p
Aplasia of the phalanges of the hand	HP:0009802	6	34	23	662	0.000628856	0.00529013	5.07928	0	hsa-miR-23b-3p, hsa-miR-200b-3p, hsa-miR-200a-3p, hsa-miR-200c-3p, hsa-miR-429, hsa-miR-1-3p
Aplasia involving bones of the upper limbs	HP:0009823	6	34	23	662	0.000628856	0.00529013	5.07928	0	hsa-miR-23b-3p, hsa-miR-200b-3p, hsa-miR-200a-3p, hsa-miR-200c-3p, hsa-miR-429, hsa-miR-1-3p
Pleural effusion	HP:0002202	19	34	191	662	0.000639857	0.00531525	1.93686	0	hsa-miR-148b-3p, hsa-miR-223-3p, hsa-miR-145-5p, hsa-let-7i-5p, hsa-miR-200b-3p, hsa-miR-1246, hsa-miR-143-3p, hsa-miR-505-3p, hsa-miR-145-3p, hsa-miR-200a-3p, hsa-miR-155-5p, hsa-miR-200c-3p, hsa-miR-203a-3p, hsa-miR-199a-3p, hsa-miR-429, hsa-miR-1-3p, hsa-let-7f-5p, hsa-miR-149-5p, hsa-miR-98-5p
Elevated circulating alpha-fetoprotein concentration	HP:0006254	11	34	75	662	0.000637331	0.00531525	2.85569	0	hsa-miR-200a-5p, hsa-miR-27b-3p, hsa-miR-223-3p, hsa-miR-145-5p, hsa-miR-142-3p, hsa-miR-23b-3p, hsa-miR-200a-3p, hsa-miR-155-5p, hsa-miR-203a-3p, hsa-miR-199a-3p, hsa-miR-1-3p
Abnormality of the hypothalamus-pituitary axis	HP:0000864	25	34	301	662	0.000641767	0.00531525	1.61716	0	hsa-miR-200a-5p, hsa-miR-148b-3p, hsa-miR-223-3p, hsa-miR-145-5p, hsa-let-7i-5p, hsa-miR-450b-5p, hsa-miR-142-3p, hsa-miR-23b-3p, hsa-miR-200b-3p, hsa-miR-1246, hsa-miR-143-3p, hsa-miR-142-5p, hsa-miR-199b-3p, hsa-miR-145-3p, hsa-miR-200a-3p, hsa-miR-155-5p, hsa-miR-200c-3p, hsa-let-7g-5p, hsa-miR-203a-3p, hsa-miR-199a-3p, hsa-miR-429, hsa-miR-1-3p, hsa-miR-324-5p, hsa-miR-149-5p, hsa-miR-98-5p
Abnormal circulating alpha-fetoprotein concentration	HP:0045056	11	34	75	662	0.000637331	0.00531525	2.85569	0	hsa-miR-200a-5p, hsa-miR-27b-3p, hsa-miR-223-3p, hsa-miR-145-5p, hsa-miR-142-3p, hsa-miR-23b-3p, hsa-miR-200a-3p, hsa-miR-155-5p, hsa-miR-203a-3p, hsa-miR-199a-3p, hsa-miR-1-3p
Abnormality of facial musculature	HP:0000301	19	34	191	662	0.000639857	0.00531525	1.93686	0	hsa-miR-148b-3p, hsa-miR-27b-3p, hsa-miR-223-3p, hsa-miR-145-5p, hsa-miR-23b-3p, hsa-miR-200b-3p, hsa-miR-143-3p, hsa-miR-145-3p, hsa-miR-200a-3p, hsa-miR-155-5p, hsa-miR-200c-3p, hsa-let-7g-5p, hsa-miR-203a-3p, hsa-miR-199a-3p, hsa-miR-429, hsa-miR-1271-5p, hsa-miR-1-3p, hsa-miR-324-5p, hsa-miR-98-5p
Abnormal size of the clitoris	HP:0040252	11	34	75	662	0.000637331	0.00531525	2.85569	0	hsa-miR-27b-3p, hsa-miR-145-5p, hsa-miR-200b-3p, hsa-miR-1246, hsa-miR-145-3p, hsa-miR-200a-3p, hsa-miR-155-5p, hsa-miR-200c-3p, hsa-miR-203a-3p, hsa-miR-429, hsa-miR-1-3p
Increased size of the clitoris	HP:0040253	11	34	75	662	0.000637331	0.00531525	2.85569	0	hsa-miR-27b-3p, hsa-miR-145-5p, hsa-miR-200b-3p, hsa-miR-1246, hsa-miR-145-3p, hsa-miR-200a-3p, hsa-miR-155-5p, hsa-miR-200c-3p, hsa-miR-203a-3p, hsa-miR-429, hsa-miR-1-3p
Thin vermilion border	HP:0000233	25	34	301	662	0.000641767	0.00531525	1.61716	0	hsa-miR-200a-5p, hsa-miR-148b-3p, hsa-miR-27b-3p, hsa-miR-223-3p, hsa-miR-145-5p, hsa-let-7i-5p, hsa-miR-142-3p, hsa-miR-23b-3p, hsa-miR-200b-3p, hsa-miR-1246, hsa-miR-143-3p, hsa-miR-199b-3p, hsa-miR-145-3p, hsa-miR-200a-3p, hsa-miR-155-5p, hsa-miR-200c-3p, hsa-let-7g-5p, hsa-miR-203a-3p, hsa-miR-199a-3p, hsa-miR-429, hsa-miR-1-3p, hsa-let-7f-5p, hsa-miR-324-5p, hsa-miR-98-5p, hsa-miR-223-5p
Aplasia/Hypoplasia affecting the eye	HP:0008056	25	34	301	662	0.000641767	0.00531525	1.61716	0	hsa-miR-200a-5p, hsa-miR-148b-3p, hsa-miR-27b-3p, hsa-miR-223-3p, hsa-miR-145-5p, hsa-let-7i-5p, hsa-miR-450b-5p, hsa-miR-142-3p, hsa-miR-23b-3p, hsa-miR-200b-3p, hsa-miR-143-3p, hsa-miR-145-3p, hsa-miR-200a-3p, hsa-miR-155-5p, hsa-miR-200c-3p, hsa-let-7g-5p, hsa-miR-203a-3p, hsa-miR-199a-3p, hsa-miR-429, hsa-miR-1271-5p, hsa-miR-1-3p, hsa-miR-324-5p, hsa-miR-149-5p, hsa-miR-98-5p, hsa-miR-223-5p
Clitoral hypertrophy	HP:0008665	11	34	75	662	0.000637331	0.00531525	2.85569	0	hsa-miR-27b-3p, hsa-miR-145-5p, hsa-miR-200b-3p, hsa-miR-1246, hsa-miR-145-3p, hsa-miR-200a-3p, hsa-miR-155-5p, hsa-miR-200c-3p, hsa-miR-203a-3p, hsa-miR-429, hsa-miR-1-3p
Abnormal cardiac septum morphology	HP:0001671	30	34	413	662	0.000640466	0.00531525	1.41433	0	hsa-miR-200a-5p, hsa-miR-148b-3p, hsa-miR-27b-3p, hsa-miR-223-3p, hsa-miR-145-5p, hsa-miR-450b-5p, hsa-miR-142-3p, hsa-miR-23b-3p, hsa-miR-200b-3p, hsa-miR-1246, hsa-miR-143-3p, hsa-miR-142-5p, hsa-miR-199b-3p, hsa-miR-505-3p, hsa-miR-145-3p, hsa-miR-200a-3p, hsa-miR-151a-3p, hsa-miR-155-5p, hsa-miR-200c-3p, hsa-let-7g-5p, hsa-miR-203a-3p, hsa-miR-199a-3p, hsa-miR-429, hsa-miR-1271-5p, hsa-miR-1-…
High palate	HP:0000218	30	34	413	662	0.000640466	0.00531525	1.41433	0	hsa-miR-200a-5p, hsa-miR-148b-3p, hsa-miR-27b-3p, hsa-miR-223-3p, hsa-miR-145-5p, hsa-let-7i-5p, hsa-miR-142-3p, hsa-miR-23b-3p, hsa-miR-200b-3p, hsa-miR-1246, hsa-miR-143-3p, hsa-miR-142-5p, hsa-miR-199b-3p, hsa-miR-505-3p, hsa-miR-145-3p, hsa-miR-200a-3p, hsa-miR-151a-3p, hsa-miR-155-5p, hsa-miR-200c-3p, hsa-let-7g-5p, hsa-miR-338-5p, hsa-miR-203a-3p, hsa-miR-199a-3p, hsa-miR-429, hsa-miR-1271-…
Abnormality of multiple cell lineages in the bone marrow	HP:0012145	20	34	208	662	0.00064471	0.0053259	1.87217	0	hsa-miR-148b-3p, hsa-miR-27b-3p, hsa-miR-223-3p, hsa-miR-145-5p, hsa-miR-23b-3p, hsa-miR-200b-3p, hsa-miR-1246, hsa-miR-143-3p, hsa-miR-142-5p, hsa-miR-200a-3p, hsa-miR-155-5p, hsa-miR-200c-3p, hsa-let-7g-5p, hsa-miR-203a-3p, hsa-miR-199a-3p, hsa-miR-429, hsa-miR-1-3p, hsa-let-7f-5p, hsa-miR-149-5p, hsa-miR-98-5p
Conotruncal defect	HP:0001710	20	34	208	662	0.00064471	0.0053259	1.87217	0	hsa-miR-27b-3p, hsa-miR-223-3p, hsa-miR-145-5p, hsa-miR-142-3p, hsa-miR-23b-3p, hsa-miR-200b-3p, hsa-miR-143-3p, hsa-miR-199b-3p, hsa-miR-145-3p, hsa-miR-200a-3p, hsa-miR-155-5p, hsa-miR-200c-3p, hsa-let-7g-5p, hsa-miR-203a-3p, hsa-miR-199a-3p, hsa-miR-429, hsa-miR-1-3p, hsa-miR-324-5p, hsa-miR-149-5p, hsa-miR-98-5p
Stenosis of the external auditory canal	HP:0000402	9	34	52	662	0.000649094	0.00534152	3.36991	0	hsa-miR-27b-3p, hsa-miR-223-3p, hsa-miR-145-5p, hsa-miR-155-5p, hsa-miR-200c-3p, hsa-miR-203a-3p, hsa-miR-1-3p, hsa-let-7f-5p, hsa-miR-98-5p
Recurrent Burkholderia cepacia infections	HP:0002842	9	34	52	662	0.000649094	0.00534152	3.36991	0	hsa-miR-148b-3p, hsa-miR-27b-3p, hsa-miR-223-3p, hsa-miR-145-5p, hsa-miR-200b-3p, hsa-miR-1246, hsa-miR-200a-3p, hsa-miR-200c-3p, hsa-miR-203a-3p
Anteriorly placed anus	HP:0001545	9	34	52	662	0.000649094	0.00534152	3.36991	0	hsa-miR-27b-3p, hsa-miR-223-3p, hsa-miR-145-5p, hsa-miR-23b-3p, hsa-miR-200b-3p, hsa-miR-143-3p, hsa-miR-199b-3p, hsa-miR-200c-3p, hsa-miR-203a-3p
Hypermetropia	HP:0000540	18	34	175	662	0.000658362	0.00536283	2.00269	0	hsa-miR-200a-5p, hsa-miR-223-3p, hsa-miR-145-5p, hsa-miR-450b-5p, hsa-miR-142-3p, hsa-miR-23b-3p, hsa-miR-200b-3p, hsa-miR-1246, hsa-miR-143-3p, hsa-miR-200a-3p, hsa-miR-155-5p, hsa-miR-1180-3p, hsa-miR-200c-3p, hsa-miR-203a-3p, hsa-miR-429, hsa-miR-1-3p, hsa-miR-324-5p, hsa-miR-149-5p
Abnormal lung development	HP:4000059	18	34	175	662	0.000658362	0.00536283	2.00269	0	hsa-miR-200a-5p, hsa-miR-27b-3p, hsa-miR-223-3p, hsa-miR-145-5p, hsa-miR-23b-3p, hsa-miR-200b-3p, hsa-miR-143-3p, hsa-miR-142-5p, hsa-miR-200a-3p, hsa-miR-155-5p, hsa-miR-200c-3p, hsa-miR-203a-3p, hsa-miR-199a-3p, hsa-miR-429, hsa-miR-1271-5p, hsa-miR-1-3p, hsa-miR-324-5p, hsa-miR-98-5p
Hydrocephalus	HP:0000238	26	34	322	662	0.000659193	0.00536283	1.57216	0	hsa-miR-200a-5p, hsa-miR-148b-3p, hsa-miR-27b-3p, hsa-miR-223-3p, hsa-miR-145-5p, hsa-miR-450b-5p, hsa-miR-142-3p, hsa-miR-23b-3p, hsa-miR-200b-3p, hsa-miR-1246, hsa-miR-143-3p, hsa-miR-142-5p, hsa-miR-199b-3p, hsa-miR-145-3p, hsa-miR-200a-3p, hsa-miR-155-5p, hsa-miR-200c-3p, hsa-let-7g-5p, hsa-miR-203a-3p, hsa-miR-199a-3p, hsa-miR-429, hsa-miR-1271-5p, hsa-miR-1-3p, hsa-miR-324-5p, hsa-miR-149-5…
Sleep abnormality	HP:0002360	26	34	322	662	0.000659193	0.00536283	1.57216	0	hsa-miR-200a-5p, hsa-miR-148b-3p, hsa-miR-27b-3p, hsa-miR-223-3p, hsa-miR-145-5p, hsa-let-7i-5p, hsa-miR-450b-5p, hsa-miR-142-3p, hsa-miR-23b-3p, hsa-miR-200b-3p, hsa-miR-1246, hsa-miR-143-3p, hsa-miR-142-5p, hsa-miR-200a-3p, hsa-miR-151a-3p, hsa-miR-155-5p, hsa-miR-200c-3p, hsa-let-7g-5p, hsa-miR-203a-3p, hsa-miR-199a-3p, hsa-miR-429, hsa-miR-1-3p, hsa-let-7f-5p, hsa-miR-324-5p, hsa-miR-149-5p, …
Omphalocele	HP:0001539	13	34	101	662	0.000659193	0.00536283	2.50612	0	hsa-miR-223-3p, hsa-miR-145-5p, hsa-miR-23b-3p, hsa-miR-200b-3p, hsa-miR-1246, hsa-miR-143-3p, hsa-miR-200a-3p, hsa-miR-155-5p, hsa-miR-200c-3p, hsa-miR-203a-3p, hsa-miR-1271-5p, hsa-miR-149-5p, hsa-miR-98-5p
Premature skin wrinkling	HP:0100678	18	34	175	662	0.000658362	0.00536283	2.00269	0	hsa-miR-200a-5p, hsa-miR-148b-3p, hsa-miR-27b-3p, hsa-miR-223-3p, hsa-miR-145-5p, hsa-miR-23b-3p, hsa-miR-1246, hsa-miR-143-3p, hsa-miR-142-5p, hsa-miR-505-3p, hsa-miR-200a-3p, hsa-miR-155-5p, hsa-miR-200c-3p, hsa-let-7g-5p, hsa-miR-203a-3p, hsa-miR-199a-3p, hsa-miR-429, hsa-miR-1-3p
Nephritis	HP:0000123	15	34	129	662	0.000658749	0.00536283	2.26402	0	hsa-miR-145-5p, hsa-let-7i-5p, hsa-miR-23b-3p, hsa-miR-200b-3p, hsa-miR-142-5p, hsa-miR-145-3p, hsa-miR-200a-3p, hsa-miR-155-5p, hsa-miR-200c-3p, hsa-miR-199a-3p, hsa-miR-1-3p, hsa-let-7f-5p, hsa-miR-324-5p, hsa-miR-149-5p, hsa-miR-98-5p
Abnormality of the calcaneus	HP:0008364	13	34	101	662	0.000659193	0.00536283	2.50612	0	hsa-miR-27b-3p, hsa-miR-145-5p, hsa-miR-23b-3p, hsa-miR-200b-3p, hsa-miR-143-3p, hsa-miR-200a-3p, hsa-miR-200c-3p, hsa-let-7g-5p, hsa-miR-203a-3p, hsa-miR-199a-3p, hsa-miR-429, hsa-miR-1-3p, hsa-miR-98-5p
Abnormal parietal bone morphology	HP:0002696	13	34	101	662	0.000659193	0.00536283	2.50612	0	hsa-miR-145-5p, hsa-miR-23b-3p, hsa-miR-200b-3p, hsa-miR-143-3p, hsa-miR-505-3p, hsa-miR-200a-3p, hsa-miR-151a-3p, hsa-miR-155-5p, hsa-miR-200c-3p, hsa-let-7g-5p, hsa-miR-203a-3p, hsa-miR-429, hsa-miR-1-3p
Flared metaphysis	HP:0003015	12	34	88	662	0.000671007	0.0053907	2.65508	0	hsa-miR-27b-3p, hsa-miR-145-5p, hsa-miR-23b-3p, hsa-miR-200b-3p, hsa-miR-143-3p, hsa-miR-200a-3p, hsa-miR-155-5p, hsa-miR-200c-3p, hsa-miR-203a-3p, hsa-miR-429, hsa-miR-1-3p, hsa-miR-98-5p
Very low visual acuity	HP:0032122	7	34	32	662	0.000669485	0.0053907	4.25919	0	hsa-miR-223-3p, hsa-miR-23b-3p, hsa-miR-200b-3p, hsa-miR-142-5p, hsa-miR-200a-3p, hsa-miR-200c-3p, hsa-miR-429
Pectus carinatum	HP:0000768	21	34	226	662	0.000670399	0.0053907	1.80921	0	hsa-miR-148b-3p, hsa-miR-27b-3p, hsa-miR-145-5p, hsa-miR-142-3p, hsa-miR-23b-3p, hsa-miR-200b-3p, hsa-miR-1246, hsa-miR-143-3p, hsa-miR-142-5p, hsa-miR-505-3p, hsa-miR-145-3p, hsa-miR-200a-3p, hsa-miR-155-5p, hsa-miR-200c-3p, hsa-let-7g-5p, hsa-miR-203a-3p, hsa-miR-429, hsa-miR-1271-5p, hsa-miR-1-3p, hsa-miR-324-5p, hsa-miR-98-5p
Lipoma	HP:0012032	16	34	144	662	0.000669419	0.0053907	2.1634	0	hsa-miR-200a-5p, hsa-miR-148b-3p, hsa-miR-223-3p, hsa-miR-1290, hsa-miR-142-3p, hsa-miR-23b-3p, hsa-miR-143-3p, hsa-miR-142-5p, hsa-miR-200a-3p, hsa-miR-155-5p, hsa-miR-200c-3p, hsa-miR-203a-3p, hsa-miR-199a-3p, hsa-miR-429, hsa-miR-1-3p, hsa-miR-149-5p
Uveal ectropion	HP:0025358	7	34	32	662	0.000669485	0.0053907	4.25919	0	hsa-miR-223-3p, hsa-miR-23b-3p, hsa-miR-200b-3p, hsa-miR-142-5p, hsa-miR-200a-3p, hsa-miR-200c-3p, hsa-miR-429
Microcornea	HP:0000482	16	34	144	662	0.000669419	0.0053907	2.1634	0	hsa-miR-27b-3p, hsa-miR-223-3p, hsa-miR-145-5p, hsa-let-7i-5p, hsa-miR-23b-3p, hsa-miR-200b-3p, hsa-miR-143-3p, hsa-miR-199b-3p, hsa-miR-200a-3p, hsa-miR-155-5p, hsa-miR-200c-3p, hsa-let-7g-5p, hsa-miR-203a-3p, hsa-miR-429, hsa-miR-1-3p, hsa-miR-98-5p
Abnormal hallux morphology	HP:0001844	22	34	244	662	0.000669717	0.0053907	1.75554	0	hsa-miR-200a-5p, hsa-miR-148b-3p, hsa-miR-223-3p, hsa-miR-145-5p, hsa-miR-23b-3p, hsa-miR-200b-3p, hsa-miR-1246, hsa-miR-143-3p, hsa-miR-142-5p, hsa-miR-145-3p, hsa-miR-200a-3p, hsa-miR-151a-3p, hsa-miR-155-5p, hsa-miR-200c-3p, hsa-let-7g-5p, hsa-miR-203a-3p, hsa-miR-199a-3p, hsa-miR-429, hsa-miR-1-3p, hsa-miR-324-5p, hsa-miR-149-5p, hsa-miR-98-5p
Deviation of toes	HP:0100498	21	34	226	662	0.000670399	0.0053907	1.80921	0	hsa-miR-200a-5p, hsa-miR-148b-3p, hsa-miR-223-3p, hsa-miR-145-5p, hsa-miR-23b-3p, hsa-miR-200b-3p, hsa-miR-1246, hsa-miR-143-3p, hsa-miR-142-5p, hsa-miR-145-3p, hsa-miR-200a-3p, hsa-miR-151a-3p, hsa-miR-155-5p, hsa-miR-200c-3p, hsa-let-7g-5p, hsa-miR-203a-3p, hsa-miR-199a-3p, hsa-miR-429, hsa-miR-1-3p, hsa-miR-149-5p, hsa-miR-98-5p
Enlarged posterior fossa	HP:0005445	16	34	144	662	0.000669419	0.0053907	2.1634	0	hsa-miR-148b-3p, hsa-miR-145-5p, hsa-miR-142-3p, hsa-miR-200b-3p, hsa-miR-1246, hsa-miR-143-3p, hsa-miR-142-5p, hsa-miR-155-5p, hsa-miR-200c-3p, hsa-let-7g-5p, hsa-miR-203a-3p, hsa-miR-1271-5p, hsa-miR-1-3p, hsa-miR-324-5p, hsa-miR-149-5p, hsa-miR-98-5p
Hypointensity of cerebral white matter on MRI	HP:0007103	7	34	32	662	0.000669485	0.0053907	4.25919	0	hsa-miR-27b-3p, hsa-miR-200b-3p, hsa-miR-200a-3p, hsa-miR-155-5p, hsa-miR-200c-3p, hsa-miR-203a-3p, hsa-miR-429
Cleft palate	HP:0000175	28	34	366	662	0.000674184	0.00540946	1.48955	0	hsa-miR-27b-3p, hsa-miR-223-3p, hsa-miR-145-5p, hsa-let-7i-5p, hsa-miR-450b-5p, hsa-miR-142-3p, hsa-miR-23b-3p, hsa-miR-200b-3p, hsa-miR-1246, hsa-miR-143-3p, hsa-miR-142-5p, hsa-miR-199b-3p, hsa-miR-505-3p, hsa-miR-145-3p, hsa-miR-200a-3p, hsa-miR-151a-3p, hsa-miR-155-5p, hsa-miR-200c-3p, hsa-let-7g-5p, hsa-miR-203a-3p, hsa-miR-199a-3p, hsa-miR-429, hsa-miR-1271-5p, hsa-miR-1-3p, hsa-let-7f-5p, …
Childhood onset	HP:0011463	25	34	302	662	0.000683691	0.00547891	1.6118	0	hsa-miR-148b-3p, hsa-miR-27b-3p, hsa-miR-223-3p, hsa-miR-145-5p, hsa-let-7i-5p, hsa-miR-142-3p, hsa-miR-23b-3p, hsa-miR-200b-3p, hsa-miR-1246, hsa-miR-143-3p, hsa-miR-142-5p, hsa-miR-199b-3p, hsa-miR-505-3p, hsa-miR-145-3p, hsa-miR-200a-3p, hsa-miR-155-5p, hsa-miR-200c-3p, hsa-let-7g-5p, hsa-miR-203a-3p, hsa-miR-199a-3p, hsa-miR-429, hsa-miR-1271-5p, hsa-miR-1-3p, hsa-let-7f-5p, hsa-miR-149-5p
Recurrent respiratory infections	HP:0002205	27	34	344	662	0.000685256	0.00548461	1.52821	0	hsa-miR-200a-5p, hsa-miR-148b-3p, hsa-miR-27b-3p, hsa-miR-223-3p, hsa-miR-145-5p, hsa-let-7i-5p, hsa-miR-142-3p, hsa-miR-23b-3p, hsa-miR-200b-3p, hsa-miR-1246, hsa-miR-143-3p, hsa-miR-142-5p, hsa-miR-199b-3p, hsa-miR-145-3p, hsa-miR-200a-3p, hsa-miR-155-5p, hsa-miR-1180-3p, hsa-miR-200c-3p, hsa-let-7g-5p, hsa-miR-203a-3p, hsa-miR-199a-3p, hsa-miR-429, hsa-miR-1-3p, hsa-let-7f-5p, hsa-miR-324-5p, …
Abnormality of pulmonary circulation	HP:0030875	23	34	263	662	0.000687776	0.0054911	1.70275	0	hsa-miR-200a-5p, hsa-miR-27b-3p, hsa-miR-223-3p, hsa-miR-145-5p, hsa-let-7i-5p, hsa-miR-142-3p, hsa-miR-23b-3p, hsa-miR-200b-3p, hsa-miR-143-3p, hsa-miR-142-5p, hsa-miR-199b-3p, hsa-miR-145-3p, hsa-miR-200a-3p, hsa-miR-155-5p, hsa-miR-200c-3p, hsa-let-7g-5p, hsa-miR-203a-3p, hsa-miR-199a-3p, hsa-miR-429, hsa-miR-1-3p, hsa-let-7f-5p, hsa-miR-149-5p, hsa-miR-98-5p
Retrognathia	HP:0000278	23	34	263	662	0.000687776	0.0054911	1.70275	0	hsa-miR-27b-3p, hsa-miR-223-3p, hsa-miR-145-5p, hsa-let-7i-5p, hsa-miR-142-3p, hsa-miR-23b-3p, hsa-miR-200b-3p, hsa-miR-1246, hsa-miR-143-3p, hsa-miR-142-5p, hsa-miR-199b-3p, hsa-miR-145-3p, hsa-miR-200a-3p, hsa-miR-155-5p, hsa-miR-200c-3p, hsa-let-7g-5p, hsa-miR-203a-3p, hsa-miR-429, hsa-miR-1-3p, hsa-let-7f-5p, hsa-miR-324-5p, hsa-miR-98-5p, hsa-miR-223-5p
Abnormality of the anus	HP:0004378	19	34	192	662	0.000689466	0.00549776	1.92678	0	hsa-miR-27b-3p, hsa-miR-223-3p, hsa-miR-145-5p, hsa-miR-23b-3p, hsa-miR-200b-3p, hsa-miR-1246, hsa-miR-143-3p, hsa-miR-199b-3p, hsa-miR-200a-3p, hsa-miR-151a-3p, hsa-miR-155-5p, hsa-miR-200c-3p, hsa-miR-203a-3p, hsa-miR-429, hsa-miR-1271-5p, hsa-miR-1-3p, hsa-let-7f-5p, hsa-miR-324-5p, hsa-miR-98-5p
Abnormality of the testis size	HP:0045058	20	34	209	662	0.000692819	0.00551766	1.86321	0	hsa-miR-200a-5p, hsa-miR-27b-3p, hsa-miR-223-3p, hsa-miR-145-5p, hsa-miR-23b-3p, hsa-miR-200b-3p, hsa-miR-1246, hsa-miR-143-3p, hsa-miR-142-5p, hsa-miR-145-3p, hsa-miR-200a-3p, hsa-miR-155-5p, hsa-miR-200c-3p, hsa-miR-203a-3p, hsa-miR-199a-3p, hsa-miR-429, hsa-miR-1-3p, hsa-let-7f-5p, hsa-miR-149-5p, hsa-miR-98-5p
Atopic dermatitis	HP:0001047	8	34	42	662	0.000706297	0.00556978	3.70868	0	hsa-miR-223-3p, hsa-miR-145-5p, hsa-miR-142-3p, hsa-miR-23b-3p, hsa-miR-1246, hsa-miR-143-3p, hsa-miR-142-5p, hsa-miR-155-5p
Regional abnormality of skin	HP:0011356	26	34	323	662	0.00070144	0.00556978	1.56729	0	hsa-miR-200a-5p, hsa-miR-148b-3p, hsa-miR-27b-3p, hsa-miR-223-3p, hsa-miR-145-5p, hsa-let-7i-5p, hsa-miR-142-3p, hsa-miR-23b-3p, hsa-miR-200b-3p, hsa-miR-1246, hsa-miR-143-3p, hsa-miR-142-5p, hsa-miR-199b-3p, hsa-miR-505-3p, hsa-miR-200a-3p, hsa-miR-151a-3p, hsa-miR-155-5p, hsa-miR-200c-3p, hsa-let-7g-5p, hsa-miR-203a-3p, hsa-miR-199a-3p, hsa-miR-429, hsa-miR-1271-5p, hsa-miR-1-3p, hsa-miR-324-5p…
Epidermal nevus	HP:0010816	17	34	160	662	0.000705772	0.00556978	2.06875	0	hsa-miR-200a-5p, hsa-miR-148b-3p, hsa-miR-223-3p, hsa-miR-145-5p, hsa-miR-23b-3p, hsa-miR-143-3p, hsa-miR-142-5p, hsa-miR-200a-3p, hsa-miR-155-5p, hsa-miR-200c-3p, hsa-let-7g-5p, hsa-miR-203a-3p, hsa-miR-199a-3p, hsa-miR-429, hsa-miR-1-3p, hsa-miR-324-5p, hsa-miR-98-5p
Hepatitis	HP:0012115	17	34	160	662	0.000705772	0.00556978	2.06875	0	hsa-miR-200a-5p, hsa-miR-148b-3p, hsa-miR-27b-3p, hsa-miR-223-3p, hsa-miR-145-5p, hsa-miR-142-3p, hsa-miR-23b-3p, hsa-miR-200b-3p, hsa-miR-143-3p, hsa-miR-200a-3p, hsa-miR-155-5p, hsa-miR-200c-3p, hsa-miR-203a-3p, hsa-miR-199a-3p, hsa-miR-429, hsa-miR-1-3p, hsa-miR-149-5p
Abnormal circulating hormone concentration	HP:0003117	26	34	323	662	0.00070144	0.00556978	1.56729	0	hsa-miR-200a-5p, hsa-miR-148b-3p, hsa-miR-27b-3p, hsa-miR-223-3p, hsa-miR-1290, hsa-miR-145-5p, hsa-let-7i-5p, hsa-miR-142-3p, hsa-miR-23b-3p, hsa-miR-200b-3p, hsa-miR-1246, hsa-miR-143-3p, hsa-miR-145-3p, hsa-miR-200a-3p, hsa-miR-155-5p, hsa-miR-200c-3p, hsa-let-7g-5p, hsa-miR-203a-3p, hsa-miR-199a-3p, hsa-miR-429, hsa-miR-1-3p, hsa-let-7f-5p, hsa-miR-324-5p, hsa-miR-149-5p, hsa-miR-98-5p, hsa-m…
Periventricular heterotopia	HP:0007165	8	34	42	662	0.000706297	0.00556978	3.70868	0	hsa-miR-145-5p, hsa-miR-200b-3p, hsa-miR-200a-3p, hsa-miR-155-5p, hsa-miR-200c-3p, hsa-miR-203a-3p, hsa-miR-429, hsa-miR-149-5p
Sinus tachycardia	HP:0011703	8	34	42	662	0.000706297	0.00556978	3.70868	0	hsa-miR-27b-3p, hsa-miR-145-5p, hsa-miR-23b-3p, hsa-miR-200b-3p, hsa-miR-143-3p, hsa-miR-155-5p, hsa-miR-200c-3p, hsa-miR-203a-3p
Persistent left superior vena cava	HP:0005301	8	34	42	662	0.000706297	0.00556978	3.70868	0	hsa-miR-27b-3p, hsa-miR-145-5p, hsa-miR-23b-3p, hsa-miR-200b-3p, hsa-miR-200a-3p, hsa-miR-155-5p, hsa-miR-200c-3p, hsa-let-7g-5p
Aplasia/Hypoplasia of the 1st metacarpal	HP:0010026	10	34	64	662	0.000719002	0.005596	3.04228	0	hsa-miR-148b-3p, hsa-miR-145-5p, hsa-miR-200b-3p, hsa-miR-145-3p, hsa-miR-200a-3p, hsa-miR-155-5p, hsa-miR-200c-3p, hsa-miR-429, hsa-miR-1-3p, hsa-miR-98-5p
Abnormality of peripheral nerve conduction	HP:0003134	10	34	64	662	0.000719002	0.005596	3.04228	0	hsa-miR-27b-3p, hsa-miR-145-5p, hsa-miR-142-3p, hsa-miR-23b-3p, hsa-miR-200b-3p, hsa-miR-143-3p, hsa-miR-200a-3p, hsa-miR-155-5p, hsa-miR-200c-3p, hsa-miR-203a-3p
Abnormal lip morphology	HP:0000159	31	34	441	662	0.00071792	0.005596	1.36868	0	hsa-miR-200a-5p, hsa-miR-148b-3p, hsa-miR-27b-3p, hsa-miR-223-3p, hsa-miR-145-5p, hsa-let-7i-5p, hsa-miR-142-3p, hsa-miR-23b-3p, hsa-miR-200b-3p, hsa-miR-1246, hsa-miR-143-3p, hsa-miR-142-5p, hsa-miR-199b-3p, hsa-miR-505-3p, hsa-miR-145-3p, hsa-miR-200a-3p, hsa-miR-151a-3p, hsa-miR-155-5p, hsa-miR-200c-3p, hsa-let-7g-5p, hsa-miR-338-5p, hsa-miR-203a-3p, hsa-miR-199a-3p, hsa-miR-429, hsa-miR-1271-…
Cyanosis	HP:0000961	10	34	64	662	0.000719002	0.005596	3.04228	0	hsa-miR-148b-3p, hsa-miR-27b-3p, hsa-miR-223-3p, hsa-miR-145-5p, hsa-miR-200b-3p, hsa-miR-143-3p, hsa-miR-155-5p, hsa-miR-200c-3p, hsa-miR-203a-3p, hsa-miR-1-3p
Downturned corners of mouth	HP:0002714	18	34	176	662	0.000711389	0.005596	1.99131	0	hsa-miR-27b-3p, hsa-miR-223-3p, hsa-miR-145-5p, hsa-miR-23b-3p, hsa-miR-200b-3p, hsa-miR-1246, hsa-miR-200a-3p, hsa-miR-155-5p, hsa-miR-200c-3p, hsa-let-7g-5p, hsa-miR-338-5p, hsa-miR-203a-3p, hsa-miR-199a-3p, hsa-miR-429, hsa-miR-1-3p, hsa-miR-324-5p, hsa-miR-149-5p, hsa-miR-98-5p
Atrial fibrillation	HP:0005110	10	34	64	662	0.000719002	0.005596	3.04228	0	hsa-miR-145-5p, hsa-miR-142-3p, hsa-miR-23b-3p, hsa-miR-200b-3p, hsa-miR-142-5p, hsa-miR-145-3p, hsa-miR-200a-3p, hsa-miR-155-5p, hsa-miR-200c-3p, hsa-miR-1-3p
Decreased circulating luteinizing hormone level	HP:0030344	11	34	76	662	0.0007192	0.005596	2.81811	0	hsa-miR-148b-3p, hsa-miR-223-3p, hsa-miR-200b-3p, hsa-miR-143-3p, hsa-miR-200a-3p, hsa-miR-200c-3p, hsa-miR-203a-3p, hsa-miR-199a-3p, hsa-miR-429, hsa-miR-1-3p, hsa-miR-324-5p
Abnormal 1st metacarpal morphology	HP:0010009	10	34	64	662	0.000719002	0.005596	3.04228	0	hsa-miR-148b-3p, hsa-miR-145-5p, hsa-miR-200b-3p, hsa-miR-145-3p, hsa-miR-200a-3p, hsa-miR-155-5p, hsa-miR-200c-3p, hsa-miR-429, hsa-miR-1-3p, hsa-miR-98-5p
Decreased circulating follicle stimulating hormone concentration	HP:0030341	11	34	76	662	0.0007192	0.005596	2.81811	0	hsa-miR-148b-3p, hsa-miR-223-3p, hsa-miR-200b-3p, hsa-miR-143-3p, hsa-miR-200a-3p, hsa-miR-200c-3p, hsa-miR-203a-3p, hsa-miR-199a-3p, hsa-miR-429, hsa-miR-1-3p, hsa-miR-324-5p
Abnormal macrophage morphology	HP:0004311	10	34	64	662	0.000719002	0.005596	3.04228	0	hsa-miR-148b-3p, hsa-miR-200b-3p, hsa-miR-155-5p, hsa-miR-200c-3p, hsa-miR-203a-3p, hsa-miR-199a-3p, hsa-miR-429, hsa-miR-1-3p, hsa-let-7f-5p, hsa-miR-98-5p
Decreased circulating gonadotropin concentration	HP:0030339	11	34	76	662	0.0007192	0.005596	2.81811	0	hsa-miR-148b-3p, hsa-miR-223-3p, hsa-miR-200b-3p, hsa-miR-143-3p, hsa-miR-200a-3p, hsa-miR-200c-3p, hsa-miR-203a-3p, hsa-miR-199a-3p, hsa-miR-429, hsa-miR-1-3p, hsa-miR-324-5p
Abnormality on pulmonary function testing	HP:0030878	16	34	145	662	0.000728705	0.00564264	2.14848	0	hsa-miR-148b-3p, hsa-miR-27b-3p, hsa-miR-223-3p, hsa-miR-145-5p, hsa-miR-200b-3p, hsa-miR-1246, hsa-miR-143-3p, hsa-miR-145-3p, hsa-miR-200a-3p, hsa-miR-155-5p, hsa-miR-200c-3p, hsa-miR-203a-3p, hsa-miR-199a-3p, hsa-miR-429, hsa-miR-1-3p, hsa-miR-324-5p
Everted lower lip vermilion	HP:0000232	16	34	145	662	0.000728705	0.00564264	2.14848	0	hsa-miR-148b-3p, hsa-miR-27b-3p, hsa-miR-223-3p, hsa-miR-145-5p, hsa-miR-200b-3p, hsa-miR-143-3p, hsa-miR-145-3p, hsa-miR-200a-3p, hsa-miR-155-5p, hsa-miR-200c-3p, hsa-miR-203a-3p, hsa-miR-199a-3p, hsa-miR-1-3p, hsa-miR-324-5p, hsa-miR-98-5p, hsa-miR-223-5p
Short toe	HP:0001831	16	34	145	662	0.000728705	0.00564264	2.14848	0	hsa-miR-148b-3p, hsa-miR-145-5p, hsa-miR-23b-3p, hsa-miR-200b-3p, hsa-miR-1246, hsa-miR-143-3p, hsa-miR-145-3p, hsa-miR-200a-3p, hsa-miR-155-5p, hsa-miR-200c-3p, hsa-miR-203a-3p, hsa-miR-429, hsa-miR-1271-5p, hsa-miR-1-3p, hsa-miR-149-5p, hsa-miR-98-5p
Limited elbow movement	HP:0002996	16	34	145	662	0.000728705	0.00564264	2.14848	0	hsa-miR-27b-3p, hsa-miR-223-3p, hsa-miR-145-5p, hsa-miR-23b-3p, hsa-miR-200b-3p, hsa-miR-1246, hsa-miR-143-3p, hsa-miR-142-5p, hsa-miR-505-3p, hsa-miR-200a-3p, hsa-miR-200c-3p, hsa-miR-203a-3p, hsa-miR-199a-3p, hsa-miR-429, hsa-miR-1-3p, hsa-miR-98-5p
Reduced visual acuity	HP:0007663	23	34	264	662	0.000734374	0.00567287	1.6963	0	hsa-miR-200a-5p, hsa-miR-148b-3p, hsa-miR-27b-3p, hsa-miR-223-3p, hsa-miR-145-5p, hsa-let-7i-5p, hsa-miR-142-3p, hsa-miR-23b-3p, hsa-miR-200b-3p, hsa-miR-1246, hsa-miR-143-3p, hsa-miR-142-5p, hsa-miR-145-3p, hsa-miR-200a-3p, hsa-miR-151a-3p, hsa-miR-155-5p, hsa-miR-200c-3p, hsa-miR-203a-3p, hsa-miR-199a-3p, hsa-miR-429, hsa-miR-1-3p, hsa-miR-324-5p, hsa-miR-98-5p
Facial asymmetry	HP:0000324	23	34	264	662	0.000734374	0.00567287	1.6963	0	hsa-miR-200a-5p, hsa-miR-148b-3p, hsa-miR-27b-3p, hsa-miR-223-3p, hsa-miR-145-5p, hsa-let-7i-5p, hsa-miR-142-3p, hsa-miR-23b-3p, hsa-miR-200b-3p, hsa-miR-143-3p, hsa-miR-142-5p, hsa-miR-200a-3p, hsa-miR-151a-3p, hsa-miR-155-5p, hsa-miR-200c-3p, hsa-let-7g-5p, hsa-miR-203a-3p, hsa-miR-199a-3p, hsa-miR-429, hsa-miR-1-3p, hsa-let-7f-5p, hsa-miR-324-5p, hsa-miR-98-5p
Abnormal upper limb bone morphology	HP:0040070	26	34	324	662	0.00074615	0.00572256	1.56245	0	hsa-miR-200a-5p, hsa-miR-148b-3p, hsa-miR-27b-3p, hsa-miR-223-3p, hsa-miR-145-5p, hsa-miR-142-3p, hsa-miR-23b-3p, hsa-miR-200b-3p, hsa-miR-1246, hsa-miR-143-3p, hsa-miR-142-5p, hsa-miR-505-3p, hsa-miR-145-3p, hsa-miR-200a-3p, hsa-miR-151a-3p, hsa-miR-155-5p, hsa-miR-200c-3p, hsa-let-7g-5p, hsa-miR-203a-3p, hsa-miR-199a-3p, hsa-miR-429, hsa-miR-1271-5p, hsa-miR-1-3p, hsa-miR-324-5p, hsa-miR-149-5p…
Aplasia/Hypoplasia of the brainstem	HP:0007362	14	34	116	662	0.000743982	0.00572256	2.3499	0	hsa-miR-200a-5p, hsa-miR-223-3p, hsa-miR-142-3p, hsa-miR-23b-3p, hsa-miR-200b-3p, hsa-miR-1246, hsa-miR-143-3p, hsa-miR-142-5p, hsa-miR-200a-3p, hsa-miR-155-5p, hsa-miR-200c-3p, hsa-miR-203a-3p, hsa-miR-429, hsa-miR-98-5p
Atrioventricular valve regurgitation	HP:0034376	19	34	193	662	0.000742459	0.00572256	1.91679	0	hsa-miR-27b-3p, hsa-miR-145-5p, hsa-let-7i-5p, hsa-miR-142-3p, hsa-miR-23b-3p, hsa-miR-200b-3p, hsa-miR-1246, hsa-miR-143-3p, hsa-miR-142-5p, hsa-miR-145-3p, hsa-miR-200a-3p, hsa-miR-155-5p, hsa-miR-200c-3p, hsa-let-7g-5p, hsa-miR-203a-3p, hsa-miR-199a-3p, hsa-miR-429, hsa-miR-1-3p, hsa-miR-98-5p
Abnormality of skin physiology	HP:0011122	26	34	324	662	0.00074615	0.00572256	1.56245	0	hsa-miR-200a-5p, hsa-miR-148b-3p, hsa-miR-27b-3p, hsa-miR-223-3p, hsa-miR-145-5p, hsa-let-7i-5p, hsa-miR-142-3p, hsa-miR-23b-3p, hsa-miR-200b-3p, hsa-miR-1246, hsa-miR-143-3p, hsa-miR-142-5p, hsa-miR-145-3p, hsa-miR-200a-3p, hsa-miR-155-5p, hsa-miR-200c-3p, hsa-miR-338-5p, hsa-miR-203a-3p, hsa-miR-199a-3p, hsa-miR-429, hsa-miR-1271-5p, hsa-miR-1-3p, hsa-let-7f-5p, hsa-miR-324-5p, hsa-miR-149-5p, …
Hypoplasia of the brainstem	HP:0002365	14	34	116	662	0.000743982	0.00572256	2.3499	0	hsa-miR-200a-5p, hsa-miR-223-3p, hsa-miR-142-3p, hsa-miR-23b-3p, hsa-miR-200b-3p, hsa-miR-1246, hsa-miR-143-3p, hsa-miR-142-5p, hsa-miR-200a-3p, hsa-miR-155-5p, hsa-miR-200c-3p, hsa-miR-203a-3p, hsa-miR-429, hsa-miR-98-5p
Abnormal involuntary eye movements	HP:0012547	26	34	324	662	0.00074615	0.00572256	1.56245	0	hsa-miR-200a-5p, hsa-miR-148b-3p, hsa-miR-27b-3p, hsa-miR-223-3p, hsa-miR-145-5p, hsa-let-7i-5p, hsa-miR-450b-5p, hsa-miR-142-3p, hsa-miR-23b-3p, hsa-miR-200b-3p, hsa-miR-1246, hsa-miR-143-3p, hsa-miR-199b-3p, hsa-miR-505-3p, hsa-miR-200a-3p, hsa-miR-155-5p, hsa-miR-1180-3p, hsa-miR-200c-3p, hsa-let-7g-5p, hsa-miR-203a-3p, hsa-miR-199a-3p, hsa-miR-429, hsa-miR-1-3p, hsa-miR-324-5p, hsa-miR-149-5p…
Abnormal periventricular white matter morphology	HP:0002518	12	34	89	662	0.000748981	0.0057306	2.62525	0	hsa-miR-27b-3p, hsa-miR-223-3p, hsa-miR-145-5p, hsa-miR-142-3p, hsa-miR-23b-3p, hsa-miR-200b-3p, hsa-miR-142-5p, hsa-miR-145-3p, hsa-miR-155-5p, hsa-miR-200c-3p, hsa-miR-149-5p, hsa-miR-98-5p
Pancreatitis	HP:0001733	12	34	89	662	0.000748981	0.0057306	2.62525	0	hsa-miR-27b-3p, hsa-miR-223-3p, hsa-miR-1290, hsa-miR-145-5p, hsa-let-7i-5p, hsa-miR-1246, hsa-miR-145-3p, hsa-miR-200a-3p, hsa-miR-155-5p, hsa-miR-203a-3p, hsa-miR-199a-3p, hsa-miR-98-5p
Immune dysregulation	HP:0002958	5	34	16	662	0.000770913	0.00583587	6.08456	0	hsa-miR-223-3p, hsa-miR-145-5p, hsa-miR-155-5p, hsa-miR-200c-3p, hsa-miR-203a-3p
Abnormal renal cortex morphology	HP:0011035	18	34	177	662	0.000768154	0.00583587	1.98006	0	hsa-miR-27b-3p, hsa-miR-145-5p, hsa-let-7i-5p, hsa-miR-23b-3p, hsa-miR-200b-3p, hsa-miR-143-3p, hsa-miR-142-5p, hsa-miR-199b-3p, hsa-miR-145-3p, hsa-miR-200a-3p, hsa-miR-155-5p, hsa-miR-200c-3p, hsa-let-7g-5p, hsa-miR-199a-3p, hsa-miR-1-3p, hsa-miR-324-5p, hsa-miR-149-5p, hsa-miR-98-5p
Widely-spaced maxillary central incisors	HP:0001566	5	34	16	662	0.000770913	0.00583587	6.08456	0	hsa-miR-145-5p, hsa-miR-200b-3p, hsa-miR-143-3p, hsa-miR-200a-3p, hsa-miR-200c-3p
Interphalangeal joint contracture of finger	HP:0001220	21	34	228	662	0.000769819	0.00583587	1.79334	0	hsa-miR-27b-3p, hsa-miR-223-3p, hsa-miR-145-5p, hsa-miR-142-3p, hsa-miR-23b-3p, hsa-miR-200b-3p, hsa-miR-143-3p, hsa-miR-142-5p, hsa-miR-145-3p, hsa-miR-200a-3p, hsa-miR-155-5p, hsa-miR-200c-3p, hsa-let-7g-5p, hsa-miR-203a-3p, hsa-miR-199a-3p, hsa-miR-429, hsa-miR-1271-5p, hsa-miR-1-3p, hsa-miR-324-5p, hsa-miR-149-5p, hsa-miR-98-5p
Neoplasm by histology	HP:0011792	30	34	416	662	0.000767337	0.00583587	1.40413	0	hsa-miR-200a-5p, hsa-miR-148b-3p, hsa-miR-27b-3p, hsa-miR-223-3p, hsa-miR-1290, hsa-miR-145-5p, hsa-let-7i-5p, hsa-miR-450b-5p, hsa-miR-142-3p, hsa-miR-23b-3p, hsa-miR-200b-3p, hsa-miR-1246, hsa-miR-143-3p, hsa-miR-142-5p, hsa-miR-505-3p, hsa-miR-145-3p, hsa-miR-200a-3p, hsa-miR-155-5p, hsa-miR-200c-3p, hsa-let-7g-5p, hsa-miR-338-5p, hsa-miR-203a-3p, hsa-miR-199a-3p, hsa-miR-429, hsa-miR-1271-5p,…
Ophthalmoparesis	HP:0000597	18	34	177	662	0.000768154	0.00583587	1.98006	0	hsa-miR-148b-3p, hsa-miR-27b-3p, hsa-miR-223-3p, hsa-miR-145-5p, hsa-miR-142-3p, hsa-miR-200b-3p, hsa-miR-143-3p, hsa-miR-145-3p, hsa-miR-200a-3p, hsa-miR-155-5p, hsa-miR-200c-3p, hsa-let-7g-5p, hsa-miR-203a-3p, hsa-miR-199a-3p, hsa-miR-429, hsa-miR-1-3p, hsa-miR-324-5p, hsa-miR-98-5p
Fifth finger distal phalanx clinodactyly	HP:0005769	5	34	16	662	0.000770913	0.00583587	6.08456	0	hsa-miR-145-5p, hsa-miR-23b-3p, hsa-miR-200a-3p, hsa-miR-155-5p, hsa-miR-1-3p
Hemiplegia/hemiparesis	HP:0004374	24	34	284	662	0.000770752	0.00583587	1.6454	0	hsa-miR-200a-5p, hsa-miR-148b-3p, hsa-miR-27b-3p, hsa-miR-223-3p, hsa-miR-145-5p, hsa-let-7i-5p, hsa-miR-450b-5p, hsa-miR-142-3p, hsa-miR-23b-3p, hsa-miR-200b-3p, hsa-miR-143-3p, hsa-miR-142-5p, hsa-miR-145-3p, hsa-miR-200a-3p, hsa-miR-155-5p, hsa-miR-200c-3p, hsa-let-7g-5p, hsa-miR-203a-3p, hsa-miR-199a-3p, hsa-miR-429, hsa-miR-1-3p, hsa-miR-324-5p, hsa-miR-149-5p, hsa-miR-98-5p
Hydrocele testis	HP:0000034	17	34	161	662	0.000764777	0.00583587	2.0559	0	hsa-miR-200a-5p, hsa-miR-148b-3p, hsa-miR-27b-3p, hsa-miR-223-3p, hsa-miR-145-5p, hsa-miR-23b-3p, hsa-miR-200b-3p, hsa-miR-143-3p, hsa-miR-142-5p, hsa-miR-200a-3p, hsa-miR-155-5p, hsa-miR-200c-3p, hsa-miR-203a-3p, hsa-miR-199a-3p, hsa-miR-429, hsa-miR-1-3p, hsa-miR-98-5p
Abnormal ilium morphology	HP:0002867	15	34	131	662	0.000787511	0.00595451	2.22946	0	hsa-miR-27b-3p, hsa-miR-145-5p, hsa-miR-23b-3p, hsa-miR-200b-3p, hsa-miR-143-3p, hsa-miR-145-3p, hsa-miR-200a-3p, hsa-miR-155-5p, hsa-miR-200c-3p, hsa-let-7g-5p, hsa-miR-203a-3p, hsa-miR-429, hsa-miR-1271-5p, hsa-miR-1-3p, hsa-miR-98-5p
Abnormal eyebrow morphology	HP:0000534	26	34	325	662	0.000793452	0.00597833	1.55765	0	hsa-miR-148b-3p, hsa-miR-27b-3p, hsa-miR-223-3p, hsa-miR-145-5p, hsa-let-7i-5p, hsa-miR-142-3p, hsa-miR-23b-3p, hsa-miR-200b-3p, hsa-miR-1246, hsa-miR-143-3p, hsa-miR-142-5p, hsa-miR-199b-3p, hsa-miR-145-3p, hsa-miR-200a-3p, hsa-miR-155-5p, hsa-miR-200c-3p, hsa-let-7g-5p, hsa-miR-338-5p, hsa-miR-203a-3p, hsa-miR-199a-3p, hsa-miR-429, hsa-miR-1-3p, hsa-miR-324-5p, hsa-miR-149-5p, hsa-miR-98-5p, hs…
Synostosis involving bones of the upper limbs	HP:0100238	16	34	146	662	0.00079253	0.00597833	2.13376	0	hsa-miR-148b-3p, hsa-miR-27b-3p, hsa-miR-145-5p, hsa-miR-142-3p, hsa-miR-23b-3p, hsa-miR-1246, hsa-miR-143-3p, hsa-miR-505-3p, hsa-miR-151a-3p, hsa-miR-155-5p, hsa-miR-200c-3p, hsa-let-7g-5p, hsa-miR-1-3p, hsa-miR-324-5p, hsa-miR-149-5p, hsa-miR-98-5p
Abnormal heart valve physiology	HP:0031653	26	34	325	662	0.000793452	0.00597833	1.55765	0	hsa-miR-148b-3p, hsa-miR-27b-3p, hsa-miR-145-5p, hsa-let-7i-5p, hsa-miR-142-3p, hsa-miR-23b-3p, hsa-miR-200b-3p, hsa-miR-1246, hsa-miR-143-3p, hsa-miR-142-5p, hsa-miR-199b-3p, hsa-miR-505-3p, hsa-miR-145-3p, hsa-miR-200a-3p, hsa-miR-151a-3p, hsa-miR-155-5p, hsa-miR-200c-3p, hsa-let-7g-5p, hsa-miR-203a-3p, hsa-miR-199a-3p, hsa-miR-429, hsa-miR-1271-5p, hsa-miR-1-3p, hsa-miR-324-5p, hsa-miR-149-5p,…
Abnormal iris pigmentation	HP:0008034	20	34	211	662	0.000798743	0.00600631	1.84555	0	hsa-miR-200a-5p, hsa-miR-148b-3p, hsa-miR-27b-3p, hsa-miR-223-3p, hsa-miR-145-5p, hsa-miR-23b-3p, hsa-miR-200b-3p, hsa-miR-1246, hsa-miR-143-3p, hsa-miR-142-5p, hsa-miR-505-3p, hsa-miR-200a-3p, hsa-miR-155-5p, hsa-miR-200c-3p, hsa-let-7g-5p, hsa-miR-203a-3p, hsa-miR-199a-3p, hsa-miR-429, hsa-miR-1-3p, hsa-miR-98-5p
Abnormal CNS myelination	HP:0011400	19	34	194	662	0.000799035	0.00600631	1.90691	0	hsa-miR-200a-5p, hsa-miR-148b-3p, hsa-miR-27b-3p, hsa-miR-223-3p, hsa-miR-145-5p, hsa-let-7i-5p, hsa-miR-142-3p, hsa-miR-23b-3p, hsa-miR-200b-3p, hsa-miR-1246, hsa-miR-143-3p, hsa-miR-142-5p, hsa-miR-200a-3p, hsa-miR-155-5p, hsa-miR-200c-3p, hsa-miR-203a-3p, hsa-miR-429, hsa-miR-1-3p, hsa-miR-98-5p
Abnormality of the outer ear	HP:0000356	31	34	443	662	0.000809813	0.0060379	1.3625	0	hsa-miR-200a-5p, hsa-miR-148b-3p, hsa-miR-27b-3p, hsa-miR-223-3p, hsa-miR-145-5p, hsa-let-7i-5p, hsa-miR-142-3p, hsa-miR-23b-3p, hsa-miR-200b-3p, hsa-miR-1246, hsa-miR-143-3p, hsa-miR-142-5p, hsa-miR-199b-3p, hsa-miR-505-3p, hsa-miR-145-3p, hsa-miR-200a-3p, hsa-miR-151a-3p, hsa-miR-155-5p, hsa-miR-200c-3p, hsa-let-7g-5p, hsa-miR-338-5p, hsa-miR-203a-3p, hsa-miR-199a-3p, hsa-miR-429, hsa-miR-1271-…
Prelingual sensorineural hearing impairment	HP:0000399	6	34	24	662	0.000807554	0.0060379	4.86765	0	hsa-miR-145-5p, hsa-let-7i-5p, hsa-miR-200a-3p, hsa-miR-199a-3p, hsa-miR-1-3p, hsa-miR-98-5p
Keratitis	HP:0000491	13	34	103	662	0.000807353	0.0060379	2.45745	0	hsa-miR-223-3p, hsa-miR-145-5p, hsa-let-7i-5p, hsa-miR-23b-3p, hsa-miR-200b-3p, hsa-miR-142-5p, hsa-miR-145-3p, hsa-miR-200a-3p, hsa-miR-155-5p, hsa-miR-200c-3p, hsa-miR-203a-3p, hsa-miR-429, hsa-miR-98-5p
Childhood onset sensorineural hearing impairment	HP:0011474	6	34	24	662	0.000807554	0.0060379	4.86765	0	hsa-miR-145-5p, hsa-let-7i-5p, hsa-miR-200a-3p, hsa-miR-199a-3p, hsa-miR-1-3p, hsa-miR-98-5p
Curly hair	HP:0002212	13	34	103	662	0.000807353	0.0060379	2.45745	0	hsa-miR-148b-3p, hsa-miR-27b-3p, hsa-miR-145-5p, hsa-miR-23b-3p, hsa-miR-1246, hsa-miR-143-3p, hsa-miR-200a-3p, hsa-miR-155-5p, hsa-miR-200c-3p, hsa-let-7g-5p, hsa-miR-199a-3p, hsa-miR-1-3p, hsa-miR-98-5p
Increased circulating gonadotropin level	HP:0000837	11	34	77	662	0.000809773	0.0060379	2.78151	0	hsa-miR-223-3p, hsa-miR-145-5p, hsa-miR-200b-3p, hsa-miR-1246, hsa-miR-145-3p, hsa-miR-200a-3p, hsa-miR-155-5p, hsa-miR-200c-3p, hsa-miR-203a-3p, hsa-miR-429, hsa-miR-1-3p
Respiratory tract infection	HP:0011947	28	34	369	662	0.000808042	0.0060379	1.47744	0	hsa-miR-200a-5p, hsa-miR-148b-3p, hsa-miR-27b-3p, hsa-miR-223-3p, hsa-miR-145-5p, hsa-let-7i-5p, hsa-miR-142-3p, hsa-miR-23b-3p, hsa-miR-200b-3p, hsa-miR-1246, hsa-miR-143-3p, hsa-miR-142-5p, hsa-miR-199b-3p, hsa-miR-145-3p, hsa-miR-200a-3p, hsa-miR-155-5p, hsa-miR-1180-3p, hsa-miR-200c-3p, hsa-let-7g-5p, hsa-miR-203a-3p, hsa-miR-199a-3p, hsa-miR-429, hsa-miR-1-3p, hsa-let-7f-5p, hsa-miR-324-5p, …
Glomerular deposits	HP:0030949	7	34	33	662	0.00081855	0.00605467	4.13012	0	hsa-miR-145-5p, hsa-miR-200b-3p, hsa-miR-155-5p, hsa-miR-200c-3p, hsa-let-7g-5p, hsa-miR-199a-3p, hsa-miR-1-3p
Peters anomaly	HP:0000659	7	34	33	662	0.00081855	0.00605467	4.13012	0	hsa-miR-27b-3p, hsa-miR-223-3p, hsa-miR-145-5p, hsa-miR-200b-3p, hsa-miR-200a-3p, hsa-miR-200c-3p, hsa-miR-429
Hypotelorism	HP:0000601	14	34	117	662	0.000817183	0.00605467	2.32981	0	hsa-miR-27b-3p, hsa-miR-23b-3p, hsa-miR-200b-3p, hsa-miR-1246, hsa-miR-199b-3p, hsa-miR-200a-3p, hsa-miR-151a-3p, hsa-miR-155-5p, hsa-miR-203a-3p, hsa-miR-429, hsa-miR-1-3p, hsa-miR-324-5p, hsa-miR-149-5p, hsa-miR-98-5p
11 pairs of ribs	HP:0000878	10	34	65	662	0.000819599	0.00605467	2.99548	0	hsa-miR-145-5p, hsa-miR-450b-5p, hsa-miR-23b-3p, hsa-miR-200b-3p, hsa-miR-143-3p, hsa-miR-145-3p, hsa-miR-155-5p, hsa-miR-200c-3p, hsa-miR-429, hsa-miR-1-3p
Functional abnormality of the inner ear	HP:0011389	30	34	417	662	0.000814593	0.00605467	1.40076	0	hsa-miR-200a-5p, hsa-miR-148b-3p, hsa-miR-27b-3p, hsa-miR-223-3p, hsa-miR-145-5p, hsa-let-7i-5p, hsa-miR-450b-5p, hsa-miR-142-3p, hsa-miR-23b-3p, hsa-miR-200b-3p, hsa-miR-1246, hsa-miR-143-3p, hsa-miR-142-5p, hsa-miR-199b-3p, hsa-miR-505-3p, hsa-miR-145-3p, hsa-miR-200a-3p, hsa-miR-151a-3p, hsa-miR-155-5p, hsa-miR-200c-3p, hsa-let-7g-5p, hsa-miR-203a-3p, hsa-miR-199a-3p, hsa-miR-429, hsa-miR-1-3p…
Anal stenosis	HP:0002025	7	34	33	662	0.00081855	0.00605467	4.13012	0	hsa-miR-27b-3p, hsa-miR-199b-3p, hsa-miR-200a-3p, hsa-miR-200c-3p, hsa-miR-203a-3p, hsa-miR-324-5p, hsa-miR-98-5p
Joint contracture of the hand	HP:0009473	22	34	247	662	0.000818745	0.00605467	1.73422	0	hsa-miR-27b-3p, hsa-miR-223-3p, hsa-miR-145-5p, hsa-miR-142-3p, hsa-miR-23b-3p, hsa-miR-200b-3p, hsa-miR-1246, hsa-miR-143-3p, hsa-miR-142-5p, hsa-miR-145-3p, hsa-miR-200a-3p, hsa-miR-155-5p, hsa-miR-200c-3p, hsa-let-7g-5p, hsa-miR-203a-3p, hsa-miR-199a-3p, hsa-miR-429, hsa-miR-1271-5p, hsa-miR-1-3p, hsa-miR-324-5p, hsa-miR-149-5p, hsa-miR-98-5p
Spastic paraparesis	HP:0002313	7	34	33	662	0.00081855	0.00605467	4.13012	0	hsa-miR-23b-3p, hsa-miR-143-3p, hsa-miR-200a-3p, hsa-miR-155-5p, hsa-miR-1-3p, hsa-miR-149-5p, hsa-miR-98-5p
Abnormal pulmonary valve physiology	HP:0031654	21	34	229	662	0.000824312	0.0060825	1.78551	0	hsa-miR-148b-3p, hsa-miR-27b-3p, hsa-miR-145-5p, hsa-miR-142-3p, hsa-miR-23b-3p, hsa-miR-200b-3p, hsa-miR-1246, hsa-miR-143-3p, hsa-miR-142-5p, hsa-miR-199b-3p, hsa-miR-505-3p, hsa-miR-145-3p, hsa-miR-200a-3p, hsa-miR-155-5p, hsa-miR-200c-3p, hsa-let-7g-5p, hsa-miR-203a-3p, hsa-miR-429, hsa-miR-1271-5p, hsa-miR-1-3p, hsa-miR-98-5p
Aplasia/Hypoplasia of the external ear	HP:0008772	17	34	162	662	0.000828069	0.00609622	2.04321	0	hsa-miR-148b-3p, hsa-miR-27b-3p, hsa-miR-223-3p, hsa-miR-145-5p, hsa-miR-200b-3p, hsa-miR-143-3p, hsa-miR-199b-3p, hsa-miR-200a-3p, hsa-miR-151a-3p, hsa-miR-155-5p, hsa-miR-200c-3p, hsa-miR-203a-3p, hsa-miR-429, hsa-miR-1-3p, hsa-let-7f-5p, hsa-miR-324-5p, hsa-miR-98-5p
Storage in hepatocytes	HP:0031137	17	34	162	662	0.000828069	0.00609622	2.04321	0	hsa-miR-200a-5p, hsa-miR-27b-3p, hsa-miR-223-3p, hsa-miR-145-5p, hsa-miR-23b-3p, hsa-miR-200b-3p, hsa-miR-143-3p, hsa-miR-142-5p, hsa-miR-200a-3p, hsa-miR-155-5p, hsa-miR-200c-3p, hsa-let-7g-5p, hsa-miR-203a-3p, hsa-miR-199a-3p, hsa-miR-429, hsa-let-7f-5p, hsa-miR-98-5p
Abnormal reproductive system morphology	HP:0012243	33	34	503	662	0.000831822	0.00611684	1.27739	0	hsa-miR-200a-5p, hsa-miR-148b-3p, hsa-miR-27b-3p, hsa-miR-223-3p, hsa-miR-1290, hsa-miR-145-5p, hsa-let-7i-5p, hsa-miR-450b-5p, hsa-miR-142-3p, hsa-miR-23b-3p, hsa-miR-200b-3p, hsa-miR-1246, hsa-miR-143-3p, hsa-miR-142-5p, hsa-miR-199b-3p, hsa-miR-505-3p, hsa-miR-145-3p, hsa-miR-200a-3p, hsa-miR-151a-3p, hsa-miR-155-5p, hsa-miR-200c-3p, hsa-let-7g-5p, hsa-miR-338-5p, hsa-miR-203a-3p, hsa-miR-199a…
Biliary tract abnormality	HP:0001080	12	34	90	662	0.000834536	0.00612279	2.59608	0	hsa-miR-27b-3p, hsa-miR-223-3p, hsa-miR-145-5p, hsa-miR-200b-3p, hsa-miR-1246, hsa-miR-143-3p, hsa-miR-142-5p, hsa-miR-200a-3p, hsa-miR-155-5p, hsa-miR-200c-3p, hsa-miR-203a-3p, hsa-miR-199a-3p
Upper limb undergrowth	HP:0009824	12	34	90	662	0.000834536	0.00612279	2.59608	0	hsa-miR-223-3p, hsa-miR-145-5p, hsa-miR-142-3p, hsa-miR-23b-3p, hsa-miR-200b-3p, hsa-miR-1246, hsa-miR-143-3p, hsa-miR-155-5p, hsa-miR-200c-3p, hsa-let-7g-5p, hsa-miR-1-3p, hsa-miR-98-5p
Premature loss of primary teeth	HP:0006323	8	34	43	662	0.000836174	0.00612781	3.62244	0	hsa-miR-27b-3p, hsa-miR-23b-3p, hsa-miR-200b-3p, hsa-miR-143-3p, hsa-miR-200a-3p, hsa-miR-200c-3p, hsa-miR-429, hsa-miR-1-3p
Hip dysplasia	HP:0001385	15	34	132	662	0.000859711	0.00624334	2.21257	0	hsa-miR-27b-3p, hsa-miR-223-3p, hsa-miR-145-5p, hsa-miR-200b-3p, hsa-miR-143-3p, hsa-miR-199b-3p, hsa-miR-200a-3p, hsa-miR-155-5p, hsa-miR-200c-3p, hsa-let-7g-5p, hsa-miR-338-5p, hsa-miR-199a-3p, hsa-miR-429, hsa-miR-1271-5p, hsa-miR-1-3p
Non-Mendelian inheritance	HP:0001426	15	34	132	662	0.000859711	0.00624334	2.21257	0	hsa-miR-148b-3p, hsa-miR-27b-3p, hsa-miR-223-3p, hsa-let-7i-5p, hsa-miR-23b-3p, hsa-miR-200b-3p, hsa-miR-143-3p, hsa-miR-200a-3p, hsa-miR-155-5p, hsa-miR-200c-3p, hsa-let-7g-5p, hsa-miR-203a-3p, hsa-let-7f-5p, hsa-miR-149-5p, hsa-miR-98-5p
Alopecia	HP:0001596	20	34	212	662	0.000856926	0.00624334	1.83685	0	hsa-miR-148b-3p, hsa-miR-27b-3p, hsa-miR-145-5p, hsa-miR-142-3p, hsa-miR-23b-3p, hsa-miR-200b-3p, hsa-miR-143-3p, hsa-miR-142-5p, hsa-miR-145-3p, hsa-miR-200a-3p, hsa-miR-155-5p, hsa-miR-200c-3p, hsa-let-7g-5p, hsa-miR-203a-3p, hsa-miR-199a-3p, hsa-miR-429, hsa-miR-1-3p, hsa-miR-324-5p, hsa-miR-149-5p, hsa-miR-98-5p
Decreased response to growth hormone stimulation test	HP:0000824	15	34	132	662	0.000859711	0.00624334	2.21257	0	hsa-miR-148b-3p, hsa-miR-23b-3p, hsa-miR-200b-3p, hsa-miR-1246, hsa-miR-143-3p, hsa-miR-199b-3p, hsa-miR-200a-3p, hsa-miR-155-5p, hsa-miR-200c-3p, hsa-miR-203a-3p, hsa-miR-199a-3p, hsa-miR-429, hsa-miR-1-3p, hsa-miR-324-5p, hsa-miR-149-5p
Kyphoscoliosis	HP:0002751	19	34	195	662	0.000859397	0.00624334	1.89713	0	hsa-miR-148b-3p, hsa-miR-27b-3p, hsa-miR-223-3p, hsa-miR-145-5p, hsa-miR-142-3p, hsa-miR-23b-3p, hsa-miR-200b-3p, hsa-miR-143-3p, hsa-miR-505-3p, hsa-miR-145-3p, hsa-miR-200a-3p, hsa-miR-155-5p, hsa-miR-200c-3p, hsa-let-7g-5p, hsa-miR-203a-3p, hsa-miR-199a-3p, hsa-miR-429, hsa-miR-1-3p, hsa-miR-98-5p
Mortality/Aging	HP:0040006	19	34	195	662	0.000859397	0.00624334	1.89713	0	hsa-miR-148b-3p, hsa-miR-27b-3p, hsa-miR-223-3p, hsa-miR-145-5p, hsa-let-7i-5p, hsa-miR-200b-3p, hsa-miR-143-3p, hsa-miR-142-5p, hsa-miR-200a-3p, hsa-miR-155-5p, hsa-miR-200c-3p, hsa-let-7g-5p, hsa-miR-203a-3p, hsa-miR-199a-3p, hsa-miR-1271-5p, hsa-miR-1-3p, hsa-let-7f-5p, hsa-miR-324-5p, hsa-miR-98-5p
Vascular skin abnormality	HP:0011276	28	34	370	662	0.000857847	0.00624334	1.47345	0	hsa-miR-200a-5p, hsa-miR-148b-3p, hsa-miR-27b-3p, hsa-miR-223-3p, hsa-miR-145-5p, hsa-miR-142-3p, hsa-miR-23b-3p, hsa-miR-200b-3p, hsa-miR-1246, hsa-miR-143-3p, hsa-miR-142-5p, hsa-miR-199b-3p, hsa-miR-505-3p, hsa-miR-145-3p, hsa-miR-200a-3p, hsa-miR-155-5p, hsa-miR-200c-3p, hsa-let-7g-5p, hsa-miR-338-5p, hsa-miR-203a-3p, hsa-miR-199a-3p, hsa-miR-429, hsa-miR-1271-5p, hsa-miR-1-3p, hsa-let-7f-5p,…
Age of death	HP:0011420	19	34	195	662	0.000859397	0.00624334	1.89713	0	hsa-miR-148b-3p, hsa-miR-27b-3p, hsa-miR-223-3p, hsa-miR-145-5p, hsa-let-7i-5p, hsa-miR-200b-3p, hsa-miR-143-3p, hsa-miR-142-5p, hsa-miR-200a-3p, hsa-miR-155-5p, hsa-miR-200c-3p, hsa-let-7g-5p, hsa-miR-203a-3p, hsa-miR-199a-3p, hsa-miR-1271-5p, hsa-miR-1-3p, hsa-let-7f-5p, hsa-miR-324-5p, hsa-miR-98-5p
Abnormal thorax morphology	HP:0000765	30	34	418	662	0.000864551	0.00627141	1.39741	0	hsa-miR-200a-5p, hsa-miR-148b-3p, hsa-miR-27b-3p, hsa-miR-223-3p, hsa-miR-145-5p, hsa-miR-450b-5p, hsa-miR-142-3p, hsa-miR-23b-3p, hsa-miR-200b-3p, hsa-miR-1246, hsa-miR-143-3p, hsa-miR-142-5p, hsa-miR-199b-3p, hsa-miR-505-3p, hsa-miR-145-3p, hsa-miR-200a-3p, hsa-miR-151a-3p, hsa-miR-155-5p, hsa-miR-200c-3p, hsa-let-7g-5p, hsa-miR-338-5p, hsa-miR-203a-3p, hsa-miR-199a-3p, hsa-miR-429, hsa-miR-127…
Nevus sebaceous	HP:0010815	9	34	54	662	0.000871994	0.0063021	3.2451	0	hsa-miR-148b-3p, hsa-miR-145-5p, hsa-miR-143-3p, hsa-miR-155-5p, hsa-miR-200c-3p, hsa-let-7g-5p, hsa-miR-1-3p, hsa-miR-324-5p, hsa-miR-98-5p
Genu varum	HP:0002970	9	34	54	662	0.000871994	0.0063021	3.2451	0	hsa-miR-27b-3p, hsa-miR-200b-3p, hsa-miR-1246, hsa-miR-143-3p, hsa-miR-155-5p, hsa-miR-200c-3p, hsa-let-7g-5p, hsa-miR-1-3p, hsa-miR-149-5p
Thyroid carcinoma	HP:0002890	22	34	248	662	0.000874665	0.0063021	1.72723	0	hsa-miR-200a-5p, hsa-miR-148b-3p, hsa-miR-27b-3p, hsa-miR-223-3p, hsa-miR-1290, hsa-miR-145-5p, hsa-miR-142-3p, hsa-miR-23b-3p, hsa-miR-200b-3p, hsa-miR-1246, hsa-miR-143-3p, hsa-miR-142-5p, hsa-miR-200a-3p, hsa-miR-155-5p, hsa-miR-200c-3p, hsa-let-7g-5p, hsa-miR-203a-3p, hsa-miR-199a-3p, hsa-miR-429, hsa-miR-1-3p, hsa-miR-149-5p, hsa-miR-98-5p
Recurrent gram-negative bacterial infections	HP:0005420	9	34	54	662	0.000871994	0.0063021	3.2451	0	hsa-miR-148b-3p, hsa-miR-27b-3p, hsa-miR-223-3p, hsa-miR-145-5p, hsa-miR-200b-3p, hsa-miR-1246, hsa-miR-200a-3p, hsa-miR-200c-3p, hsa-miR-203a-3p
Abnormality of dental eruption	HP:0006292	22	34	248	662	0.000874665	0.0063021	1.72723	0	hsa-miR-27b-3p, hsa-miR-223-3p, hsa-miR-145-5p, hsa-let-7i-5p, hsa-miR-142-3p, hsa-miR-23b-3p, hsa-miR-200b-3p, hsa-miR-1246, hsa-miR-143-3p, hsa-miR-142-5p, hsa-miR-199b-3p, hsa-miR-505-3p, hsa-miR-200a-3p, hsa-miR-155-5p, hsa-miR-200c-3p, hsa-miR-203a-3p, hsa-miR-199a-3p, hsa-miR-429, hsa-miR-1-3p, hsa-miR-324-5p, hsa-miR-149-5p, hsa-miR-98-5p
Arthritis	HP:0001369	22	34	248	662	0.000874665	0.0063021	1.72723	0	hsa-miR-200a-5p, hsa-miR-27b-3p, hsa-miR-223-3p, hsa-miR-145-5p, hsa-let-7i-5p, hsa-miR-23b-3p, hsa-miR-200b-3p, hsa-miR-143-3p, hsa-miR-142-5p, hsa-miR-145-3p, hsa-miR-200a-3p, hsa-miR-155-5p, hsa-miR-200c-3p, hsa-let-7g-5p, hsa-miR-203a-3p, hsa-miR-199a-3p, hsa-miR-429, hsa-miR-1-3p, hsa-let-7f-5p, hsa-miR-324-5p, hsa-miR-149-5p, hsa-miR-98-5p
Polyphagia	HP:0002591	13	34	104	662	0.000891558	0.00641093	2.43382	0	hsa-miR-200a-5p, hsa-miR-223-3p, hsa-miR-145-5p, hsa-miR-142-3p, hsa-miR-200b-3p, hsa-miR-143-3p, hsa-miR-200a-3p, hsa-miR-155-5p, hsa-miR-200c-3p, hsa-miR-429, hsa-let-7f-5p, hsa-miR-149-5p, hsa-miR-98-5p
Abnormal thrombosis	HP:0001977	23	34	267	662	0.000891765	0.00641093	1.67724	0	hsa-miR-200a-5p, hsa-miR-27b-3p, hsa-miR-223-3p, hsa-miR-145-5p, hsa-let-7i-5p, hsa-miR-142-3p, hsa-miR-23b-3p, hsa-miR-200b-3p, hsa-miR-1246, hsa-miR-143-3p, hsa-miR-142-5p, hsa-miR-145-3p, hsa-miR-200a-3p, hsa-miR-155-5p, hsa-miR-200c-3p, hsa-miR-203a-3p, hsa-miR-199a-3p, hsa-miR-429, hsa-miR-1-3p, hsa-let-7f-5p, hsa-miR-324-5p, hsa-miR-149-5p, hsa-miR-98-5p
Serositis	HP:0045073	14	34	118	662	0.000896512	0.00643067	2.31007	0	hsa-miR-223-3p, hsa-miR-145-5p, hsa-let-7i-5p, hsa-miR-23b-3p, hsa-miR-200b-3p, hsa-miR-145-3p, hsa-miR-200a-3p, hsa-miR-155-5p, hsa-miR-200c-3p, hsa-miR-1-3p, hsa-let-7f-5p, hsa-miR-324-5p, hsa-miR-149-5p, hsa-miR-98-5p
Abnormal liver metabolite concentration	HP:0034644	17	34	163	662	0.000895909	0.00643067	2.03067	0	hsa-miR-200a-5p, hsa-miR-27b-3p, hsa-miR-223-3p, hsa-miR-145-5p, hsa-miR-23b-3p, hsa-miR-200b-3p, hsa-miR-143-3p, hsa-miR-142-5p, hsa-miR-200a-3p, hsa-miR-155-5p, hsa-miR-200c-3p, hsa-let-7g-5p, hsa-miR-203a-3p, hsa-miR-199a-3p, hsa-miR-429, hsa-let-7f-5p, hsa-miR-98-5p
Abnormal serum insulin-like growth factor 1 level	HP:0030352	11	34	78	662	0.000909772	0.00650176	2.74585	0	hsa-miR-223-3p, hsa-miR-145-5p, hsa-let-7i-5p, hsa-miR-1246, hsa-miR-143-3p, hsa-miR-145-3p, hsa-miR-155-5p, hsa-miR-199a-3p, hsa-miR-1-3p, hsa-miR-98-5p, hsa-miR-223-5p
Abnormal thalamic MRI signal intensity	HP:0012696	11	34	78	662	0.000909772	0.00650176	2.74585	0	hsa-miR-148b-3p, hsa-miR-27b-3p, hsa-miR-200b-3p, hsa-miR-143-3p, hsa-miR-200a-3p, hsa-miR-200c-3p, hsa-miR-203a-3p, hsa-miR-199a-3p, hsa-miR-429, hsa-miR-1-3p, hsa-miR-324-5p
Abnormal atrial septum morphology	HP:0011994	28	34	371	662	0.000910469	0.00650176	1.46948	0	hsa-miR-200a-5p, hsa-miR-148b-3p, hsa-miR-27b-3p, hsa-miR-223-3p, hsa-miR-145-5p, hsa-miR-142-3p, hsa-miR-23b-3p, hsa-miR-200b-3p, hsa-miR-1246, hsa-miR-143-3p, hsa-miR-142-5p, hsa-miR-199b-3p, hsa-miR-505-3p, hsa-miR-145-3p, hsa-miR-200a-3p, hsa-miR-151a-3p, hsa-miR-155-5p, hsa-miR-200c-3p, hsa-let-7g-5p, hsa-miR-203a-3p, hsa-miR-199a-3p, hsa-miR-429, hsa-miR-1271-5p, hsa-miR-1-3p, hsa-miR-324-5…
Atrial septal defect	HP:0001631	28	34	371	662	0.000910469	0.00650176	1.46948	0	hsa-miR-200a-5p, hsa-miR-148b-3p, hsa-miR-27b-3p, hsa-miR-223-3p, hsa-miR-145-5p, hsa-miR-142-3p, hsa-miR-23b-3p, hsa-miR-200b-3p, hsa-miR-1246, hsa-miR-143-3p, hsa-miR-142-5p, hsa-miR-199b-3p, hsa-miR-505-3p, hsa-miR-145-3p, hsa-miR-200a-3p, hsa-miR-151a-3p, hsa-miR-155-5p, hsa-miR-200c-3p, hsa-let-7g-5p, hsa-miR-203a-3p, hsa-miR-199a-3p, hsa-miR-429, hsa-miR-1271-5p, hsa-miR-1-3p, hsa-miR-324-5…
Abnormal mandible morphology	HP:0000277	31	34	445	662	0.000912663	0.00651019	1.35638	0	hsa-miR-200a-5p, hsa-miR-148b-3p, hsa-miR-27b-3p, hsa-miR-223-3p, hsa-miR-1290, hsa-miR-145-5p, hsa-let-7i-5p, hsa-miR-142-3p, hsa-miR-23b-3p, hsa-miR-200b-3p, hsa-miR-1246, hsa-miR-143-3p, hsa-miR-142-5p, hsa-miR-199b-3p, hsa-miR-505-3p, hsa-miR-145-3p, hsa-miR-200a-3p, hsa-miR-151a-3p, hsa-miR-155-5p, hsa-miR-200c-3p, hsa-let-7g-5p, hsa-miR-203a-3p, hsa-miR-199a-3p, hsa-miR-429, hsa-miR-1271-5p…
Abnormal hair quantity	HP:0011362	30	34	419	662	0.000917354	0.00653257	1.39408	0	hsa-miR-200a-5p, hsa-miR-148b-3p, hsa-miR-27b-3p, hsa-miR-223-3p, hsa-miR-145-5p, hsa-miR-142-3p, hsa-miR-23b-3p, hsa-miR-200b-3p, hsa-miR-1246, hsa-miR-143-3p, hsa-miR-142-5p, hsa-miR-199b-3p, hsa-miR-505-3p, hsa-miR-145-3p, hsa-miR-200a-3p, hsa-miR-151a-3p, hsa-miR-155-5p, hsa-miR-200c-3p, hsa-let-7g-5p, hsa-miR-338-5p, hsa-miR-203a-3p, hsa-miR-199a-3p, hsa-miR-429, hsa-miR-1271-5p, hsa-miR-1-3…
[truncated: 1,906 more rows]

## Sheet: SELECTED-30-RNADisease
description	genes_found	pval_adj	relative_enrichment	genes
[truncated: 30 more rows]

## Sheet: SELECTED-30-OMIM
description	genes_found	pval_adj	relative_enrichment	genes
Neurooculocardiogenitourinary syndrome	4	0.00292297	15.3882	hsa-miR-200b-3p, hsa-miR-200c-3p, hsa-miR-429, hsa-miR-200a-3p
Allergic rhinitis, susceptibility to	4	0.00292297	15.3882	hsa-let-7f-5p, hsa-miR-98-5p, hsa-let-7g-5p, hsa-let-7i-5p
[truncated: 28 more rows]

## Sheet: SELECTED-30-HPO
description	genes_found	pval_adj	relative_enrichment	genes
[truncated: 30 more rows]
