# Supplementary material for: Salivary MicroRNA Reflects Neurodevelopment and Oral Health Traits in Children With Autism
Source: Int Dent J. 2026 May 20;76(4):109632. doi: 10.1016/j.identj.2026.109632 (PMC13217594; doi:10.1016/j.identj.2026.109632)
Supplement: Supplementary file 5 [file mmc5.xlsx]

## Sheet: Clinical Raw Data
Samples	Age	Geneder (F=1, M=2)	Female	Male	ASD	ADHD	Behavior (1-4 according to Frankel's)	Temper (1= Friendly; 2= Fearful; 3=Shy; 4=active)	Temper_Fiendly	Temper_Fearful	Temper_Shy	Temper_Active	Frequecy of snacking	dmft/DMFT	GI	PI	GI=0	GI_Low	GI_Moderate	GI_Severe	PI=0	PI_Low	PI_Moderate	PI_Severe
C-1	9	1	1	0	0	0	4	1	1	0	0	0	2	3	1	0	0	1	0	0	1	0	0	0
C-2	11	2	0	1	0	0	4	1	1	0	0	0	1	2	1	1	0	1	0	0	0	1	0	0
C-3	7	1	1	0	0	0	3	2	0	1	0	0	2	7	1	1	0	1	0	0	0	1	0	0
C-4	13	1	1	0	0	0	3	2	0	1	0	0	3	5.72222	2	2	0	0	1	0	0	0	1	0
C-5	10	1	1	0	0	0	3	2	0	1	0	0	3	6	1	1	0	1	0	0	0	1	0	0
C-6	8	2	0	1	0	0	4	1	1	0	0	0	2	4	1	0	0	1	0	0	1	0	0	0
C-7	9	1	1	0	0	0	3	1	1	0	0	0	2	7	1	1	0	1	0	0	0	1	0	0
C-8	8	1	1	0	0	0	3	2	0	1	0	0	2	7	1	1	0	1	0	0	0	1	0	0
C-9	6	2	0	1	0	0	2	3	0	0	1	0	3	8	1	1	0	1	0	0	0	1	0	0
C-10	5	2	0	1	0	0	2	4	0	0	0	1	3	7	1	1	0	1	0	0	0	1	0	0
C-11	13	2	0	1	0	0	4	3	0	0	1	0	2	8	1	0	0	1	0	0	1	0	0	0
C-12	8	1	1	0	0	0	3	4	0	0	0	1	2	5	1	1	0	1	0	0	0	1	0	0
C-13	12	2	0	1	0	0	3	2	0	1	0	0	3	5.72222	2	1	0	0	1	0	0	1	0	0
C-14	16	2	0	1	0	0	4	1	1	0	0	0	1	6	1	1	0	1	0	0	0	1	0	0
C-15	5	1	1	0	0	0	3	1	1	0	0	0	2	5	1	1	0	1	0	0	0	1	0	0
C-16	6	2	0	1	0	0	3	2	0	1	0	0	2	7	1	1	0	1	0	0	0	1	0	0
C-17	12	1	1	0	0	0	4	4	0	0	0	1	1	7	2	1	0	0	1	0	0	1	0	0
C-18	9	2	0	1	0	0	3	3	0	0	1	0	2	7	1	1	0	1	0	0	0	1	0	0
C-19	7	1	1	0	0	0	4	2	0	1	0	0	2	1	0	0	1	0	0	0	1	0	0	0
C-20	4	2	0	1	0	0	3	1	1	0	0	0	3	6	2	1	0	0	1	0	0	1	0	0
A-1	16	2	0	1	1	0	2	2	0	1	0	0	2	11	2	2	0	0	1	0	0	0	1	0
A-2	6	2	0	1	1	1	2	2	0	1	0	0	2	4	2	1	0	0	1	0	0	1	0	0
A-3	13	2	0	1	1	0	2	3	0	0	1	0	1	4	1	1	0	1	0	0	0	1	0	0
A-4	8	2	0	1	1	0	1	4	0	0	0	1	2	10	1	1	0	1	0	0	0	1	0	0
A-5	15	1	1	0	1	0	2	2	0	1	0	0	1	9	1	1	0	1	0	0	0	1	0	0
A-6	12	1	1	0	1	1	3	3	0	0	1	0	1	8	1	0	0	1	0	0	1	0	0	0
A-7	10	2	0	1	1	0	1	2	0	1	0	0	2	7	1	0	0	1	0	0	1	0	0	0
A-8	12	2	0	1	1	0	2	2	0	1	0	0	1	6	1	0	0	1	0	0	1	0	0	0
A-9	5	2	0	1	1	1	2	3	0	0	1	0	3	7	1	0	0	1	0	0	0	0	1	0
A-10	14	2	0	1	1	0	3	2	0	1	0	0	2	4	1	0	0	1	0	0	1	0	0	0
A-11	9	2	0	1	1	0	2	3	0	0	1	0	1	9	1	2	0	1	0	0	0	0	1	0
A-12	13	2	0	1	1	0	1	4	0	0	0	1	2	11	2	2	0	0	1	0	0	0	1	0
A-13	12	1	1	0	1	0	2	3	0	0	1	0	1	10	2	1	0	0	1	0	0	1	0	0
A-14	14	1	1	0	1	0	2	3	0	0	1	0	2	5	0	1	1	0	0	0	0	1	0	0
A-15	11	2	0	1	1	0	1	2	0	1	0	0	2	12	2	1	0	0	1	0	0	1	0	0
A-16	11	2	0	1	1	0	2	2	0	1	0	0	2	10	1	0	0	1	0	0	1	0	0	0
A-17	12	2	0	1	1	0	1	4	0	0	0	1	1	5	1	1	0	1	0	0	0	1	0	0
A-18	15	1	1	0	1	0	2	2	0	1	0	0	3	10	1	2	0	1	0	0	0	0	1	0
A-19	10	1	1	0	1	0	2	3	0	0	1	0	2	3	1	2	0	1	0	0	0	0	1	0
A-20	16	2	0	1	1	0	2	2	0	1	0	0	2	8	1	1	0	1	0	0	0	1	0	0
A-21	8	2	0	1	1	0	2	2	0	1	0	0	3	1	3	1	0	0	0	1	0	1	0	0
A-22	10	2	0	1	1	1	2	2	0	1	0	0	2	13	1	1	0	1	0	0	0	1	0	0
A-23	16	2	0	1	1	0	1	2	0	1	0	0	1	10	2	2	0	0	1	0	0	0	1	0
A-24	14	2	0	1	1	0	2	3	0	0	1	0	1	6	1	1	0	1	0	0	0	1	0	0
A-25	14	2	0	1	1	0	2	3	0	0	1	0	2	7	1	1	0	1	0	0	0	1	0	0
A-26	7	2	0	1	1	0	2	2	0	1	0	0	3	4	1	0	0	1	0	0	1	0	0	0

## Sheet: Bacterial Detection Raw Data
		Gram positive										Gram negative				Anaerobes
Samples	Groups (1=Ctrl; 2=ASD)	Streptococcus mitis/oralis	Streptococcus sanguinis	Streptococcus parasanguinis	Streptococcus salivarius	Streptococcus vestibularis	Streptococcus pneumoniae	Streptococcus gordonii	Rothia mucilaginosa	Rothia dentocariosa	Staphylococcus aureus	Haemophilus parainfluenza	Haemophilus parahaemolyticus	Neisseria mucosa/sicca	Neisseria flava/perflava/subflava	Veillonella parvula/atypica/dispar
C-1	1	0	0	0	0	0	0	0	1	1	0	1	0	0	1	0
C-2	1	1	0	0	0	0	0	1	1	0	0	0	0	0	1	0
C-3	1	0	1	0	0	0	0	0	0	1	0	0	0	0	0	0
C-4	1	1	0	0	0	0	0	1	0	1	0	0	0	0	0	0
C-5	1	1	0	0	0	0	0	0	0	1	0	0	0	0	0	0
C-6	1	1	0	0	0	0	0	0	1	0	0	0	0	0	1	0
C-7	1	1	0	0	1	0	0	0	1	0	0	1	0	0	0	0
C-8	1	1	0	0	0	0	0	0	0	1	0	0	0	0	1	0
C-9	1	0	1	0	0	0	0	0	0	1	0	0	0	0	1	0
C-10	1	0	0	0	0	0	0	0	1	1	0	0	1	0	0	0
C-11	1	0	0	0	0	0	0	0	0	1	0	0	0	0	0	0
C-12	1	1	0	0	1	0	0	0	0	0	0	0	0	0	1	0
C-13	1	0	0	0	0	0	0	1	1	0	0	0	0	0	1	0
C-14	1	1	0	0	0	0	0	0	0	1	0	0	0	0	1	0
C-15	1	1	0	0	0	0	0	0	1	0	0	0	0	1	1	0
C-16	1	1	0	0	0	0	0	0	0	0	1	0	0	0	1	0
C-17	1	1	0	1	0	0	0	0	1	0	0	0	0	0	1	0
C-18	1	0	0	0	1	0	0	0	0	0	0	0	0	0	1	0
C-19	1	1	0	0	0	0	0	0	0	1	0	0	0	0	0	0
C-20	1	1	0	0	0	0	0	0	1	0	0	0	0	0	1	0
A-1	2	1	0	0	1	0	0	0	0	1	1	1	0	0	0	0
A-2	2	0	1	0	1	0	0	0	0	1	0	0	0	1	1	1
A-3	2	1	0	0	0	0	0	0	0	0	1	1	1	0	1	0
A-4	2	1	0	0	0	0	0	0	1	1	0	0	0	1	0	1
A-5	2	1	0	0	0	0	1	0	0	1	0	0	0	1	0	1
A-6	2	1	1	0	0	0	0	0	0	1	0	0	0	1	0	1
A-7	2	1	0	0	0	0	0	0	0	0	0	1	0	0	0	0
A-8	2	1	0	0	0	0	0	0	0	0	0	0	0	1	0	1
A-9	2	1	0	1	0	0	1	0	0	0	0	0	1	0	0	0
A-10	2	1	0	0	0	0	1	0	0	0	0	0	1	1	0	0
A-11	2	1	0	1	0	0	0	0	0	0	1	1	0	0	1	0
A-12	2	1	0	0	1	1	0	0	0	0	0	0	0	1	0	0
A-13	2	1	0	0	0	0	0	0	0	0	0	0	0	1	0	0
A-14	2	1	0	0	0	0	0	0	1	0	0	1	0	1	0	1
A-15	2	0	1	0	0	0	0	0	0	0	0	0	0	1	1	0
A-16	2	1	0	0	0	0	0	0	0	0	0	0	0	0	1	0
A-17	2	1	0	0	0	0	0	0	0	0	0	0	0	0	1	0
A-18	2	1	0	0	0	0	0	0	0	0	1	0	1	0	0	0
A-19	2	1	0	0	0	0	0	0	0	0	0	0	0	1	1	0
A-20	2	0	0	0	1	0	0	0	1	0	0	0	0	1	0	0
A-21	2	1	0	0	0	0	0	0	0	0	1	0	1	1	0	0
A-22	2	1	0	0	0	0	0	0	0	0	0	0	0	1	0	0
A-23	2	1	0	0	0	0	0	0	0	1	1	1	0	0	1	0
A-24	2	1	0	0	1	0	0	0	1	0	0	1	0	1	1	0
A-25	2	1	0	0	0	0	0	0	0	0	0	0	0	1	1	1
A-26	2	0	0	1	1	1	0	0	0	0	0	0	0	1	0	1
A-27	2	1	0	0	0	0	0	0	1	0	0	0	0	0	1	0
A-28	2	1	0	0	1	1	0	0	0	1	0	1	0	0	0	1
A-29	2	1	0	0	1	1	0	0	0	0	0	0	0	0	1	1
A-30	2	1	0	0	0	0	0	0	0	0	0	0	0	0	1	1
A-31	2	1	0	0	0	0	0	0	0	0	1	0	0	0	0	1
