# Supplementary material for: Salivary MicroRNA Reflects Neurodevelopment and Oral Health Traits in Children With Autism
Source: Int Dent J. 2026 May 20;76(4):109632. doi: 10.1016/j.identj.2026.109632 (PMC13217594; doi:10.1016/j.identj.2026.109632)
Supplement: Supplementary file 6 [file mmc6.xlsx]

## Sheet: Correl Data Up-Reg MiRNA-MiRNA
Sample	hsa-miR-1-3p	hsa-miR-1246	hsa-miR-1287-5p	hsa-miR-1290	hsa-miR-142-3p	hsa-miR-142-5p	hsa-miR-143-3p	hsa-miR-145-3p	hsa-miR-145-5p	hsa-miR-155-5p	hsa-miR-199a-3p	hsa-miR-199b-3p	hsa-miR-223-3p	hsa-miR-223-5p	hsa-miR-324-5p	hsa-miR-338-5p	hsa-miR-3614-5p	hsa-miR-3960	hsa-miR-450b-5p	hsa-miR-505-3p	hsa-miR-619-5p
C-1	1.2219	230.94	6.10952	205.585	5.19309	9.77524	2728.21	27.1874	48.5707	39.1009	9.77524	131.66	943.31	5.80405	2.13833	29.3257	10.3862	0.610952	34.8243	15.8848	6.415
C-2	1.85149	163.913	10.0209	290.963	4.29466	10.0209	1436.92	18.9681	30.4205	12.1682	7.87354	39.7256	931.941	3.57888	0.357888	24.3364	6.0841	1.52281	8.94721	14.6734	9.66298
C-3	1.85149	218.356	8.59828	228.554	2.19956	2.59948	874.425	11.9976	31.9936	12.9974	6.79864	45.191	473.905	2.79944	1.19976	6.79864	4.39912	1.52281	6.59868	5.39892	7.59848
C-4	1.30367	853.255	33.2437	501.915	8.47389	5.86654	5063.47	48.8878	105.598	21.5106	28.029	99.7311	1456.2	7.17021	3.17128	59.969	22.1625	0.651837	20.207	6.51837	16.2959
C-5	1.85149	208.889	5.96826	142.536	8.0747	4.56396	1722.02	33.001	56.874	26.6816	10.5322	171.675	841.876	4.91504	0.702148	32.2988	14.043	1.52281	30.1924	0	8.0747
C-6	1.85149	37.4511	2.11418	30.2025	5.38245	1.2081	540.625	21.1418	7.85265	2.4162	2.4162	24.7661	165.812	0	3.17128	17.2154	0.906075	1.52281	15.4033	1.2081	8.75873
C-7	0.60223	185.186	1.80669	176.453	5.38245	0.301115	842.821	16.8624	22.5836	18.368	7.82899	56.9107	502.561	7.22676	1.80669	28.6059	0.903345	1.50558	23.7881	3.61338	11.7435
C-8	1.85149	244.37	2.14925	160.979	6.01791	2.57911	1414.64	38.0418	44.2747	19.5582	6.01791	73.7194	1771.42	9.88657	0.214925	23.6418	8.59702	1.52281	9.02687	7.09254	13.7552
C-9	1.85149	188.735	1.51594	189.114	3.03188	1.89493	682.552	9.09564	26.15	19.3282	6.82173	36.7616	388.839	7.41596	0.378985	16.6753	7.95869	0.75797	20.8442	3.78985	10.9906
C-10	4.38284	1194.52	32.6721	996.896	4.38284	6.37503	2341.23	30.6799	62.9535	67.7347	13.9454	248.626	1074.59	9.56255	1.9922	35.0627	13.1485	3.9844	35.0627	3.9844	26.6955
C-11	1.49361	46.5154	4.90759	63.7986	0.853494	3.84072	1519.43	24.3246	34.3531	29.0188	9.38843	105.62	796.736	9.81518	1.49361	29.8723	2.13373	0.213373	20.2705	9.6018	12.8024
C-12	1.85149	325.734	9.13774	416.305	12.0941	21.7693	2558.84	27.682	56.7077	29.2945	12.3628	74.7145	1188.17	9.4065	3.22508	44.8824	10.2128	0.537514	4.56887	0.806271	10.7503
C-13	1.33683	389.35	8.35516	217.568	4.01048	13.034	4684.57	87.8963	121.985	34.7575	30.747	277.057	1413.02	14.0367	3.17128	96.9198	36.7627	2.00524	41.4416	10.0262	20.7208
C-14	1.85149	489.033	18.2971	153.031	5.38245	3.32675	3152.1	4.99013	133.07	24.9506	28.2774	91.4857	1400.56	18.2971	3.32675	36.5943	1.66338	8.31688	34.9309	0	21.6239
C-15	2.61176	156.053	5.87646	80.9645	28.7293	11.7529	3860.83	43.094	160.623	26.1176	26.7705	351.934	2762.59	21.547	1.95882	101.206	40.4823	2.61176	54.194	18.2823	18.9352
C-16	1.26013	26.4627	11.9712	32.7634	2.83529	1.57516	1202.48	19.532	65.8418	42.8444	2.52026	92.6196	359.767	1.57516	27.7229	20.4771	19.8471	1.52281	36.5438	6.93072	8.50588
C-17	1.85149	293.471	3.97658	179.741	5.38245	2.12084	1153.47	14.3157	33.1381	13.7855	9.80889	60.444	647.122	2.91616	2.38595	16.9667	3.71147	2.65105	16.7016	3.18126	7.68805
C-18	0.319063	170.38	0.319063	218.558	11.1672	6.06219	3259.55	41.4782	99.8667	36.0541	10.8481	210.581	1291.25	19.7819	1.91438	57.4313	9.25282	0.319063	12.4434	7.33844	5.42407
C-19	1.85149	284.97	9.76736	511.818	5.38245	5.905	1023.64	28.475	63.591	24.3062	12.1672	119.883	2559.09	7.41596	3.17128	35.3293	10.79	1.52281	27.1182	6.54559	12.5802
C-20	1.85149	276.785	28.3075	217.024	6.29056	9.43584	2126.21	50.3245	128.956	9.43584	12.5811	204.443	1166.9	0	9.43584	28.3075	3.14528	6.29056	116.375	12.5811	25.1622
A-1	9.52168	128.068	10.2671	562.529	1.08075	37.2858	322.603	72.41	111.857	108.075	55.1181	397.715	350.702	1.62112	14.907	36.205	7.02485	3.78261	22.6957	14.5901	21.6149
A-2	9.52168	825.47	95.3157	512.546	7.19363	34.1698	2569.93	57.5491	205.019	35.9682	39.565	408.239	2505.18	28.7745	64.7427	106.106	41.3634	5.39523	131.284	17.9841	57.5491
A-3	9.52168	167.857	44.4328	128.361	0	0	3051.05	39.4958	49.3698	29.6219	19.7479	59.2437	696.114	4.93698	4.93698	78.9917	14.8109	29.6219	14.8109	4.93698	98.7396
A-4	4.1165	218.175	16.466	898.769	6.86084	24.699	706.666	56.2589	130.356	38.4207	31.5598	219.547	1085.38	15.0938	2.74433	108.401	45.2815	5.48867	38.4207	16.466	52.1424
A-5	3.96329	1777.53	15.8532	2239.26	97.1005	87.1923	28050.2	146.642	370.567	437.943	107.009	328.953	3131	148.623	1.98164	180.33	227.889	13.8715	158.532	47.5595	79.2658
A-6	9.52168	154.251	39.3189	193.57	27.722	12.0981	3892.57	54.4415	102.834	6.04906	9.07359	226.84	737.985	3.02453	33.2698	84.6868	33.2698	33.2698	108.883	15.1226	87.7114
A-7	9.52168	1059.52	82.5597	1197.12	44.7198	30.9599	12913.7	106.64	708.637	10.32	61.9198	485.038	7076.05	20.6399	14.3549	185.759	75.6797	9.16637	134.159	13.7599	51.5998
A-8	9.52168	127.8	34.5153	106.344	55.0378	27.9853	9987.97	186.569	597.021	97.0159	106.344	1319.98	5849.87	65.2991	5.59707	296.645	90.486	9.51893	152.054	23.3211	12.127
A-9	1.06372	2027.45	638.233	2507.19	32.9754	10.6372	7165.23	109.563	277.631	97.8624	48.9312	473.356	2842.27	29.7842	3.19117	130.838	74.4605	3.19117	63.8233	26.5931	29.7842
A-10	8.58008	1634.5	10.7251	1954.11	15.0151	34.3203	4300.76	85.8008	244.532	25.7402	30.0303	358.218	1964.84	6.43506	8.58008	130.846	21.4502	25.7402	167.312	19.3052	23.5952
A-11	9.52168	3112.56	19.6095	6998.8	69.5245	41.0016	12455.6	217.487	479.541	128.353	164.007	718.42	9244.98	85.5686	14.907	196.095	96.2647	14.2614	192.529	24.9575	85.5686
A-12	2.34632	924.451	39.8875	347.256	32.8485	49.2728	4752.48	87.9871	220.554	72.736	56.3118	377.758	3396.3	34.0217	66.8702	119.662	18.7706	3.51948	92.6798	10.5585	24.6364
A-13	2.00675	399.342	58.1956	299.005	2.00675	48.1619	4597.45	52.1754	114.384	118.398	24.0809	172.58	1577.3	32.1079	14.907	86.29	52.1754	12.0405	52.1754	2.00675	32.1079
A-14	9.52168	240.653	9.33877	201.143	4.3102	9.33877	1947.49	56.0326	188.93	38.7918	33.0449	318.236	2157.26	10.0571	2.87347	61.7795	35.2	2.87347	33.0449	27.2979	7.90203
A-15	9.52168	949.469	28.202	131.61	56.4041	42.3031	9237.34	179.788	683.9	125.734	56.4041	1425.38	5727.37	47.0034	14.907	144.535	77.5556	1.17509	176.263	31.7273	30.5522
A-16	1.46657	479.568	23.4651	325.579	20.532	13.1991	2387.58	7.33285	98.2602	30.798	17.5988	129.058	1347.78	24.9317	14.907	35.1977	30.798	4.39971	52.7965	11.7326	10.266
A-17	9.52168	1059.52	82.5597	1197.12	44.7198	30.9599	12913.7	106.64	708.637	10.32	61.9198	485.038	7076.05	20.6399	14.907	185.759	75.6797	9.51893	134.159	13.7599	51.5998
A-18	9.52168	3189.75	18.2968	1441.38	28.4617	12.1979	8359.61	58.9564	270.386	34.5607	63.0224	443.19	9660.72	63.0224	6.09894	126.045	2.03298	36.5936	140.276	52.8575	67.0883
A-19	9.52168	1528.89	55.8862	846.277	31.935	371.244	5840.11	55.8862	271.447	23.9512	55.8862	626.724	5472.86	35.9269	7.98375	83.8293	15.9675	15.9675	147.699	31.935	47.9025
A-20	9.52168	4368.62	54.7055	5650.29	44.2854	83.3607	14676.7	125.041	518.399	148.486	104.201	661.676	8528.84	78.1507	148.486	218.822	46.8904	13.0251	242.267	28.6552	75.5456
A-21	9.52168	336.391	1.51755	638.89	6.57607	3.54096	2721.48	28.3277	41.4798	20.7399	12.1404	122.416	465.383	11.1287	14.907	35.4096	20.7399	9.51893	17.1989	3.54096	16.6931
A-22	9.52168	129.14	24.3186	97.2745	53.6687	43.6058	8112.36	106.499	296.855	105.66	62.0544	584.485	4706.07	49.4758	4.19287	90.5659	60.3773	9.51893	166.037	20.9643	24.3186
A-23	9.52168	186.215	6.18142	176.943	4.63606	3.09071	442.744	6.95409	25.4983	9.27213	2.31803	33.9978	280.482	0	0.772677	19.3169	10.0448	2.31803	6.95409	14.6809	13.9082
A-24	9.52168	426.98	0.990672	293.239	8.91605	23.7761	5524.98	77.2724	160.489	44.5802	23.7761	118.881	1893.17	5.94403	3.96269	68.3564	13.8694	6.9347	27.7388	28.7295	28.7295
A-25	15.8711	587.231	17.855	537.634	4.95972	3.96778	2223.94	30.7503	55.5489	11.9033	24.7986	204.341	739.991	2.97583	6.94361	23.8067	2.97583	2.97583	26.7825	4.95972	23.8067
A-26	9.52168	1757.91	31.9619	1620.66	47.0028	48.8829	9633.7	148.529	590.355	56.4034	94.0057	829.13	9878.11	67.6841	14.907	263.216	28.2017	1.88011	105.286	28.2017	24.4415

## Sheet: Correl Data Down-RegMiRNA-MiRNA
Sample	hsa-let-7f-5p	hsa-let-7g-5p	hsa-let-7i-5p	hsa-miR-1180-3p	hsa-miR-1271-5p	hsa-miR-148b-3p	hsa-miR-149-5p	hsa-miR-151a-3p	hsa-miR-200a-3p	hsa-miR-200a-5p	hsa-miR-200b-3p	hsa-miR-200c-3p	hsa-miR-203a-3p	hsa-miR-23b-3p	hsa-miR-27b-3p	hsa-miR-3909	hsa-miR-429	hsa-miR-574-5p	hsa-miR-98-5p
C-1	32916.3	12782.6	5047.99	25.9655	446.606	1292.16	981.495	731.004	2157.27	217.499	3070.65	6186.5	62655.6	9149.62	63205.8	84.6169	187.257	85.5333	281.344
C-2	34520.8	15020.9	6594.45	34.7152	248.732	1096.21	741.544	742.976	2058.57	195.049	2732.12	5205.84	55926.1	10310.8	58281	64.062	178.586	143.155	316.731
C-3	38007.2	13027.4	5126.18	25.5949	223.355	773.045	640.672	799.04	2284.34	198.16	2921.02	5011.8	71100.6	7672.47	58477.5	70.186	162.168	99.98	291.742
C-4	33724.1	10267.1	4146.99	22.8143	203.373	760.042	443.901	733.969	1819.28	175.996	2639.94	4916.16	59664	7275.81	51950.1	54.1025	162.308	79.5242	282.246
C-5	37881.2	10098.6	4462.15	24.9263	234.869	770.959	572.953	743.224	1709.38	156.228	3378.74	6287.03	49327.7	8339.41	55170.2	58.9804	231.709	94.79	325.446
C-6	53567.8	13867.5	4170.67	24.464	232.861	799.763	940.808	723.35	1897.93	191.182	2974.65	6572.37	56745.7	8073.74	59340.1	62.2172	193.598	88.4934	435.218
C-7	39334.1	13266.5	4589.9	19.8736	224.331	771.457	740.442	655.527	2056.01	194.52	2683.84	6181.29	52924.3	8655.85	47785.4	66.5464	150.859	105.691	368.565
C-8	24476.6	13427.5	6373.62	30.7343	161.194	1712.1	1028.63	904.192	2378.8	193.648	1945.29	3466.96	84648.2	7666.82	45750.5	45.1344	318.09	62.5433	194.722
C-9	40265.3	14034.6	6210.81	62.1536	224.738	921.692	1354.49	690.132	2214.79	247.098	3585.58	6968.02	49730	9169.16	51671.6	82.2398	183.808	136.435	336.16
C-10	34112	8969.67	4064.88	18.7267	180.892	749.465	398.838	670.574	2728.51	139.852	2525.31	4687.24	50201	5515.2	38569.8	45.8206	202.407	89.6489	183.681
C-11	45563.1	12276.7	7546.16	29.8723	141.04	794.176	544.316	690.05	2304.43	165.151	2672.72	4675.01	67986.3	6565.07	59938.9	61.6649	208.679	111.381	418.425
C-12	33225.1	8716.6	5807.57	28.4882	136.797	588.04	373.572	682.643	1901.72	137.335	2610.71	4183.47	60466.6	5422.44	51050.1	48.1075	156.148	143.516	302.889
C-13	30144.1	8485.16	3948.31	16.3761	260.012	676.434	418.092	544.422	1430.07	200.19	2398.93	4868.72	36638.4	6109.29	39989.8	76.5332	141.035	52.4704	214.226
C-14	51977.2	21289.6	6733.35	34.9309	153.031	788.44	976.402	894.896	1946.15	226.219	3662.75	7212.4	118243	9644.26	53164.8	39.921	272.794	118.1	437.468
C-15	30035.9	11331.8	5880.37	40.4823	235.058	745.657	585.034	787.445	2418.49	161.929	1900.05	3800.11	57652.6	5325.38	42890.3	41.1352	191.964	83.5763	263.788
C-16	50993.1	13961.3	4444.48	18.902	256.752	630.695	899.733	796.087	1686.05	265.888	3422.51	7415.24	63603.2	9976.45	54684	62.0614	177.363	64.5817	297.706
C-17	36811.4	13291	5474.42	19.6178	234.618	810.692	860.001	686.888	1610.25	192.997	3060.37	6483.94	55489.7	9736.52	53375.2	51.1653	213.145	81.1222	338.539
C-18	28499	10166	6314.25	25.8441	166.87	901.671	858.598	825.415	2319.59	201.967	2289.59	4791.05	55776.6	6533.77	49042.2	74.6607	221.111	109.439	288.114
C-19	20984.5	8700.91	1535.45	28.0268	220.285	865.706	742.196	1023.64	1535.45	192.273	1535.45	4606.36	36850.9	7677.27	41969.1	60.5086	197.39	97.2211	309.834
C-20	21133.1	5887.96	5692.96	34.5981	198.153	430.903	566.15	890.114	1767.65	217.024	2016.12	3242.78	84513.7	5381.57	46480.9	47.1792	135.247	69.1962	166.7
A-1	16953.7	4732.59	1621.66	10.8075	111.857	723.56	610.081	503.628	1704.34	126.988	2700.79	6328.85	31466.5	8965.87	32300.3	30.8013	157.789	115.64	129.69
A-2	14034.8	2366.71	1550.23	32.3714	71.9363	303.931	298.536	633.04	1408.15	152.865	1676.12	2996.15	21998.1	6923.87	34320.8	64.7427	66.5411	26.9761	93.5172
A-3	22878	3204.1	1584.77	9.87396	162.92	676.366	340.651	681.303	1900.74	187.605	2626.47	4759.25	50875.6	8146.01	41747.1	24.6849	187.605	59.2437	182.668
A-4	16042	3503.14	1728.93	23.3268	218.175	661.385	477.514	620.22	1477.82	141.333	2808.83	6121.24	33262.7	6869.07	26491.1	50.7702	164.66	67.2362	115.262
A-5	28725.9	4587.51	3753.23	7.92658	128.807	610.346	251.669	463.705	965.061	95.1189	1414.89	2829.79	29344.2	6682.1	35554.7	21.7981	51.5227	41.6145	120.88
A-6	27000	2870.28	1482.02	27.2208	166.349	402.262	329.674	496.023	1430.6	96.7849	2595.05	4657.78	29694.8	5958.32	39651.6	54.4415	81.6623	69.5642	120.981
A-7	19635.4	6721.73	3959.43	6.87997	99.7596	681.117	426.558	705.197	1131.76	96.3196	1616.79	2600.63	48775.6	5751.66	34843.6	20.6399	61.9198	44.7198	151.359
A-8	22134.5	6154.91	3160.48	13.0598	147.389	653.924	519.595	441.236	1274.27	102.613	2160.47	3257.49	38750.4	6276.18	28737.2	53.1722	96.083	23.3211	233.211
A-9	24757.1	5962.16	5031.41	14.8921	185.088	493.567	372.303	595.684	1931.72	93.6075	1676.43	2566.76	34648.6	4486.78	45484.8	29.7842	120.201	85.0978	189.343
A-10	22346.8	4024.06	3178.92	6.43506	171.602	626.346	283.143	613.476	1904.78	90.0908	1982	3882.49	39316.1	6615.24	43779.8	38.6103	111.541	55.7705	210.212
A-11	21805.7	5554.83	5736.66	17.8268	48.1323	732.681	208.573	463.497	1723.85	60.6111	1281.75	2226.57	31375.2	5834.71	31136.3	14.2614	76.6552	60.6111	174.703
A-12	21400.8	5408.28	4319.58	19.9437	163.069	659.317	320.273	558.425	1541.53	140.779	1690.53	2681.85	45996.1	5534.98	57237.4	61.0044	104.411	45.7533	163.069
A-13	26145.9	2875.67	3718.5	12.0405	52.1754	284.958	206.695	455.531	1790.02	134.452	1864.27	3277.02	30438.3	4639.6	44403.3	52.1754	60.2024	100.337	114.384
A-14	28071.6	9460.17	4416.52	15.0857	152.294	387.918	257.175	707.591	2512.13	187.494	2547.33	3840.39	55969.4	4248.42	50330.2	55.3142	154.449	33.7632	145.11
A-15	42870.6	12504.1	5635.71	1.17509	180.963	712.102	413.63	466.509	1611.04	155.111	2303.17	4051.69	40180.9	6451.22	37804.8	29.3771	146.886	70.5051	277.32
A-16	18132.7	6158.13	4106.4	20.532	151.057	495.701	464.903	752.35	1809.75	155.456	2883.28	3977.34	58055.6	6203.59	49775.4	61.5959	181.855	49.8634	82.1279
A-17	19635.4	6721.73	3959.43	6.87997	99.7596	681.117	426.558	705.197	1131.76	96.3196	1616.79	2600.63	48775.6	5751.66	34843.6	20.6399	61.9198	44.7198	151.359
A-18	23332.5	12055.6	5011.3	24.3958	128.078	809.126	660.719	609.894	1988.25	140.276	2181.39	3464.2	79696.9	6777.96	34269.9	6.09894	168.737	58.9564	203.298
A-19	23504.1	6498.77	4766.3	39.9187	67.8618	654.667	363.26	618.74	1417.11	131.732	2295.33	3880.1	73406.5	8271.16	48836.6	47.9025	139.716	47.9025	159.675
A-20	30192.2	5147.52	3951.82	41.6803	106.806	531.424	117.226	479.324	1844.36	119.831	1500.49	2360.15	33802.8	4892.23	36228	18.2352	91.1758	78.1507	91.1758
A-21	38999.1	8306.08	4676.09	16.6931	242.303	876.135	390.517	813.409	2229.79	179.071	2539.37	4375.62	41040.7	6558.87	57898.7	39.4564	153.273	91.0533	371.295
A-22	44643.1	10154.3	5261.21	14.2557	88.0502	616.351	299.371	562.683	1676.31	80.503	2571.9	4732.91	46399.1	6069.59	38649.8	34.3815	143.396	72.9559	191.195
A-23	33022.7	11036.9	3075.26	10.8175	227.167	776.541	2033.69	692.319	2088.55	164.58	2355.12	5286.66	37681.1	6351.41	52491.8	88.0852	125.174	106.629	222.531
A-24	40581.9	14820.5	4751.26	15.8508	253.612	834.146	762.817	619.17	1333.44	140.675	2783.79	5904.4	63309.9	8278.05	43459.8	33.6828	219.929	96.0952	402.213
A-25	35400.5	8069.47	4255.44	15.8711	207.316	890.766	459.27	597.151	1535.53	152.759	2331.07	5003.37	54277.2	6777.96	69455.9	53.565	110.106	109.114	381.899
A-26	13642.1	4602.52	3325.92	24.4415	131.608	402.344	141.008	592.236	1282.24	105.286	1291.64	2417.83	30824.5	5033.06	21878.9	16.921	65.804	45.1227	69.5642

## Sheet: Correl Data Up-Reg MiRNA-Clin
Sample	miR-1-3p	miR-1246	miR-1287-5p	miR-1290	miR-142-3p	miR-142-5p	miR-143-3p	miR-145-3p	miR-145-5p	miR-155-5p	miR-199a-3p	miR-199b-3p	miR-223-3p	miR-223-5p	miR-324-5p	miR-338-5p	miR-3614-5p	miR-3960	miR-450b-5p	miR-505-3p	miR-619-5p	ASD	ADHD	Age	Female	Male	Behavior	Temper_Fiendly	Temper_Fearful	Temper_Shy	Temper_Active	Frequecy of snacking	dmft/DMFT	GI	PI
C-1	1.2219	230.94	6.10952	205.585	5.19309	9.77524	2728.21	27.1874	48.5707	39.1009	9.77524	131.66	943.31	5.80405	2.13833	29.3257	10.3862	0.610952	34.8243	15.8848	6.415	0	0	9	1	0	4	1	0	0	0	2	3	1	0
C-2	1.85149	163.913	10.0209	290.963	4.29466	10.0209	1436.92	18.9681	30.4205	12.1682	7.87354	39.7256	931.941	3.57888	0.357888	24.3364	6.0841	1.52281	8.94721	14.6734	9.66298	0	0	11	0	1	4	1	0	0	0	1	2	1	1
C-3	1.85149	218.356	8.59828	228.554	2.19956	2.59948	874.425	11.9976	31.9936	12.9974	6.79864	45.191	473.905	2.79944	1.19976	6.79864	4.39912	1.52281	6.59868	5.39892	7.59848	0	0	7	1	0	3	0	1	0	0	2	7	1	1
C-4	1.30367	853.255	33.2437	501.915	8.47389	5.86654	5063.47	48.8878	105.598	21.5106	28.029	99.7311	1456.2	7.17021	3.17128	59.969	22.1625	0.651837	20.207	6.51837	16.2959	0	0	13	1	0	3	0	1	0	0	3	5.72222	2	2
C-5	1.85149	208.889	5.96826	142.536	8.0747	4.56396	1722.02	33.001	56.874	26.6816	10.5322	171.675	841.876	4.91504	0.702148	32.2988	14.043	1.52281	30.1924	0	8.0747	0	0	10	1	0	3	0	1	0	0	3	6	1	1
C-6	1.85149	37.4511	2.11418	30.2025	5.38245	1.2081	540.625	21.1418	7.85265	2.4162	2.4162	24.7661	165.812	0	3.17128	17.2154	0.906075	1.52281	15.4033	1.2081	8.75873	0	0	8	0	1	4	1	0	0	0	2	4	1	0
C-7	0.60223	185.186	1.80669	176.453	5.38245	0.301115	842.821	16.8624	22.5836	18.368	7.82899	56.9107	502.561	7.22676	1.80669	28.6059	0.903345	1.50558	23.7881	3.61338	11.7435	0	0	9	1	0	3	1	0	0	0	2	7	1	1
C-8	1.85149	244.37	2.14925	160.979	6.01791	2.57911	1414.64	38.0418	44.2747	19.5582	6.01791	73.7194	1771.42	9.88657	0.214925	23.6418	8.59702	1.52281	9.02687	7.09254	13.7552	0	0	8	1	0	3	0	1	0	0	2	7	1	1
C-9	1.85149	188.735	1.51594	189.114	3.03188	1.89493	682.552	9.09564	26.15	19.3282	6.82173	36.7616	388.839	7.41596	0.378985	16.6753	7.95869	0.75797	20.8442	3.78985	10.9906	0	0	6	0	1	2	0	0	1	0	3	8	1	1
C-10	4.38284	1194.52	32.6721	996.896	4.38284	6.37503	2341.23	30.6799	62.9535	67.7347	13.9454	248.626	1074.59	9.56255	1.9922	35.0627	13.1485	3.9844	35.0627	3.9844	26.6955	0	0	5	0	1	2	0	0	0	1	3	7	1	1
C-11	1.49361	46.5154	4.90759	63.7986	0.853494	3.84072	1519.43	24.3246	34.3531	29.0188	9.38843	105.62	796.736	9.81518	1.49361	29.8723	2.13373	0.213373	20.2705	9.6018	12.8024	0	0	13	0	1	4	0	0	1	0	2	8	1	0
C-12	1.85149	325.734	9.13774	416.305	12.0941	21.7693	2558.84	27.682	56.7077	29.2945	12.3628	74.7145	1188.17	9.4065	3.22508	44.8824	10.2128	0.537514	4.56887	0.806271	10.7503	0	0	8	1	0	3	0	0	0	1	2	5	1	1
C-13	1.33683	389.35	8.35516	217.568	4.01048	13.034	4684.57	87.8963	121.985	34.7575	30.747	277.057	1413.02	14.0367	3.17128	96.9198	36.7627	2.00524	41.4416	10.0262	20.7208	0	0	12	0	1	3	0	1	0	0	3	5.72222	2	1
C-14	1.85149	489.033	18.2971	153.031	5.38245	3.32675	3152.1	4.99013	133.07	24.9506	28.2774	91.4857	1400.56	18.2971	3.32675	36.5943	1.66338	8.31688	34.9309	0	21.6239	0	0	16	0	1	4	1	0	0	0	1	6	1	1
C-15	2.61176	156.053	5.87646	80.9645	28.7293	11.7529	3860.83	43.094	160.623	26.1176	26.7705	351.934	2762.59	21.547	1.95882	101.206	40.4823	2.61176	54.194	18.2823	18.9352	0	0	5	1	0	3	1	0	0	0	2	5	1	1
C-16	1.26013	26.4627	11.9712	32.7634	2.83529	1.57516	1202.48	19.532	65.8418	42.8444	2.52026	92.6196	359.767	1.57516	27.7229	20.4771	19.8471	1.52281	36.5438	6.93072	8.50588	0	0	6	0	1	3	0	1	0	0	2	7	1	1
C-17	1.85149	293.471	3.97658	179.741	5.38245	2.12084	1153.47	14.3157	33.1381	13.7855	9.80889	60.444	647.122	2.91616	2.38595	16.9667	3.71147	2.65105	16.7016	3.18126	7.68805	0	0	12	1	0	4	0	0	0	1	1	7	2	1
C-18	0.319063	170.38	0.319063	218.558	11.1672	6.06219	3259.55	41.4782	99.8667	36.0541	10.8481	210.581	1291.25	19.7819	1.91438	57.4313	9.25282	0.319063	12.4434	7.33844	5.42407	0	0	9	0	1	3	0	0	1	0	2	7	1	1
C-19	1.85149	284.97	9.76736	511.818	5.38245	5.905	1023.64	28.475	63.591	24.3062	12.1672	119.883	2559.09	7.41596	3.17128	35.3293	10.79	1.52281	27.1182	6.54559	12.5802	0	0	7	1	0	4	0	1	0	0	2	1	0	0
C-20	1.85149	276.785	28.3075	217.024	6.29056	9.43584	2126.21	50.3245	128.956	9.43584	12.5811	204.443	1166.9	0	9.43584	28.3075	3.14528	6.29056	116.375	12.5811	25.1622	0	0	4	0	1	3	1	0	0	0	3	6	2	1
A-1	9.52168	128.068	10.2671	562.529	1.08075	37.2858	322.603	72.41	111.857	108.075	55.1181	397.715	350.702	1.62112	14.907	36.205	7.02485	3.78261	22.6957	14.5901	21.6149	1	0	16	0	1	2	0	1	0	0	2	11	2	2
A-2	9.52168	825.47	95.3157	512.546	7.19363	34.1698	2569.93	57.5491	205.019	35.9682	39.565	408.239	2505.18	28.7745	64.7427	106.106	41.3634	5.39523	131.284	17.9841	57.5491	1	1	6	0	1	2	0	1	0	0	2	4	2	1
A-3	9.52168	167.857	44.4328	128.361	0	0	3051.05	39.4958	49.3698	29.6219	19.7479	59.2437	696.114	4.93698	4.93698	78.9917	14.8109	29.6219	14.8109	4.93698	98.7396	1	0	13	0	1	2	0	0	1	0	1	4	1	1
A-4	4.1165	218.175	16.466	898.769	6.86084	24.699	706.666	56.2589	130.356	38.4207	31.5598	219.547	1085.38	15.0938	2.74433	108.401	45.2815	5.48867	38.4207	16.466	52.1424	1	0	8	0	1	1	0	0	0	1	2	10	1	1
A-5	3.96329	1777.53	15.8532	2239.26	97.1005	87.1923	28050.2	146.642	370.567	437.943	107.009	328.953	3131	148.623	1.98164	180.33	227.889	13.8715	158.532	47.5595	79.2658	1	0	15	1	0	2	0	1	0	0	1	9	1	1
A-6	9.52168	154.251	39.3189	193.57	27.722	12.0981	3892.57	54.4415	102.834	6.04906	9.07359	226.84	737.985	3.02453	33.2698	84.6868	33.2698	33.2698	108.883	15.1226	87.7114	1	1	12	1	0	3	0	0	1	0	1	8	1	0
A-7	9.52168	1059.52	82.5597	1197.12	44.7198	30.9599	12913.7	106.64	708.637	10.32	61.9198	485.038	7076.05	20.6399	14.3549	185.759	75.6797	9.16637	134.159	13.7599	51.5998	1	0	10	0	1	1	0	1	0	0	2	7	1	0
A-8	9.52168	127.8	34.5153	106.344	55.0378	27.9853	9987.97	186.569	597.021	97.0159	106.344	1319.98	5849.87	65.2991	5.59707	296.645	90.486	9.51893	152.054	23.3211	12.127	1	0	12	0	1	2	0	1	0	0	1	6	1	0
A-9	1.06372	2027.45	638.233	2507.19	32.9754	10.6372	7165.23	109.563	277.631	97.8624	48.9312	473.356	2842.27	29.7842	3.19117	130.838	74.4605	3.19117	63.8233	26.5931	29.7842	1	1	5	0	1	2	0	0	1	0	3	7	1	0
A-10	8.58008	1634.5	10.7251	1954.11	15.0151	34.3203	4300.76	85.8008	244.532	25.7402	30.0303	358.218	1964.84	6.43506	8.58008	130.846	21.4502	25.7402	167.312	19.3052	23.5952	1	0	14	0	1	3	0	1	0	0	2	4	1	0
A-11	9.52168	3112.56	19.6095	6998.8	69.5245	41.0016	12455.6	217.487	479.541	128.353	164.007	718.42	9244.98	85.5686	14.907	196.095	96.2647	14.2614	192.529	24.9575	85.5686	1	0	9	0	1	2	0	0	1	0	1	9	1	2
A-12	2.34632	924.451	39.8875	347.256	32.8485	49.2728	4752.48	87.9871	220.554	72.736	56.3118	377.758	3396.3	34.0217	66.8702	119.662	18.7706	3.51948	92.6798	10.5585	24.6364	1	0	13	0	1	1	0	0	0	1	2	11	2	2
A-13	2.00675	399.342	58.1956	299.005	2.00675	48.1619	4597.45	52.1754	114.384	118.398	24.0809	172.58	1577.3	32.1079	14.907	86.29	52.1754	12.0405	52.1754	2.00675	32.1079	1	0	12	1	0	2	0	0	1	0	1	10	2	1
A-14	9.52168	240.653	9.33877	201.143	4.3102	9.33877	1947.49	56.0326	188.93	38.7918	33.0449	318.236	2157.26	10.0571	2.87347	61.7795	35.2	2.87347	33.0449	27.2979	7.90203	1	0	14	1	0	2	0	0	1	0	2	5	0	1
A-15	9.52168	949.469	28.202	131.61	56.4041	42.3031	9237.34	179.788	683.9	125.734	56.4041	1425.38	5727.37	47.0034	14.907	144.535	77.5556	1.17509	176.263	31.7273	30.5522	1	0	11	0	1	1	0	1	0	0	2	12	2	1
A-16	1.46657	479.568	23.4651	325.579	20.532	13.1991	2387.58	7.33285	98.2602	30.798	17.5988	129.058	1347.78	24.9317	14.907	35.1977	30.798	4.39971	52.7965	11.7326	10.266	1	0	11	0	1	2	0	1	0	0	2	10	1	0
A-17	9.52168	1059.52	82.5597	1197.12	44.7198	30.9599	12913.7	106.64	708.637	10.32	61.9198	485.038	7076.05	20.6399	14.907	185.759	75.6797	9.51893	134.159	13.7599	51.5998	1	0	12	0	1	1	0	0	0	1	1	5	1	1
A-18	9.52168	3189.75	18.2968	1441.38	28.4617	12.1979	8359.61	58.9564	270.386	34.5607	63.0224	443.19	9660.72	63.0224	6.09894	126.045	2.03298	36.5936	140.276	52.8575	67.0883	1	0	15	1	0	2	0	1	0	0	3	10	1	2
A-19	9.52168	1528.89	55.8862	846.277	31.935	371.244	5840.11	55.8862	271.447	23.9512	55.8862	626.724	5472.86	35.9269	7.98375	83.8293	15.9675	15.9675	147.699	31.935	47.9025	1	0	10	1	0	2	0	0	1	0	2	3	1	2
A-20	9.52168	4368.62	54.7055	5650.29	44.2854	83.3607	14676.7	125.041	518.399	148.486	104.201	661.676	8528.84	78.1507	148.486	218.822	46.8904	13.0251	242.267	28.6552	75.5456	1	0	16	0	1	2	0	1	0	0	2	8	1	1
A-21	9.52168	336.391	1.51755	638.89	6.57607	3.54096	2721.48	28.3277	41.4798	20.7399	12.1404	122.416	465.383	11.1287	14.907	35.4096	20.7399	9.51893	17.1989	3.54096	16.6931	1	0	8	0	1	2	0	1	0	0	3	1	3	1
A-22	9.52168	129.14	24.3186	97.2745	53.6687	43.6058	8112.36	106.499	296.855	105.66	62.0544	584.485	4706.07	49.4758	4.19287	90.5659	60.3773	9.51893	166.037	20.9643	24.3186	1	1	10	0	1	2	0	1	0	0	2	13	1	1
A-23	9.52168	186.215	6.18142	176.943	4.63606	3.09071	442.744	6.95409	25.4983	9.27213	2.31803	33.9978	280.482	0	0.772677	19.3169	10.0448	2.31803	6.95409	14.6809	13.9082	1	0	16	0	1	1	0	1	0	0	1	10	2	2
A-24	9.52168	426.98	0.990672	293.239	8.91605	23.7761	5524.98	77.2724	160.489	44.5802	23.7761	118.881	1893.17	5.94403	3.96269	68.3564	13.8694	6.9347	27.7388	28.7295	28.7295	1	0	14	0	1	2	0	0	1	0	1	6	1	1
A-25	15.8711	587.231	17.855	537.634	4.95972	3.96778	2223.94	30.7503	55.5489	11.9033	24.7986	204.341	739.991	2.97583	6.94361	23.8067	2.97583	2.97583	26.7825	4.95972	23.8067	1	0	14	0	1	2	0	0	1	0	2	7	1	1
A-26	9.52168	1757.91	31.9619	1620.66	47.0028	48.8829	9633.7	148.529	590.355	56.4034	94.0057	829.13	9878.11	67.6841	14.907	263.216	28.2017	1.88011	105.286	28.2017	24.4415	1	0	7	0	1	2	0	1	0	0	3	4	1	0

## Sheet: Correl Data Down-Reg MiRNA-Clin
Sample	let-7f-5p	let-7g-5p	let-7i-5p	miR-1180-3p	miR-1271-5p	miR-148b-3p	miR-149-5p	miR-151a-3p	miR-200a-3p	miR-200a-5p	miR-200b-3p	miR-200c-3p	miR-203a-3p	miR-23b-3p	miR-27b-3p	miR-3909	miR-429	miR-574-5p	miR-98-5p	ASD	ADHD	Age	Female	Male	Behavior	Temper_Fiendly	Temper_Fearful	Temper_Shy	Temper_Active	Frequecy of snacking	dmft/DMFT	GI	PI
C-1	32916.3	12782.6	5047.99	25.9655	446.606	1292.16	981.495	731.004	2157.27	217.499	3070.65	6186.5	62655.6	9149.62	63205.8	84.6169	187.257	85.5333	281.344	0	0	9	1	0	4	1	0	0	0	2	3	1	0
C-2	34520.8	15020.9	6594.45	34.7152	248.732	1096.21	741.544	742.976	2058.57	195.049	2732.12	5205.84	55926.1	10310.8	58281	64.062	178.586	143.155	316.731	0	0	11	0	1	4	1	0	0	0	1	2	1	1
C-3	38007.2	13027.4	5126.18	25.5949	223.355	773.045	640.672	799.04	2284.34	198.16	2921.02	5011.8	71100.6	7672.47	58477.5	70.186	162.168	99.98	291.742	0	0	7	1	0	3	0	1	0	0	2	7	1	1
C-4	33724.1	10267.1	4146.99	22.8143	203.373	760.042	443.901	733.969	1819.28	175.996	2639.94	4916.16	59664	7275.81	51950.1	54.1025	162.308	79.5242	282.246	0	0	13	1	0	3	0	1	0	0	3	5.72222	2	2
C-5	37881.2	10098.6	4462.15	24.9263	234.869	770.959	572.953	743.224	1709.38	156.228	3378.74	6287.03	49327.7	8339.41	55170.2	58.9804	231.709	94.79	325.446	0	0	10	1	0	3	0	1	0	0	3	6	1	1
C-6	53567.8	13867.5	4170.67	24.464	232.861	799.763	940.808	723.35	1897.93	191.182	2974.65	6572.37	56745.7	8073.74	59340.1	62.2172	193.598	88.4934	435.218	0	0	8	0	1	4	1	0	0	0	2	4	1	0
C-7	39334.1	13266.5	4589.9	19.8736	224.331	771.457	740.442	655.527	2056.01	194.52	2683.84	6181.29	52924.3	8655.85	47785.4	66.5464	150.859	105.691	368.565	0	0	9	1	0	3	1	0	0	0	2	7	1	1
C-8	24476.6	13427.5	6373.62	30.7343	161.194	1712.1	1028.63	904.192	2378.8	193.648	1945.29	3466.96	84648.2	7666.82	45750.5	45.1344	318.09	62.5433	194.722	0	0	8	1	0	3	0	1	0	0	2	7	1	1
C-9	40265.3	14034.6	6210.81	62.1536	224.738	921.692	1354.49	690.132	2214.79	247.098	3585.58	6968.02	49730	9169.16	51671.6	82.2398	183.808	136.435	336.16	0	0	6	0	1	2	0	0	1	0	3	8	1	1
C-10	34112	8969.67	4064.88	18.7267	180.892	749.465	398.838	670.574	2728.51	139.852	2525.31	4687.24	50201	5515.2	38569.8	45.8206	202.407	89.6489	183.681	0	0	5	0	1	2	0	0	0	1	3	7	1	1
C-11	45563.1	12276.7	7546.16	29.8723	141.04	794.176	544.316	690.05	2304.43	165.151	2672.72	4675.01	67986.3	6565.07	59938.9	61.6649	208.679	111.381	418.425	0	0	13	0	1	4	0	0	1	0	2	8	1	0
C-12	33225.1	8716.6	5807.57	28.4882	136.797	588.04	373.572	682.643	1901.72	137.335	2610.71	4183.47	60466.6	5422.44	51050.1	48.1075	156.148	143.516	302.889	0	0	8	1	0	3	0	0	0	1	2	5	1	1
C-13	30144.1	8485.16	3948.31	16.3761	260.012	676.434	418.092	544.422	1430.07	200.19	2398.93	4868.72	36638.4	6109.29	39989.8	76.5332	141.035	52.4704	214.226	0	0	12	0	1	3	0	1	0	0	3	5.72222	2	1
C-14	51977.2	21289.6	6733.35	34.9309	153.031	788.44	976.402	894.896	1946.15	226.219	3662.75	7212.4	118243	9644.26	53164.8	39.921	272.794	118.1	437.468	0	0	16	0	1	4	1	0	0	0	1	6	1	1
C-15	30035.9	11331.8	5880.37	40.4823	235.058	745.657	585.034	787.445	2418.49	161.929	1900.05	3800.11	57652.6	5325.38	42890.3	41.1352	191.964	83.5763	263.788	0	0	5	1	0	3	1	0	0	0	2	5	1	1
C-16	50993.1	13961.3	4444.48	18.902	256.752	630.695	899.733	796.087	1686.05	265.888	3422.51	7415.24	63603.2	9976.45	54684	62.0614	177.363	64.5817	297.706	0	0	6	0	1	3	0	1	0	0	2	7	1	1
C-17	36811.4	13291	5474.42	19.6178	234.618	810.692	860.001	686.888	1610.25	192.997	3060.37	6483.94	55489.7	9736.52	53375.2	51.1653	213.145	81.1222	338.539	0	0	12	1	0	4	0	0	0	1	1	7	2	1
C-18	28499	10166	6314.25	25.8441	166.87	901.671	858.598	825.415	2319.59	201.967	2289.59	4791.05	55776.6	6533.77	49042.2	74.6607	221.111	109.439	288.114	0	0	9	0	1	3	0	0	1	0	2	7	1	1
C-19	20984.5	8700.91	1535.45	28.0268	220.285	865.706	742.196	1023.64	1535.45	192.273	1535.45	4606.36	36850.9	7677.27	41969.1	60.5086	197.39	97.2211	309.834	0	0	7	1	0	4	0	1	0	0	2	1	0	0
C-20	21133.1	5887.96	5692.96	34.5981	198.153	430.903	566.15	890.114	1767.65	217.024	2016.12	3242.78	84513.7	5381.57	46480.9	47.1792	135.247	69.1962	166.7	0	0	4	0	1	3	1	0	0	0	3	6	2	1
A-1	16953.7	4732.59	1621.66	10.8075	111.857	723.56	610.081	503.628	1704.34	126.988	2700.79	6328.85	31466.5	8965.87	32300.3	30.8013	157.789	115.64	129.69	1	0	16	0	1	2	0	1	0	0	2	11	2	2
A-2	14034.8	2366.71	1550.23	32.3714	71.9363	303.931	298.536	633.04	1408.15	152.865	1676.12	2996.15	21998.1	6923.87	34320.8	64.7427	66.5411	26.9761	93.5172	1	1	6	0	1	2	0	1	0	0	2	4	2	1
A-3	22878	3204.1	1584.77	9.87396	162.92	676.366	340.651	681.303	1900.74	187.605	2626.47	4759.25	50875.6	8146.01	41747.1	24.6849	187.605	59.2437	182.668	1	0	13	0	1	2	0	0	1	0	1	4	1	1
A-4	16042	3503.14	1728.93	23.3268	218.175	661.385	477.514	620.22	1477.82	141.333	2808.83	6121.24	33262.7	6869.07	26491.1	50.7702	164.66	67.2362	115.262	1	0	8	0	1	1	0	0	0	1	2	10	1	1
A-5	28725.9	4587.51	3753.23	7.92658	128.807	610.346	251.669	463.705	965.061	95.1189	1414.89	2829.79	29344.2	6682.1	35554.7	21.7981	51.5227	41.6145	120.88	1	0	15	1	0	2	0	1	0	0	1	9	1	1
A-6	27000	2870.28	1482.02	27.2208	166.349	402.262	329.674	496.023	1430.6	96.7849	2595.05	4657.78	29694.8	5958.32	39651.6	54.4415	81.6623	69.5642	120.981	1	1	12	1	0	3	0	0	1	0	1	8	1	0
A-7	19635.4	6721.73	3959.43	6.87997	99.7596	681.117	426.558	705.197	1131.76	96.3196	1616.79	2600.63	48775.6	5751.66	34843.6	20.6399	61.9198	44.7198	151.359	1	0	10	0	1	1	0	1	0	0	2	7	1	0
A-8	22134.5	6154.91	3160.48	13.0598	147.389	653.924	519.595	441.236	1274.27	102.613	2160.47	3257.49	38750.4	6276.18	28737.2	53.1722	96.083	23.3211	233.211	1	0	12	0	1	2	0	1	0	0	1	6	1	0
A-9	24757.1	5962.16	5031.41	14.8921	185.088	493.567	372.303	595.684	1931.72	93.6075	1676.43	2566.76	34648.6	4486.78	45484.8	29.7842	120.201	85.0978	189.343	1	1	5	0	1	2	0	0	1	0	3	7	1	0
A-10	22346.8	4024.06	3178.92	6.43506	171.602	626.346	283.143	613.476	1904.78	90.0908	1982	3882.49	39316.1	6615.24	43779.8	38.6103	111.541	55.7705	210.212	1	0	14	0	1	3	0	1	0	0	2	4	1	0
A-11	21805.7	5554.83	5736.66	17.8268	48.1323	732.681	208.573	463.497	1723.85	60.6111	1281.75	2226.57	31375.2	5834.71	31136.3	14.2614	76.6552	60.6111	174.703	1	0	9	0	1	2	0	0	1	0	1	9	1	2
A-12	21400.8	5408.28	4319.58	19.9437	163.069	659.317	320.273	558.425	1541.53	140.779	1690.53	2681.85	45996.1	5534.98	57237.4	61.0044	104.411	45.7533	163.069	1	0	13	0	1	1	0	0	0	1	2	11	2	2
A-13	26145.9	2875.67	3718.5	12.0405	52.1754	284.958	206.695	455.531	1790.02	134.452	1864.27	3277.02	30438.3	4639.6	44403.3	52.1754	60.2024	100.337	114.384	1	0	12	1	0	2	0	0	1	0	1	10	2	1
A-14	28071.6	9460.17	4416.52	15.0857	152.294	387.918	257.175	707.591	2512.13	187.494	2547.33	3840.39	55969.4	4248.42	50330.2	55.3142	154.449	33.7632	145.11	1	0	14	1	0	2	0	0	1	0	2	5	0	1
A-15	42870.6	12504.1	5635.71	1.17509	180.963	712.102	413.63	466.509	1611.04	155.111	2303.17	4051.69	40180.9	6451.22	37804.8	29.3771	146.886	70.5051	277.32	1	0	11	0	1	1	0	1	0	0	2	12	2	1
A-16	18132.7	6158.13	4106.4	20.532	151.057	495.701	464.903	752.35	1809.75	155.456	2883.28	3977.34	58055.6	6203.59	49775.4	61.5959	181.855	49.8634	82.1279	1	0	11	0	1	2	0	1	0	0	2	10	1	0
A-17	19635.4	6721.73	3959.43	6.87997	99.7596	681.117	426.558	705.197	1131.76	96.3196	1616.79	2600.63	48775.6	5751.66	34843.6	20.6399	61.9198	44.7198	151.359	1	0	12	0	1	1	0	0	0	1	1	5	1	1
A-18	23332.5	12055.6	5011.3	24.3958	128.078	809.126	660.719	609.894	1988.25	140.276	2181.39	3464.2	79696.9	6777.96	34269.9	6.09894	168.737	58.9564	203.298	1	0	15	1	0	2	0	1	0	0	3	10	1	2
A-19	23504.1	6498.77	4766.3	39.9187	67.8618	654.667	363.26	618.74	1417.11	131.732	2295.33	3880.1	73406.5	8271.16	48836.6	47.9025	139.716	47.9025	159.675	1	0	10	1	0	2	0	0	1	0	2	3	1	2
A-20	30192.2	5147.52	3951.82	41.6803	106.806	531.424	117.226	479.324	1844.36	119.831	1500.49	2360.15	33802.8	4892.23	36228	18.2352	91.1758	78.1507	91.1758	1	0	16	0	1	2	0	1	0	0	2	8	1	1
A-21	38999.1	8306.08	4676.09	16.6931	242.303	876.135	390.517	813.409	2229.79	179.071	2539.37	4375.62	41040.7	6558.87	57898.7	39.4564	153.273	91.0533	371.295	1	0	8	0	1	2	0	1	0	0	3	1	3	1
A-22	44643.1	10154.3	5261.21	14.2557	88.0502	616.351	299.371	562.683	1676.31	80.503	2571.9	4732.91	46399.1	6069.59	38649.8	34.3815	143.396	72.9559	191.195	1	1	10	0	1	2	0	1	0	0	2	13	1	1
A-23	33022.7	11036.9	3075.26	10.8175	227.167	776.541	2033.69	692.319	2088.55	164.58	2355.12	5286.66	37681.1	6351.41	52491.8	88.0852	125.174	106.629	222.531	1	0	16	0	1	1	0	1	0	0	1	10	2	2
A-24	40581.9	14820.5	4751.26	15.8508	253.612	834.146	762.817	619.17	1333.44	140.675	2783.79	5904.4	63309.9	8278.05	43459.8	33.6828	219.929	96.0952	402.213	1	0	14	0	1	2	0	0	1	0	1	6	1	1
A-25	35400.5	8069.47	4255.44	15.8711	207.316	890.766	459.27	597.151	1535.53	152.759	2331.07	5003.37	54277.2	6777.96	69455.9	53.565	110.106	109.114	381.899	1	0	14	0	1	2	0	0	1	0	2	7	1	1
A-26	13642.1	4602.52	3325.92	24.4415	131.608	402.344	141.008	592.236	1282.24	105.286	1291.64	2417.83	30824.5	5033.06	21878.9	16.921	65.804	45.1227	69.5642	1	0	7	0	1	2	0	1	0	0	3	4	1	0

## Sheet: Correl Data Up-Reg MiRNA-Bact
Sample	hsa-miR-1-3p	hsa-miR-1246	hsa-miR-1287-5p	hsa-miR-1290	hsa-miR-142-3p	hsa-miR-142-5p	hsa-miR-143-3p	hsa-miR-145-3p	hsa-miR-145-5p	hsa-miR-155-5p	hsa-miR-199a-3p	hsa-miR-199b-3p	hsa-miR-223-3p	hsa-miR-223-5p	hsa-miR-324-5p	hsa-miR-338-5p	hsa-miR-3614-5p	hsa-miR-3960	hsa-miR-450b-5p	hsa-miR-505-3p	hsa-miR-619-5p	Streptococcus mitis/oralis	Streptococcus sanguinis	Streptococcus parasanguinis	Streptococcus salivarius	Streptococcus vestibularis	Streptococcus pneumoniae	Streptococcus gordonii	Rothia mucilaginosa	Rothia dentocariosa	Staphylococcus aureus	Haemophilus parainfluenza	Haemophilus parahaemolyticus	Neisseria mucosa/sicca	Neisseria flava/perflava/subflava	Veillonella parvula/atypica/dispar
C-1	1.2219	230.94	6.10952	205.585	5.19309	9.77524	2728.21	27.1874	48.5707	39.1009	9.77524	131.66	943.31	5.80405	2.13833	29.3257	10.3862	0.610952	34.8243	15.8848	6.415	0	0	0	0	0	0	0	1	1	0	1	0	0	1	0
C-2	1.85149	163.913	10.0209	290.963	4.29466	10.0209	1436.92	18.9681	30.4205	12.1682	7.87354	39.7256	931.941	3.57888	0.357888	24.3364	6.0841	1.52281	8.94721	14.6734	9.66298	1	0	0	0	0	0	1	1	0	0	0	0	0	1	0
C-3	1.85149	218.356	8.59828	228.554	2.19956	2.59948	874.425	11.9976	31.9936	12.9974	6.79864	45.191	473.905	2.79944	1.19976	6.79864	4.39912	1.52281	6.59868	5.39892	7.59848	0	1	0	0	0	0	0	0	1	0	0	0	0	0	0
C-4	1.30367	853.255	33.2437	501.915	8.47389	5.86654	5063.47	48.8878	105.598	21.5106	28.029	99.7311	1456.2	7.17021	3.17128	59.969	22.1625	0.651837	20.207	6.51837	16.2959	1	0	0	0	0	0	1	0	1	0	0	0	0	0	0
C-5	1.85149	208.889	5.96826	142.536	8.0747	4.56396	1722.02	33.001	56.874	26.6816	10.5322	171.675	841.876	4.91504	0.702148	32.2988	14.043	1.52281	30.1924	0	8.0747	1	0	0	0	0	0	0	0	1	0	0	0	0	0	0
C-6	1.85149	37.4511	2.11418	30.2025	5.38245	1.2081	540.625	21.1418	7.85265	2.4162	2.4162	24.7661	165.812	0	3.17128	17.2154	0.906075	1.52281	15.4033	1.2081	8.75873	1	0	0	0	0	0	0	1	0	0	0	0	0	1	0
C-7	0.60223	185.186	1.80669	176.453	5.38245	0.301115	842.821	16.8624	22.5836	18.368	7.82899	56.9107	502.561	7.22676	1.80669	28.6059	0.903345	1.50558	23.7881	3.61338	11.7435	1	0	0	1	0	0	0	1	0	0	1	0	0	0	0
C-8	1.85149	244.37	2.14925	160.979	6.01791	2.57911	1414.64	38.0418	44.2747	19.5582	6.01791	73.7194	1771.42	9.88657	0.214925	23.6418	8.59702	1.52281	9.02687	7.09254	13.7552	1	0	0	0	0	0	0	0	1	0	0	0	0	1	0
C-9	1.85149	188.735	1.51594	189.114	3.03188	1.89493	682.552	9.09564	26.15	19.3282	6.82173	36.7616	388.839	7.41596	0.378985	16.6753	7.95869	0.75797	20.8442	3.78985	10.9906	0	1	0	0	0	0	0	0	1	0	0	0	0	1	0
C-10	4.38284	1194.52	32.6721	996.896	4.38284	6.37503	2341.23	30.6799	62.9535	67.7347	13.9454	248.626	1074.59	9.56255	1.9922	35.0627	13.1485	3.9844	35.0627	3.9844	26.6955	0	0	0	0	0	0	0	1	1	0	0	1	0	0	0
C-11	1.49361	46.5154	4.90759	63.7986	0.853494	3.84072	1519.43	24.3246	34.3531	29.0188	9.38843	105.62	796.736	9.81518	1.49361	29.8723	2.13373	0.213373	20.2705	9.6018	12.8024	0	0	0	0	0	0	0	0	1	0	0	0	0	0	0
C-12	1.85149	325.734	9.13774	416.305	12.0941	21.7693	2558.84	27.682	56.7077	29.2945	12.3628	74.7145	1188.17	9.4065	3.22508	44.8824	10.2128	0.537514	4.56887	0.806271	10.7503	1	0	0	1	0	0	0	0	0	0	0	0	0	1	0
C-13	1.33683	389.35	8.35516	217.568	4.01048	13.034	4684.57	87.8963	121.985	34.7575	30.747	277.057	1413.02	14.0367	3.17128	96.9198	36.7627	2.00524	41.4416	10.0262	20.7208	0	0	0	0	0	0	1	1	0	0	0	0	0	1	0
C-14	1.85149	489.033	18.2971	153.031	5.38245	3.32675	3152.1	4.99013	133.07	24.9506	28.2774	91.4857	1400.56	18.2971	3.32675	36.5943	1.66338	8.31688	34.9309	0	21.6239	1	0	0	0	0	0	0	0	1	0	0	0	0	1	0
C-15	2.61176	156.053	5.87646	80.9645	28.7293	11.7529	3860.83	43.094	160.623	26.1176	26.7705	351.934	2762.59	21.547	1.95882	101.206	40.4823	2.61176	54.194	18.2823	18.9352	1	0	0	0	0	0	0	1	0	0	0	0	1	1	0
C-16	1.26013	26.4627	11.9712	32.7634	2.83529	1.57516	1202.48	19.532	65.8418	42.8444	2.52026	92.6196	359.767	1.57516	27.7229	20.4771	19.8471	1.52281	36.5438	6.93072	8.50588	1	0	0	0	0	0	0	0	0	1	0	0	0	1	0
C-17	1.85149	293.471	3.97658	179.741	5.38245	2.12084	1153.47	14.3157	33.1381	13.7855	9.80889	60.444	647.122	2.91616	2.38595	16.9667	3.71147	2.65105	16.7016	3.18126	7.68805	1	0	1	0	0	0	0	1	0	0	0	0	0	1	0
C-18	0.319063	170.38	0.319063	218.558	11.1672	6.06219	3259.55	41.4782	99.8667	36.0541	10.8481	210.581	1291.25	19.7819	1.91438	57.4313	9.25282	0.319063	12.4434	7.33844	5.42407	0	0	0	1	0	0	0	0	0	0	0	0	0	1	0
C-19	1.85149	284.97	9.76736	511.818	5.38245	5.905	1023.64	28.475	63.591	24.3062	12.1672	119.883	2559.09	7.41596	3.17128	35.3293	10.79	1.52281	27.1182	6.54559	12.5802	1	0	0	0	0	0	0	0	1	0	0	0	0	0	0
C-20	1.85149	276.785	28.3075	217.024	6.29056	9.43584	2126.21	50.3245	128.956	9.43584	12.5811	204.443	1166.9	0	9.43584	28.3075	3.14528	6.29056	116.375	12.5811	25.1622	1	0	0	0	0	0	0	1	0	0	0	0	0	1	0
A-1	9.52168	128.068	10.2671	562.529	1.08075	37.2858	322.603	72.41	111.857	108.075	55.1181	397.715	350.702	1.62112	14.907	36.205	7.02485	3.78261	22.6957	14.5901	21.6149	1	0	0	1	0	0	0	0	1	1	1	0	0	0	0
A-2	9.52168	825.47	95.3157	512.546	7.19363	34.1698	2569.93	57.5491	205.019	35.9682	39.565	408.239	2505.18	28.7745	64.7427	106.106	41.3634	5.39523	131.284	17.9841	57.5491	0	1	0	1	0	0	0	0	1	0	0	0	1	1	1
A-3	9.52168	167.857	44.4328	128.361	0	0	3051.05	39.4958	49.3698	29.6219	19.7479	59.2437	696.114	4.93698	4.93698	78.9917	14.8109	29.6219	14.8109	4.93698	98.7396	1	0	0	0	0	0	0	0	0	1	1	1	0	1	0
A-4	4.1165	218.175	16.466	898.769	6.86084	24.699	706.666	56.2589	130.356	38.4207	31.5598	219.547	1085.38	15.0938	2.74433	108.401	45.2815	5.48867	38.4207	16.466	52.1424	1	0	0	0	0	0	0	1	1	0	0	0	1	0	1
A-5	3.96329	1777.53	15.8532	2239.26	97.1005	87.1923	28050.2	146.642	370.567	437.943	107.009	328.953	3131	148.623	1.98164	180.33	227.889	13.8715	158.532	47.5595	79.2658	1	0	0	0	0	1	0	0	1	0	0	0	1	0	1
A-6	9.52168	154.251	39.3189	193.57	27.722	12.0981	3892.57	54.4415	102.834	6.04906	9.07359	226.84	737.985	3.02453	33.2698	84.6868	33.2698	33.2698	108.883	15.1226	87.7114	1	1	0	0	0	0	0	0	1	0	0	0	1	0	1
A-7	9.52168	1059.52	82.5597	1197.12	44.7198	30.9599	12913.7	106.64	708.637	10.32	61.9198	485.038	7076.05	20.6399	14.3549	185.759	75.6797	9.16637	134.159	13.7599	51.5998	1	0	0	0	0	0	0	0	0	0	1	0	0	0	0
A-8	9.52168	127.8	34.5153	106.344	55.0378	27.9853	9987.97	186.569	597.021	97.0159	106.344	1319.98	5849.87	65.2991	5.59707	296.645	90.486	9.51893	152.054	23.3211	12.127	1	0	0	0	0	0	0	0	0	0	0	0	1	0	1
A-9	1.06372	2027.45	638.233	2507.19	32.9754	10.6372	7165.23	109.563	277.631	97.8624	48.9312	473.356	2842.27	29.7842	3.19117	130.838	74.4605	3.19117	63.8233	26.5931	29.7842	1	0	1	0	0	1	0	0	0	0	0	1	0	0	0
A-10	8.58008	1634.5	10.7251	1954.11	15.0151	34.3203	4300.76	85.8008	244.532	25.7402	30.0303	358.218	1964.84	6.43506	8.58008	130.846	21.4502	25.7402	167.312	19.3052	23.5952	1	0	0	0	0	1	0	0	0	0	0	1	1	0	0
A-11	9.52168	3112.56	19.6095	6998.8	69.5245	41.0016	12455.6	217.487	479.541	128.353	164.007	718.42	9244.98	85.5686	14.907	196.095	96.2647	14.2614	192.529	24.9575	85.5686	1	0	1	0	0	0	0	0	0	1	1	0	0	1	0
A-12	2.34632	924.451	39.8875	347.256	32.8485	49.2728	4752.48	87.9871	220.554	72.736	56.3118	377.758	3396.3	34.0217	66.8702	119.662	18.7706	3.51948	92.6798	10.5585	24.6364	1	0	0	1	1	0	0	0	0	0	0	0	1	0	0
A-13	2.00675	399.342	58.1956	299.005	2.00675	48.1619	4597.45	52.1754	114.384	118.398	24.0809	172.58	1577.3	32.1079	14.907	86.29	52.1754	12.0405	52.1754	2.00675	32.1079	1	0	0	0	0	0	0	0	0	0	0	0	1	0	0
A-14	9.52168	240.653	9.33877	201.143	4.3102	9.33877	1947.49	56.0326	188.93	38.7918	33.0449	318.236	2157.26	10.0571	2.87347	61.7795	35.2	2.87347	33.0449	27.2979	7.90203	1	0	0	0	0	0	0	1	0	0	1	0	1	0	1
A-15	9.52168	949.469	28.202	131.61	56.4041	42.3031	9237.34	179.788	683.9	125.734	56.4041	1425.38	5727.37	47.0034	14.907	144.535	77.5556	1.17509	176.263	31.7273	30.5522	0	1	0	0	0	0	0	0	0	0	0	0	1	1	0
A-16	1.46657	479.568	23.4651	325.579	20.532	13.1991	2387.58	7.33285	98.2602	30.798	17.5988	129.058	1347.78	24.9317	14.907	35.1977	30.798	4.39971	52.7965	11.7326	10.266	1	0	0	0	0	0	0	0	0	0	0	0	0	1	0
A-17	9.52168	1059.52	82.5597	1197.12	44.7198	30.9599	12913.7	106.64	708.637	10.32	61.9198	485.038	7076.05	20.6399	14.907	185.759	75.6797	9.51893	134.159	13.7599	51.5998	1	0	0	0	0	0	0	0	0	0	0	0	0	1	0
A-18	9.52168	3189.75	18.2968	1441.38	28.4617	12.1979	8359.61	58.9564	270.386	34.5607	63.0224	443.19	9660.72	63.0224	6.09894	126.045	2.03298	36.5936	140.276	52.8575	67.0883	1	0	0	0	0	0	0	0	0	1	0	1	0	0	0
A-19	9.52168	1528.89	55.8862	846.277	31.935	371.244	5840.11	55.8862	271.447	23.9512	55.8862	626.724	5472.86	35.9269	7.98375	83.8293	15.9675	15.9675	147.699	31.935	47.9025	1	0	0	0	0	0	0	0	0	0	0	0	1	1	0
A-20	9.52168	4368.62	54.7055	5650.29	44.2854	83.3607	14676.7	125.041	518.399	148.486	104.201	661.676	8528.84	78.1507	148.486	218.822	46.8904	13.0251	242.267	28.6552	75.5456	0	0	0	1	0	0	0	1	0	0	0	0	1	0	0
A-21	9.52168	336.391	1.51755	638.89	6.57607	3.54096	2721.48	28.3277	41.4798	20.7399	12.1404	122.416	465.383	11.1287	14.907	35.4096	20.7399	9.51893	17.1989	3.54096	16.6931	1	0	0	0	0	0	0	0	0	1	0	1	1	0	0
A-22	9.52168	129.14	24.3186	97.2745	53.6687	43.6058	8112.36	106.499	296.855	105.66	62.0544	584.485	4706.07	49.4758	4.19287	90.5659	60.3773	9.51893	166.037	20.9643	24.3186	1	0	0	0	0	0	0	0	0	0	0	0	1	0	0
A-23	9.52168	186.215	6.18142	176.943	4.63606	3.09071	442.744	6.95409	25.4983	9.27213	2.31803	33.9978	280.482	0	0.772677	19.3169	10.0448	2.31803	6.95409	14.6809	13.9082	1	0	0	0	0	0	0	0	1	1	1	0	0	1	0
A-24	9.52168	426.98	0.990672	293.239	8.91605	23.7761	5524.98	77.2724	160.489	44.5802	23.7761	118.881	1893.17	5.94403	3.96269	68.3564	13.8694	6.9347	27.7388	28.7295	28.7295	1	0	0	1	0	0	0	1	0	0	1	0	1	1	0
A-25	15.8711	587.231	17.855	537.634	4.95972	3.96778	2223.94	30.7503	55.5489	11.9033	24.7986	204.341	739.991	2.97583	6.94361	23.8067	2.97583	2.97583	26.7825	4.95972	23.8067	1	0	0	0	0	0	0	0	0	0	0	0	1	1	1
A-26	9.52168	1757.91	31.9619	1620.66	47.0028	48.8829	9633.7	148.529	590.355	56.4034	94.0057	829.13	9878.11	67.6841	14.907	263.216	28.2017	1.88011	105.286	28.2017	24.4415	0	0	1	1	1	0	0	0	0	0	0	0	1	0	1

## Sheet: Correl Data Down-Reg MiRNA-Bact
Sample	hsa-let-7f-5p	hsa-let-7g-5p	hsa-let-7i-5p	hsa-miR-1180-3p	hsa-miR-1271-5p	hsa-miR-148b-3p	hsa-miR-149-5p	hsa-miR-151a-3p	hsa-miR-200a-3p	hsa-miR-200a-5p	hsa-miR-200b-3p	hsa-miR-200c-3p	hsa-miR-203a-3p	hsa-miR-23b-3p	hsa-miR-27b-3p	hsa-miR-3909	hsa-miR-429	hsa-miR-574-5p	hsa-miR-98-5p	Streptococcus mitis/oralis	Streptococcus sanguinis	Streptococcus parasanguinis	Streptococcus salivarius	Streptococcus vestibularis	Streptococcus pneumoniae	Streptococcus gordonii	Rothia mucilaginosa	Rothia dentocariosa	Staphylococcus aureus	Haemophilus parainfluenza	Haemophilus parahaemolyticus	Neisseria mucosa/sicca	Neisseria flava/perflava/subflava	Veillonella parvula/atypica/dispar
C-1	32916.3	12782.6	5047.99	25.9655	446.606	1292.16	981.495	731.004	2157.27	217.499	3070.65	6186.5	62655.6	9149.62	63205.8	84.6169	187.257	85.5333	281.344	0	0	0	0	0	0	0	1	1	0	1	0	0	1	0
C-2	34520.8	15020.9	6594.45	34.7152	248.732	1096.21	741.544	742.976	2058.57	195.049	2732.12	5205.84	55926.1	10310.8	58281	64.062	178.586	143.155	316.731	1	0	0	0	0	0	1	1	0	0	0	0	0	1	0
C-3	38007.2	13027.4	5126.18	25.5949	223.355	773.045	640.672	799.04	2284.34	198.16	2921.02	5011.8	71100.6	7672.47	58477.5	70.186	162.168	99.98	291.742	0	1	0	0	0	0	0	0	1	0	0	0	0	0	0
C-4	33724.1	10267.1	4146.99	22.8143	203.373	760.042	443.901	733.969	1819.28	175.996	2639.94	4916.16	59664	7275.81	51950.1	54.1025	162.308	79.5242	282.246	1	0	0	0	0	0	1	0	1	0	0	0	0	0	0
C-5	37881.2	10098.6	4462.15	24.9263	234.869	770.959	572.953	743.224	1709.38	156.228	3378.74	6287.03	49327.7	8339.41	55170.2	58.9804	231.709	94.79	325.446	1	0	0	0	0	0	0	0	1	0	0	0	0	0	0
C-6	53567.8	13867.5	4170.67	24.464	232.861	799.763	940.808	723.35	1897.93	191.182	2974.65	6572.37	56745.7	8073.74	59340.1	62.2172	193.598	88.4934	435.218	1	0	0	0	0	0	0	1	0	0	0	0	0	1	0
C-7	39334.1	13266.5	4589.9	19.8736	224.331	771.457	740.442	655.527	2056.01	194.52	2683.84	6181.29	52924.3	8655.85	47785.4	66.5464	150.859	105.691	368.565	1	0	0	1	0	0	0	1	0	0	1	0	0	0	0
C-8	24476.6	13427.5	6373.62	30.7343	161.194	1712.1	1028.63	904.192	2378.8	193.648	1945.29	3466.96	84648.2	7666.82	45750.5	45.1344	318.09	62.5433	194.722	1	0	0	0	0	0	0	0	1	0	0	0	0	1	0
C-9	40265.3	14034.6	6210.81	62.1536	224.738	921.692	1354.49	690.132	2214.79	247.098	3585.58	6968.02	49730	9169.16	51671.6	82.2398	183.808	136.435	336.16	0	1	0	0	0	0	0	0	1	0	0	0	0	1	0
C-10	34112	8969.67	4064.88	18.7267	180.892	749.465	398.838	670.574	2728.51	139.852	2525.31	4687.24	50201	5515.2	38569.8	45.8206	202.407	89.6489	183.681	0	0	0	0	0	0	0	1	1	0	0	1	0	0	0
C-11	45563.1	12276.7	7546.16	29.8723	141.04	794.176	544.316	690.05	2304.43	165.151	2672.72	4675.01	67986.3	6565.07	59938.9	61.6649	208.679	111.381	418.425	0	0	0	0	0	0	0	0	1	0	0	0	0	0	0
C-12	33225.1	8716.6	5807.57	28.4882	136.797	588.04	373.572	682.643	1901.72	137.335	2610.71	4183.47	60466.6	5422.44	51050.1	48.1075	156.148	143.516	302.889	1	0	0	1	0	0	0	0	0	0	0	0	0	1	0
C-13	30144.1	8485.16	3948.31	16.3761	260.012	676.434	418.092	544.422	1430.07	200.19	2398.93	4868.72	36638.4	6109.29	39989.8	76.5332	141.035	52.4704	214.226	0	0	0	0	0	0	1	1	0	0	0	0	0	1	0
C-14	51977.2	21289.6	6733.35	34.9309	153.031	788.44	976.402	894.896	1946.15	226.219	3662.75	7212.4	118243	9644.26	53164.8	39.921	272.794	118.1	437.468	1	0	0	0	0	0	0	0	1	0	0	0	0	1	0
C-15	30035.9	11331.8	5880.37	40.4823	235.058	745.657	585.034	787.445	2418.49	161.929	1900.05	3800.11	57652.6	5325.38	42890.3	41.1352	191.964	83.5763	263.788	1	0	0	0	0	0	0	1	0	0	0	0	1	1	0
C-16	50993.1	13961.3	4444.48	18.902	256.752	630.695	899.733	796.087	1686.05	265.888	3422.51	7415.24	63603.2	9976.45	54684	62.0614	177.363	64.5817	297.706	1	0	0	0	0	0	0	0	0	1	0	0	0	1	0
C-17	36811.4	13291	5474.42	19.6178	234.618	810.692	860.001	686.888	1610.25	192.997	3060.37	6483.94	55489.7	9736.52	53375.2	51.1653	213.145	81.1222	338.539	1	0	1	0	0	0	0	1	0	0	0	0	0	1	0
C-18	28499	10166	6314.25	25.8441	166.87	901.671	858.598	825.415	2319.59	201.967	2289.59	4791.05	55776.6	6533.77	49042.2	74.6607	221.111	109.439	288.114	0	0	0	1	0	0	0	0	0	0	0	0	0	1	0
C-19	20984.5	8700.91	1535.45	28.0268	220.285	865.706	742.196	1023.64	1535.45	192.273	1535.45	4606.36	36850.9	7677.27	41969.1	60.5086	197.39	97.2211	309.834	1	0	0	0	0	0	0	0	1	0	0	0	0	0	0
C-20	21133.1	5887.96	5692.96	34.5981	198.153	430.903	566.15	890.114	1767.65	217.024	2016.12	3242.78	84513.7	5381.57	46480.9	47.1792	135.247	69.1962	166.7	1	0	0	0	0	0	0	1	0	0	0	0	0	1	0
A-1	16953.7	4732.59	1621.66	10.8075	111.857	723.56	610.081	503.628	1704.34	126.988	2700.79	6328.85	31466.5	8965.87	32300.3	30.8013	157.789	115.64	129.69	1	0	0	1	0	0	0	0	1	1	1	0	0	0	0
A-2	14034.8	2366.71	1550.23	32.3714	71.9363	303.931	298.536	633.04	1408.15	152.865	1676.12	2996.15	21998.1	6923.87	34320.8	64.7427	66.5411	26.9761	93.5172	0	1	0	1	0	0	0	0	1	0	0	0	1	1	1
A-3	22878	3204.1	1584.77	9.87396	162.92	676.366	340.651	681.303	1900.74	187.605	2626.47	4759.25	50875.6	8146.01	41747.1	24.6849	187.605	59.2437	182.668	1	0	0	0	0	0	0	0	0	1	1	1	0	1	0
A-4	16042	3503.14	1728.93	23.3268	218.175	661.385	477.514	620.22	1477.82	141.333	2808.83	6121.24	33262.7	6869.07	26491.1	50.7702	164.66	67.2362	115.262	1	0	0	0	0	0	0	1	1	0	0	0	1	0	1
A-5	28725.9	4587.51	3753.23	7.92658	128.807	610.346	251.669	463.705	965.061	95.1189	1414.89	2829.79	29344.2	6682.1	35554.7	21.7981	51.5227	41.6145	120.88	1	0	0	0	0	1	0	0	1	0	0	0	1	0	1
A-6	27000	2870.28	1482.02	27.2208	166.349	402.262	329.674	496.023	1430.6	96.7849	2595.05	4657.78	29694.8	5958.32	39651.6	54.4415	81.6623	69.5642	120.981	1	1	0	0	0	0	0	0	1	0	0	0	1	0	1
A-7	19635.4	6721.73	3959.43	6.87997	99.7596	681.117	426.558	705.197	1131.76	96.3196	1616.79	2600.63	48775.6	5751.66	34843.6	20.6399	61.9198	44.7198	151.359	1	0	0	0	0	0	0	0	0	0	1	0	0	0	0
A-8	22134.5	6154.91	3160.48	13.0598	147.389	653.924	519.595	441.236	1274.27	102.613	2160.47	3257.49	38750.4	6276.18	28737.2	53.1722	96.083	23.3211	233.211	1	0	0	0	0	0	0	0	0	0	0	0	1	0	1
A-9	24757.1	5962.16	5031.41	14.8921	185.088	493.567	372.303	595.684	1931.72	93.6075	1676.43	2566.76	34648.6	4486.78	45484.8	29.7842	120.201	85.0978	189.343	1	0	1	0	0	1	0	0	0	0	0	1	0	0	0
A-10	22346.8	4024.06	3178.92	6.43506	171.602	626.346	283.143	613.476	1904.78	90.0908	1982	3882.49	39316.1	6615.24	43779.8	38.6103	111.541	55.7705	210.212	1	0	0	0	0	1	0	0	0	0	0	1	1	0	0
A-11	21805.7	5554.83	5736.66	17.8268	48.1323	732.681	208.573	463.497	1723.85	60.6111	1281.75	2226.57	31375.2	5834.71	31136.3	14.2614	76.6552	60.6111	174.703	1	0	1	0	0	0	0	0	0	1	1	0	0	1	0
A-12	21400.8	5408.28	4319.58	19.9437	163.069	659.317	320.273	558.425	1541.53	140.779	1690.53	2681.85	45996.1	5534.98	57237.4	61.0044	104.411	45.7533	163.069	1	0	0	1	1	0	0	0	0	0	0	0	1	0	0
A-13	26145.9	2875.67	3718.5	12.0405	52.1754	284.958	206.695	455.531	1790.02	134.452	1864.27	3277.02	30438.3	4639.6	44403.3	52.1754	60.2024	100.337	114.384	1	0	0	0	0	0	0	0	0	0	0	0	1	0	0
A-14	28071.6	9460.17	4416.52	15.0857	152.294	387.918	257.175	707.591	2512.13	187.494	2547.33	3840.39	55969.4	4248.42	50330.2	55.3142	154.449	33.7632	145.11	1	0	0	0	0	0	0	1	0	0	1	0	1	0	1
A-15	42870.6	12504.1	5635.71	1.17509	180.963	712.102	413.63	466.509	1611.04	155.111	2303.17	4051.69	40180.9	6451.22	37804.8	29.3771	146.886	70.5051	277.32	0	1	0	0	0	0	0	0	0	0	0	0	1	1	0
A-16	18132.7	6158.13	4106.4	20.532	151.057	495.701	464.903	752.35	1809.75	155.456	2883.28	3977.34	58055.6	6203.59	49775.4	61.5959	181.855	49.8634	82.1279	1	0	0	0	0	0	0	0	0	0	0	0	0	1	0
A-17	19635.4	6721.73	3959.43	6.87997	99.7596	681.117	426.558	705.197	1131.76	96.3196	1616.79	2600.63	48775.6	5751.66	34843.6	20.6399	61.9198	44.7198	151.359	1	0	0	0	0	0	0	0	0	0	0	0	0	1	0
A-18	23332.5	12055.6	5011.3	24.3958	128.078	809.126	660.719	609.894	1988.25	140.276	2181.39	3464.2	79696.9	6777.96	34269.9	6.09894	168.737	58.9564	203.298	1	0	0	0	0	0	0	0	0	1	0	1	0	0	0
A-19	23504.1	6498.77	4766.3	39.9187	67.8618	654.667	363.26	618.74	1417.11	131.732	2295.33	3880.1	73406.5	8271.16	48836.6	47.9025	139.716	47.9025	159.675	1	0	0	0	0	0	0	0	0	0	0	0	1	1	0
A-20	30192.2	5147.52	3951.82	41.6803	106.806	531.424	117.226	479.324	1844.36	119.831	1500.49	2360.15	33802.8	4892.23	36228	18.2352	91.1758	78.1507	91.1758	0	0	0	1	0	0	0	1	0	0	0	0	1	0	0
A-21	38999.1	8306.08	4676.09	16.6931	242.303	876.135	390.517	813.409	2229.79	179.071	2539.37	4375.62	41040.7	6558.87	57898.7	39.4564	153.273	91.0533	371.295	1	0	0	0	0	0	0	0	0	1	0	1	1	0	0
A-22	44643.1	10154.3	5261.21	14.2557	88.0502	616.351	299.371	562.683	1676.31	80.503	2571.9	4732.91	46399.1	6069.59	38649.8	34.3815	143.396	72.9559	191.195	1	0	0	0	0	0	0	0	0	0	0	0	1	0	0
A-23	33022.7	11036.9	3075.26	10.8175	227.167	776.541	2033.69	692.319	2088.55	164.58	2355.12	5286.66	37681.1	6351.41	52491.8	88.0852	125.174	106.629	222.531	1	0	0	0	0	0	0	0	1	1	1	0	0	1	0
A-24	40581.9	14820.5	4751.26	15.8508	253.612	834.146	762.817	619.17	1333.44	140.675	2783.79	5904.4	63309.9	8278.05	43459.8	33.6828	219.929	96.0952	402.213	1	0	0	1	0	0	0	1	0	0	1	0	1	1	0
A-25	35400.5	8069.47	4255.44	15.8711	207.316	890.766	459.27	597.151	1535.53	152.759	2331.07	5003.37	54277.2	6777.96	69455.9	53.565	110.106	109.114	381.899	1	0	0	0	0	0	0	0	0	0	0	0	1	1	1
A-26	13642.1	4602.52	3325.92	24.4415	131.608	402.344	141.008	592.236	1282.24	105.286	1291.64	2417.83	30824.5	5033.06	21878.9	16.921	65.804	45.1227	69.5642	0	0	1	1	1	0	0	0	0	0	0	0	1	0	1
