# Supplementary material for: Salivary MicroRNA Reflects Neurodevelopment and Oral Health Traits in Children With Autism
Source: Int Dent J. 2026 May 20;76(4):109632. doi: 10.1016/j.identj.2026.109632 (PMC13217594; doi:10.1016/j.identj.2026.109632)
Supplement: Supplementary file 7 [file mmc7.xlsx]

## Sheet: Fig5A_full data
Variable 2	Variable 1	Spearman rho	p_unadjusted	q_FDR_BH	significant_FDR_0.05
hsa-miR-200b-3p	hsa-miR-200c-3p	0.895	4.8306e-17	8.26032e-15	TRUE
hsa-let-7g-5p	hsa-miR-98-5p	0.774	2.9057e-10	2.48437e-08	TRUE
hsa-let-7f-5p	hsa-miR-98-5p	0.767	5.05187e-10	2.59542e-08	TRUE
hsa-let-7g-5p	hsa-miR-149-5p	0.765	6.07115e-10	2.59542e-08	TRUE
hsa-miR-200c-3p	hsa-miR-23b-3p	0.755	1.37245e-09	4.69378e-08	TRUE
hsa-miR-148b-3p	hsa-miR-149-5p	0.747	2.46597e-09	7.02802e-08	TRUE
hsa-let-7f-5p	hsa-let-7g-5p	0.74	4.05061e-09	9.89505e-08	TRUE
hsa-miR-148b-3p	hsa-miR-98-5p	0.732	7.67331e-09	1.64017e-07	TRUE
hsa-let-7g-5p	hsa-miR-148b-3p	0.707	3.96604e-08	7.53547e-07	TRUE
hsa-miR-149-5p	hsa-miR-429	0.694	8.90301e-08	1.38401e-06	TRUE
hsa-miR-151a-3p	hsa-miR-200a-5p	0.695	8.14156e-08	1.38401e-06	TRUE
hsa-miR-149-5p	hsa-miR-200a-5p	0.69	1.1189e-07	1.47178e-06	TRUE
hsa-miR-149-5p	hsa-miR-200c-3p	0.69	1.10264e-07	1.47178e-06	TRUE
hsa-let-7g-5p	hsa-miR-203a-3p	0.687	1.37137e-07	1.67503e-06	TRUE
hsa-let-7g-5p	hsa-let-7i-5p	0.678	2.30138e-07	2.4596e-06	TRUE
hsa-let-7g-5p	hsa-miR-429	0.678	2.23806e-07	2.4596e-06	TRUE
hsa-let-7i-5p	hsa-miR-203a-3p	0.656	7.42103e-07	7.46468e-06	TRUE
hsa-miR-200b-3p	hsa-miR-23b-3p	0.653	8.86404e-07	7.97764e-06	TRUE
hsa-miR-27b-3p	hsa-miR-98-5p	0.653	8.81711e-07	7.97764e-06	TRUE
hsa-miR-1271-5p	hsa-miR-200a-5p	0.647	1.16247e-06	8.23642e-06	TRUE
hsa-miR-149-5p	hsa-miR-23b-3p	0.647	1.1541e-06	8.23642e-06	TRUE
hsa-miR-149-5p	hsa-miR-98-5p	0.646	1.2446e-06	8.23642e-06	TRUE
hsa-miR-200a-5p	hsa-miR-3909	0.651	9.87934e-07	8.23642e-06	TRUE
hsa-miR-200b-3p	hsa-miR-429	0.646	1.23691e-06	8.23642e-06	TRUE
hsa-miR-200c-3p	hsa-miR-429	0.648	1.09905e-06	8.23642e-06	TRUE
hsa-miR-200c-3p	hsa-miR-98-5p	0.646	1.25232e-06	8.23642e-06	TRUE
hsa-miR-1271-5p	hsa-miR-200c-3p	0.642	1.54309e-06	9.77292e-06	TRUE
hsa-miR-148b-3p	hsa-miR-429	0.639	1.74219e-06	1.05876e-05	TRUE
hsa-miR-574-5p	hsa-miR-98-5p	0.639	1.79555e-06	1.05876e-05	TRUE
hsa-miR-151a-3p	hsa-miR-203a-3p	0.633	2.33491e-06	1.3309e-05	TRUE
hsa-miR-200a-5p	hsa-miR-429	0.632	2.4478e-06	1.35024e-05	TRUE
hsa-miR-203a-3p	hsa-miR-429	0.631	2.61128e-06	1.3954e-05	TRUE
hsa-miR-151a-3p	hsa-miR-429	0.629	2.8175e-06	1.45998e-05	TRUE
hsa-let-7g-5p	hsa-miR-200a-5p	0.624	3.53009e-06	1.7247e-05	TRUE
hsa-miR-1271-5p	hsa-miR-98-5p	0.625	3.48983e-06	1.7247e-05	TRUE
hsa-miR-200a-5p	hsa-miR-200c-3p	0.62	4.38155e-06	2.08123e-05	TRUE
hsa-let-7f-5p	hsa-miR-200c-3p	0.615	5.4496e-06	2.5186e-05	TRUE
hsa-miR-149-5p	hsa-miR-151a-3p	0.612	6.11971e-06	2.74287e-05	TRUE
hsa-miR-27b-3p	hsa-miR-3909	0.612	6.25566e-06	2.74287e-05	TRUE
hsa-let-7f-5p	hsa-miR-27b-3p	0.61	6.71701e-06	2.87152e-05	TRUE
hsa-miR-200a-5p	hsa-miR-27b-3p	0.61	6.90267e-06	2.87892e-05	TRUE
hsa-miR-148b-3p	hsa-miR-23b-3p	0.607	7.8763e-06	3.19443e-05	TRUE
hsa-miR-429	hsa-miR-98-5p	0.606	8.03279e-06	3.19443e-05	TRUE
hsa-miR-200c-3p	hsa-miR-574-5p	0.604	8.75283e-06	3.40167e-05	TRUE
hsa-let-7g-5p	hsa-miR-200c-3p	0.598	1.12853e-05	4.19519e-05	TRUE
hsa-miR-1271-5p	hsa-miR-149-5p	0.599	1.11091e-05	4.19519e-05	TRUE
hsa-let-7f-5p	hsa-miR-200b-3p	0.597	1.2142e-05	4.41763e-05	TRUE
hsa-miR-149-5p	hsa-miR-200b-3p	0.583	2.12667e-05	7.57625e-05	TRUE
hsa-let-7g-5p	hsa-miR-200b-3p	0.576	2.82952e-05	9.67695e-05	TRUE
hsa-miR-200a-5p	hsa-miR-200b-3p	0.576	2.81578e-05	9.67695e-05	TRUE
hsa-let-7f-5p	hsa-miR-574-5p	0.571	3.38315e-05	0.000113435	TRUE
hsa-miR-200b-3p	hsa-miR-27b-3p	0.567	4.01545e-05	0.000132047	TRUE
hsa-miR-203a-3p	hsa-miR-27b-3p	0.561	5.09731e-05	0.00016446	TRUE
hsa-miR-149-5p	hsa-miR-203a-3p	0.558	5.6674e-05	0.000179468	TRUE
hsa-let-7g-5p	hsa-miR-27b-3p	0.551	7.20947e-05	0.000224149	TRUE
hsa-miR-200a-5p	hsa-miR-203a-3p	0.549	7.74516e-05	0.000232355	TRUE
hsa-miR-23b-3p	hsa-miR-98-5p	0.55	7.63734e-05	0.000232355	TRUE
hsa-miR-200b-3p	hsa-miR-98-5p	0.547	8.39105e-05	0.000247391	TRUE
hsa-let-7g-5p	hsa-miR-1271-5p	0.545	8.92694e-05	0.00025873	TRUE
hsa-miR-1271-5p	hsa-miR-200b-3p	0.542	9.96209e-05	0.000262079	TRUE
hsa-miR-1271-5p	hsa-miR-27b-3p	0.542	9.83234e-05	0.000262079	TRUE
hsa-miR-148b-3p	hsa-miR-574-5p	0.543	9.53558e-05	0.000262079	TRUE
hsa-miR-200a-5p	hsa-miR-98-5p	0.543	9.57747e-05	0.000262079	TRUE
hsa-miR-200c-3p	hsa-miR-3909	0.542	9.83234e-05	0.000262079	TRUE
hsa-miR-23b-3p	hsa-miR-429	0.544	9.46741e-05	0.000262079	TRUE
hsa-miR-151a-3p	hsa-miR-27b-3p	0.535	0.000129624	0.000335843	TRUE
hsa-miR-148b-3p	hsa-miR-200c-3p	0.534	0.000131852	0.000336518	TRUE
hsa-miR-200a-3p	hsa-miR-429	0.528	0.000160777	0.000404306	TRUE
hsa-let-7g-5p	hsa-miR-151a-3p	0.528	0.00016417	0.000406857	TRUE
hsa-let-7i-5p	hsa-miR-98-5p	0.525	0.000178406	0.00043582	TRUE
hsa-miR-200c-3p	hsa-miR-27b-3p	0.523	0.000189807	0.000457141	TRUE
hsa-miR-200a-5p	hsa-miR-23b-3p	0.523	0.000193648	0.000459913	TRUE
hsa-let-7f-5p	hsa-let-7i-5p	0.517	0.000232746	0.000536513	TRUE
hsa-miR-1271-5p	hsa-miR-148b-3p	0.516	0.00023845	0.000536513	TRUE
hsa-miR-1271-5p	hsa-miR-3909	0.517	0.000231808	0.000536513	TRUE
hsa-miR-27b-3p	hsa-miR-574-5p	0.517	0.000235582	0.000536513	TRUE
hsa-let-7g-5p	hsa-miR-23b-3p	0.514	0.000256711	0.000570098	TRUE
hsa-miR-148b-3p	hsa-miR-200a-5p	0.512	0.000273231	0.000599007	TRUE
hsa-let-7i-5p	hsa-miR-200a-3p	0.511	0.000287699	0.000622741	TRUE
hsa-miR-203a-3p	hsa-miR-98-5p	0.506	0.00032887	0.000702959	TRUE
hsa-miR-1271-5p	hsa-miR-429	0.506	0.000336664	0.000710735	TRUE
hsa-miR-200a-3p	hsa-miR-574-5p	0.498	0.000424291	0.000884801	TRUE
hsa-miR-149-5p	hsa-miR-574-5p	0.497	0.000437409	0.000901168	TRUE
hsa-let-7f-5p	hsa-miR-1271-5p	0.49	0.000539947	0.00109029	TRUE
hsa-miR-200b-3p	hsa-miR-3909	0.49	0.000541959	0.00109029	TRUE
hsa-let-7g-5p	hsa-miR-574-5p	0.49	0.000552124	0.00109783	TRUE
hsa-miR-429	hsa-miR-574-5p	0.488	0.000585813	0.00115143	TRUE
hsa-miR-200b-3p	hsa-miR-574-5p	0.486	0.000621337	0.00120737	TRUE
hsa-miR-200b-3p	hsa-miR-203a-3p	0.483	0.000678256	0.00130317	TRUE
hsa-miR-149-5p	hsa-miR-3909	0.476	0.000820835	0.00155959	TRUE
hsa-miR-151a-3p	hsa-miR-200a-3p	0.471	0.000942304	0.00175146	TRUE
hsa-miR-200a-3p	hsa-miR-27b-3p	0.471	0.000942304	0.00175146	TRUE
hsa-let-7i-5p	hsa-miR-429	0.466	0.0010871	0.00199885	TRUE
hsa-let-7i-5p	hsa-miR-27b-3p	0.464	0.00117271	0.00213333	TRUE
hsa-miR-148b-3p	hsa-miR-151a-3p	0.46	0.00128596	0.00231472	TRUE
hsa-miR-200a-3p	hsa-miR-200a-5p	0.459	0.00134388	0.00239379	TRUE
hsa-let-7i-5p	hsa-miR-148b-3p	0.452	0.00160481	0.00280023	TRUE
hsa-miR-148b-3p	hsa-miR-27b-3p	0.452	0.0015995	0.00280023	TRUE
hsa-let-7g-5p	hsa-miR-200a-3p	0.451	0.00167532	0.00286479	TRUE
hsa-miR-200a-3p	hsa-miR-203a-3p	0.451	0.00167532	0.00286479	TRUE
hsa-miR-1180-3p	hsa-miR-200a-5p	0.45	0.00170877	0.00289307	TRUE
hsa-let-7f-5p	hsa-miR-429	0.448	0.00180091	0.00301917	TRUE
hsa-miR-149-5p	hsa-miR-27b-3p	0.447	0.00183658	0.00304908	TRUE
hsa-miR-1271-5p	hsa-miR-151a-3p	0.441	0.00217294	0.00357281	TRUE
hsa-let-7f-5p	hsa-miR-148b-3p	0.44	0.00221505	0.00360737	TRUE
hsa-miR-27b-3p	hsa-miR-429	0.439	0.00227959	0.00367744	TRUE
hsa-miR-148b-3p	hsa-miR-203a-3p	0.432	0.00274533	0.0043874	TRUE
hsa-miR-1180-3p	hsa-miR-151a-3p	0.431	0.00278841	0.00441499	TRUE
hsa-miR-1271-5p	hsa-miR-23b-3p	0.427	0.00305861	0.00475632	TRUE
hsa-miR-151a-3p	hsa-miR-98-5p	0.427	0.00305962	0.00475632	TRUE
hsa-let-7f-5p	hsa-miR-200a-5p	0.419	0.00371695	0.00572611	TRUE
hsa-let-7i-5p	hsa-miR-1180-3p	0.419	0.00376186	0.00574356	TRUE
hsa-let-7i-5p	hsa-miR-574-5p	0.409	0.00477969	0.00723298	TRUE
hsa-let-7f-5p	hsa-miR-203a-3p	0.406	0.00509464	0.00764196	TRUE
hsa-miR-1180-3p	hsa-miR-203a-3p	0.398	0.00618539	0.0091974	TRUE
hsa-miR-1180-3p	hsa-miR-429	0.395	0.00659765	0.00972585	TRUE
hsa-miR-200a-5p	hsa-miR-574-5p	0.389	0.00757693	0.011074	TRUE
hsa-miR-148b-3p	hsa-miR-200a-3p	0.387	0.00795903	0.0115338	TRUE
hsa-let-7f-5p	hsa-miR-149-5p	0.383	0.00854031	0.0122722	TRUE
hsa-miR-1271-5p	hsa-miR-574-5p	0.383	0.00863292	0.0123019	TRUE
hsa-let-7i-5p	hsa-miR-200a-5p	0.38	0.00913343	0.0129076	TRUE
hsa-let-7f-5p	hsa-miR-200a-3p	0.377	0.00978758	0.0137187	TRUE
hsa-let-7i-5p	hsa-miR-151a-3p	0.374	0.0103722	0.0144199	TRUE
hsa-let-7i-5p	hsa-miR-149-5p	0.373	0.0106198	0.0146451	TRUE
hsa-let-7f-5p	hsa-miR-23b-3p	0.372	0.0110125	0.0150651	TRUE
hsa-miR-148b-3p	hsa-miR-200b-3p	0.371	0.0111304	0.0151056	TRUE
hsa-miR-23b-3p	hsa-miR-27b-3p	0.368	0.0117498	0.0158205	TRUE
hsa-miR-151a-3p	hsa-miR-200b-3p	0.367	0.0121524	0.0162349	TRUE
hsa-miR-151a-3p	hsa-miR-3909	0.364	0.0129213	0.0171282	TRUE
hsa-miR-3909	hsa-miR-98-5p	0.362	0.0134226	0.0176558	TRUE
hsa-miR-151a-3p	hsa-miR-200c-3p	0.359	0.0143308	0.0187067	TRUE
hsa-let-7g-5p	hsa-miR-3909	0.344	0.019277	0.0249724	TRUE
hsa-miR-200c-3p	hsa-miR-203a-3p	0.343	0.0197906	0.025445	TRUE
hsa-miR-203a-3p	hsa-miR-23b-3p	0.342	0.0199761	0.0254919	TRUE
hsa-miR-200a-3p	hsa-miR-98-5p	0.341	0.0204124	0.0258557	TRUE
hsa-miR-23b-3p	hsa-miR-3909	0.339	0.0213465	0.0268401	TRUE
hsa-miR-1180-3p	hsa-miR-3909	0.336	0.0223774	0.027788	TRUE
hsa-miR-23b-3p	hsa-miR-574-5p	0.336	0.0224254	0.027788	TRUE
hsa-miR-3909	hsa-miR-574-5p	0.333	0.023884	0.0293825	TRUE
hsa-miR-151a-3p	hsa-miR-23b-3p	0.327	0.0267503	0.0326736	TRUE
hsa-miR-149-5p	hsa-miR-200a-3p	0.324	0.0280258	0.0339888	TRUE
hsa-miR-1180-3p	hsa-miR-200a-3p	0.314	0.0333279	0.0401343	TRUE
hsa-miR-1180-3p	hsa-miR-574-5p	0.302	0.0413111	0.0493999	TRUE
hsa-miR-200a-3p	hsa-miR-200b-3p	0.301	0.041748	0.0495758	TRUE
hsa-miR-1180-3p	hsa-miR-27b-3p	0.299	0.0435339	0.0513399	FALSE
hsa-miR-1180-3p	hsa-miR-149-5p	0.296	0.0461382	0.0540386	FALSE
hsa-let-7f-5p	hsa-miR-3909	0.292	0.0485692	0.056232	FALSE
hsa-miR-3909	hsa-miR-429	0.292	0.0486686	0.056232	FALSE
hsa-miR-151a-3p	hsa-miR-574-5p	0.289996	0.0505879	0.0580573	FALSE
hsa-let-7g-5p	hsa-miR-1180-3p	0.278401	0.0610031	0.0690829	FALSE
hsa-miR-200a-3p	hsa-miR-3909	0.278525	0.0608839	0.0690829	FALSE
hsa-miR-1271-5p	hsa-miR-200a-3p	0.274084	0.0652934	0.0734551	FALSE
hsa-let-7i-5p	hsa-miR-200b-3p	0.273097	0.066307	0.0741078	FALSE
hsa-miR-148b-3p	hsa-miR-3909	0.263723	0.0765725	0.0850253	FALSE
hsa-miR-1271-5p	hsa-miR-203a-3p	0.262366	0.0781566	0.0862244	FALSE
hsa-miR-200a-3p	hsa-miR-200c-3p	0.243247	0.103324	0.113259	FALSE
hsa-miR-203a-3p	hsa-miR-574-5p	0.239669	0.108656	0.118346	FALSE
hsa-miR-1180-3p	hsa-miR-148b-3p	0.21685	0.147741	0.159896	FALSE
hsa-miR-1180-3p	hsa-miR-23b-3p	0.202671	0.176754	0.190094	FALSE
hsa-let-7f-5p	hsa-miR-151a-3p	0.199334	0.18414	0.1968	FALSE
hsa-miR-1180-3p	hsa-miR-200b-3p	0.196374	0.190875	0.202731	FALSE
hsa-miR-1180-3p	hsa-miR-98-5p	0.188849	0.208777	0.220376	FALSE
hsa-miR-203a-3p	hsa-miR-3909	0.180585	0.229758	0.241035	FALSE
hsa-let-7i-5p	hsa-miR-1271-5p	0.172814	0.250767	0.26147	FALSE
hsa-let-7i-5p	hsa-miR-200c-3p	0.156531	0.298874	0.309742	FALSE
hsa-let-7i-5p	hsa-miR-23b-3p	0.154007	0.30683	0.316072	FALSE
hsa-miR-1180-3p	hsa-miR-1271-5p	0.137042	0.363783	0.372496	FALSE
hsa-miR-1180-3p	hsa-miR-200c-3p	0.132355	0.380576	0.387372	FALSE
hsa-let-7f-5p	hsa-miR-1180-3p	0.123103	0.415039	0.419951	FALSE
hsa-let-7i-5p	hsa-miR-3909	0.0638954	0.673124	0.677083	FALSE
hsa-miR-200a-3p	hsa-miR-23b-3p	0.0245474	0.87136	0.87136	FALSE

## Sheet: Fig5B_full data
Variable 1	Variable 2	Spearman rho	p_unadjusted	q_FDR_BH	significant_FDR_0.05
hsa-miR-199a-3p	hsa-miR-145-5p	0.913	8.69933e-19	1.82686e-16	TRUE
hsa-miR-199b-3p	hsa-miR-145-5p	0.907	3.50336e-18	3.5194e-16	TRUE
hsa-miR-338-5p	hsa-miR-145-5p	0.906	5.02771e-18	3.5194e-16	TRUE
hsa-miR-338-5p	hsa-miR-145-3p	0.89	1.2909e-16	6.77723e-15	TRUE
hsa-miR-338-5p	hsa-miR-199a-3p	0.887	2.24512e-16	9.42951e-15	TRUE
hsa-miR-223-3p	hsa-miR-145-5p	0.882	5.5816e-16	1.95356e-14	TRUE
hsa-miR-145-5p	hsa-miR-145-3p	0.879	1.0154e-15	2.72209e-14	TRUE
hsa-miR-199b-3p	hsa-miR-145-3p	0.879	1.03699e-15	2.72209e-14	TRUE
hsa-miR-199b-3p	hsa-miR-199a-3p	0.877	1.27816e-15	2.98237e-14	TRUE
hsa-miR-450b-5p	hsa-miR-145-5p	0.861	1.57584e-14	3.30926e-13	TRUE
hsa-miR-199a-3p	hsa-miR-145-3p	0.856	3.22561e-14	6.15798e-13	TRUE
hsa-miR-450b-5p	hsa-miR-199b-3p	0.855	4.04798e-14	7.08397e-13	TRUE
hsa-miR-338-5p	hsa-miR-199b-3p	0.85	8.41897e-14	1.35999e-12	TRUE
hsa-miR-338-5p	hsa-miR-143-3p	0.849	9.30391e-14	1.39559e-12	TRUE
hsa-miR-223-5p	hsa-miR-223-3p	0.839	3.1793e-13	4.45102e-12	TRUE
hsa-miR-338-5p	hsa-miR-223-3p	0.836	4.71078e-13	6.18289e-12	TRUE
hsa-miR-145-5p	hsa-miR-143-3p	0.835	5.39995e-13	6.67053e-12	TRUE
hsa-miR-223-3p	hsa-miR-143-3p	0.833	6.5656e-13	7.65986e-12	TRUE
hsa-miR-223-3p	hsa-miR-199a-3p	0.83	9.93331e-13	1.09789e-11	TRUE
hsa-miR-199b-3p	hsa-miR-142-5p	0.811	8.29935e-12	8.71432e-11	TRUE
hsa-miR-145-5p	hsa-miR-142-5p	0.803	1.84892e-11	1.84892e-10	TRUE
hsa-miR-199a-3p	hsa-miR-142-5p	0.8	2.67427e-11	2.55271e-10	TRUE
hsa-miR-223-3p	hsa-miR-199b-3p	0.797	3.57324e-11	3.26252e-10	TRUE
hsa-miR-1290	hsa-miR-1246	0.796	3.79335e-11	3.31918e-10	TRUE
hsa-miR-338-5p	hsa-miR-223-5p	0.79	6.55182e-11	5.50353e-10	TRUE
hsa-miR-338-5p	hsa-miR-142-5p	0.787	8.87701e-11	6.98324e-10	TRUE
hsa-miR-199a-3p	hsa-miR-143-3p	0.787	8.97845e-11	6.98324e-10	TRUE
hsa-miR-223-5p	hsa-miR-199a-3p	0.783	1.33049e-10	9.97871e-10	TRUE
hsa-miR-145-3p	hsa-miR-142-5p	0.779	1.7711e-10	1.28252e-09	TRUE
hsa-miR-223-3p	hsa-miR-145-3p	0.775	2.52998e-10	1.60999e-09	TRUE
hsa-miR-450b-5p	hsa-miR-199a-3p	0.776	2.42391e-10	1.60999e-09	TRUE
hsa-miR-3614-5p	hsa-miR-338-5p	0.776	2.39805e-10	1.60999e-09	TRUE
hsa-miR-450b-5p	hsa-miR-338-5p	0.776	2.47641e-10	1.60999e-09	TRUE
hsa-miR-145-3p	hsa-miR-143-3p	0.774	2.8146e-10	1.73843e-09	TRUE
hsa-miR-223-3p	hsa-miR-142-3p	0.768	4.56492e-10	2.73895e-09	TRUE
hsa-miR-143-3p	hsa-miR-142-3p	0.763	6.86751e-10	4.00605e-09	TRUE
hsa-miR-145-5p	hsa-miR-142-3p	0.757	1.16235e-09	6.5971e-09	TRUE
hsa-miR-223-5p	hsa-miR-143-3p	0.755	1.31705e-09	7.27844e-09	TRUE
hsa-miR-450b-5p	hsa-miR-145-3p	0.75	1.93121e-09	1.03988e-08	TRUE
hsa-miR-450b-5p	hsa-miR-223-3p	0.747	2.58359e-09	1.35638e-08	TRUE
hsa-miR-450b-5p	hsa-miR-142-5p	0.745	2.9145e-09	1.49279e-08	TRUE
hsa-miR-223-5p	hsa-miR-145-5p	0.744	3.21248e-09	1.60624e-08	TRUE
hsa-miR-619-5p	hsa-miR-3960	0.743	3.35067e-09	1.63637e-08	TRUE
hsa-miR-199b-3p	hsa-miR-143-3p	0.742	3.53433e-09	1.68684e-08	TRUE
hsa-miR-3614-5p	hsa-miR-145-5p	0.737	5.34978e-09	2.49656e-08	TRUE
hsa-miR-338-5p	hsa-miR-142-3p	0.735	6.18206e-09	2.82224e-08	TRUE
hsa-miR-223-3p	hsa-miR-142-5p	0.734	6.55608e-09	2.92931e-08	TRUE
hsa-miR-450b-5p	hsa-miR-143-3p	0.732	7.41062e-09	3.17598e-08	TRUE
hsa-miR-3614-5p	hsa-miR-145-3p	0.732	7.41062e-09	3.17598e-08	TRUE
hsa-miR-223-5p	hsa-miR-199b-3p	0.726	1.13533e-08	4.76838e-08	TRUE
hsa-miR-199b-3p	hsa-miR-142-3p	0.705	4.61628e-08	1.90082e-07	TRUE
hsa-miR-450b-5p	hsa-miR-142-3p	0.701	5.90601e-08	2.38512e-07	TRUE
hsa-miR-505-3p	hsa-miR-199b-3p	0.698	7.13008e-08	2.82513e-07	TRUE
hsa-miR-505-3p	hsa-miR-145-3p	0.695	8.22262e-08	3.13954e-07	TRUE
hsa-miR-505-3p	hsa-miR-145-5p	0.695	8.16142e-08	3.13954e-07	TRUE
hsa-miR-223-5p	hsa-miR-142-3p	0.692	1.02215e-07	3.83307e-07	TRUE
hsa-miR-143-3p	hsa-miR-142-5p	0.689	1.19488e-07	4.3263e-07	TRUE
hsa-miR-223-5p	hsa-miR-142-5p	0.689	1.18309e-07	4.3263e-07	TRUE
hsa-miR-3614-5p	hsa-miR-199b-3p	0.686	1.4115e-07	5.02398e-07	TRUE
hsa-miR-145-3p	hsa-miR-142-3p	0.683	1.68318e-07	5.89112e-07	TRUE
hsa-miR-3614-5p	hsa-miR-143-3p	0.677	2.43306e-07	8.37611e-07	TRUE
hsa-miR-619-5p	hsa-miR-1287-5p	0.675	2.68667e-07	9.1e-07	TRUE
hsa-miR-199a-3p	hsa-miR-142-3p	0.674	2.8057e-07	9.35234e-07	TRUE
hsa-miR-450b-5p	hsa-miR-223-5p	0.673	2.91427e-07	9.56246e-07	TRUE
hsa-miR-619-5p	hsa-miR-338-5p	0.672	3.09603e-07	1.00026e-06	TRUE
hsa-miR-450b-5p	hsa-miR-3614-5p	0.67	3.5468e-07	1.12853e-06	TRUE
hsa-miR-505-3p	hsa-miR-142-5p	0.665	4.72522e-07	1.48104e-06	TRUE
hsa-miR-505-3p	hsa-miR-450b-5p	0.661	5.66391e-07	1.74915e-06	TRUE
hsa-miR-3614-5p	hsa-miR-142-5p	0.657	7.23261e-07	2.20123e-06	TRUE
hsa-miR-3614-5p	hsa-miR-199a-3p	0.655	8.014e-07	2.4042e-06	TRUE
hsa-miR-505-3p	hsa-miR-223-3p	0.653	8.61435e-07	2.54791e-06	TRUE
hsa-miR-223-3p	hsa-miR-1246	0.652	9.3342e-07	2.72248e-06	TRUE
hsa-miR-223-5p	hsa-miR-145-3p	0.649	1.07654e-06	3.0969e-06	TRUE
hsa-miR-145-5p	hsa-miR-1287-5p	0.648	1.12921e-06	3.20451e-06	TRUE
hsa-miR-142-5p	hsa-miR-142-3p	0.647	1.17529e-06	3.29081e-06	TRUE
hsa-miR-3614-5p	hsa-miR-223-5p	0.644	1.39234e-06	3.84726e-06	TRUE
hsa-miR-324-5p	hsa-miR-1287-5p	0.641	1.60212e-06	4.36941e-06	TRUE
hsa-miR-505-3p	hsa-miR-338-5p	0.641	1.62834e-06	4.38398e-06	TRUE
hsa-miR-3960	hsa-miR-1-3p	0.638	1.8095e-06	4.81005e-06	TRUE
hsa-miR-619-5p	hsa-miR-145-3p	0.636	1.98853e-06	5.2199e-06	TRUE
hsa-miR-505-3p	hsa-miR-199a-3p	0.634	2.2647e-06	5.87144e-06	TRUE
hsa-miR-619-5p	hsa-miR-450b-5p	0.631	2.62664e-06	6.72675e-06	TRUE
hsa-miR-619-5p	hsa-miR-199a-3p	0.629	2.83397e-06	7.17029e-06	TRUE
hsa-miR-143-3p	hsa-miR-1246	0.624	3.53009e-06	8.82523e-06	TRUE
hsa-miR-450b-5p	hsa-miR-1287-5p	0.622	3.9088e-06	9.65704e-06	TRUE
hsa-miR-3614-5p	hsa-miR-223-3p	0.619	4.58342e-06	1.11921e-05	TRUE
hsa-miR-199a-3p	hsa-miR-1287-5p	0.618	4.78971e-06	1.15614e-05	TRUE
hsa-miR-223-5p	hsa-miR-155-5p	0.612	6.11078e-06	1.45825e-05	TRUE
hsa-miR-450b-5p	hsa-miR-3960	0.612	6.19736e-06	1.4623e-05	TRUE
hsa-miR-619-5p	hsa-miR-145-5p	0.611	6.42953e-06	1.50022e-05	TRUE
hsa-miR-199a-3p	hsa-miR-1246	0.609	7.09304e-06	1.63686e-05	TRUE
hsa-miR-3614-5p	hsa-miR-142-3p	0.607	7.77567e-06	1.77488e-05	TRUE
hsa-miR-338-5p	hsa-miR-1287-5p	0.606	8.02624e-06	1.81238e-05	TRUE
hsa-miR-199b-3p	hsa-miR-1287-5p	0.602	9.75455e-06	2.17921e-05	TRUE
hsa-miR-619-5p	hsa-miR-1-3p	0.601	1.01965e-05	2.25396e-05	TRUE
hsa-miR-450b-5p	hsa-miR-324-5p	0.599	1.1069e-05	2.42134e-05	TRUE
hsa-miR-619-5p	hsa-miR-143-3p	0.59	1.57142e-05	3.36734e-05	TRUE
hsa-miR-199a-3p	hsa-miR-155-5p	0.59	1.56342e-05	3.36734e-05	TRUE
hsa-miR-505-3p	hsa-miR-142-3p	0.581	2.33636e-05	4.95592e-05	TRUE
hsa-miR-155-5p	hsa-miR-142-5p	0.575	2.97031e-05	6.23765e-05	TRUE
hsa-miR-143-3p	hsa-miR-1287-5p	0.571	3.438e-05	7.14832e-05	TRUE
hsa-miR-324-5p	hsa-miR-145-5p	0.57	3.48956e-05	7.18439e-05	TRUE
hsa-miR-324-5p	hsa-miR-199b-3p	0.57	3.57415e-05	7.2871e-05	TRUE
hsa-miR-145-5p	hsa-miR-1246	0.569	3.6346e-05	7.3391e-05	TRUE
hsa-miR-155-5p	hsa-miR-145-3p	0.569	3.75771e-05	7.51542e-05	TRUE
hsa-miR-505-3p	hsa-miR-143-3p	0.562	4.74013e-05	9.39083e-05	TRUE
hsa-miR-3960	hsa-miR-199a-3p	0.561	5.06507e-05	9.94079e-05	TRUE
hsa-miR-619-5p	hsa-miR-142-5p	0.558	5.6674e-05	0.000110199	TRUE
hsa-miR-619-5p	hsa-miR-199b-3p	0.556	6.06997e-05	0.000116944	TRUE
hsa-miR-199b-3p	hsa-miR-155-5p	0.555	6.32389e-05	0.000120729	TRUE
hsa-miR-142-5p	hsa-miR-1290	0.554	6.49851e-05	0.000122945	TRUE
hsa-miR-223-5p	hsa-miR-1246	0.553	6.68685e-05	0.000125378	TRUE
hsa-miR-142-5p	hsa-miR-1287-5p	0.552	6.98158e-05	0.000129746	TRUE
hsa-miR-3960	hsa-miR-1287-5p	0.552	7.06944e-05	0.000130226	TRUE
hsa-miR-3614-5p	hsa-miR-1287-5p	0.551	7.18884e-05	0.000131274	TRUE
hsa-miR-199a-3p	hsa-miR-1290	0.549	7.74516e-05	0.000140214	TRUE
hsa-miR-3960	hsa-miR-338-5p	0.548	8.02044e-05	0.000143957	TRUE
hsa-miR-324-5p	hsa-miR-142-5p	0.547	8.22522e-05	0.000146367	TRUE
hsa-miR-3960	hsa-miR-324-5p	0.547	8.29414e-05	0.000146367	TRUE
hsa-miR-338-5p	hsa-miR-155-5p	0.545	9.08568e-05	0.000158999	TRUE
hsa-miR-619-5p	hsa-miR-324-5p	0.541	0.000102327	0.000177593	TRUE
hsa-miR-223-3p	hsa-miR-1287-5p	0.54	0.000106745	0.000183741	TRUE
hsa-miR-619-5p	hsa-miR-1246	0.538	0.000114463	0.000195425	TRUE
hsa-miR-338-5p	hsa-miR-1246	0.537	0.000118986	0.000201508	TRUE
hsa-miR-3960	hsa-miR-145-5p	0.535	0.000126368	0.000212297	TRUE
hsa-miR-145-3p	hsa-miR-1287-5p	0.533	0.000135184	0.000225306	TRUE
hsa-miR-199a-3p	hsa-miR-1-3p	0.532	0.000142647	0.000235873	TRUE
hsa-miR-338-5p	hsa-miR-324-5p	0.531	0.000144363	0.000236845	TRUE
hsa-miR-505-3p	hsa-miR-223-5p	0.525	0.000178933	0.000291286	TRUE
hsa-miR-3614-5p	hsa-miR-155-5p	0.523	0.00019455	0.000314273	TRUE
hsa-miR-155-5p	hsa-miR-145-5p	0.521	0.000204359	0.00032527	TRUE
hsa-miR-324-5p	hsa-miR-199a-3p	0.521	0.000204456	0.00032527	TRUE
hsa-miR-142-5p	hsa-miR-1246	0.519	0.000219914	0.000347233	TRUE
hsa-miR-450b-5p	hsa-miR-1246	0.518	0.000226248	0.000354567	TRUE
hsa-miR-505-3p	hsa-miR-3614-5p	0.514	0.000256198	0.00039853	TRUE
hsa-miR-199b-3p	hsa-miR-1-3p	0.514	0.000259938	0.000401374	TRUE
hsa-miR-3960	hsa-miR-143-3p	0.51	0.000295139	0.000452402	TRUE
hsa-miR-142-3p	hsa-miR-1246	0.508	0.000315572	0.000480218	TRUE
hsa-miR-619-5p	hsa-miR-223-3p	0.504	0.00035827	0.000541272	TRUE
hsa-miR-619-5p	hsa-miR-1290	0.502	0.000373843	0.000560764	TRUE
hsa-miR-199b-3p	hsa-miR-1246	0.502	0.000379655	0.000565443	TRUE
hsa-miR-145-3p	hsa-miR-1-3p	0.499	0.000420408	0.00062173	TRUE
hsa-miR-338-5p	hsa-miR-1290	0.496	0.000457773	0.000672253	TRUE
hsa-miR-324-5p	hsa-miR-145-3p	0.495	0.000467778	0.000682176	TRUE
hsa-miR-619-5p	hsa-miR-3614-5p	0.487	0.000598915	0.000867394	TRUE
hsa-miR-1287-5p	hsa-miR-1246	0.48	0.000746178	0.00107327	TRUE
hsa-miR-324-5p	hsa-miR-143-3p	0.478	0.000771348	0.00110193	TRUE
hsa-miR-324-5p	hsa-miR-1-3p	0.478	0.000786994	0.00111668	TRUE
hsa-miR-3960	hsa-miR-199b-3p	0.477	0.00079626	0.00112225	TRUE
hsa-miR-145-3p	hsa-miR-1246	0.475	0.000859669	0.00120354	TRUE
hsa-miR-3960	hsa-miR-145-3p	0.474	0.000873608	0.00120854	TRUE
hsa-miR-619-5p	hsa-miR-223-5p	0.474	0.000874751	0.00120854	TRUE
hsa-miR-199b-3p	hsa-miR-1290	0.471	0.000965732	0.00131966	TRUE
hsa-miR-3960	hsa-miR-142-5p	0.471	0.000967753	0.00131966	TRUE
hsa-miR-145-5p	hsa-miR-1-3p	0.469	0.00101269	0.00137204	TRUE
hsa-miR-145-3p	hsa-miR-1290	0.467	0.00107587	0.00144828	TRUE
hsa-miR-619-5p	hsa-miR-505-3p	0.463	0.00118436	0.00158418	TRUE
hsa-miR-338-5p	hsa-miR-1-3p	0.461	0.00125311	0.00165505	TRUE
hsa-miR-223-3p	hsa-miR-1290	0.461	0.00125143	0.00165505	TRUE
hsa-miR-505-3p	hsa-miR-1-3p	0.459	0.00134886	0.00177038	TRUE
hsa-miR-450b-5p	hsa-miR-155-5p	0.458	0.00138067	0.00180088	TRUE
hsa-miR-223-3p	hsa-miR-155-5p	0.456	0.00146184	0.00189498	TRUE
hsa-miR-145-5p	hsa-miR-1290	0.455	0.0014766	0.00190237	TRUE
hsa-miR-142-5p	hsa-miR-1-3p	0.448	0.00177323	0.0022706	TRUE
hsa-miR-223-5p	hsa-miR-1287-5p	0.446	0.00191187	0.00243328	TRUE
hsa-miR-155-5p	hsa-miR-143-3p	0.445	0.00196005	0.00247958	TRUE
hsa-miR-505-3p	hsa-miR-155-5p	0.443	0.00202705	0.00254898	TRUE
hsa-miR-3614-5p	hsa-miR-324-5p	0.43	0.00287854	0.00359818	TRUE
hsa-miR-619-5p	hsa-miR-142-3p	0.426	0.00314411	0.00390689	TRUE
hsa-miR-143-3p	hsa-miR-1290	0.426	0.00319394	0.00394545	TRUE
hsa-miR-3960	hsa-miR-1290	0.419	0.00372735	0.00457745	TRUE
hsa-miR-1290	hsa-miR-1287-5p	0.416	0.00400433	0.004889	TRUE
hsa-miR-3960	hsa-miR-3614-5p	0.412	0.00447601	0.0054333	TRUE
hsa-miR-450b-5p	hsa-miR-1-3p	0.411	0.00451512	0.00544928	TRUE
hsa-miR-223-5p	hsa-miR-1290	0.398	0.00615066	0.00738079	TRUE
hsa-miR-505-3p	hsa-miR-3960	0.394	0.00668545	0.00797696	TRUE
hsa-miR-3960	hsa-miR-223-3p	0.393	0.00697271	0.00827271	TRUE
hsa-miR-3960	hsa-miR-1246	0.391	0.0072586	0.00856352	TRUE
hsa-miR-142-3p	hsa-miR-1287-5p	0.39	0.00737061	0.00864708	TRUE
hsa-miR-1287-5p	hsa-miR-1-3p	0.381	0.00895896	0.0104521	TRUE
hsa-miR-142-3p	hsa-miR-1290	0.379	0.0094583	0.0109737	TRUE
hsa-miR-450b-5p	hsa-miR-1290	0.374	0.0104816	0.0120942	TRUE
hsa-miR-324-5p	hsa-miR-223-3p	0.373	0.0105659	0.0121248	TRUE
hsa-miR-324-5p	hsa-miR-142-3p	0.373	0.0106533	0.0121587	TRUE
hsa-miR-324-5p	hsa-miR-1246	0.371	0.0111046	0.0126053	TRUE
hsa-miR-3960	hsa-miR-223-5p	0.368	0.0119761	0.0135214	TRUE
hsa-miR-505-3p	hsa-miR-1290	0.367	0.0121028	0.0135914	TRUE
hsa-miR-3960	hsa-miR-142-3p	0.364	0.0130044	0.0145262	TRUE
hsa-miR-143-3p	hsa-miR-1-3p	0.363	0.0131925	0.0146583	TRUE
hsa-miR-505-3p	hsa-miR-1246	0.359	0.0143816	0.0158954	TRUE
hsa-miR-324-5p	hsa-miR-1290	0.354	0.0157718	0.0173407	TRUE
hsa-miR-223-3p	hsa-miR-1-3p	0.351	0.0168045	0.0183799	TRUE
hsa-miR-3614-5p	hsa-miR-1246	0.345	0.0187747	0.0204284	TRUE
hsa-miR-3614-5p	hsa-miR-1-3p	0.343	0.0195141	0.0211235	TRUE
hsa-miR-324-5p	hsa-miR-223-5p	0.327	0.0266329	0.0286816	TRUE
hsa-miR-505-3p	hsa-miR-1287-5p	0.325	0.0277482	0.0297302	TRUE
hsa-miR-3614-5p	hsa-miR-1290	0.323	0.028728	0.0306238	TRUE
hsa-miR-142-3p	hsa-miR-1-3p	0.321	0.0294587	0.0312441	TRUE
hsa-miR-324-5p	hsa-miR-155-5p	0.294	0.047283	0.0498967	TRUE
hsa-miR-1290	hsa-miR-1-3p	0.294	0.0475454	0.0499227	TRUE
hsa-miR-155-5p	hsa-miR-142-3p	0.285115	0.0547822	0.0572351	FALSE
hsa-miR-155-5p	hsa-miR-1246	0.271247	0.0682412	0.0709438	FALSE
hsa-miR-505-3p	hsa-miR-324-5p	0.270521	0.069012	0.0713918	FALSE
hsa-miR-619-5p	hsa-miR-155-5p	0.26915	0.0704871	0.0725603	FALSE
hsa-miR-223-5p	hsa-miR-1-3p	0.266239	0.073702	0.0754996	FALSE
hsa-miR-1246	hsa-miR-1-3p	0.264019	0.0762295	0.0777097	FALSE
hsa-miR-155-5p	hsa-miR-1287-5p	0.253863	0.0886786	0.0899638	FALSE
hsa-miR-155-5p	hsa-miR-1290	0.238189	0.110923	0.11199	FALSE
hsa-miR-3960	hsa-miR-155-5p	0.171214	0.255246	0.256467	FALSE
hsa-miR-155-5p	hsa-miR-1-3p	0.114423	0.448935	0.448935	FALSE

## Sheet: Fig5C_full data
Variable 1	Variable 2	Spearman rho	p_unadjusted	q_FDR_BH	significant_FDR_0.05
miR-200a-5p	ASD	-0.733	6.78342e-09	1.80439e-06	TRUE
miR-429	ASD	-0.657	6.95021e-07	9.24378e-05	TRUE
let-7g-5p	ASD	-0.647	1.15641e-06	0.000102535	TRUE
miR-151a-3p	ASD	-0.631	2.5969e-06	0.000172694	TRUE
miR-149-5p	ASD	-0.614	5.57045e-06	0.000296348	TRUE
miR-98-5p	ASD	-0.608	7.46885e-06	0.000331119	TRUE
miR-98-5p	Behavior	0.563	4.69324e-05	0.00178343	TRUE
miR-1180-3p	ASD	-0.552	7.07372e-05	0.00188161	TRUE
miR-200a-5p	Behavior	0.556	6.09597e-05	0.00188161	TRUE
miR-429	Behavior	0.554	6.49019e-05	0.00188161	TRUE
miR-1271-5p	ASD	-0.542	0.000100984	0.00244196	TRUE
miR-203a-3p	ASD	-0.538	0.000113427	0.0025143	TRUE
miR-1180-3p	Behavior	0.523	0.000192118	0.003533	TRUE
miR-200c-3p	ASD	-0.522	0.000199229	0.003533	TRUE
miR-3909	ASD	-0.522	0.000199229	0.003533	TRUE
miR-27b-3p	ASD	-0.515	0.000247593	0.00411623	TRUE
miR-27b-3p	Behavior	0.508	0.000318172	0.00497846	TRUE
let-7i-5p	ASD	-0.505	0.000340213	0.00502759	TRUE
miR-574-5p	ASD	-0.502	0.000377423	0.00528392	TRUE
miR-148b-3p	ASD	-0.492	0.000512102	0.00681095	TRUE
miR-151a-3p	Behavior	0.49	0.000547213	0.00693136	TRUE
let-7f-5p	ASD	-0.476	0.000834716	0.0100925	TRUE
miR-200b-3p	ASD	-0.462	0.00121286	0.014027	TRUE
let-7g-5p	Behavior	0.461	0.00126621	0.0140338	TRUE
miR-200a-3p	ASD	-0.459	0.00132855	0.0141358	TRUE
miR-200a-5p	Temper_Fiendly	0.449	0.00174555	0.0178583	TRUE
miR-200c-3p	Behavior	0.446	0.00188002	0.0185217	TRUE
miR-203a-3p	Behavior	0.445	0.00195935	0.0186138	TRUE
miR-151a-3p	dmft/DMFT	-0.44	0.00219105	0.0200972	TRUE
miR-149-5p	Behavior	0.437	0.00240215	0.0212991	TRUE
miR-1271-5p	Behavior	0.429	0.00292153	0.0250686	TRUE
miR-23b-3p	Behavior	0.426	0.00313301	0.0260432	TRUE
miR-574-5p	Behavior	0.419	0.00374668	0.0302005	TRUE
miR-3909	Behavior	0.412	0.00446891	0.0349627	TRUE
miR-200b-3p	Behavior	0.41	0.00464582	0.0353083	TRUE
miR-149-5p	Temper_Fiendly	0.403	0.00542867	0.0401118	TRUE
let-7f-5p	Behavior	0.401	0.00571947	0.0402369	TRUE
miR-148b-3p	ADHD	-0.401	0.00574813	0.0402369	TRUE
let-7g-5p	Temper_Fiendly	0.394	0.00669021	0.0444899	TRUE
miR-1180-3p	Temper_Fiendly	0.394	0.00669021	0.0444899	TRUE
miR-23b-3p	ASD	-0.39	0.00740994	0.0480743	TRUE
miR-1271-5p	dmft/DMFT	-0.459	0.0015121	0.0481095	TRUE
miR-203a-3p	Temper_Fiendly	0.381	0.00905729	0.0573628	FALSE
let-7i-5p	Behavior	0.371	0.0112288	0.0678834	FALSE
miR-151a-3p	Temper_Fiendly	0.372	0.0110091	0.0678834	FALSE
miR-151a-3p	Age	-0.369	0.0116431	0.0688236	FALSE
miR-1271-5p	Temper_Fiendly	0.367	0.0121135	0.0700474	FALSE
let-7i-5p	Temper_Fiendly	0.362	0.0133112	0.0753356	FALSE
miR-1180-3p	Age	-0.359	0.0143548	0.0795497	FALSE
miR-148b-3p	Behavior	0.355	0.0155655	0.0831855	FALSE
miR-203a-3p	ADHD	-0.355	0.0156364	0.0831855	FALSE
miR-200a-3p	Behavior	0.35	0.0169858	0.0885923	FALSE
let-7i-5p	Temper_Fearful	-0.348	0.0176264	0.0901661	FALSE
miR-200a-5p	ADHD	-0.337	0.0219804	0.110317	FALSE
miR-98-5p	Temper_Fiendly	0.335	0.0228243	0.112431	FALSE
miR-27b-3p	Temper_Fiendly	0.317	0.0319167	0.154361	FALSE
miR-574-5p	Temper_Fearful	-0.306	0.0387973	0.184287	FALSE
miR-149-5p	ADHD	-0.302	0.0412282	0.189081	FALSE
miR-200a-3p	Temper_Fiendly	0.303	0.0405497	0.189081	FALSE
let-7g-5p	ADHD	-0.284767	0.0550911	0.240233	FALSE
miR-574-5p	Temper_Fiendly	0.284936	0.0549409	0.240233	FALSE
miR-27b-3p	Temper_Fearful	-0.276152	0.0632092	0.271188	FALSE
miR-429	ADHD	-0.273144	0.0662585	0.279758	FALSE
miR-200c-3p	Temper_Fiendly	0.271259	0.0682284	0.283574	FALSE
miR-200b-3p	Temper_Fiendly	0.2667	0.0731848	0.299252	FALSE
miR-98-5p	dmft/DMFT	-0.265752	0.0742505	0.299252	FALSE
miR-200a-5p	dmft/DMFT	-0.263574	0.0767446	0.304687	FALSE
miR-1180-3p	dmft/DMFT	-0.260836	0.079973	0.312835	FALSE
let-7f-5p	Temper_Fiendly	0.257582	0.0839478	0.323625	FALSE
miR-429	Temper_Fiendly	0.253023	0.0897741	0.341142	FALSE
miR-151a-3p	ADHD	-0.249898	0.0939464	0.34708	FALSE
miR-98-5p	ADHD	-0.249898	0.0939464	0.34708	FALSE
miR-148b-3p	Temper_Fiendly	0.248464	0.0959098	0.34948	FALSE
miR-200a-3p	Frequecy of snacking	0.24284	0.10392	0.37355	FALSE
miR-1180-3p	Female	0.240672	0.107141	0.373682	FALSE
miR-1180-3p	Male	-0.240672	0.107141	0.373682	FALSE
miR-203a-3p	Temper_Fearful	-0.239989	0.108171	0.373682	FALSE
miR-1271-5p	Age	-0.237182	0.112487	0.383609	FALSE
miR-23b-3p	Temper_Fiendly	0.234795	0.116258	0.391451	FALSE
miR-1180-3p	Temper_Fearful	-0.233414	0.118482	0.393952	FALSE
miR-200a-5p	Age	-0.231549	0.121538	0.399125	FALSE
miR-1180-3p	Frequecy of snacking	0.229304	0.125296	0.406447	FALSE
let-7i-5p	Age	-0.226288	0.130479	0.413184	FALSE
miR-429	GI	-0.226463	0.130175	0.413184	FALSE
miR-151a-3p	Temper_Shy	-0.220024	0.141756	0.420025	FALSE
miR-200a-3p	Temper_Fearful	-0.220264	0.141311	0.420025	FALSE
miR-203a-3p	Female	0.220043	0.141721	0.420025	FALSE
miR-203a-3p	Male	-0.220043	0.141721	0.420025	FALSE
miR-203a-3p	dmft/DMFT	-0.219832	0.142114	0.420025	FALSE
miR-3909	Temper_Fiendly	0.22111	0.139751	0.420025	FALSE
miR-27b-3p	dmft/DMFT	-0.215601	0.150145	0.438886	FALSE
miR-203a-3p	GI	-0.211746	0.157748	0.456099	FALSE
miR-1271-5p	ADHD	-0.209217	0.162888	0.465894	FALSE
miR-27b-3p	ADHD	-0.203405	0.175157	0.495657	FALSE
miR-23b-3p	ADHD	-0.1976	0.188064	0.52658	FALSE
miR-1271-5p	Frequecy of snacking	0.195869	0.19204	0.53211	FALSE
miR-200b-3p	Temper_Fearful	-0.193964	0.196485	0.533316	FALSE
miR-98-5p	Temper_Fearful	-0.193964	0.196485	0.533316	FALSE
miR-151a-3p	Frequecy of snacking	0.191402	0.202576	0.540584	FALSE
miR-3909	Age	-0.191132	0.203227	0.540584	FALSE
miR-23b-3p	dmft/DMFT	-0.186455	0.214712	0.565478	FALSE
miR-1180-3p	GI	-0.185053	0.218242	0.569142	FALSE
miR-149-5p	Temper_Shy	-0.182732	0.224173	0.578931	FALSE
miR-429	Temper_Fearful	-0.180814	0.229157	0.586114	FALSE
miR-151a-3p	GI	-0.179886	0.231595	0.586708	FALSE
miR-200c-3p	ADHD	-0.174347	0.246521	0.618629	FALSE
miR-1271-5p	Temper_Shy	-0.167815	0.264943	0.652546	FALSE
miR-200a-3p	ADHD	-0.168536	0.262867	0.652546	FALSE
miR-429	dmft/DMFT	-0.164018	0.276062	0.673692	FALSE
miR-200a-5p	Frequecy of snacking	0.161352	0.284051	0.686887	FALSE
miR-200a-3p	Age	-0.160432	0.286842	0.687388	FALSE
miR-27b-3p	Female	0.158156	0.293823	0.691654	FALSE
miR-27b-3p	Male	-0.158156	0.293823	0.691654	FALSE
let-7f-5p	Temper_Fearful	-0.141364	0.348704	0.711938	FALSE
let-7g-5p	GI	-0.154054	0.306682	0.711938	FALSE
let-7i-5p	ADHD	-0.145289	0.335343	0.711938	FALSE
let-7i-5p	PI	0.146421	0.331553	0.711938	FALSE
miR-148b-3p	dmft/DMFT	-0.140809	0.350616	0.711938	FALSE
miR-151a-3p	Female	0.144403	0.338331	0.711938	FALSE
miR-151a-3p	Male	-0.144403	0.338331	0.711938	FALSE
miR-200a-3p	Female	0.147842	0.326831	0.711938	FALSE
miR-200a-3p	Male	-0.147842	0.326831	0.711938	FALSE
miR-200a-5p	Temper_Fearful	-0.141364	0.348704	0.711938	FALSE
miR-200a-5p	Temper_Active	-0.143438	0.341603	0.711938	FALSE
miR-200c-3p	Temper_Fearful	-0.141364	0.348704	0.711938	FALSE
miR-23b-3p	Temper_Active	-0.148305	0.325299	0.711938	FALSE
miR-23b-3p	Frequecy of snacking	-0.150866	0.31692	0.711938	FALSE
miR-429	Age	-0.141182	0.349328	0.711938	FALSE
miR-429	Female	0.140965	0.350078	0.711938	FALSE
miR-429	Male	-0.140965	0.350078	0.711938	FALSE
miR-574-5p	Temper_Shy	0.14544	0.334838	0.711938	FALSE
let-7f-5p	Temper_Active	-0.133714	0.375661	0.751663	FALSE
miR-574-5p	ADHD	-0.133666	0.375831	0.751663	FALSE
let-7g-5p	Female	0.130651	0.386793	0.762125	FALSE
let-7g-5p	Male	-0.130651	0.386793	0.762125	FALSE
let-7g-5p	Temper_Shy	-0.126794	0.401084	0.767424	FALSE
miR-149-5p	Age	-0.125275	0.406792	0.767424	FALSE
miR-200a-3p	GI	-0.126813	0.401013	0.767424	FALSE
miR-200b-3p	ADHD	-0.127855	0.397122	0.767424	FALSE
miR-203a-3p	Frequecy of snacking	0.125616	0.405507	0.767424	FALSE
miR-429	Frequecy of snacking	0.12873	0.393873	0.767424	FALSE
miR-23b-3p	PI	0.124283	0.41055	0.769059	FALSE
let-7i-5p	Temper_Shy	0.123064	0.415188	0.770285	FALSE
miR-148b-3p	PI	0.121905	0.41963	0.770285	FALSE
miR-3909	Female	0.120336	0.425684	0.770285	FALSE
miR-3909	Male	-0.120336	0.425684	0.770285	FALSE
miR-3909	Temper_Fearful	-0.121638	0.420655	0.770285	FALSE
miR-1271-5p	PI	-0.118292	0.433646	0.779391	FALSE
let-7i-5p	Frequecy of snacking	0.116141	0.44211	0.789271	FALSE
miR-148b-3p	Temper_Fearful	-0.115063	0.446385	0.79159	FALSE
miR-200a-3p	Temper_Active	-0.114264	0.44957	0.791957	FALSE
let-7g-5p	Temper_Fearful	-0.111776	0.459567	0.798986	FALSE
miR-3909	dmft/DMFT	-0.112125	0.458158	0.798986	FALSE
miR-151a-3p	PI	-0.106175	0.4825	0.807201	FALSE
miR-200a-5p	Female	0.106583	0.480809	0.807201	FALSE
miR-200a-5p	Male	-0.106583	0.480809	0.807201	FALSE
miR-23b-3p	Female	0.108306	0.473706	0.807201	FALSE
miR-23b-3p	Male	-0.108306	0.473706	0.807201	FALSE
miR-23b-3p	Temper_Shy	-0.106286	0.48204	0.807201	FALSE
miR-200a-5p	Temper_Shy	-0.0969599	0.521504	0.856296	FALSE
miR-203a-3p	PI	0.0982397	0.515995	0.856296	FALSE
miR-27b-3p	Temper_Shy	0.0969599	0.521504	0.856296	FALSE
miR-1271-5p	Temper_Fearful	-0.0953382	0.528526	0.862502	FALSE
let-7g-5p	Age	-0.0900572	0.55171	0.876063	FALSE
let-7g-5p	Temper_Active	-0.0899529	0.552173	0.876063	FALSE
let-7g-5p	dmft/DMFT	-0.0917781	0.544102	0.876063	FALSE
miR-200a-3p	Temper_Shy	0.0895014	0.554178	0.876063	FALSE
miR-3909	PI	-0.0889578	0.556596	0.876063	FALSE
miR-98-5p	Temper_Active	-0.0899529	0.552173	0.876063	FALSE
let-7i-5p	Female	0.0825162	0.585629	0.897559	FALSE
let-7i-5p	Male	-0.0825162	0.585629	0.897559	FALSE
let-7i-5p	GI	-0.0831328	0.582821	0.897559	FALSE
miR-149-5p	Temper_Fearful	-0.0821881	0.587125	0.897559	FALSE
miR-574-5p	PI	0.0831477	0.582753	0.897559	FALSE
miR-1271-5p	GI	0.0785926	0.603638	0.91753	FALSE
miR-203a-3p	Age	-0.0766879	0.612467	0.92566	FALSE
miR-200a-3p	PI	0.0756372	0.61736	0.927784	FALSE
let-7f-5p	ADHD	-0.069739	0.645131	0.931412	FALSE
let-7g-5p	PI	0.0710316	0.639002	0.931412	FALSE
miR-148b-3p	GI	-0.0680249	0.653294	0.931412	FALSE
miR-149-5p	Temper_Active	-0.0705036	0.641503	0.931412	FALSE
miR-200a-5p	GI	0.0724085	0.632499	0.931412	FALSE
miR-200c-3p	PI	0.0732281	0.628642	0.931412	FALSE
miR-23b-3p	Age	0.0680247	0.653295	0.931412	FALSE
miR-27b-3p	Frequecy of snacking	0.0705238	0.641407	0.931412	FALSE
miR-3909	Temper_Active	-0.0705036	0.641503	0.931412	FALSE
miR-3909	GI	0.0677118	0.654789	0.931412	FALSE
miR-149-5p	Female	0.0653254	0.666231	0.937659	FALSE
miR-149-5p	Male	-0.0653254	0.666231	0.937659	FALSE
let-7f-5p	Female	0.0550108	0.716524	0.943541	FALSE
let-7f-5p	Male	-0.0550108	0.716524	0.943541	FALSE
miR-1180-3p	Temper_Active	-0.060779	0.688236	0.943541	FALSE
miR-148b-3p	Female	0.0550108	0.716524	0.943541	FALSE
miR-148b-3p	Male	-0.0550108	0.716524	0.943541	FALSE
miR-149-5p	dmft/DMFT	-0.059858	0.692726	0.943541	FALSE
miR-149-5p	GI	-0.0550305	0.716427	0.943541	FALSE
miR-151a-3p	Temper_Active	-0.0559166	0.712055	0.943541	FALSE
miR-200b-3p	Female	0.0550108	0.716524	0.943541	FALSE
miR-200b-3p	Male	-0.0550108	0.716524	0.943541	FALSE
miR-27b-3p	Temper_Active	-0.0559166	0.712055	0.943541	FALSE
miR-3909	Frequecy of snacking	0.0576644	0.703461	0.943541	FALSE
miR-98-5p	GI	-0.0619191	0.682693	0.943541	FALSE
let-7f-5p	Temper_Shy	0.0522092	0.730403	0.950561	FALSE
miR-148b-3p	Temper_Active	-0.0510543	0.736149	0.950561	FALSE
miR-200c-3p	Temper_Shy	-0.0522092	0.730403	0.950561	FALSE
miR-98-5p	Age	-0.0514966	0.733946	0.950561	FALSE
miR-200a-3p	dmft/DMFT	-0.0499024	0.741895	0.953353	FALSE
let-7f-5p	Age	0.0400461	0.791597	0.956554	FALSE
let-7g-5p	Frequecy of snacking	0.0400673	0.79149	0.956554	FALSE
miR-1271-5p	Female	0.0412581	0.785437	0.956554	FALSE
miR-1271-5p	Male	-0.0412581	0.785437	0.956554	FALSE
miR-200a-5p	PI	0.0394305	0.794731	0.956554	FALSE
miR-27b-3p	GI	0.0468111	0.757382	0.956554	FALSE
miR-574-5p	Age	-0.0431408	0.775893	0.956554	FALSE
miR-574-5p	Female	0.0412581	0.785437	0.956554	FALSE
miR-574-5p	Male	-0.0412581	0.785437	0.956554	FALSE
miR-574-5p	Temper_Active	-0.0413297	0.785073	0.956554	FALSE
miR-574-5p	dmft/DMFT	0.0443024	0.770021	0.956554	FALSE
miR-98-5p	Female	0.0446963	0.768032	0.956554	FALSE
miR-98-5p	Male	-0.0446963	0.768032	0.956554	FALSE
miR-98-5p	PI	-0.0465868	0.75851	0.956554	FALSE
let-7f-5p	PI	0.0378009	0.803043	0.957178	FALSE
let-7i-5p	Temper_Active	-0.0316051	0.834832	0.957178	FALSE
miR-1271-5p	Temper_Active	-0.0316051	0.834832	0.957178	FALSE
miR-148b-3p	Temper_Shy	-0.033563	0.824755	0.957178	FALSE
miR-151a-3p	Temper_Fearful	-0.0361628	0.811419	0.957178	FALSE
miR-200b-3p	Temper_Active	0.0316051	0.834832	0.957178	FALSE
miR-200c-3p	Age	0.0366418	0.808967	0.957178	FALSE
miR-200c-3p	Female	0.0343818	0.82055	0.957178	FALSE
miR-200c-3p	Male	-0.0343818	0.82055	0.957178	FALSE
miR-200c-3p	dmft/DMFT	-0.0346579	0.819132	0.957178	FALSE
miR-203a-3p	Temper_Active	-0.0316051	0.834832	0.957178	FALSE
let-7f-5p	dmft/DMFT	0.0270668	0.858286	0.963149	FALSE
miR-200c-3p	Frequecy of snacking	-0.0263957	0.861765	0.963149	FALSE
miR-23b-3p	GI	-0.0279466	0.853729	0.963149	FALSE
miR-429	Temper_Active	0.0267427	0.859966	0.963149	FALSE
miR-574-5p	GI	0.0288069	0.849278	0.963149	FALSE
miR-98-5p	Frequecy of snacking	0.0291029	0.847747	0.963149	FALSE
let-7i-5p	dmft/DMFT	0.0164889	0.91339	0.963163	FALSE
miR-1180-3p	ADHD	0.0116232	0.93889	0.963163	FALSE
miR-1180-3p	Temper_Shy	-0.0111877	0.941175	0.963163	FALSE
miR-148b-3p	Frequecy of snacking	0.0174617	0.908302	0.963163	FALSE
miR-149-5p	Frequecy of snacking	-0.0193568	0.8984	0.963163	FALSE
miR-200b-3p	Age	0.0160927	0.915464	0.963163	FALSE
miR-200b-3p	Temper_Shy	-0.0223754	0.882659	0.963163	FALSE
miR-200b-3p	Frequecy of snacking	0.0135362	0.928856	0.963163	FALSE
miR-200b-3p	dmft/DMFT	-0.0111378	0.941437	0.963163	FALSE
miR-200b-3p	GI	-0.0171432	0.909968	0.963163	FALSE
miR-200c-3p	Temper_Active	-0.0121558	0.936095	0.963163	FALSE
miR-200c-3p	GI	0.0223097	0.883001	0.963163	FALSE
miR-203a-3p	Temper_Shy	-0.0149169	0.921621	0.963163	FALSE
miR-23b-3p	Temper_Fearful	0.0246572	0.87079	0.963163	FALSE
miR-27b-3p	Age	-0.0211681	0.88895	0.963163	FALSE
miR-27b-3p	PI	-0.0188119	0.901246	0.963163	FALSE
miR-3909	ADHD	-0.0174347	0.908443	0.963163	FALSE
miR-3909	Temper_Shy	0.0111877	0.941175	0.963163	FALSE
miR-429	Temper_Shy	-0.0223754	0.882659	0.963163	FALSE
miR-429	PI	-0.0167571	0.911987	0.963163	FALSE
miR-574-5p	Frequecy of snacking	0.0129948	0.931695	0.963163	FALSE
miR-98-5p	Temper_Shy	0.0149169	0.921621	0.963163	FALSE
let-7f-5p	Frequecy of snacking	0.00541449	0.971512	0.98632	FALSE
let-7f-5p	GI	-0.00469677	0.975287	0.98632	FALSE
miR-1180-3p	PI	-0.00308217	0.983781	0.98632	FALSE
miR-148b-3p	Age	0.00259959	0.98632	0.98632	FALSE
miR-149-5p	PI	0.00570379	0.96999	0.98632	FALSE
miR-200b-3p	PI	-0.00379071	0.980053	0.98632	FALSE

## Sheet: Fig5D_full data
Variable 1	Variable 2	Spearman rho	p_unadjusted	q_FDR_BH	significant_FDR_0.05
miR-1-3p	ASD	0.762	7.83715e-10	2.30412e-07	TRUE
miR-3960	ASD	0.705	4.50858e-08	6.62761e-06	TRUE
miR-199a-3p	ASD	0.654	8.25273e-07	5.75008e-05	TRUE
miR-338-5p	ASD	0.651	9.77905e-07	5.75008e-05	TRUE
miR-619-5p	ASD	0.657	6.95021e-07	5.75008e-05	TRUE
miR-1-3p	Behavior	-0.643	1.45759e-06	7.14221e-05	TRUE
miR-145-3p	ASD	0.631	2.5969e-06	0.00010907	TRUE
miR-142-5p	ASD	0.628	3.03585e-06	0.000111568	TRUE
miR-324-5p	ASD	0.623	3.8002e-06	0.00012414	TRUE
miR-199b-3p	ASD	0.614	5.57045e-06	0.000163771	TRUE
miR-145-5p	ASD	0.611	6.45553e-06	0.000172539	TRUE
miR-505-3p	ASD	0.601	9.94116e-06	0.000243558	TRUE
miR-3614-5p	ASD	0.578	2.58551e-05	0.000584724	TRUE
miR-619-5p	Behavior	-0.576	2.81078e-05	0.000590264	TRUE
miR-199a-3p	Behavior	-0.572	3.29494e-05	0.000645809	TRUE
miR-450b-5p	ASD	0.558	5.54418e-05	0.00101874	TRUE
miR-3614-5p	Behavior	-0.554	6.49019e-05	0.00112242	TRUE
miR-1287-5p	ASD	0.55	7.50735e-05	0.0012262	TRUE
miR-145-3p	Behavior	-0.538	0.000113671	0.0017589	TRUE
miR-145-5p	Behavior	-0.535	0.000128237	0.00188508	TRUE
miR-199b-3p	Behavior	-0.532	0.000142234	0.00199127	TRUE
miR-338-5p	Behavior	-0.526	0.000174471	0.00233156	TRUE
miR-143-3p	ASD	0.509	0.000306347	0.00391591	TRUE
miR-142-5p	Behavior	-0.507	0.000324174	0.00397113	TRUE
miR-1287-5p	Behavior	-0.489	0.000570574	0.00670995	TRUE
miR-223-5p	ASD	0.476	0.000832951	0.00941876	TRUE
miR-223-5p	Behavior	-0.47	0.000971854	0.0105824	TRUE
miR-1290	ASD	0.469	0.00100805	0.0105845	TRUE
miR-142-3p	ASD	0.463	0.00120329	0.0121989	TRUE
miR-223-3p	ASD	0.453	0.0015898	0.0155801	TRUE
miR-3960	Behavior	-0.442	0.0020783	0.0197103	TRUE
miR-450b-5p	Behavior	-0.431	0.00276715	0.0246528	TRUE
miR-505-3p	Behavior	-0.431	0.00275256	0.0246528	TRUE
miR-324-5p	Behavior	-0.423	0.00336218	0.0290729	TRUE
miR-1290	Behavior	-0.413	0.00433166	0.0357672	TRUE
miR-3614-5p	Temper_Fiendly	-0.413	0.00437965	0.0357672	TRUE
miR-1246	ASD	0.406	0.00508118	0.0403748	TRUE
miR-142-3p	Behavior	-0.391	0.00722516	0.0418097	TRUE
miR-1246	Behavior	-0.402	0.00557443	0.0431285	TRUE
miR-155-5p	dmft/DMFT	0.357	0.00149583	0.0455809	TRUE
miR-142-3p	dmft/DMFT	0.430232	0.00163861	0.0473065	TRUE
miR-143-3p	Behavior	-0.391	0.00251131	0.0498097	TRUE
miR-223-3p	Behavior	-0.392	0.00702354	0.0518097	FALSE
miR-1287-5p	ADHD	0.372	0.0109175	0.0764223	FALSE
miR-145-3p	Temper_Fiendly	-0.367	0.0121135	0.0828222	FALSE
miR-155-5p	ASD	0.36	0.0139756	0.0933821	FALSE
miR-1-3p	Temper_Fiendly	-0.358	0.0147061	0.0955809	FALSE
miR-1290	Temper_Fiendly	-0.353	0.0160119	0.10016	FALSE
miR-1-3p	Age	0.351	0.0166559	0.102018	FALSE
miR-3960	Age	0.342	0.0199972	0.119983	FALSE
miR-155-5p	Behavior	-0.338	0.0214355	0.126041	FALSE
miR-324-5p	Female	-0.329	0.0254416	0.143843	FALSE
miR-324-5p	Male	0.329	0.0254416	0.143843	FALSE
miR-155-5p	Temper_Fiendly	-0.321	0.0294018	0.163097	FALSE
miR-199b-3p	Temper_Fiendly	-0.317	0.0319167	0.173769	FALSE
miR-3960	Frequecy of snacking	-0.311	0.035269	0.188529	FALSE
miR-199a-3p	Temper_Fiendly	-0.303	0.0405497	0.209151	FALSE
miR-338-5p	Temper_Fiendly	-0.303	0.0405497	0.209151	FALSE
miR-3614-5p	ADHD	0.296	0.0454908	0.226683	FALSE
miR-619-5p	ADHD	0.296	0.0454908	0.226683	FALSE
miR-1246	Temper_Fiendly	-0.294	0.0473025	0.231782	FALSE
miR-199a-3p	Age	0.293	0.0482787	0.232687	FALSE
miR-142-5p	Temper_Fiendly	-0.284936	0.0549409	0.260526	FALSE
miR-145-5p	Temper_Fiendly	-0.280377	0.0591163	0.275876	FALSE
miR-324-5p	GI	0.277672	0.0617116	0.283488	FALSE
miR-223-5p	Temper_Fiendly	-0.275861	0.0634997	0.287214	FALSE
miR-450b-5p	ADHD	0.267333	0.0724807	0.322869	FALSE
miR-3614-5p	Temper_Fearful	0.26629	0.0736448	0.323158	FALSE
miR-324-5p	Temper_Fiendly	-0.265182	0.0748967	0.323818	FALSE
miR-223-5p	dmft/DMFT	0.227	0.131742	0.324559	FALSE
miR-619-5p	Temper_Fiendly	-0.262141	0.0784213	0.334143	FALSE
miR-199b-3p	ADHD	0.25571	0.0863043	0.362478	FALSE
miR-1-3p	Frequecy of snacking	-0.252749	0.0901339	0.37323	FALSE
miR-1287-5p	Temper_Fiendly	-0.246192	0.099086	0.404601	FALSE
miR-619-5p	dmft/DMFT	0.243103	0.103534	0.416974	FALSE
miR-142-3p	ADHD	0.238422	0.110565	0.427711	FALSE
miR-143-3p	Age	0.239348	0.109146	0.427711	FALSE
miR-143-3p	Temper_Fiendly	-0.239346	0.109148	0.427711	FALSE
miR-505-3p	ADHD	0.23247	0.120021	0.458263	FALSE
miR-145-3p	ADHD	0.226652	0.129846	0.471292	FALSE
miR-324-5p	ADHD	0.227304	0.128715	0.471292	FALSE
miR-199b-3p	Temper_Fearful	0.226839	0.12952	0.471292	FALSE
miR-223-3p	Temper_Fiendly	-0.225669	0.131562	0.471698	FALSE
miR-450b-5p	dmft/DMFT	0.224623	0.133409	0.472557	FALSE
miR-142-5p	dmft/DMFT	0.223192	0.135966	0.475882	FALSE
miR-505-3p	Temper_Active	-0.221242	0.139509	0.477535	FALSE
miR-145-3p	Temper_Fearful	0.220264	0.141311	0.477535	FALSE
miR-145-5p	Temper_Fearful	0.220264	0.141311	0.477535	FALSE
miR-3960	ADHD	0.218372	0.144847	0.483922	FALSE
miR-3960	Temper_Fiendly	-0.216987	0.147478	0.487175	FALSE
miR-1-3p	Female	-0.21429	0.152699	0.493334	FALSE
miR-1-3p	Male	0.21429	0.152699	0.493334	FALSE
miR-142-5p	Age	0.209515	0.162277	0.50451	FALSE
miR-338-5p	Age	0.211186	0.158877	0.50451	FALSE
miR-619-5p	Age	0.205058	0.171602	0.50451	FALSE
miR-619-5p	Female	-0.206291	0.168985	0.50451	FALSE
miR-619-5p	Male	0.206291	0.168985	0.50451	FALSE
miR-1-3p	PI	0.20892	0.163499	0.50451	FALSE
miR-199a-3p	Temper_Fearful	0.207114	0.167253	0.50451	FALSE
miR-450b-5p	Temper_Fearful	0.207114	0.167253	0.50451	FALSE
miR-505-3p	Temper_Fearful	0.205477	0.17071	0.50451	FALSE
miR-142-3p	Temper_Fearful	0.203952	0.173974	0.50642	FALSE
miR-145-5p	ADHD	0.197594	0.188078	0.518358	FALSE
miR-338-5p	ADHD	0.197594	0.188078	0.518358	FALSE
miR-505-3p	Age	0.197915	0.187346	0.518358	FALSE
miR-145-3p	Female	-0.195976	0.191793	0.518358	FALSE
miR-145-5p	Female	-0.192538	0.19986	0.518358	FALSE
miR-199a-3p	Female	-0.192538	0.19986	0.518358	FALSE
miR-199b-3p	Female	-0.192538	0.19986	0.518358	FALSE
miR-145-3p	Male	0.195976	0.191793	0.518358	FALSE
miR-145-5p	Male	0.192538	0.19986	0.518358	FALSE
miR-199a-3p	Male	0.192538	0.19986	0.518358	FALSE
miR-199b-3p	Male	0.192538	0.19986	0.518358	FALSE
miR-1290	Temper_Active	0.192061	0.200996	0.518358	FALSE
miR-223-3p	Temper_Fearful	0.193964	0.196485	0.518358	FALSE
miR-223-3p	GI	-0.185757	0.216464	0.553395	FALSE
miR-1287-5p	Female	-0.18051	0.229955	0.554153	FALSE
miR-1287-5p	Male	0.18051	0.229955	0.554153	FALSE
miR-619-5p	PI	0.181919	0.226277	0.554153	FALSE
miR-142-5p	Temper_Fearful	0.180814	0.229157	0.554153	FALSE
miR-338-5p	Temper_Fearful	0.184101	0.22066	0.554153	FALSE
miR-619-5p	Temper_Shy	0.182732	0.224173	0.554153	FALSE
miR-199a-3p	dmft/DMFT	0.182436	0.224937	0.554153	FALSE
miR-199b-3p	dmft/DMFT	0.178952	0.234069	0.559482	FALSE
miR-338-5p	Female	-0.175347	0.24378	0.573371	FALSE
miR-338-5p	Male	0.175347	0.24378	0.573371	FALSE
miR-1246	Frequecy of snacking	0.172587	0.251398	0.57743	FALSE
miR-324-5p	Temper_Fearful	0.173092	0.249992	0.57743	FALSE
miR-505-3p	Temper_Fiendly	-0.173247	0.249564	0.57743	FALSE
miR-142-5p	ADHD	0.168536	0.262867	0.581489	FALSE
miR-145-5p	Age	0.168973	0.261612	0.581489	FALSE
miR-145-3p	dmft/DMFT	0.168685	0.262439	0.581489	FALSE
miR-450b-5p	Female	-0.168471	0.263055	0.581489	FALSE
miR-450b-5p	Male	0.168471	0.263055	0.581489	FALSE
miR-223-5p	Temper_Fearful	0.166046	0.270088	0.59258	FALSE
miR-155-5p	Temper_Fearful	0.164376	0.275001	0.59889	FALSE
miR-143-3p	ADHD	0.162724	0.279921	0.599558	FALSE
miR-145-3p	Age	0.161546	0.283465	0.599558	FALSE
miR-1290	Frequecy of snacking	0.162164	0.281602	0.599558	FALSE
miR-142-3p	Temper_Fiendly	-0.161944	0.282265	0.599558	FALSE
miR-1246	PI	0.156199	0.299915	0.629821	FALSE
miR-619-5p	Frequecy of snacking	-0.15323	0.309307	0.63748	FALSE
miR-1-3p	Temper_Fearful	0.153676	0.307886	0.63748	FALSE
miR-142-3p	Temper_Shy	-0.152993	0.310067	0.63748	FALSE
miR-1246	Age	0.147248	0.328798	0.645904	FALSE
miR-324-5p	Age	0.147455	0.328111	0.645904	FALSE
miR-145-5p	dmft/DMFT	0.148214	0.325601	0.645904	FALSE
miR-3614-5p	dmft/DMFT	0.144605	0.33765	0.645904	FALSE
miR-505-3p	dmft/DMFT	0.148218	0.325586	0.645904	FALSE
miR-155-5p	Female	-0.144403	0.338331	0.645904	FALSE
miR-505-3p	GI	-0.146152	0.33245	0.645904	FALSE
miR-155-5p	Male	0.144403	0.338331	0.645904	FALSE
miR-199a-3p	PI	0.148972	0.323106	0.645904	FALSE
miR-1246	Temper_Active	0.148301	0.325314	0.645904	FALSE
miR-143-3p	Temper_Fearful	0.144651	0.337494	0.645904	FALSE
miR-450b-5p	Temper_Fiendly	-0.143608	0.341027	0.646851	FALSE
miR-223-5p	ADHD	0.139499	0.355161	0.669342	FALSE
miR-3614-5p	Frequecy of snacking	-0.137934	0.360638	0.675335	FALSE
miR-1246	Temper_Fearful	0.131501	0.383683	0.713942	FALSE
miR-3614-5p	Female	-0.127213	0.399517	0.717307	FALSE
miR-3960	Female	-0.127468	0.398563	0.717307	FALSE
miR-3614-5p	Male	0.127213	0.399517	0.717307	FALSE
miR-3960	Male	0.127468	0.398563	0.717307	FALSE
miR-3960	Temper_Shy	0.127049	0.40013	0.717307	FALSE
miR-1290	PI	0.125731	0.405074	0.721768	FALSE
miR-1-3p	Temper_Shy	0.123963	0.411764	0.729269	FALSE
miR-619-5p	GI	0.123134	0.414924	0.730465	FALSE
miR-155-5p	Age	0.120386	0.425492	0.740204	FALSE
miR-1287-5p	dmft/DMFT	0.120529	0.424939	0.740204	FALSE
miR-199a-3p	ADHD	0.116232	0.441752	0.763608	FALSE
miR-324-5p	dmft/DMFT	0.114975	0.446737	0.763608	FALSE
miR-1290	Temper_Fearful	0.115063	0.446385	0.763608	FALSE
miR-1-3p	ADHD	0.111684	0.45994	0.774972	FALSE
miR-223-3p	ADHD	0.11042	0.465064	0.774972	FALSE
miR-142-5p	Female	-0.110022	0.466686	0.774972	FALSE
miR-142-5p	Male	0.110022	0.466686	0.774972	FALSE
miR-3960	PI	0.110081	0.466445	0.774972	FALSE
miR-1287-5p	Temper_Active	0.109405	0.469201	0.774972	FALSE
miR-3960	dmft/DMFT	0.108547	0.472716	0.776143	FALSE
miR-199b-3p	Frequecy of snacking	0.106666	0.480469	0.776143	FALSE
miR-155-5p	PI	0.106955	0.479273	0.776143	FALSE
miR-3614-5p	PI	-0.107805	0.475765	0.776143	FALSE
miR-142-5p	GI	0.104581	0.489135	0.785823	FALSE
miR-142-5p	Frequecy of snacking	-0.103823	0.492309	0.786624	FALSE
miR-223-3p	Age	0.0966181	0.52298	0.818803	FALSE
miR-450b-5p	Age	0.0953802	0.528343	0.818803	FALSE
miR-338-5p	dmft/DMFT	0.0977515	0.518093	0.818803	FALSE
miR-505-3p	Female	-0.0945528	0.531943	0.818803	FALSE
miR-1287-5p	GI	0.0951908	0.529166	0.818803	FALSE
miR-505-3p	Male	0.0945528	0.531943	0.818803	FALSE
miR-142-5p	Temper_Active	0.0948152	0.5308	0.818803	FALSE
miR-143-3p	Frequecy of snacking	-0.0936707	0.535794	0.820435	FALSE
miR-338-5p	Frequecy of snacking	-0.0908281	0.548296	0.835228	FALSE
miR-143-3p	Female	-0.0893926	0.554662	0.836259	FALSE
miR-143-3p	Male	0.0893926	0.554662	0.836259	FALSE
miR-155-5p	ADHD	0.0871737	0.564569	0.841986	FALSE
miR-505-3p	Frequecy of snacking	-0.0853486	0.57278	0.841986	FALSE
miR-142-3p	GI	-0.0862389	0.568768	0.841986	FALSE
miR-223-5p	GI	-0.0856901	0.571239	0.841986	FALSE
miR-142-5p	PI	0.0868322	0.566101	0.841986	FALSE
miR-1287-5p	Age	0.0799398	0.597427	0.85395	FALSE
miR-1290	Age	0.0789161	0.602144	0.85395	FALSE
miR-199b-3p	Age	0.0792256	0.600717	0.85395	FALSE
miR-1-3p	dmft/DMFT	0.0803741	0.595431	0.85395	FALSE
miR-1290	Female	-0.0790781	0.601397	0.85395	FALSE
miR-1287-5p	Frequecy of snacking	-0.0772266	0.609964	0.85395	FALSE
miR-1290	Male	0.0790781	0.601397	0.85395	FALSE
miR-1287-5p	Temper_Fearful	0.0772592	0.609813	0.85395	FALSE
miR-143-3p	Temper_Shy	0.082043	0.587788	0.85395	FALSE
miR-505-3p	Temper_Shy	0.0783162	0.604916	0.85395	FALSE
miR-450b-5p	PI	-0.0751412	0.619676	0.858921	FALSE
miR-450b-5p	Temper_Active	-0.0753659	0.618626	0.858921	FALSE
miR-155-5p	Temper_Shy	0.0745845	0.622279	0.858921	FALSE
miR-142-3p	Temper_Active	0.0705471	0.641296	0.881033	FALSE
miR-1246	GI	0.0699036	0.644349	0.88111	FALSE
miR-324-5p	Frequecy of snacking	-0.0665186	0.660501	0.899015	FALSE
miR-143-3p	Temper_Active	-0.0656413	0.664712	0.900578	FALSE
miR-223-5p	Female	-0.0636161	0.674473	0.905457	FALSE
miR-223-5p	Male	0.0636161	0.674473	0.905457	FALSE
miR-142-3p	PI	-0.0611497	0.686432	0.917323	FALSE
miR-145-3p	Temper_Shy	0.0596676	0.693655	0.918624	FALSE
miR-450b-5p	Temper_Shy	-0.0596676	0.693655	0.918624	FALSE
miR-223-5p	Age	0.0586236	0.69876	0.921235	FALSE
miR-199a-3p	Temper_Active	0.0559166	0.712055	0.930419	FALSE
miR-3960	Temper_Fearful	0.0560003	0.711643	0.930419	FALSE
miR-143-3p	dmft/DMFT	0.0532002	0.725483	0.94377	FALSE
miR-145-5p	GI	-0.0505686	0.73857	0.952367	FALSE
miR-619-5p	Temper_Active	0.0510543	0.736149	0.952367	FALSE
miR-338-5p	PI	-0.0494919	0.743946	0.955109	FALSE
miR-145-5p	Frequecy of snacking	-0.0445342	0.76885	0.974319	FALSE
miR-145-3p	GI	0.0448542	0.767236	0.974319	FALSE
miR-142-5p	Temper_Shy	-0.0447507	0.767758	0.974319	FALSE
miR-142-3p	Female	-0.0412836	0.785307	0.98247	FALSE
miR-142-3p	Male	0.0412836	0.785307	0.98247	FALSE
miR-338-5p	Temper_Active	0.0413297	0.785073	0.98247	FALSE
miR-1246	ADHD	-0.0348695	0.818047	0.994853	FALSE
miR-1246	dmft/DMFT	0.032729	0.829044	0.994853	FALSE
miR-223-3p	dmft/DMFT	0.0373335	0.80543	0.994853	FALSE
miR-142-3p	Frequecy of snacking	-0.0348096	0.818354	0.994853	FALSE
miR-1-3p	GI	0.0337864	0.823607	0.994853	FALSE
miR-338-5p	GI	-0.0337385	0.823854	0.994853	FALSE
miR-450b-5p	GI	-0.0330339	0.827475	0.994853	FALSE
miR-223-5p	PI	0.0359288	0.812617	0.994853	FALSE
miR-505-3p	PI	0.0365266	0.809557	0.994853	FALSE
miR-223-3p	Temper_Shy	-0.0372923	0.805641	0.994853	FALSE
miR-223-5p	Temper_Shy	0.0317033	0.834325	0.997121	FALSE
miR-1290	ADHD	0.0116232	0.93889	0.997384	FALSE
miR-142-3p	Age	0.00594559	0.968719	0.997384	FALSE
miR-3614-5p	Age	-0.00680845	0.964182	0.997384	FALSE
miR-1290	dmft/DMFT	0.00728003	0.961702	0.997384	FALSE
miR-1246	Female	-0.0171909	0.909718	0.997384	FALSE
miR-145-3p	Frequecy of snacking	0.00433159	0.977208	0.997384	FALSE
miR-155-5p	Frequecy of snacking	0.00446696	0.976496	0.997384	FALSE
miR-199a-3p	Frequecy of snacking	-0.0192215	0.899107	0.997384	FALSE
miR-223-3p	Frequecy of snacking	-0.00609131	0.967952	0.997384	FALSE
miR-223-5p	Frequecy of snacking	0.00927375	0.951225	0.997384	FALSE
miR-450b-5p	Frequecy of snacking	-0.00622667	0.967241	0.997384	FALSE
miR-1290	GI	-0.00947182	0.950185	0.997384	FALSE
miR-143-3p	GI	-0.0112722	0.940732	0.997384	FALSE
miR-155-5p	GI	0.00759311	0.960057	0.997384	FALSE
miR-199a-3p	GI	0.00782795	0.958822	0.997384	FALSE
miR-199b-3p	GI	0.00493161	0.974051	0.997384	FALSE
miR-3614-5p	GI	0.0259105	0.864282	0.997384	FALSE
miR-3960	GI	0.0116871	0.938554	0.997384	FALSE
miR-1246	Male	0.0171909	0.909718	0.997384	FALSE
miR-1287-5p	PI	0.00333026	0.982476	0.997384	FALSE
miR-143-3p	PI	-0.0232048	0.878341	0.997384	FALSE
miR-145-3p	PI	0.0280938	0.852967	0.997384	FALSE
miR-145-5p	PI	0.0129309	0.932029	0.997384	FALSE
miR-199b-3p	PI	0.00457011	0.975953	0.997384	FALSE
miR-223-3p	PI	-0.00393242	0.979308	0.997384	FALSE
miR-324-5p	PI	0.0130392	0.931461	0.997384	FALSE
miR-1-3p	Temper_Active	-0.00757631	0.960145	0.997384	FALSE
miR-145-3p	Temper_Active	-0.0121558	0.936095	0.997384	FALSE
miR-145-5p	Temper_Active	0.00729347	0.961632	0.997384	FALSE
miR-155-5p	Temper_Active	0.00243116	0.987206	0.997384	FALSE
miR-199b-3p	Temper_Active	0.00243116	0.987206	0.997384	FALSE
miR-223-3p	Temper_Active	0.00243116	0.987206	0.997384	FALSE
miR-223-5p	Temper_Active	0.0072946	0.961626	0.997384	FALSE
miR-324-5p	Temper_Active	0.0219434	0.884909	0.997384	FALSE
miR-3614-5p	Temper_Active	0.0170181	0.910622	0.997384	FALSE
miR-3960	Temper_Active	-0.0170523	0.910443	0.997384	FALSE
miR-619-5p	Temper_Fearful	-0.00657505	0.965409	0.997384	FALSE
miR-1246	Temper_Shy	-0.0223754	0.882659	0.997384	FALSE
miR-1287-5p	Temper_Shy	0.0298347	0.843965	0.997384	FALSE
miR-1290	Temper_Shy	0.0111877	0.941175	0.997384	FALSE
miR-145-5p	Temper_Shy	-0.0261046	0.863275	0.997384	FALSE
miR-199a-3p	Temper_Shy	-0.0298338	0.84397	0.997384	FALSE
miR-324-5p	Temper_Shy	0.00373997	0.98032	0.997384	FALSE
miR-338-5p	Temper_Shy	0.00745845	0.960765	0.997384	FALSE
miR-3614-5p	Temper_Shy	0.0223754	0.882659	0.997384	FALSE
miR-223-3p	Female	0	1	1	FALSE
miR-223-3p	Male	0	1	1	FALSE
miR-199b-3p	Temper_Shy	0	1	1	FALSE

## Sheet: Fig5E_full data
Variable 1	Variable 2	Spearman rho	p_unadjusted	q_FDR_BH	significant_FDR_0.05
hsa-miR-149-5p	Neisseria mucosa/sicca	-0.58	2.35003e-05	0.00669758	TRUE
hsa-let-7i-5p	Veillonella parvula/atypica/dispar	-0.449	0.00173397	0.0405972	TRUE
hsa-miR-151a-3p	Neisseria mucosa/sicca	-0.507	0.00032703	0.0466018	TRUE
hsa-miR-574-5p	Veillonella parvula/atypica/dispar	-0.406	0.00510488	0.0472498	TRUE
hsa-miR-429	Neisseria mucosa/sicca	-0.466	0.00108704	0.0480432	TRUE
hsa-miR-1271-5p	Rothia mucilaginosa	0.467	0.00105869	0.0480432	TRUE
hsa-miR-200a-5p	Neisseria mucosa/sicca	-0.463	0.00119374	0.0680432	FALSE
hsa-let-7g-5p	Veillonella parvula/atypica/dispar	-0.449	0.00173397	0.0705972	FALSE
hsa-let-7g-5p	Neisseria mucosa/sicca	-0.443	0.00205341	0.0731528	FALSE
hsa-miR-200a-5p	Neisseria flava/perflava/subflava	0.429	0.00292863	0.0834661	FALSE
hsa-miR-148b-3p	Neisseria mucosa/sicca	-0.433	0.00266093	0.0834661	FALSE
hsa-miR-203a-3p	Veillonella parvula/atypica/dispar	-0.419	0.00374633	0.097064	FALSE
hsa-miR-149-5p	Neisseria flava/perflava/subflava	0.406	0.00510457	0.0972498	FALSE
hsa-miR-203a-3p	Neisseria mucosa/sicca	-0.406	0.00511841	0.0972498	FALSE
hsa-miR-429	Veillonella parvula/atypica/dispar	-0.41	0.00461073	0.0972498	FALSE
hsa-miR-200a-3p	Veillonella parvula/atypica/dispar	-0.397	0.00623337	0.111032	FALSE
hsa-miR-200a-5p	Streptococcus pneumoniae	-0.388	0.00771604	0.129357	FALSE
hsa-miR-148b-3p	Veillonella parvula/atypica/dispar	-0.385	0.00833097	0.131907	FALSE
hsa-miR-203a-3p	Neisseria flava/perflava/subflava	0.377	0.00988212	0.148232	FALSE
hsa-let-7i-5p	Neisseria flava/perflava/subflava	0.373	0.0105972	0.15101	FALSE
hsa-miR-3909	Haemophilus parahaemolyticus	-0.36	0.0140463	0.156472	FALSE
hsa-miR-1180-3p	Haemophilus parainfluenza	-0.359	0.0142438	0.156472	FALSE
hsa-let-7g-5p	Neisseria flava/perflava/subflava	0.36	0.0139189	0.156472	FALSE
hsa-miR-200c-3p	Neisseria mucosa/sicca	-0.359	0.0142747	0.156472	FALSE
hsa-miR-574-5p	Neisseria mucosa/sicca	-0.362	0.0133288	0.156472	FALSE
hsa-miR-98-5p	Veillonella parvula/atypica/dispar	-0.363	0.0131846	0.156472	FALSE
hsa-miR-149-5p	Veillonella parvula/atypica/dispar	-0.354	0.0157128	0.165858	FALSE
hsa-miR-200a-3p	Neisseria mucosa/sicca	-0.349	0.0174622	0.17138	FALSE
hsa-miR-200b-3p	Neisseria mucosa/sicca	-0.349	0.0174622	0.17138	FALSE
hsa-miR-23b-3p	Rothia dentocariosa	0.347	0.0180511	0.17138	FALSE
hsa-miR-151a-3p	Veillonella parvula/atypica/dispar	-0.346	0.0186413	0.17138	FALSE
hsa-miR-98-5p	Neisseria mucosa/sicca	-0.342	0.0199061	0.174211	FALSE
hsa-miR-1180-3p	Streptococcus pneumoniae	-0.342	0.0201718	0.174211	FALSE
hsa-miR-200c-3p	Rothia dentocariosa	0.337	0.022035	0.184705	FALSE
hsa-miR-23b-3p	Neisseria mucosa/sicca	-0.334	0.0233561	0.190185	FALSE
hsa-miR-200a-3p	Haemophilus parahaemolyticus	0.321	0.0296667	0.227689	FALSE
hsa-miR-3909	Streptococcus parasanguinis	-0.32	0.0303585	0.227689	FALSE
hsa-miR-27b-3p	Veillonella parvula/atypica/dispar	-0.32	0.0303235	0.227689	FALSE
hsa-let-7f-5p	Veillonella parvula/atypica/dispar	-0.315	0.0327637	0.239427	FALSE
hsa-miR-200a-5p	Rothia mucilaginosa	0.307	0.0377567	0.269017	FALSE
hsa-miR-151a-3p	Neisseria flava/perflava/subflava	0.295	0.0467517	0.277588	FALSE
hsa-let-7i-5p	Neisseria mucosa/sicca	-0.299	0.0438127	0.277588	FALSE
hsa-miR-149-5p	Rothia dentocariosa	0.299	0.0434452	0.277588	FALSE
hsa-miR-3909	Rothia dentocariosa	0.303	0.0409771	0.277588	FALSE
hsa-miR-1271-5p	Streptococcus gordonii	0.302	0.0415388	0.277588	FALSE
hsa-miR-149-5p	Streptococcus pneumoniae	-0.295	0.0464608	0.277588	FALSE
hsa-miR-200b-3p	Streptococcus pneumoniae	-0.295	0.0464608	0.277588	FALSE
hsa-miR-200c-3p	Streptococcus vestibularis	-0.297	0.0449486	0.277588	FALSE
hsa-miR-1180-3p	Haemophilus parahaemolyticus	-0.282014	0.0575885	0.285562	FALSE
hsa-miR-148b-3p	Neisseria flava/perflava/subflava	0.281656	0.0579199	0.285562	FALSE
hsa-miR-23b-3p	Neisseria flava/perflava/subflava	0.286578	0.0534969	0.285562	FALSE
hsa-miR-27b-3p	Neisseria mucosa/sicca	-0.281847	0.0577436	0.285562	FALSE
hsa-miR-1180-3p	Staphylococcus aureus	-0.280377	0.0591163	0.285562	FALSE
hsa-let-7g-5p	Streptococcus pneumoniae	-0.288498	0.0518465	0.285562	FALSE
hsa-miR-203a-3p	Streptococcus pneumoniae	-0.288498	0.0518465	0.285562	FALSE
hsa-miR-429	Streptococcus pneumoniae	-0.281866	0.0577255	0.285562	FALSE
hsa-let-7f-5p	Streptococcus vestibularis	-0.289075	0.0513593	0.285562	FALSE
hsa-miR-149-5p	Streptococcus vestibularis	-0.281045	0.0584894	0.285562	FALSE
hsa-miR-200b-3p	Streptococcus vestibularis	-0.281045	0.0584894	0.285562	FALSE
hsa-miR-429	Neisseria flava/perflava/subflava	0.271831	0.0676259	0.311901	FALSE
hsa-miR-1180-3p	Rothia dentocariosa	0.271616	0.067852	0.311901	FALSE
hsa-miR-429	Rothia dentocariosa	0.271616	0.067852	0.311901	FALSE
hsa-miR-98-5p	Neisseria flava/perflava/subflava	0.258731	0.0825277	0.314601	FALSE
hsa-miR-3909	Neisseria mucosa/sicca	-0.255004	0.0872052	0.314601	FALSE
hsa-miR-200b-3p	Rothia dentocariosa	0.261301	0.0794173	0.314601	FALSE
hsa-miR-574-5p	Rothia dentocariosa	0.257863	0.0835986	0.314601	FALSE
hsa-let-7g-5p	Rothia mucilaginosa	0.256395	0.085436	0.314601	FALSE
hsa-miR-3909	Streptococcus gordonii	0.255338	0.0867784	0.314601	FALSE
hsa-miR-1180-3p	Streptococcus mitis/oralis	-0.262972	0.0774461	0.314601	FALSE
hsa-miR-200a-5p	Streptococcus parasanguinis	-0.25571	0.0863043	0.314601	FALSE
hsa-miR-200c-3p	Streptococcus parasanguinis	-0.25571	0.0863043	0.314601	FALSE
hsa-miR-203a-3p	Streptococcus parasanguinis	-0.261521	0.0791559	0.314601	FALSE
hsa-miR-148b-3p	Streptococcus pneumoniae	-0.26197	0.078624	0.314601	FALSE
hsa-miR-200c-3p	Streptococcus pneumoniae	-0.268602	0.0710839	0.314601	FALSE
hsa-miR-3909	Streptococcus pneumoniae	-0.26197	0.078624	0.314601	FALSE
hsa-miR-23b-3p	Streptococcus vestibularis	-0.256963	0.0847212	0.314601	FALSE
hsa-miR-574-5p	Streptococcus vestibularis	-0.256955	0.0847312	0.314601	FALSE
hsa-miR-98-5p	Streptococcus vestibularis	-0.256955	0.0847312	0.314601	FALSE
hsa-miR-200a-5p	Veillonella parvula/atypica/dispar	-0.267857	0.0719006	0.314601	FALSE
hsa-miR-429	Rothia mucilaginosa	0.252758	0.0901225	0.321061	FALSE
hsa-miR-3909	Streptococcus mitis/oralis	-0.251455	0.0918498	0.323175	FALSE
hsa-miR-27b-3p	Neisseria flava/perflava/subflava	0.248906	0.0953022	0.324281	FALSE
hsa-miR-151a-3p	Streptococcus pneumoniae	-0.248705	0.0955774	0.324281	FALSE
hsa-miR-429	Streptococcus vestibularis	-0.248925	0.0952749	0.324281	FALSE
hsa-miR-200c-3p	Neisseria flava/perflava/subflava	0.242355	0.104634	0.348133	FALSE
hsa-miR-200a-5p	Streptococcus gordonii	0.242073	0.105051	0.348133	FALSE
hsa-miR-1271-5p	Neisseria flava/perflava/subflava	0.23908	0.109554	0.350839	FALSE
hsa-miR-148b-3p	Rothia dentocariosa	0.240672	0.107141	0.350839	FALSE
hsa-miR-151a-3p	Streptococcus parasanguinis	-0.238275	0.110791	0.350839	FALSE
hsa-miR-200b-3p	Streptococcus parasanguinis	-0.238275	0.110791	0.350839	FALSE
hsa-miR-3909	Streptococcus sanguinis	0.234116	0.117347	0.367514	FALSE
hsa-miR-1271-5p	Neisseria mucosa/sicca	-0.228162	0.12724	0.386164	FALSE
hsa-miR-200b-3p	Rothia mucilaginosa	0.2273	0.128721	0.386164	FALSE
hsa-miR-200c-3p	Rothia mucilaginosa	0.2273	0.128721	0.386164	FALSE
hsa-miR-200a-5p	Streptococcus mitis/oralis	-0.228421	0.126797	0.386164	FALSE
hsa-miR-1180-3p	Neisseria flava/perflava/subflava	0.22598	0.131017	0.386878	FALSE
hsa-let-7g-5p	Streptococcus vestibularis	-0.224836	0.133032	0.386878	FALSE
hsa-miR-200a-3p	Streptococcus vestibularis	-0.224836	0.133032	0.386878	FALSE
hsa-miR-151a-3p	Rothia dentocariosa	0.216605	0.148209	0.426662	FALSE
hsa-miR-3909	Neisseria flava/perflava/subflava	0.21288	0.155484	0.443128	FALSE
hsa-miR-200b-3p	Neisseria flava/perflava/subflava	0.209605	0.162092	0.452498	FALSE
hsa-miR-1180-3p	Rothia mucilaginosa	0.209116	0.163094	0.452498	FALSE
hsa-miR-3909	Staphylococcus aureus	-0.207434	0.166584	0.452498	FALSE
hsa-miR-151a-3p	Streptococcus salivarius	-0.208458	0.164454	0.452498	FALSE
hsa-miR-200c-3p	Veillonella parvula/atypica/dispar	-0.207374	0.16671	0.452498	FALSE
hsa-miR-149-5p	Haemophilus parahaemolyticus	-0.204217	0.173404	0.464236	FALSE
hsa-miR-149-5p	Streptococcus parasanguinis	-0.203405	0.175157	0.464236	FALSE
hsa-miR-200b-3p	Veillonella parvula/atypica/dispar	-0.203053	0.175921	0.464236	FALSE
hsa-miR-148b-3p	Streptococcus vestibularis	-0.200746	0.180987	0.468921	FALSE
hsa-miR-151a-3p	Streptococcus vestibularis	-0.200746	0.180987	0.468921	FALSE
hsa-miR-1271-5p	Veillonella parvula/atypica/dispar	-0.198733	0.185493	0.476267	FALSE
hsa-miR-200a-5p	Rothia dentocariosa	0.195976	0.191793	0.488044	FALSE
hsa-miR-203a-3p	Streptococcus vestibularis	-0.192716	0.199435	0.503	FALSE
hsa-miR-200a-5p	Haemophilus parahaemolyticus	-0.18963	0.206866	0.517165	FALSE
hsa-miR-200a-3p	Rothia mucilaginosa	0.187296	0.212616	0.526917	FALSE
hsa-miR-200a-3p	Streptococcus mitis/oralis	-0.186192	0.215372	0.529147	FALSE
hsa-let-7g-5p	Haemophilus parahaemolyticus	-0.184768	0.218964	0.531181	FALSE
hsa-let-7f-5p	Rothia mucilaginosa	0.183659	0.221791	0.531181	FALSE
hsa-miR-1271-5p	Streptococcus salivarius	-0.183691	0.22171	0.531181	FALSE
hsa-miR-574-5p	Streptococcus pneumoniae	-0.182384	0.225072	0.534545	FALSE
hsa-miR-149-5p	Rothia mucilaginosa	0.180022	0.231238	0.540231	FALSE
hsa-miR-27b-3p	Streptococcus salivarius	-0.179563	0.23245	0.540231	FALSE
hsa-miR-23b-3p	Veillonella parvula/atypica/dispar	-0.179297	0.233152	0.540231	FALSE
hsa-let-7g-5p	Streptococcus gordonii	0.175752	0.242676	0.54045	FALSE
hsa-let-7f-5p	Streptococcus parasanguinis	-0.174347	0.246521	0.54045	FALSE
hsa-miR-23b-3p	Streptococcus parasanguinis	-0.174353	0.246506	0.54045	FALSE
hsa-miR-27b-3p	Streptococcus parasanguinis	-0.174347	0.246521	0.54045	FALSE
hsa-miR-203a-3p	Streptococcus salivarius	-0.175435	0.243541	0.54045	FALSE
hsa-miR-1180-3p	Streptococcus sanguinis	0.176245	0.241336	0.54045	FALSE
hsa-miR-203a-3p	Streptococcus sanguinis	-0.176245	0.241336	0.54045	FALSE
hsa-miR-3909	Rothia mucilaginosa	0.169111	0.261217	0.568296	FALSE
hsa-miR-203a-3p	Rothia mucilaginosa	0.165475	0.271761	0.586758	FALSE
hsa-miR-23b-3p	Staphylococcus aureus	0.164128	0.275736	0.590862	FALSE
hsa-miR-200c-3p	Streptococcus gordonii	0.162488	0.28063	0.592441	FALSE
hsa-let-7f-5p	Streptococcus salivarius	-0.163051	0.278942	0.592441	FALSE
hsa-let-7f-5p	Neisseria flava/perflava/subflava	0.160479	0.2867	0.600805	FALSE
hsa-miR-429	Streptococcus parasanguinis	-0.156913	0.297684	0.619269	FALSE
hsa-let-7g-5p	Streptococcus salivarius	-0.154795	0.304332	0.62399	FALSE
hsa-miR-200b-3p	Streptococcus salivarius	-0.154795	0.304332	0.62399	FALSE
hsa-miR-200c-3p	Haemophilus parahaemolyticus	-0.145869	0.333397	0.660101	FALSE
hsa-miR-1180-3p	Neisseria mucosa/sicca	-0.147634	0.327518	0.660101	FALSE
hsa-miR-200a-3p	Rothia dentocariosa	0.144403	0.338331	0.660101	FALSE
hsa-miR-148b-3p	Streptococcus gordonii	0.142591	0.344492	0.660101	FALSE
hsa-miR-23b-3p	Streptococcus gordonii	0.142596	0.344477	0.660101	FALSE
hsa-miR-98-5p	Streptococcus pneumoniae	-0.142591	0.344492	0.660101	FALSE
hsa-miR-1180-3p	Streptococcus salivarius	0.142412	0.345105	0.660101	FALSE
hsa-miR-148b-3p	Streptococcus salivarius	-0.142412	0.345105	0.660101	FALSE
hsa-miR-149-5p	Streptococcus salivarius	-0.14654	0.331156	0.660101	FALSE
hsa-miR-200a-5p	Streptococcus vestibularis	-0.144537	0.337878	0.660101	FALSE
hsa-let-7i-5p	Haemophilus parainfluenza	-0.13622	0.366696	0.688248	FALSE
hsa-let-7f-5p	Neisseria mucosa/sicca	-0.134213	0.373865	0.688248	FALSE
hsa-let-7i-5p	Rothia dentocariosa	-0.134089	0.37431	0.688248	FALSE
hsa-let-7i-5p	Staphylococcus aureus	-0.13449	0.37287	0.688248	FALSE
hsa-miR-200a-3p	Staphylococcus aureus	0.13449	0.37287	0.688248	FALSE
hsa-miR-98-5p	Streptococcus salivarius	-0.134156	0.374069	0.688248	FALSE
hsa-let-7f-5p	Streptococcus mitis/oralis	-0.132446	0.380246	0.69468	FALSE
hsa-miR-27b-3p	Streptococcus gordonii	0.129327	0.391664	0.700492	FALSE
hsa-miR-98-5p	Streptococcus gordonii	0.129327	0.391664	0.700492	FALSE
hsa-miR-23b-3p	Streptococcus pneumoniae	-0.129331	0.391649	0.700492	FALSE
hsa-miR-429	Streptococcus sanguinis	-0.128896	0.393259	0.700492	FALSE
hsa-miR-200a-3p	Streptococcus parasanguinis	-0.127855	0.397122	0.702981	FALSE
hsa-let-7i-5p	Haemophilus parahaemolyticus	-0.111833	0.459335	0.722612	FALSE
hsa-miR-200b-3p	Haemophilus parahaemolyticus	-0.106971	0.479206	0.722612	FALSE
hsa-miR-23b-3p	Haemophilus parahaemolyticus	-0.109405	0.469201	0.722612	FALSE
hsa-miR-148b-3p	Haemophilus parainfluenza	0.107325	0.477745	0.722612	FALSE
hsa-miR-200c-3p	Haemophilus parainfluenza	0.115581	0.444331	0.722612	FALSE
hsa-miR-574-5p	Neisseria flava/perflava/subflava	0.114628	0.448121	0.722612	FALSE
hsa-let-7i-5p	Rothia mucilaginosa	0.107286	0.477906	0.722612	FALSE
hsa-miR-148b-3p	Rothia mucilaginosa	0.118196	0.434019	0.722612	FALSE
hsa-miR-98-5p	Rothia mucilaginosa	0.107286	0.477906	0.722612	FALSE
hsa-miR-148b-3p	Staphylococcus aureus	0.116254	0.441663	0.722612	FALSE
hsa-let-7f-5p	Streptococcus gordonii	0.10943	0.469099	0.722612	FALSE
hsa-miR-200b-3p	Streptococcus gordonii	0.122695	0.416602	0.722612	FALSE
hsa-let-7i-5p	Streptococcus mitis/oralis	-0.109412	0.469176	0.722612	FALSE
hsa-let-7g-5p	Streptococcus parasanguinis	-0.122043	0.4191	0.722612	FALSE
hsa-let-7i-5p	Streptococcus parasanguinis	0.116232	0.441752	0.722612	FALSE
hsa-miR-148b-3p	Streptococcus parasanguinis	-0.116232	0.441752	0.722612	FALSE
hsa-miR-574-5p	Streptococcus parasanguinis	-0.116232	0.441752	0.722612	FALSE
hsa-miR-98-5p	Streptococcus parasanguinis	-0.11042	0.465064	0.722612	FALSE
hsa-let-7f-5p	Streptococcus pneumoniae	-0.10943	0.469099	0.722612	FALSE
hsa-let-7i-5p	Streptococcus pneumoniae	-0.122695	0.416602	0.722612	FALSE
hsa-miR-27b-3p	Streptococcus pneumoniae	-0.10943	0.469099	0.722612	FALSE
hsa-miR-200a-3p	Streptococcus salivarius	-0.121772	0.42014	0.722612	FALSE
hsa-miR-200a-5p	Streptococcus salivarius	-0.109389	0.469269	0.722612	FALSE
hsa-miR-574-5p	Streptococcus salivarius	0.109389	0.469269	0.722612	FALSE
hsa-let-7f-5p	Streptococcus sanguinis	0.107851	0.475575	0.722612	FALSE
hsa-miR-200b-3p	Streptococcus sanguinis	0.118373	0.433325	0.722612	FALSE
hsa-let-7i-5p	Streptococcus vestibularis	-0.120448	0.425252	0.722612	FALSE
hsa-miR-1271-5p	Streptococcus vestibularis	-0.112418	0.456976	0.722612	FALSE
hsa-miR-200c-3p	Streptococcus salivarius	-0.105261	0.486301	0.725632	FALSE
hsa-miR-429	Streptococcus salivarius	-0.105261	0.486301	0.725632	FALSE
hsa-miR-27b-3p	Haemophilus parahaemolyticus	-0.102109	0.499521	0.730069	FALSE
hsa-miR-23b-3p	Haemophilus parainfluenza	0.1032	0.494923	0.730069	FALSE
hsa-miR-200a-5p	Streptococcus sanguinis	0.10259	0.497489	0.730069	FALSE
hsa-miR-23b-3p	Streptococcus sanguinis	0.102594	0.497475	0.730069	FALSE
hsa-miR-200c-3p	Staphylococcus aureus	0.098018	0.516947	0.747868	FALSE
hsa-miR-27b-3p	Staphylococcus aureus	-0.098018	0.516947	0.747868	FALSE
hsa-miR-151a-3p	Streptococcus sanguinis	-0.0973293	0.519911	0.748356	FALSE
hsa-miR-151a-3p	Rothia mucilaginosa	0.0963754	0.524029	0.750494	FALSE
hsa-miR-1271-5p	Rothia dentocariosa	0.0928308	0.539474	0.761139	FALSE
hsa-miR-1271-5p	Streptococcus parasanguinis	-0.0929853	0.538796	0.761139	FALSE
hsa-let-7i-5p	Streptococcus salivarius	-0.0928772	0.53927	0.761139	FALSE
hsa-let-7f-5p	Haemophilus parainfluenza	-0.0908133	0.548361	0.76231	FALSE
hsa-miR-149-5p	Haemophilus parainfluenza	0.0908133	0.548361	0.76231	FALSE
hsa-miR-27b-3p	Haemophilus parainfluenza	-0.0908133	0.548361	0.76231	FALSE
hsa-miR-574-5p	Streptococcus mitis/oralis	-0.0902166	0.551003	0.76231	FALSE
hsa-miR-3909	Streptococcus vestibularis	-0.0883284	0.559403	0.770193	FALSE
hsa-miR-148b-3p	Streptococcus mitis/oralis	-0.0863776	0.568144	0.771053	FALSE
hsa-miR-203a-3p	Streptococcus mitis/oralis	0.0863776	0.568144	0.771053	FALSE
hsa-miR-1180-3p	Streptococcus parasanguinis	-0.0871737	0.564569	0.771053	FALSE
hsa-let-7g-5p	Streptococcus mitis/oralis	-0.0825386	0.585527	0.790877	FALSE
hsa-miR-200b-3p	Haemophilus parainfluenza	0.0784297	0.604391	0.799578	FALSE
hsa-miR-27b-3p	Rothia mucilaginosa	0.0781913	0.605494	0.799578	FALSE
hsa-miR-574-5p	Rothia mucilaginosa	0.0781913	0.605494	0.799578	FALSE
hsa-miR-149-5p	Staphylococcus aureus	0.0797821	0.598153	0.799578	FALSE
hsa-miR-1180-3p	Streptococcus gordonii	0.0762697	0.614413	0.799578	FALSE
hsa-miR-23b-3p	Streptococcus salivarius	-0.0763681	0.613954	0.799578	FALSE
hsa-miR-148b-3p	Streptococcus sanguinis	-0.0762851	0.614341	0.799578	FALSE
hsa-miR-1180-3p	Veillonella parvula/atypica/dispar	-0.0777651	0.607467	0.799578	FALSE
hsa-miR-27b-3p	Rothia dentocariosa	0.0722017	0.633474	0.820637	FALSE
hsa-miR-151a-3p	Haemophilus parainfluenza	-0.0701739	0.643066	0.825558	FALSE
hsa-miR-200a-3p	Haemophilus parainfluenza	0.0701739	0.643066	0.825558	FALSE
hsa-let-7g-5p	Rothia dentocariosa	0.0687635	0.649771	0.830425	FALSE
hsa-miR-574-5p	Haemophilus parahaemolyticus	-0.0680724	0.653067	0.830911	FALSE
hsa-miR-203a-3p	Staphylococcus aureus	-0.0661052	0.662484	0.837505	FALSE
hsa-miR-200c-3p	Streptococcus sanguinis	0.065763	0.664127	0.837505	FALSE
hsa-let-7f-5p	Haemophilus parahaemolyticus	-0.0632101	0.676436	0.83942	FALSE
hsa-miR-574-5p	Streptococcus gordonii	0.0630054	0.677427	0.83942	FALSE
hsa-miR-151a-3p	Streptococcus mitis/oralis	0.0633436	0.675791	0.83942	FALSE
hsa-miR-23b-3p	Streptococcus mitis/oralis	0.0633455	0.675781	0.83942	FALSE
hsa-miR-203a-3p	Rothia dentocariosa	-0.058449	0.699615	0.861392	FALSE
hsa-let-7g-5p	Staphylococcus aureus	-0.0569872	0.706787	0.861392	FALSE
hsa-miR-429	Streptococcus mitis/oralis	-0.0556655	0.713293	0.861392	FALSE
hsa-miR-1271-5p	Streptococcus pneumoniae	-0.0563732	0.709807	0.861392	FALSE
hsa-miR-200a-3p	Streptococcus pneumoniae	-0.0563732	0.709807	0.861392	FALSE
hsa-miR-27b-3p	Streptococcus vestibularis	-0.056209	0.710615	0.861392	FALSE
hsa-miR-151a-3p	Haemophilus parahaemolyticus	-0.0534855	0.724069	0.867058	FALSE
hsa-miR-429	Haemophilus parahaemolyticus	0.0534855	0.724069	0.867058	FALSE
hsa-let-7f-5p	Staphylococcus aureus	-0.0524282	0.729314	0.869684	FALSE
hsa-let-7f-5p	Rothia dentocariosa	0.0515727	0.733568	0.871112	FALSE
hsa-miR-3909	Haemophilus parainfluenza	-0.0495345	0.743733	0.872279	FALSE
hsa-miR-151a-3p	Streptococcus gordonii	0.0497411	0.7427	0.872279	FALSE
hsa-miR-27b-3p	Streptococcus sanguinis	-0.0499799	0.741508	0.872279	FALSE
hsa-miR-1271-5p	Streptococcus mitis/oralis	-0.0479875	0.751477	0.877749	FALSE
hsa-miR-98-5p	Haemophilus parainfluenza	-0.0454066	0.76445	0.889258	FALSE
hsa-miR-98-5p	Rothia dentocariosa	0.0446963	0.768032	0.889793	FALSE
hsa-miR-200a-3p	Neisseria flava/perflava/subflava	0.0393009	0.795391	0.912238	FALSE
hsa-miR-200b-3p	Staphylococcus aureus	0.0387513	0.798192	0.912238	FALSE
hsa-let-7i-5p	Streptococcus gordonii	0.0364768	0.809812	0.912238	FALSE
hsa-miR-149-5p	Streptococcus gordonii	0.0364768	0.809812	0.912238	FALSE
hsa-miR-203a-3p	Streptococcus gordonii	0.0364768	0.809812	0.912238	FALSE
hsa-miR-429	Streptococcus gordonii	0.0364768	0.809812	0.912238	FALSE
hsa-miR-98-5p	Streptococcus sanguinis	-0.0394578	0.794592	0.912238	FALSE
hsa-miR-203a-3p	Haemophilus parahaemolyticus	-0.0340362	0.822324	0.915478	FALSE
hsa-miR-151a-3p	Staphylococcus aureus	-0.0341923	0.821522	0.915478	FALSE
hsa-miR-200a-3p	Streptococcus sanguinis	-0.0341968	0.821499	0.915478	FALSE
hsa-miR-203a-3p	Haemophilus parainfluenza	-0.033023	0.827532	0.915722	FALSE
hsa-miR-149-5p	Streptococcus mitis/oralis	0.0326315	0.829546	0.915722	FALSE
hsa-miR-1180-3p	Streptococcus vestibularis	0.0321194	0.832182	0.915722	FALSE
hsa-miR-1271-5p	Haemophilus parahaemolyticus	0.0291739	0.84738	0.923913	FALSE
hsa-let-7g-5p	Haemophilus parainfluenza	0.0288951	0.848821	0.923913	FALSE
hsa-miR-27b-3p	Streptococcus mitis/oralis	0.0287925	0.849352	0.923913	FALSE
hsa-miR-429	Haemophilus parainfluenza	-0.0247673	0.870218	0.935139	FALSE
hsa-miR-23b-3p	Rothia mucilaginosa	0.02364	0.876078	0.935139	FALSE
hsa-miR-574-5p	Staphylococcus aureus	0.0250744	0.868623	0.935139	FALSE
hsa-miR-98-5p	Streptococcus mitis/oralis	0.0249535	0.86925	0.935139	FALSE
hsa-miR-574-5p	Streptococcus sanguinis	0.0236747	0.875897	0.935139	FALSE
hsa-miR-3909	Streptococcus salivarius	-0.0227033	0.880952	0.936833	FALSE
hsa-miR-200a-5p	Haemophilus parainfluenza	-0.0165115	0.913272	0.952958	FALSE
hsa-miR-574-5p	Haemophilus parainfluenza	0.0165115	0.913272	0.952958	FALSE
hsa-miR-1271-5p	Staphylococcus aureus	-0.0159564	0.916177	0.952958	FALSE
hsa-let-7i-5p	Streptococcus sanguinis	-0.0184137	0.903326	0.952958	FALSE
hsa-miR-149-5p	Streptococcus sanguinis	-0.0184137	0.903326	0.952958	FALSE
hsa-miR-3909	Veillonella parvula/atypica/dispar	-0.0172811	0.909246	0.952958	FALSE
hsa-miR-1271-5p	Streptococcus sanguinis	0.0131526	0.930867	0.964717	FALSE
hsa-miR-200a-3p	Streptococcus gordonii	-0.00994822	0.947683	0.978586	FALSE
hsa-miR-148b-3p	Haemophilus parahaemolyticus	0.00486232	0.974416	0.984782	FALSE
hsa-miR-98-5p	Haemophilus parahaemolyticus	-0.00486232	0.974416	0.984782	FALSE
hsa-miR-429	Staphylococcus aureus	-0.00683847	0.964024	0.984782	FALSE
hsa-miR-98-5p	Staphylococcus aureus	-0.00683847	0.964024	0.984782	FALSE
hsa-miR-200b-3p	Streptococcus mitis/oralis	0.0057585	0.969702	0.984782	FALSE
hsa-miR-200c-3p	Streptococcus mitis/oralis	-0.0057585	0.969702	0.984782	FALSE
hsa-miR-1271-5p	Haemophilus parainfluenza	0.00412788	0.978279	0.985193	FALSE
hsa-miR-200a-5p	Staphylococcus aureus	0.00227949	0.988004	0.988004	FALSE
hsa-let-7g-5p	Streptococcus sanguinis	0.00263052	0.986157	0.988004	FALSE

## Sheet: Fig5F_full data
Variable 1	Variable 2	Spearman rho	p_unadjusted	q_FDR_BH	significant_FDR_0.05
hsa-miR-1-3p	Neisseria mucosa/sicca	0.58	2.36371e-05	0.00372284	TRUE
hsa-miR-142-5p	Neisseria mucosa/sicca	0.58	2.35003e-05	0.00372284	TRUE
hsa-miR-1-3p	Veillonella parvula/atypica/dispar	0.402	0.00566111	0.0204897	TRUE
hsa-miR-145-3p	Neisseria mucosa/sicca	0.503	0.000363536	0.0216151	TRUE
hsa-miR-199b-3p	Neisseria mucosa/sicca	0.507	0.00032703	0.0216151	TRUE
hsa-miR-338-5p	Neisseria mucosa/sicca	0.51	0.000293868	0.0216151	TRUE
hsa-miR-3614-5p	Neisseria mucosa/sicca	0.493	0.000496163	0.0216151	TRUE
hsa-miR-450b-5p	Neisseria mucosa/sicca	0.497	0.000447775	0.0216151	TRUE
hsa-miR-505-3p	Neisseria mucosa/sicca	0.49	0.000548956	0.0216151	TRUE
hsa-miR-145-5p	Neisseria mucosa/sicca	0.48	0.000740283	0.0259099	TRUE
hsa-miR-505-3p	Veillonella parvula/atypica/dispar	0.328	0.00588906	0.0291252	TRUE
hsa-miR-199a-3p	Neisseria mucosa/sicca	0.463	0.00119374	0.0376028	TRUE
hsa-miR-155-5p	Neisseria mucosa/sicca	0.349	0.00546215	0.0400231	TRUE
hsa-miR-143-3p	Rothia dentocariosa	-0.402	0.00558222	0.0489701	TRUE
hsa-miR-324-5p	Rothia dentocariosa	-0.395	0.00662192	0.0497845	TRUE
hsa-miR-223-5p	Neisseria mucosa/sicca	0.436	0.00243861	0.0698328	FALSE
hsa-miR-3960	Neisseria mucosa/sicca	0.429	0.00295603	0.0775958	FALSE
hsa-miR-324-5p	Neisseria mucosa/sicca	0.414	0.00424504	0.102861	FALSE
hsa-miR-142-3p	Neisseria mucosa/sicca	0.406	0.00508846	0.104897	FALSE
hsa-miR-143-3p	Neisseria mucosa/sicca	0.403	0.00553442	0.104897	FALSE
hsa-miR-619-5p	Neisseria mucosa/sicca	0.396	0.00645554	0.109784	FALSE
hsa-miR-1290	Streptococcus pneumoniae	0.388	0.00771604	0.115778	FALSE
hsa-miR-223-3p	Neisseria mucosa/sicca	0.386	0.00808611	0.115778	FALSE
hsa-miR-3960	Streptococcus mitis/oralis	0.387	0.00795622	0.115778	FALSE
hsa-miR-3960	Haemophilus parahaemolyticus	0.373	0.0107427	0.147129	FALSE
hsa-miR-1246	Streptococcus pneumoniae	0.361	0.0135833	0.178281	FALSE
hsa-miR-223-3p	Rothia dentocariosa	-0.334	0.0235154	0.284898	FALSE
hsa-miR-1246	Streptococcus parasanguinis	0.331	0.0245255	0.286131	FALSE
hsa-miR-1-3p	Streptococcus gordonii	-0.293	0.0483014	0.292148	FALSE
hsa-miR-1246	Haemophilus parahaemolyticus	0.292	0.049155	0.292148	FALSE
hsa-miR-1287-5p	Rothia mucilaginosa	-0.3	0.04277	0.292148	FALSE
hsa-miR-1290	Streptococcus parasanguinis	0.296	0.0454908	0.292148	FALSE
hsa-miR-1290	Haemophilus parahaemolyticus	0.306	0.0384063	0.292148	FALSE
hsa-miR-1290	Neisseria flava/perflava/subflava	-0.308	0.0373998	0.292148	FALSE
hsa-miR-142-3p	Rothia dentocariosa	-0.317	0.032112	0.292148	FALSE
hsa-miR-142-5p	Streptococcus vestibularis	0.305	0.0392049	0.292148	FALSE
hsa-miR-145-3p	Streptococcus pneumoniae	0.302	0.0415388	0.292148	FALSE
hsa-miR-145-3p	Rothia dentocariosa	-0.313	0.0342523	0.292148	FALSE
hsa-miR-145-3p	Neisseria flava/perflava/subflava	-0.314	0.0333354	0.292148	FALSE
hsa-miR-145-5p	Rothia dentocariosa	-0.323	0.0284653	0.292148	FALSE
hsa-miR-155-5p	Streptococcus salivarius	0.295	0.0464509	0.292148	FALSE
hsa-miR-199a-3p	Rothia dentocariosa	-0.303	0.0409771	0.292148	FALSE
hsa-miR-199a-3p	Veillonella parvula/atypica/dispar	0.298	0.0442018	0.292148	FALSE
hsa-miR-199b-3p	Rothia dentocariosa	-0.299	0.0434452	0.292148	FALSE
hsa-miR-199b-3p	Neisseria flava/perflava/subflava	-0.295	0.0467517	0.292148	FALSE
hsa-miR-199b-3p	Veillonella parvula/atypica/dispar	0.294	0.0475195	0.292148	FALSE
hsa-miR-338-5p	Streptococcus pneumoniae	0.295	0.0464608	0.292148	FALSE
hsa-miR-338-5p	Rothia dentocariosa	-0.32	0.0302964	0.292148	FALSE
hsa-miR-338-5p	Neisseria flava/perflava/subflava	-0.321	0.0296429	0.292148	FALSE
hsa-miR-338-5p	Veillonella parvula/atypica/dispar	0.302	0.0410752	0.292148	FALSE
hsa-miR-3614-5p	Veillonella parvula/atypica/dispar	0.307	0.0381319	0.292148	FALSE
hsa-miR-505-3p	Streptococcus pneumoniae	0.308	0.0370453	0.292148	FALSE
hsa-miR-145-3p	Veillonella parvula/atypica/dispar	0.311	0.035364	0.292148	FALSE
hsa-miR-199a-3p	Neisseria flava/perflava/subflava	-0.288206	0.0520946	0.29836	FALSE
hsa-miR-450b-5p	Streptococcus pneumoniae	0.288498	0.0518465	0.29836	FALSE
hsa-miR-324-5p	Streptococcus vestibularis	0.285881	0.0541062	0.304347	FALSE
hsa-miR-1-3p	Staphylococcus aureus	0.281779	0.0578066	0.307069	FALSE
hsa-miR-142-3p	Streptococcus pneumoniae	0.28204	0.0575647	0.307069	FALSE
hsa-miR-223-3p	Streptococcus vestibularis	0.281045	0.0584894	0.307069	FALSE
hsa-miR-3614-5p	Streptococcus pneumoniae	0.281866	0.0577255	0.307069	FALSE
hsa-miR-142-5p	Streptococcus salivarius	0.278632	0.0607807	0.308805	FALSE
hsa-miR-324-5p	Rothia mucilaginosa	-0.279017	0.06041	0.308805	FALSE
hsa-miR-450b-5p	Rothia dentocariosa	-0.275054	0.0643091	0.321545	FALSE
hsa-miR-142-3p	Streptococcus parasanguinis	0.267498	0.0722979	0.342946	FALSE
hsa-miR-143-3p	Streptococcus pneumoniae	0.268602	0.0710839	0.342946	FALSE
hsa-miR-155-5p	Neisseria flava/perflava/subflava	-0.265281	0.0747846	0.342946	FALSE
hsa-miR-223-5p	Streptococcus vestibularis	0.265026	0.0750748	0.342946	FALSE
hsa-miR-338-5p	Streptococcus vestibularis	0.264985	0.0751215	0.342946	FALSE
hsa-miR-619-5p	Haemophilus parahaemolyticus	0.267427	0.0723757	0.342946	FALSE
hsa-miR-145-5p	Streptococcus pneumoniae	0.26197	0.078624	0.352131	FALSE
hsa-miR-223-5p	Rothia dentocariosa	-0.261342	0.0793693	0.352131	FALSE
hsa-miR-3960	Staphylococcus aureus	0.260384	0.0805164	0.352259	FALSE
hsa-miR-145-5p	Veillonella parvula/atypica/dispar	0.259217	0.0819323	0.353544	FALSE
hsa-miR-145-3p	Streptococcus vestibularis	0.256955	0.0847312	0.36068	FALSE
hsa-miR-1287-5p	Neisseria mucosa/sicca	0.255012	0.0871951	0.363619	FALSE
hsa-miR-324-5p	Streptococcus salivarius	0.254596	0.0877302	0.363619	FALSE
hsa-miR-199a-3p	Streptococcus vestibularis	0.248925	0.0952749	0.389761	FALSE
hsa-miR-142-3p	Streptococcus vestibularis	0.241044	0.106583	0.415355	FALSE
hsa-miR-199b-3p	Streptococcus vestibularis	0.240896	0.106806	0.415355	FALSE
hsa-miR-223-5p	Rothia mucilaginosa	-0.241885	0.10533	0.415355	FALSE
hsa-miR-3960	Streptococcus gordonii	-0.24256	0.104332	0.415355	FALSE
hsa-miR-142-5p	Neisseria flava/perflava/subflava	-0.23908	0.109554	0.418737	FALSE
hsa-miR-145-3p	Streptococcus parasanguinis	0.238275	0.110791	0.418737	FALSE
hsa-miR-3960	Rothia dentocariosa	-0.237711	0.111663	0.418737	FALSE
hsa-miR-142-5p	Rothia dentocariosa	-0.233796	0.117864	0.420031	FALSE
hsa-miR-142-5p	Veillonella parvula/atypica/dispar	0.233295	0.118675	0.420031	FALSE
hsa-miR-199a-3p	Streptococcus pneumoniae	0.235441	0.115227	0.420031	FALSE
hsa-miR-3960	Streptococcus pneumoniae	0.235914	0.114477	0.420031	FALSE
hsa-miR-450b-5p	Veillonella parvula/atypica/dispar	0.233295	0.118675	0.420031	FALSE
hsa-miR-1246	Streptococcus vestibularis	0.224836	0.133032	0.420744	FALSE
hsa-miR-1287-5p	Neisseria flava/perflava/subflava	-0.221074	0.139817	0.420744	FALSE
hsa-miR-1287-5p	Veillonella parvula/atypica/dispar	0.224662	0.133341	0.420744	FALSE
hsa-miR-142-5p	Streptococcus pneumoniae	0.222177	0.137802	0.420744	FALSE
hsa-miR-143-3p	Rothia mucilaginosa	-0.223664	0.135119	0.420744	FALSE
hsa-miR-145-5p	Streptococcus vestibularis	0.224836	0.133032	0.420744	FALSE
hsa-miR-145-5p	Neisseria flava/perflava/subflava	-0.222705	0.136845	0.420744	FALSE
hsa-miR-155-5p	Streptococcus mitis/oralis	-0.228421	0.126797	0.420744	FALSE
hsa-miR-155-5p	Streptococcus pneumoniae	0.222177	0.137802	0.420744	FALSE
hsa-miR-199a-3p	Streptococcus parasanguinis	0.226652	0.129846	0.420744	FALSE
hsa-miR-199b-3p	Streptococcus parasanguinis	0.22084	0.140248	0.420744	FALSE
hsa-miR-223-3p	Streptococcus parasanguinis	0.226652	0.129846	0.420744	FALSE
hsa-miR-223-3p	Staphylococcus aureus	-0.230228	0.123738	0.420744	FALSE
hsa-miR-223-5p	Neisseria flava/perflava/subflava	-0.230928	0.122568	0.420744	FALSE
hsa-miR-324-5p	Staphylococcus aureus	0.224033	0.134458	0.420744	FALSE
hsa-miR-619-5p	Veillonella parvula/atypica/dispar	0.224655	0.133353	0.420744	FALSE
hsa-miR-450b-5p	Neisseria flava/perflava/subflava	-0.21943	0.142863	0.424545	FALSE
hsa-miR-142-3p	Rothia mucilaginosa	-0.216524	0.148366	0.434801	FALSE
hsa-miR-3614-5p	Neisseria flava/perflava/subflava	-0.216155	0.149075	0.434801	FALSE
hsa-miR-1-3p	Haemophilus parainfluenza	0.214398	0.152489	0.440678	FALSE
hsa-miR-223-5p	Streptococcus parasanguinis	0.209249	0.162821	0.453883	FALSE
hsa-miR-324-5p	Streptococcus gordonii	-0.209514	0.162277	0.453883	FALSE
hsa-miR-3960	Neisseria flava/perflava/subflava	-0.210026	0.16123	0.453883	FALSE
hsa-miR-3960	Veillonella parvula/atypica/dispar	0.209955	0.161376	0.453883	FALSE
hsa-miR-1290	Streptococcus salivarius	0.208458	0.164454	0.454412	FALSE
hsa-miR-223-5p	Haemophilus parainfluenza	-0.202297	0.17757	0.482294	FALSE
hsa-miR-619-5p	Streptococcus pneumoniae	0.20228	0.177607	0.482294	FALSE
hsa-miR-143-3p	Streptococcus vestibularis	0.200746	0.180987	0.483144	FALSE
hsa-miR-155-5p	Streptococcus vestibularis	0.200746	0.180987	0.483144	FALSE
hsa-miR-145-5p	Rothia mucilaginosa	-0.198206	0.186686	0.489625	FALSE
hsa-miR-155-5p	Streptococcus parasanguinis	0.197594	0.188078	0.489625	FALSE
hsa-miR-338-5p	Streptococcus parasanguinis	0.197594	0.188078	0.489625	FALSE
hsa-miR-3614-5p	Rothia dentocariosa	-0.195976	0.191793	0.49312	FALSE
hsa-miR-450b-5p	Streptococcus gordonii	-0.195648	0.192552	0.49312	FALSE
hsa-miR-142-3p	Staphylococcus aureus	-0.193876	0.196692	0.495663	FALSE
hsa-miR-223-5p	Veillonella parvula/atypica/dispar	0.194443	0.195362	0.495663	FALSE
hsa-miR-1287-5p	Streptococcus vestibularis	0.192722	0.199421	0.498552	FALSE
hsa-miR-1246	Neisseria mucosa/sicca	0.191253	0.202935	0.49941	FALSE
hsa-miR-143-3p	Streptococcus parasanguinis	0.191782	0.201665	0.49941	FALSE
hsa-miR-142-3p	Veillonella parvula/atypica/dispar	0.19021	0.205456	0.501037	FALSE
hsa-miR-199b-3p	Streptococcus pneumoniae	0.189016	0.208368	0.501037	FALSE
hsa-miR-505-3p	Rothia dentocariosa	-0.189106	0.208149	0.501037	FALSE
hsa-miR-338-5p	Rothia mucilaginosa	-0.187296	0.212616	0.507378	FALSE
hsa-miR-145-5p	Streptococcus parasanguinis	0.185971	0.215927	0.511407	FALSE
hsa-miR-1-3p	Rothia mucilaginosa	-0.185114	0.218087	0.512667	FALSE
hsa-miR-142-3p	Streptococcus gordonii	-0.182497	0.224781	0.51375	FALSE
hsa-miR-145-3p	Streptococcus salivarius	0.183691	0.22171	0.51375	FALSE
hsa-miR-223-3p	Streptococcus pneumoniae	0.182384	0.225072	0.51375	FALSE
hsa-miR-223-3p	Neisseria flava/perflava/subflava	-0.183404	0.222444	0.51375	FALSE
hsa-miR-338-5p	Streptococcus salivarius	0.179563	0.23245	0.523012	FALSE
hsa-miR-3614-5p	Rothia mucilaginosa	-0.180022	0.231238	0.523012	FALSE
hsa-miR-142-3p	Haemophilus parainfluenza	-0.177608	0.237657	0.530936	FALSE
hsa-miR-1246	Rothia dentocariosa	-0.175347	0.24378	0.53327	FALSE
hsa-miR-142-5p	Staphylococcus aureus	-0.175521	0.243306	0.53327	FALSE
hsa-miR-199a-3p	Rothia mucilaginosa	-0.176385	0.240956	0.53327	FALSE
hsa-miR-199b-3p	Rothia mucilaginosa	-0.172748	0.250949	0.54143	FALSE
hsa-miR-619-5p	Rothia mucilaginosa	-0.172748	0.250949	0.54143	FALSE
hsa-miR-1290	Streptococcus vestibularis	0.168627	0.262606	0.555173	FALSE
hsa-miR-199b-3p	Streptococcus gordonii	-0.16912	0.261193	0.555173	FALSE
hsa-miR-223-5p	Streptococcus pneumoniae	0.169146	0.261119	0.555173	FALSE
hsa-miR-1-3p	Rothia dentocariosa	-0.164289	0.275258	0.578042	FALSE
hsa-miR-3614-5p	Streptococcus parasanguinis	0.162724	0.279921	0.58394	FALSE
hsa-miR-223-3p	Rothia mucilaginosa	-0.161838	0.282584	0.585618	FALSE
hsa-miR-1290	Neisseria mucosa/sicca	0.161055	0.284949	0.586432	FALSE
hsa-miR-619-5p	Neisseria flava/perflava/subflava	-0.160479	0.2867	0.586432	FALSE
hsa-miR-505-3p	Streptococcus parasanguinis	0.156917	0.297669	0.601062	FALSE
hsa-miR-619-5p	Staphylococcus aureus	0.157285	0.296525	0.601062	FALSE
hsa-miR-143-3p	Neisseria flava/perflava/subflava	-0.153928	0.307081	0.616119	FALSE
hsa-miR-1287-5p	Rothia dentocariosa	-0.149565	0.321159	0.628907	FALSE
hsa-miR-199a-3p	Streptococcus sanguinis	-0.14994	0.319935	0.628907	FALSE
hsa-miR-223-3p	Veillonella parvula/atypica/dispar	0.15121	0.315806	0.628907	FALSE
hsa-miR-324-5p	Veillonella parvula/atypica/dispar	0.149479	0.321441	0.628907	FALSE
hsa-miR-1290	Veillonella parvula/atypica/dispar	0.14689	0.32999	0.636063	FALSE
hsa-miR-199a-3p	Streptococcus salivarius	0.14654	0.331156	0.636063	FALSE
hsa-miR-3960	Streptococcus salivarius	-0.146834	0.330175	0.636063	FALSE
hsa-miR-1-3p	Streptococcus mitis/oralis	0.14157	0.347995	0.647143	FALSE
hsa-miR-1246	Rothia mucilaginosa	-0.143654	0.340871	0.647143	FALSE
hsa-miR-1287-5p	Haemophilus parahaemolyticus	0.143443	0.341588	0.647143	FALSE
hsa-miR-142-3p	Streptococcus mitis/oralis	0.14021	0.352691	0.647143	FALSE
hsa-miR-142-5p	Rothia mucilaginosa	-0.140017	0.353361	0.647143	FALSE
hsa-miR-223-5p	Streptococcus mitis/oralis	-0.142065	0.346293	0.647143	FALSE
hsa-miR-338-5p	Haemophilus parahaemolyticus	0.141007	0.349933	0.647143	FALSE
hsa-miR-505-3p	Haemophilus parainfluenza	0.140352	0.352198	0.647143	FALSE
hsa-miR-223-5p	Staphylococcus aureus	-0.13907	0.356658	0.649406	FALSE
hsa-miR-142-3p	Neisseria flava/perflava/subflava	-0.137638	0.361681	0.654244	FALSE
hsa-miR-155-5p	Streptococcus gordonii	-0.135959	0.367623	0.654244	FALSE
hsa-miR-3960	Rothia mucilaginosa	-0.136654	0.365155	0.654244	FALSE
hsa-miR-619-5p	Streptococcus gordonii	-0.135959	0.367623	0.654244	FALSE
hsa-miR-1290	Streptococcus sanguinis	-0.134157	0.374067	0.661972	FALSE
hsa-miR-1287-5p	Streptococcus pneumoniae	0.129331	0.391649	0.66505	FALSE
hsa-miR-1287-5p	Haemophilus parainfluenza	-0.132096	0.381516	0.66505	FALSE
hsa-miR-1290	Rothia mucilaginosa	-0.129107	0.392478	0.66505	FALSE
hsa-miR-142-3p	Streptococcus salivarius	0.130108	0.388784	0.66505	FALSE
hsa-miR-199b-3p	Streptococcus salivarius	0.130028	0.389079	0.66505	FALSE
hsa-miR-223-3p	Streptococcus sanguinis	-0.128896	0.393259	0.66505	FALSE
hsa-miR-223-5p	Streptococcus salivarius	0.130048	0.389006	0.66505	FALSE
hsa-miR-450b-5p	Streptococcus vestibularis	0.128478	0.394807	0.66505	FALSE
hsa-miR-450b-5p	Haemophilus parainfluenza	-0.132092	0.38153	0.66505	FALSE
hsa-miR-450b-5p	Streptococcus parasanguinis	0.127855	0.397122	0.665391	FALSE
hsa-miR-1-3p	Haemophilus parahaemolyticus	0.123746	0.412588	0.66614	FALSE
hsa-miR-142-5p	Haemophilus parahaemolyticus	-0.12642	0.402484	0.66614	FALSE
hsa-miR-143-3p	Haemophilus parahaemolyticus	0.12642	0.402484	0.66614	FALSE
hsa-miR-145-3p	Rothia mucilaginosa	-0.12547	0.406059	0.66614	FALSE
hsa-miR-145-5p	Streptococcus gordonii	-0.122695	0.416602	0.66614	FALSE
hsa-miR-155-5p	Streptococcus sanguinis	-0.123635	0.413014	0.66614	FALSE
hsa-miR-155-5p	Veillonella parvula/atypica/dispar	0.125288	0.406744	0.66614	FALSE
hsa-miR-223-5p	Streptococcus gordonii	-0.122714	0.41653	0.66614	FALSE
hsa-miR-505-3p	Neisseria flava/perflava/subflava	-0.122819	0.416126	0.66614	FALSE
hsa-miR-1287-5p	Streptococcus parasanguinis	0.122047	0.419085	0.666727	FALSE
hsa-miR-1-3p	Streptococcus sanguinis	0.120231	0.42609	0.674288	FALSE
hsa-miR-223-3p	Haemophilus parainfluenza	-0.119708	0.42812	0.674288	FALSE
hsa-miR-1-3p	Neisseria flava/perflava/subflava	-0.117372	0.437255	0.681858	FALSE
hsa-miR-1246	Neisseria flava/perflava/subflava	-0.117903	0.43517	0.681858	FALSE
hsa-miR-143-3p	Staphylococcus aureus	-0.116254	0.441663	0.68534	FALSE
hsa-miR-1-3p	Streptococcus pneumoniae	-0.113674	0.451931	0.697834	FALSE
hsa-miR-505-3p	Streptococcus vestibularis	0.112421	0.456962	0.702162	FALSE
hsa-miR-145-5p	Staphylococcus aureus	-0.111695	0.459894	0.703236	FALSE
hsa-miR-199b-3p	Streptococcus mitis/oralis	-0.109412	0.469176	0.713963	FALSE
hsa-miR-1246	Haemophilus parainfluenza	-0.107325	0.477745	0.717786	FALSE
hsa-miR-143-3p	Veillonella parvula/atypica/dispar	0.108007	0.474934	0.717786	FALSE
hsa-miR-450b-5p	Staphylococcus aureus	-0.107136	0.478524	0.717786	FALSE
hsa-miR-155-5p	Rothia dentocariosa	-0.106583	0.480809	0.717795	FALSE
hsa-miR-619-5p	Streptococcus mitis/oralis	0.105573	0.485003	0.720642	FALSE
hsa-miR-3960	Streptococcus sanguinis	-0.102797	0.49662	0.734438	FALSE
hsa-miR-145-5p	Streptococcus salivarius	0.101133	0.50365	0.734489	FALSE
hsa-miR-223-3p	Streptococcus salivarius	0.101133	0.50365	0.734489	FALSE
hsa-miR-3614-5p	Streptococcus salivarius	-0.101133	0.50365	0.734489	FALSE
hsa-miR-450b-5p	Rothia mucilaginosa	-0.100012	0.508414	0.73802	FALSE
hsa-miR-1246	Staphylococcus aureus	-0.098018	0.516947	0.746965	FALSE
hsa-miR-143-3p	Streptococcus sanguinis	-0.0973293	0.519911	0.747817	FALSE
hsa-miR-1-3p	Streptococcus vestibularis	0.0959243	0.525982	0.749703	FALSE
hsa-miR-324-5p	Streptococcus mitis/oralis	0.0962515	0.524565	0.749703	FALSE
hsa-miR-155-5p	Staphylococcus aureus	0.0934591	0.53672	0.759421	FALSE
hsa-miR-324-5p	Streptococcus parasanguinis	0.0932531	0.537622	0.759421	FALSE
hsa-miR-1246	Streptococcus mitis/oralis	-0.0863776	0.568144	0.77811	FALSE
hsa-miR-1246	Streptococcus salivarius	0.0887493	0.557525	0.77811	FALSE
hsa-miR-142-5p	Streptococcus parasanguinis	0.0871737	0.564569	0.77811	FALSE
hsa-miR-142-5p	Haemophilus parainfluenza	-0.0866854	0.566761	0.77811	FALSE
hsa-miR-143-3p	Haemophilus parainfluenza	-0.0866854	0.566761	0.77811	FALSE
hsa-miR-619-5p	Streptococcus sanguinis	0.0868072	0.566214	0.77811	FALSE
hsa-miR-619-5p	Streptococcus parasanguinis	0.0871737	0.564569	0.77811	FALSE
hsa-miR-324-5p	Streptococcus sanguinis	0.0844192	0.576982	0.786793	FALSE
hsa-miR-1287-5p	Streptococcus mitis/oralis	0.0825411	0.585515	0.791576	FALSE
hsa-miR-155-5p	Haemophilus parahaemolyticus	0.0826594	0.584976	0.791576	FALSE
hsa-miR-324-5p	Neisseria flava/perflava/subflava	-0.0804704	0.594989	0.795213	FALSE
hsa-miR-505-3p	Streptococcus salivarius	0.0804961	0.594871	0.795213	FALSE
hsa-miR-619-5p	Streptococcus vestibularis	0.0802985	0.595779	0.795213	FALSE
hsa-miR-619-5p	Rothia dentocariosa	-0.0790781	0.601397	0.799325	FALSE
hsa-miR-199a-3p	Haemophilus parahaemolyticus	0.0777971	0.607319	0.803804	FALSE
hsa-miR-338-5p	Streptococcus sanguinis	-0.0762851	0.614341	0.809696	FALSE
hsa-miR-3614-5p	Staphylococcus aureus	-0.0752231	0.619293	0.812822	FALSE
hsa-miR-199b-3p	Haemophilus parainfluenza	-0.0743018	0.623603	0.815083	FALSE
hsa-miR-199b-3p	Haemophilus parahaemolyticus	0.0729347	0.630022	0.820069	FALSE
hsa-miR-1287-5p	Streptococcus sanguinis	0.0710263	0.639027	0.826927	FALSE
hsa-miR-324-5p	Haemophilus parahaemolyticus	0.0707067	0.64054	0.826927	FALSE
hsa-miR-1290	Rothia dentocariosa	-0.0687635	0.649771	0.83542	FALSE
hsa-miR-145-3p	Haemophilus parahaemolyticus	0.0680724	0.653067	0.836244	FALSE
hsa-miR-1246	Streptococcus sanguinis	-0.065763	0.664127	0.843548	FALSE
hsa-miR-3614-5p	Streptococcus sanguinis	0.065763	0.664127	0.843548	FALSE
hsa-miR-505-3p	Streptococcus mitis/oralis	-0.0633455	0.675781	0.853546	FALSE
hsa-miR-505-3p	Streptococcus gordonii	-0.0630073	0.677418	0.853546	FALSE
hsa-miR-145-5p	Haemophilus parainfluenza	-0.0619181	0.682698	0.85563	FALSE
hsa-miR-199b-3p	Staphylococcus aureus	-0.0615462	0.684504	0.85563	FALSE
hsa-miR-155-5p	Rothia mucilaginosa	-0.0600073	0.691997	0.861578	FALSE
hsa-miR-1287-5p	Staphylococcus aureus	-0.0547094	0.718012	0.866567	FALSE
hsa-miR-143-3p	Streptococcus salivarius	0.0557263	0.712993	0.866567	FALSE
hsa-miR-145-5p	Streptococcus sanguinis	-0.055241	0.715388	0.866567	FALSE
hsa-miR-155-5p	Haemophilus parainfluenza	0.0577903	0.702843	0.866567	FALSE
hsa-miR-223-5p	Streptococcus sanguinis	-0.0578804	0.702401	0.866567	FALSE
hsa-miR-3960	Streptococcus vestibularis	-0.056322	0.710059	0.866567	FALSE
hsa-miR-3960	Haemophilus parainfluenza	0.0558384	0.712441	0.866567	FALSE
hsa-miR-450b-5p	Streptococcus salivarius	-0.0557263	0.712993	0.866567	FALSE
hsa-miR-1-3p	Streptococcus salivarius	0.0471675	0.755592	0.871837	FALSE
hsa-miR-1287-5p	Streptococcus salivarius	-0.047472	0.754063	0.871837	FALSE
hsa-miR-1290	Staphylococcus aureus	0.0478693	0.75207	0.871837	FALSE
hsa-miR-145-3p	Staphylococcus aureus	-0.0478693	0.75207	0.871837	FALSE
hsa-miR-199a-3p	Streptococcus gordonii	-0.0497411	0.7427	0.871837	FALSE
hsa-miR-324-5p	Streptococcus pneumoniae	-0.0498844	0.741985	0.871837	FALSE
hsa-miR-324-5p	Haemophilus parainfluenza	-0.0476073	0.753384	0.871837	FALSE
hsa-miR-338-5p	Streptococcus gordonii	-0.0497411	0.7427	0.871837	FALSE
hsa-miR-338-5p	Staphylococcus aureus	-0.0524282	0.729314	0.871837	FALSE
hsa-miR-3614-5p	Streptococcus vestibularis	0.0481791	0.750516	0.871837	FALSE
hsa-miR-450b-5p	Streptococcus sanguinis	0.0499799	0.741508	0.871837	FALSE
hsa-miR-450b-5p	Haemophilus parahaemolyticus	0.0486232	0.748292	0.871837	FALSE
hsa-miR-145-3p	Streptococcus sanguinis	-0.0447189	0.767918	0.879616	FALSE
hsa-miR-505-3p	Streptococcus sanguinis	0.0447202	0.767911	0.879616	FALSE
hsa-miR-142-5p	Streptococcus gordonii	-0.0431089	0.776054	0.882516	FALSE
hsa-miR-223-3p	Streptococcus gordonii	-0.0431089	0.776054	0.882516	FALSE
hsa-miR-199a-3p	Streptococcus mitis/oralis	0.0403095	0.790257	0.895435	FALSE
hsa-miR-223-5p	Haemophilus parahaemolyticus	0.0389045	0.797411	0.900303	FALSE
hsa-miR-142-5p	Streptococcus mitis/oralis	-0.0364705	0.809844	0.901416	FALSE
hsa-miR-143-3p	Streptococcus gordonii	0.0364768	0.809812	0.901416	FALSE
hsa-miR-145-5p	Streptococcus mitis/oralis	0.0364705	0.809844	0.901416	FALSE
hsa-miR-619-5p	Haemophilus parainfluenza	0.0371509	0.806364	0.901416	FALSE
hsa-miR-3960	Streptococcus parasanguinis	0.0349396	0.817687	0.906942	FALSE
hsa-miR-142-3p	Haemophilus parahaemolyticus	-0.0340572	0.822216	0.908765	FALSE
hsa-miR-142-3p	Streptococcus sanguinis	-0.0289536	0.848519	0.909451	FALSE
hsa-miR-142-5p	Streptococcus sanguinis	-0.0289357	0.848611	0.909451	FALSE
hsa-miR-143-3p	Streptococcus mitis/oralis	-0.0326315	0.829546	0.909451	FALSE
hsa-miR-145-3p	Streptococcus gordonii	-0.0298446	0.843914	0.909451	FALSE
hsa-miR-145-3p	Haemophilus parainfluenza	0.0288951	0.848821	0.909451	FALSE
hsa-miR-3614-5p	Haemophilus parainfluenza	-0.0288951	0.848821	0.909451	FALSE
hsa-miR-505-3p	Rothia mucilaginosa	0.0309138	0.838396	0.909451	FALSE
hsa-miR-505-3p	Staphylococcus aureus	0.0296343	0.845001	0.909451	FALSE
hsa-miR-619-5p	Streptococcus salivarius	0.0309591	0.838162	0.909451	FALSE
hsa-miR-505-3p	Haemophilus parahaemolyticus	0.0243123	0.872582	0.93174	FALSE
hsa-miR-338-5p	Haemophilus parainfluenza	-0.0206394	0.891707	0.945749	FALSE
hsa-miR-3614-5p	Streptococcus mitis/oralis	0.0211145	0.889229	0.945749	FALSE
hsa-miR-1-3p	Streptococcus parasanguinis	-0.0181109	0.904909	0.955373	FALSE
hsa-miR-1246	Streptococcus gordonii	-0.0165804	0.912912	0.955373	FALSE
hsa-miR-1246	Veillonella parvula/atypica/dispar	0.0172811	0.909246	0.955373	FALSE
hsa-miR-1287-5p	Streptococcus gordonii	-0.0165809	0.912909	0.955373	FALSE
hsa-miR-199a-3p	Staphylococcus aureus	-0.0159564	0.916177	0.955616	FALSE
hsa-miR-145-3p	Streptococcus mitis/oralis	-0.0134365	0.929379	0.958245	FALSE
hsa-miR-199b-3p	Streptococcus sanguinis	-0.0131526	0.930867	0.958245	FALSE
hsa-miR-223-3p	Streptococcus mitis/oralis	-0.0134365	0.929379	0.958245	FALSE
hsa-miR-3614-5p	Haemophilus parahaemolyticus	-0.0145869	0.923349	0.958245	FALSE
hsa-miR-1290	Haemophilus parainfluenza	-0.0123836	0.9349	0.959262	FALSE
hsa-miR-1290	Streptococcus mitis/oralis	-0.00959751	0.949525	0.96484	FALSE
hsa-miR-1290	Streptococcus gordonii	0.00994822	0.947683	0.96484	FALSE
hsa-miR-145-5p	Haemophilus parahaemolyticus	0.00972463	0.948857	0.96484	FALSE
hsa-miR-338-5p	Streptococcus mitis/oralis	0.0057585	0.969702	0.979026	FALSE
hsa-miR-450b-5p	Streptococcus mitis/oralis	-0.0057585	0.969702	0.979026	FALSE
hsa-miR-3614-5p	Streptococcus gordonii	0.00331607	0.98255	0.988829	FALSE
hsa-miR-199a-3p	Haemophilus parainfluenza	0	1	1	FALSE
hsa-miR-223-3p	Haemophilus parahaemolyticus	0	1	1	FALSE

## Sheet: Summary
Panel	Family	Total tests	FDR significant (q<0.05)
A	downregulated vs downregulated miRNAs	171	144
B	upregulated vs upregulated miRNAs	210	200
C	downregulated miRNAs vs clinical	266	42
D	upregulated miRNAs vs clinical	294	41
E	downregulated miRNAs vs bacteria	285	6
F	upregulated miRNAs vs bacteria	315	15
